# Supplementary material for: Tet Methylcytosine Dioxygenase 3 Promotes Cardiovascular Senescence by DNA 5‐Hydroxymethylcytosine‐Mediated Sp1 Transcription Factor Expression
Source: MedComm (2020). 2025 Jun 19;6(7):e70261. doi: 10.1002/mco2.70261 (PMC12179407; doi:10.1002/mco2.70261)
Supplement: Supplementary file 2 — Supporting file 2: mco270261‐sup‐0002‐TableS1.xls. [file MCO2-6-e70261-s005.xls]

## Sheet: CGI Senescent vs Young.up
Up-regulated methylated sites in CGI region between the senescent cells and the young cells
CGI information			P-value, fold change, regulation
CGI_Name	CGI_Length	RelativeLocationToGene	P-value (Senescent vs Young)	Fold Change (Senescent vs Young)	Regulation
	552	Promoter	0.0076	100	up
chr10:102414425-102416315	1890	Intergenic	0.0224	3.8352	up
chr10:104153729-104155557	1828	Promoter	0.04	10.7014	up
chr10:104614000-104614326	326	Promoter	0.0107	5.6836	up
chr10:88470905-88471934	1029	Intragenic	0.0036	5.9431	up
chr11:111797551-111798030	479	Intragenic	0.0298	13.4116	up
chr11:124492664-124493153	489	Promoter	0.0223	10.0645	up
chr11:27384359-27384870	511	Promoter	0.033	12.4094	up
chr11:65624495-65628596	4101	Promoter	0.0408	4.0674	up
chr11:69451136-69458596	7460	Promoter	0.0454	1.9546	up
chr11:70669138-70669388	250	Intergenic	0.0324	1.6196	up
chr11:93394678-93395273	595	Promoter	0.0232	20.0125	up
chr12:1058481-1059430	949	Promoter	0.0205	1.6	up
chr12:110562095-110562700	605	Promoter	0.0008	100	up
chr12:122064176-122065142	966	Promoter	0.0424	100	up
chr12:125347784-125348688	904	Promoter	0.0134	12.0823	up
chr12:51419640-51420347	707	Promoter	0.0359	7.4165	up
chr12:51441598-51442187	589	Promoter	0.0032	5.5047	up
chr12:53613716-53615103	1387	Promoter	0.0175	1.9892	up
chr12:56367636-56368172	536	Promoter	0.0314	4.5081	up
chr12:7000341-7000723	382	Intergenic	0.0065	6.9236	up
chr13:103498100-103498763	663	Promoter	0.0352	30.4472	up
chr13:112054425-112054644	219	Intergenic	0.0079	3.9209	up
chr14:21439578-21439908	330	Intergenic	0.0292	100	up
chr14:59950460-59951527	1067	Promoter	0.0346	14.5454	up
chr14:75642864-75643376	512	Promoter	0.0002	100	up
chr15:28982669-28983497	828	Promoter	0.0069	12.0802	up
chr15:40697781-40698368	587	Promoter	0.0421	6.1589	up
chr15:40886396-40886918	522	Promoter	0.0491	5.9327	up
chr15:45315201-45315543	342	Promoter	0.0434	14.2321	up
chr15:45694410-45695794	1384	Promoter	0.0381	100	up
chr15:50716321-50716826	505	Promoter	0.0381	100	up
chr16:29911347-29912042	695	Promoter	0.0128	6.2689	up
chr16:30485382-30485721	339	Intragenic	0.0297	5.964	up
chr16:57768817-57769100	283	Promoter	0.0252	10.9785	up
chr16:58033947-58035548	1601	Promoter	0.0117	100	up
chr16:81110485-81111243	758	Promoter	0.0054	9.3219	up
chr16:87350634-87351570	936	Intergenic	0.0001	3.7472	up
chr16:90069762-90070883	1121	Intergenic	0.0044	10.3117	up
chr17:1302606-1303889	1283	Promoter	0.04	5.3849	up
chr17:16283927-16284768	841	Promoter	0.0134	6.0892	up
chr17:36412765-36413545	780	Intergenic	0.0071	100	up
chr17:4850942-4853907	2965	Promoter	0.0426	4.6585	up
chr17:54857692-54857914	222	Intergenic	0.0304	100	up
chr17:56769865-56770295	430	Promoter	0.0292	100	up
chr17:58603022-58603710	688	Promoter	0.0147	7.9785	up
chr17:62832769-62833528	759	Promoter	0.0331	3.6654	up
chr17:7464666-7465823	1157	Promoter	0.0251	22.8711	up
chr17:79633256-79634230	974	Promoter	0.0132	10.3094	up
chr17:80291020-80292394	1374	Promoter	0.0396	10.1025	up
chr19:10426381-10426723	342	Promoter	0.0022	100	up
chr19:1324969-1325349	380	Intergenic	0.0099	100	up
chr19:13365922-13366158	236	Intergenic	0.0037	4.427	up
chr19:1354420-1355350	930	Promoter	0.0393	29.2215	up
chr19:1526462-1526681	219	Intragenic	0.0227	11.7972	up
chr19:18705929-18706147	218	Intergenic	0.0202	2.3717	up
chr19:2095395-2095727	332	Intergenic	0.0347	100	up
chr19:2163632-2165603	1971	Promoter	0.0145	8.9874	up
chr19:267085-267660	575	Intergenic	0.0078	4.2283	up
chr19:40696811-40698193	1382	Promoter	0.0207	10.7094	up
chr19:42757495-42759475	1980	Promoter	0.0163	29.0043	up
chr19:48837141-48837549	408	Intergenic	0.0028	3.7197	up
chr19:50093657-50095507	1850	Promoter	0	100	up
chr19:55918699-55919816	1117	Promoter	0.0001	100	up
chr19:6459235-6460651	1416	Promoter	0.0003	100	up
chr19:6463991-6464780	789	Promoter	0.0012	2.7225	up
chr1:101701785-101702068	283	Promoter	0.0339	4.6863	up
chr1:107682889-107684463	1574	Promoter	0.0013	10.2776	up
chr1:111991304-111992202	898	Promoter	0.0078	17.5487	up
chr1:148247245-148248092	847	Intergenic	0.0213	1.5642	up
chr1:150534075-150534301	226	Intergenic	0	100	up
chr1:153606177-153606974	797	Promoter	0.0017	5.2385	up
chr1:156674858-156676654	1796	Promoter	0.0225	2.4435	up
chr1:185125850-185126705	855	Promoter	0.0096	100	up
chr1:19536151-19537046	895	Promoter	0.0095	21.6197	up
chr1:19577884-19578708	824	Promoter	0.0113	4.5447	up
chr1:200589552-200590124	572	Promoter	0.0252	100	up
chr1:205197632-205197959	327	Intragenic	0.0476	22.2873	up
chr1:27114118-27114692	574	Promoter	0.0244	100	up
chr1:27226492-27227009	517	Promoter	0.0159	32.3973	up
chr1:36915796-36916324	528	Promoter	0.0326	3.0334	up
chr1:42127380-42128632	1252	Intergenic	0.0309	100	up
chr1:44115616-44116309	693	Promoter	0.0041	7.7351	up
chr1:54953893-54955287	1394	Intergenic	0.0015	4.6715	up
chr1:93544558-93545032	474	Promoter	0.0314	3.4082	up
chr20:32307817-32308120	303	Promoter	0.0072	8.4566	up
chr20:33464156-33464645	489	Promoter	0.0207	14.185	up
chr20:42085948-42087322	1374	Promoter	0.0006	11.6973	up
chr20:4803013-4804146	1133	Promoter	0.0289	2.0502	up
chr20:56963998-56964804	806	Promoter	0.0006	100	up
chr20:61557027-61558214	1187	Promoter	0.0068	3.2019	up
chr21:37502377-37502826	449	Intergenic	0.0432	6.2724	up
chr21:46707629-46708751	1122	Promoter	0.0275	8.7452	up
chr21:47057462-47057820	358	Intergenic	0.013	10.9134	up
chr22:22336948-22337333	385	Promoter	0.0215	100	up
chr22:24236257-24237539	1282	Promoter	0.0205	100	up
chr22:29999396-30000153	757	Promoter	0.026	18.7154	up
chr22:36850893-36851466	573	Intergenic	0.0146	26.5457	up
chr22:50246590-50248143	1553	Promoter	0.043	23.0508	up
chr22:50604415-50605122	707	Intergenic	0.0015	19.6414	up
chr2:176962179-176962487	308	Intergenic	0.0348	100	up
chr2:190648566-190649484	918	Promoter	0.0478	9.7524	up
chr2:191208306-191209000	694	Promoter	0.0057	7.8452	up
chr2:20101004-20102067	1063	Promoter	0.0409	7.5486	up
chr2:241512464-241512671	207	Intragenic	0.0154	4.1793	up
chr2:242788781-242791121	2340	Intergenic	0.0322	2.226	up
chr2:36582397-36584260	1863	Promoter	0.0059	100	up
chr2:65657768-65659986	2218	Promoter	0.0273	10.2605	up
chr3:170625831-170626841	1010	Promoter	0.0113	3.9747	up
chr3:183145427-183146790	1363	Promoter	0.0114	2.8376	up
chr3:185303822-185304497	675	Promoter	0.0286	100	up
chr3:185541048-185544146	3098	Promoter	0.0292	1.7254	up
chr3:52017056-52017592	536	Promoter	0.0195	3.4727	up
chr4:113558032-113558681	649	Promoter	0.0459	100	up
chr4:128981810-128983478	1668	Promoter	0.0331	100	up
chr4:13629245-13629655	410	Promoter	0	100	up
chr4:140004718-140005806	1088	Promoter	0.0015	100	up
chr4:24471700-24474929	3229	Intergenic	0.0036	2.0215	up
chr5:132387100-132388369	1269	Promoter	0.0488	29.6962	up
chr5:1344545-1345469	924	Promoter	0.0429	13.016	up
chr5:138897460-138897975	515	Intergenic	0.0263	9.0959	up
chr5:149109570-149111750	2180	Promoter	0.0466	11.4469	up
chr5:154317459-154317930	471	Promoter	0.0175	8.8558	up
chr5:172710765-172711062	297	Intergenic	0.0311	3.8777	up
chr5:31855003-31855426	423	Intragenic	0.0111	4.6802	up
chr5:41904032-41904629	597	Promoter	0.016	7.4912	up
chr5:71402877-71404868	1991	Promoter	0.0098	5.9561	up
chr6:10694617-10695352	735	Promoter	0.0031	4.1477	up
chr6:108878830-108883404	4574	Promoter	0.0304	3.8392	up
chr6:142622583-142623453	870	Promoter	0.0149	100	up
chr6:15244877-15246160	1283	Promoter	0.0232	3.1451	up
chr6:21587421-21589175	1754	Intergenic	0.003	5.6053	up
chr6:26285423-26285940	517	Promoter	0.0101	100	up
chr6:32820849-32822370	1521	Promoter	0.0121	9.7518	up
chr6:42419510-42419743	233	Promoter	0.0093	8.5709	up
chr6:74171349-74171869	520	Promoter	0.0007	100	up
chr6:99841661-99842146	485	Promoter	0.0014	100	up
chr7:100472375-100473393	1018	Promoter	0.0465	17.7192	up
chr7:104653119-104654966	1847	Promoter	0.0168	6.3901	up
chr7:123388399-123389623	1224	Promoter	0.0175	6.7114	up
chr7:128116667-128117312	645	Promoter	0.0456	4.2636	up
chr7:128577818-128578756	938	Promoter	0.0003	16.62	up
chr7:135347056-135347498	442	Promoter	0.012	19.042	up
chr7:143533841-143534552	711	Promoter	0.0326	11.1773	up
chr7:150974116-150974535	419	Promoter	0.0097	100	up
chr7:152372980-152373421	441	Promoter	0.0269	3.9472	up
chr7:155623658-155623894	236	Intergenic	0.0402	4.5186	up
chr7:27779566-27780601	1035	Promoter	0.05	4.6534	up
chr7:32996732-32997591	859	Promoter	0.0054	100	up
chr7:43797823-43798802	979	Promoter	0.0181	5.4927	up
chr7:4784820-4785058	238	Intragenic	0.0091	2.9619	up
chr7:55086141-55088105	1964	Promoter	0.0498	4.3319	up
chr7:64583430-64583648	218	Intergenic	0.0145	3.3327	up
chr7:72298512-72298988	476	Promoter	0.0257	100	up
chr7:73062173-73062588	415	Intergenic	0.03	4.5003	up
chr7:976647-976894	247	Intergenic	0.0275	2.9574	up
chr7:98923235-98923975	740	Promoter	0.0004	11.4197	up
chr8:126441471-126443552	2081	Promoter	0	7.7562	up
chr8:141467218-141467927	709	Promoter	0.0011	5.3544	up
chr8:143750759-143751448	689	Promoter	0.0002	100	up
chr8:146227946-146228921	975	Promoter	0.0123	3.5108	up
chr8:19614131-19615307	1176	Intergenic	0.0285	4.231	up
chr8:26434372-26436785	2413	Promoter	0.0494	13.8861	up
chr8:42698430-42698723	293	Promoter	0.0292	100	up
chr8:67340796-67342111	1315	Promoter	0.0033	4.9417	up
chr8:86089201-86090287	1086	Promoter	0.0121	100	up
chr9:128777757-128777978	221	Intergenic	0.0001	1.8765	up
chr9:130159210-130160490	1280	Promoter	0.0142	3.0769	up
chr9:131418671-131419447	776	Promoter	0.0443	9.376	up
chr9:131450972-131452682	1710	Promoter	0.0316	100	up
chr9:134378193-134378792	599	Promoter	0.0498	3.6817	up
chr9:139553659-139553915	256	Intergenic	0.0203	8.3871	up
chr9:140040091-140040698	607	Intragenic	0.0146	2.7859	up
chr9:19127179-19127880	701	Promoter	0.0376	100	up
chr9:36258170-36258886	716	Promoter	0.0037	21.4255	up
chr9:37753655-37753949	294	Promoter	0.0361	100	up
chr9:71394793-71395492	699	Promoter	0.0316	5.8588	up
chr9:79073907-79074561	654	Promoter	0.0054	100	up
chr9:80850833-80851434	601	Promoter	0.0457	100	up
chr9:82185479-82188560	3081	Promoter	0.0283	48.4028	up
chr9:89563490-89563698	208	Intergenic	0.0008	14.5664	up
chr9:91002741-91004330	1589	Promoter	0.0375	10.5155	up
chrX:10094050-10094406	356	Intragenic	0.0173	3.8889	up
chrX:118108502-118110559	2057	Promoter	0.013	37.7113	up
chrX:130036747-130037158	411	Promoter	0.0487	18.8745	up
chrX:46404634-46405165	531	Promoter	0.0042	13.1861	up
chrX:48379897-48380637	740	Promoter	0.0015	35.8104	up
chrX:77359303-77359979	676	Promoter	0.0332	14.7244	up

## Sheet: CGI Senescent vs Young.down
Down-regulated methylated sites in CGI region between the senescent cells and the young cells
CGI information			P-value, fold change, regulation
CGI_Name	CGI_Length	RelativeLocationToGene	P-value (Senescent vs Young)	Fold Change (Senescent vs Young)	Regulation
chr10:101290625-101291178	553	Intergenic	0.0261	-2.9651	down
chr10:104170168-104170872	704	Intergenic	0.0121	-2.7422	down
chr10:104263676-104264155	479	Promoter	0	-100	down
chr10:108923780-108924805	1025	Promoter	0.0064	-9.9073	down
chr10:118885565-118885884	319	Intergenic	0.0096	-2.3384	down
chr10:118892161-118892639	478	Intergenic	0.0311	-3.2287	down
chr10:118927021-118928132	1111	Intergenic	0.0147	-1.8839	down
chr10:119000435-119001530	1095	Promoter	0.0254	-2.9005	down
chr10:125732220-125732843	623	Intergenic	0.025	-3.6438	down
chr10:131577450-131577742	292	Intergenic	0.0159	-5.7065	down
chr10:131638564-131638840	276	Intergenic	0.0206	-3.2868	down
chr10:134071971-134072193	222	Intergenic	0.0072	-2.7259	down
chr10:134535957-134536237	280	Intragenic	0.0275	-3.5632	down
chr10:134807176-134807445	269	Intergenic	0.0315	-2.9074	down
chr10:134980302-134981059	757	Intragenic	0.0459	-2.4045	down
chr10:135238430-135238747	317	Promoter	0.0212	-2.7413	down
chr10:135383225-135383518	293	Promoter	0.0264	-2.6537	down
chr10:1506344-1506708	364	Intergenic	0.0038	-3.4091	down
chr10:20106643-20106946	303	Intragenic	0.0015	-5.676	down
chr10:23462224-23463889	1665	Intergenic	0.0295	-2.979	down
chr10:23487757-23488543	786	Intergenic	0.0331	-2.4378	down
chr10:26986142-26987088	946	Promoter	0.0489	-100	down
chr10:29214051-29214362	311	Intergenic	0.038	-4.1432	down
chr10:31073835-31074433	598	Intergenic	0.0265	-100	down
chr10:3598475-3598930	455	Intergenic	0.0424	-2.5694	down
chr10:37969136-37970350	1214	Intergenic	0.0109	-3.3018	down
chr10:44198302-44198577	275	Intergenic	0.0079	-2.6285	down
chr10:47729705-47729928	223	Intergenic	0.0168	-5.4428	down
chr10:48389019-48389375	356	Intergenic	0.0478	-2.5849	down
chr10:49674243-49674776	533	Intergenic	0.0368	-1.7845	down
chr10:52434646-52434866	220	Intergenic	0.0294	-100	down
chr10:5567122-5567828	706	Promoter	0.0276	-2.9262	down
chr10:59866382-59866798	416	Intergenic	0.0186	-3.0382	down
chr10:65930617-65930890	273	Intergenic	0.0153	-15.4067	down
chr10:71008272-71008478	206	Intragenic	0.0054	-4.9507	down
chr10:72237661-72238821	1160	Promoter	0.0383	-6.8926	down
chr10:75599260-75599488	228	Intergenic	0.0202	-4.5574	down
chr10:7618377-7618615	238	Intergenic	0.0131	-13.0099	down
chr10:85997109-85997427	318	Intergenic	0.0038	-4.2466	down
chr10:94608037-94609039	1002	Promoter	0.0223	-100	down
chr10:99329960-99330204	244	Intragenic	0.0253	-2.7031	down
chr11:1029083-1029390	307	Intergenic	0.0023	-2.5074	down
chr11:104034536-104035058	522	Promoter	0.0183	-1.8909	down
chr11:10472000-10472857	857	Promoter	0.0183	-4.2071	down
chr11:1107802-1108041	239	Intergenic	0.005	-6.6986	down
chr11:111169304-111170428	1124	Promoter	0.0156	-3.1146	down
chr11:117666634-117668141	1507	Promoter	0.0275	-2.5096	down
chr11:119535559-119535992	433	Intergenic	0.0204	-4.4819	down
chr11:124790814-124791354	540	Intergenic	0.0293	-2.7744	down
chr11:1299275-1299478	203	Intergenic	0.0333	-2.3028	down
chr11:132812662-132813075	413	Promoter	0.0403	-4.7681	down
chr11:132952538-132953307	769	Intergenic	0.0299	-4.9884	down
chr11:134534242-134534457	215	Intergenic	0.0425	-3.5215	down
chr11:13984066-13986349	2283	Promoter	0.0085	-2.8507	down
chr11:17565766-17566052	286	Promoter	0.0322	-12.7543	down
chr11:17740789-17743779	2990	Promoter	0.019	-2.8459	down
chr11:1983124-1983351	227	Intergenic	0.0365	-1.89	down
chr11:20622720-20623399	679	Intragenic	0.037	-1.957	down
chr11:22214172-22215320	1148	Promoter	0.0263	-2.3545	down
chr11:2435295-2436651	1356	Intergenic	0.0483	-2.0548	down
chr11:27742059-27742273	214	Promoter	0.0338	-1.7887	down
chr11:2890388-2891337	949	Promoter	0.0472	-4.2613	down
chr11:3239217-3239988	771	Promoter	0.0325	-4.8982	down
chr11:33721713-33721978	265	Intergenic	0.0036	-2.2597	down
chr11:3663052-3663802	750	Promoter	0.0025	-15.5073	down
chr11:406491-407871	1380	Intergenic	0.0057	-3.5329	down
chr11:43596990-43597336	346	Intergenic	0.0214	-2.7254	down
chr11:43963626-43966048	2422	Promoter	0.0313	-2.3085	down
chr11:61275825-61277329	1504	Promoter	0.0199	-3.235	down
chr11:61544727-61545563	836	Intragenic	0.016	-2.6451	down
chr11:61734760-61735932	1172	Promoter	0.0031	-36.548	down
chr11:62138621-62138873	252	Intragenic	0.0307	-2.6162	down
chr11:624780-625053	273	Promoter	0.0017	-12.3096	down
chr11:63438301-63439314	1013	Promoter	0.0438	-4.7086	down
chr11:63685489-63685968	479	Intergenic	0.0226	-3.727	down
chr11:64058808-64060118	1310	Promoter	0.0422	-2.3126	down
chr11:660454-660681	227	Intergenic	0.0016	-8.2619	down
chr11:68115317-68115726	409	Intragenic	0.0397	-4.1748	down
chr11:68772796-68773109	313	Intergenic	0.0377	-3.769	down
chr11:68924690-68924957	267	Intergenic	0.0018	-1.8777	down
chr11:72928982-72929885	903	Promoter	0.0138	-2.3042	down
chr11:86617361-86617583	222	Intergenic	0.0498	-2.2178	down
chr11:89680781-89681025	244	Intergenic	0.0448	-2.1398	down
chr12:103889148-103889843	695	Promoter	0.026	-4.2387	down
chr12:105478089-105478517	428	Promoter	0.0094	-4.0178	down
chr12:113013099-113013529	430	Intergenic	0.0037	-3.4993	down
chr12:113592203-113592620	417	Intragenic	0.0013	-6.5593	down
chr12:117319820-117320053	233	Promoter	0.0454	-2.5091	down
chr12:119212110-119212393	283	Intergenic	0.0165	-2.2593	down
chr12:120966788-120967038	250	Promoter	0.0302	-100	down
chr12:121022419-121022704	285	Intergenic	0.0027	-1.9794	down
chr12:122254907-122255494	587	Intragenic	0.0369	-2.7426	down
chr12:124901064-124901441	377	Intergenic	0.0279	-6.0122	down
chr12:124929872-124930161	289	Intergenic	0.0491	-2.1487	down
chr12:129337870-129338653	783	Promoter	0.0327	-2.5046	down
chr12:131371974-131372376	402	Intergenic	0.0314	-2.1038	down
chr12:131917486-131918085	599	Intergenic	0.04	-2.2691	down
chr12:132276571-132276783	212	Intragenic	0.0232	-3.5491	down
chr12:132922117-132922443	326	Intergenic	0.027	-3.0777	down
chr12:175666-176400	734	Promoter	0.007	-3.242	down
chr12:1770701-1771476	775	Intergenic	0.022	-2.7612	down
chr12:21680408-21680982	574	Intragenic	0.0159	-2.6186	down
chr12:25055599-25056246	647	Promoter	0.0258	-2.5148	down
chr12:3862068-3862606	538	Promoter	0.0009	-6.5181	down
chr12:3947922-3948620	698	Intergenic	0.0235	-3.1162	down
chr12:46776731-46777856	1125	Intergenic	0.0163	-5.9784	down
chr12:51984474-51985284	810	Promoter	0.0466	-4.068	down
chr12:53183713-53183931	218	Intergenic	0.0435	-2.4652	down
chr12:54132148-54132353	205	Intergenic	0.003	-4.6534	down
chr12:54473305-54473562	257	Intragenic	0.0133	-3.6145	down
chr12:58025661-58027056	1395	Promoter	0.0455	-3.0108	down
chr12:6976392-6977393	1001	Promoter	0.0333	-10.5171	down
chr12:7046237-7047257	1020	Intragenic	0.0284	-1.5113	down
chr12:91347804-91348096	292	Intergenic	0.0307	-2.2614	down
chr12:96429014-96429509	495	Promoter	0.0354	-3.1552	down
chr12:99139386-99139769	383	Intergenic	0.0243	-3.0231	down
chr12:99288222-99289374	1152	Intergenic	0.005	-3.7644	down
chr13:109147798-109149019	1221	Intergenic	0.0353	-3.9598	down
chr13:113121629-113121864	235	Intergenic	0.0468	-2.6196	down
chr13:113472423-113472668	245	Intragenic	0.0291	-3.3017	down
chr13:113495320-113495738	418	Intragenic	0.0265	-2.3166	down
chr13:113721520-113722207	687	Intragenic	0.045	-1.7416	down
chr13:113731153-113731583	430	Intragenic	0.026	-5.7329	down
chr13:114461829-114462490	661	Promoter	0.0302	-100	down
chr13:114462702-114462957	255	Intragenic	0.0413	-7.9046	down
chr13:114783502-114783733	231	Intergenic	0.0201	-4.1629	down
chr13:25212380-25212623	243	Intergenic	0.0338	-2.02	down
chr13:25254393-25255093	700	Promoter	0.0488	-3.9696	down
chr13:25643112-25643562	450	Intergenic	0.0175	-2.6132	down
chr13:26042693-26043486	793	Intragenic	0.0423	-2.9158	down
chr13:28366549-28368505	1956	Promoter	0.0486	-2.1319	down
chr13:28544524-28544890	366	Intergenic	0.015	-3.0149	down
chr13:31480272-31481105	833	Promoter	0.0464	-3.0438	down
chr13:37247949-37248463	514	Promoter	0.0103	-4.2314	down
chr13:44543782-44544018	236	Intergenic	0.0081	-4.9385	down
chr13:44544992-44545348	356	Intergenic	0.029	-3.6318	down
chr13:46287282-46288214	932	Intragenic	0.0081	-3.8436	down
chr13:57721541-57721874	333	Promoter	0.0204	-1.8995	down
chr13:64385719-64386057	338	Intergenic	0.0143	-3.2139	down
chr13:67804593-67805459	866	Promoter	0.0168	-3.0476	down
chr13:90015412-90015775	363	Intergenic	0.0206	-3.6398	down
chr13:97998962-97999377	415	Intragenic	0.0196	-4.0447	down
chr14:100795618-100796001	383	Intragenic	0.0399	-3.2757	down
chr14:101012840-101013117	277	Intergenic	0.011	-11.4609	down
chr14:102394772-102395123	351	Intergenic	0.0151	-4.7631	down
chr14:102680287-102680519	232	Intergenic	0.0105	-3.2146	down
chr14:102982950-102983946	996	Intergenic	0.0457	-3.3832	down
chr14:103604539-103605504	965	Intergenic	0.0321	-4.7177	down
chr14:105309690-105310500	810	Intergenic	0.0364	-3.7567	down
chr14:105930242-105931512	1270	Intragenic	0.0411	-2.2604	down
chr14:105944421-105945700	1279	Intragenic	0.0001	-8.3286	down
chr14:106058846-106059047	201	Intergenic	0.009	-3.8979	down
chr14:106066400-106067202	802	Intergenic	0.0206	-3.781	down
chr14:106179817-106180018	201	Intergenic	0.023	-2.529	down
chr14:106333492-106333920	428	Intergenic	0.007	-5.5986	down
chr14:24044886-24046760	1874	Intergenic	0.0422	-1.6419	down
chr14:24838768-24838994	226	Intragenic	0.0422	-2.1985	down
chr14:34268946-34270438	1492	Intragenic	0.0355	-2.459	down
chr14:34529120-34529959	839	Intergenic	0.0157	-5.4488	down
chr14:37052537-37052838	301	Promoter	0.0241	-2.2403	down
chr14:50154754-50155239	485	Promoter	0.0036	-19.3992	down
chr14:55226963-55227200	237	Intragenic	0.0479	-3.429	down
chr14:57278068-57278287	219	Promoter	0.008	-4.6288	down
chr14:58331676-58333121	1445	Intergenic	0.0063	-3.4816	down
chr14:64061799-64062043	244	Intergenic	0.005	-4.2061	down
chr14:65016516-65016909	393	Promoter	0.0017	-11.5648	down
chr14:70655095-70656077	982	Promoter	0.0164	-2.915	down
chr14:74724228-74725374	1146	Intragenic	0.0438	-4.0231	down
chr14:76604999-76605268	269	Intergenic	0.034	-3.9406	down
chr14:76905703-76906057	354	Intragenic	0.0218	-3.0324	down
chr14:77242310-77242625	315	Intragenic	0.0443	-3.98	down
chr14:78108170-78108662	492	Intergenic	0.0295	-2.5364	down
chr14:93153278-93154759	1481	Intragenic	0.0317	-2.6715	down
chr15:101084428-101085178	750	Promoter	0.0297	-2.7548	down
chr15:20980691-20981547	856	Intergenic	0.0272	-2.6874	down
chr15:27112030-27113479	1449	Promoter	0.0171	-2.9756	down
chr15:28339774-28342442	2668	Intergenic	0.0108	-3.6801	down
chr15:28351606-28353102	1496	Intergenic	0.018	-2.9636	down
chr15:28358168-28358498	330	Intergenic	0.0237	-5.1268	down
chr15:29395641-29396290	649	Intragenic	0.0066	-3.1144	down
chr15:30487776-30488680	904	Promoter	0.031	-2.4681	down
chr15:37172473-37173018	545	Intergenic	0.0435	-3.0675	down
chr15:40728262-40728466	204	Intergenic	0.0107	-100	down
chr15:45444487-45444705	218	Intragenic	0.0279	-4.7162	down
chr15:53097561-53098476	915	Intergenic	0.0111	-2.8883	down
chr15:63613667-63614085	418	Intergenic	0.0154	-6.8558	down
chr15:64338152-64338886	734	Promoter	0.0208	-6.0642	down
chr15:65647917-65648491	574	Intergenic	0.0206	-26.6608	down
chr15:67834786-67835510	724	Promoter	0.0213	-5.656	down
chr15:68851826-68852208	382	Intergenic	0.042	-100	down
chr15:75287694-75288699	1005	Promoter	0.0106	-6.5475	down
chr15:76030564-76031664	1100	Intergenic	0.0139	-100	down
chr15:78110841-78112853	2012	Intergenic	0.0045	-6.6307	down
chr15:78933187-78933821	634	Promoter	0.0379	-5.466	down
chr15:83951980-83953930	1950	Promoter	0.0074	-3.3494	down
chr15:84322322-84323771	1449	Promoter	0.0493	-2.3913	down
chr15:89346043-89347203	1160	Promoter	0.0189	-3.796	down
chr15:89438176-89438850	674	Promoter	0.0073	-9.2847	down
chr15:90039464-90039984	520	Promoter	0.0294	-5.1678	down
chr15:91072689-91073976	1287	Promoter	0.001	-100	down
chr15:93588102-93588570	468	Intergenic	0.0401	-2.5387	down
chr15:93631428-93633173	1745	Promoter	0.0239	-2.9647	down
chr15:96887415-96887616	201	Intergenic	0.0127	-3.7988	down
chr15:98196021-98196391	370	Intergenic	0.0366	-3.2121	down
chr15:99645030-99646444	1414	Promoter	0.0103	-4.2838	down
chr16:1202414-1204624	2210	Promoter	0.006	-4.2066	down
chr16:1254108-1254375	267	Intragenic	0.0427	-3.3242	down
chr16:1404833-1405236	403	Intragenic	0.0389	-1.9308	down
chr16:1411892-1412368	476	Intragenic	0.0268	-3.527	down
chr16:1535925-1536576	651	Intergenic	0.0453	-2.7169	down
chr16:1814084-1814482	398	Intragenic	0.0355	-3.3187	down
chr16:2284116-2284346	230	Intragenic	0.025	-2.5966	down
chr16:25078047-25078532	485	Intergenic	0.0082	-11.5082	down
chr16:284478-285395	917	Promoter	0.0101	-100	down
chr16:31580559-31581023	464	Promoter	0.0115	-9.7261	down
chr16:31830660-31831188	528	Intergenic	0.0117	-4.6986	down
chr16:32936756-32937106	350	Intergenic	0.0113	-7.5147	down
chr16:330060-330994	934	Promoter	0.0036	-3.696	down
chr16:33318698-33319468	770	Intergenic	0.0272	-3.6361	down
chr16:33730509-33730859	350	Intergenic	0.0085	-9.8506	down
chr16:33777505-33779139	1634	Intergenic	0.0413	-5.1741	down
chr16:34256748-34257750	1002	Intergenic	0.0403	-2.3711	down
chr16:3639092-3639306	214	Intergenic	0.0119	-1.8533	down
chr16:423871-424423	552	Intergenic	0.0238	-3.1314	down
chr16:49634578-49634789	211	Intergenic	0.019	-2.3934	down
chr16:57835955-57836989	1034	Promoter	0.0162	-4.3801	down
chr16:57937636-57937865	229	Intergenic	0.0378	-12.5481	down
chr16:58521569-58521841	272	Intragenic	0.0243	-3.7411	down
chr16:67312896-67313731	835	Promoter	0.0284	-2.8108	down
chr16:677367-678128	761	Intragenic	0.0407	-2.2563	down
chr16:68678686-68680149	1463	Intragenic	0.0275	-2.8002	down
chr16:712735-713047	312	Intragenic	0.0397	-2.3958	down
chr16:85407314-85407576	262	Intergenic	0.0487	-2.1043	down
chr16:85684107-85684491	384	Intragenic	0.0265	-1.9529	down
chr16:86714998-86715325	327	Intergenic	0.0494	-1.9506	down
chr16:87916188-87916469	281	Intergenic	0.034	-3.6491	down
chr16:88233988-88234190	202	Intergenic	0.0352	-4.5569	down
chr16:88268113-88268367	254	Intergenic	0.0249	-3.007	down
chr16:88453549-88453969	420	Intergenic	0.0437	-4.9897	down
chr16:88844943-88845205	262	Intergenic	0.0439	-2.0836	down
chr16:89608298-89608538	240	Intergenic	0.0261	-4.5508	down
chr16:89920918-89921121	203	Intragenic	0.0148	-2.5797	down
chr16:89977562-89977851	289	Intragenic	0.0361	-3.3683	down
chr16:9184146-9186689	2543	Promoter	0.0475	-2.4402	down
chr17:1082376-1083833	1457	Promoter	0.0184	-2.8101	down
chr17:1811473-1812097	624	Intergenic	0.0298	-3.5953	down
chr17:1837587-1837859	272	Intergenic	0.0213	-3.3297	down
chr17:21743875-21744127	252	Intergenic	0.0299	-2.4725	down
chr17:21934703-21935014	311	Intergenic	0.0427	-2.6686	down
chr17:27332268-27333188	920	Promoter	0.0132	-3.5349	down
chr17:29033009-29033351	342	Intergenic	0.0283	-2.2582	down
chr17:30845903-30846702	799	Intergenic	0.0155	-6.8012	down
chr17:35165323-35165983	660	Intergenic	0.0471	-2.6054	down
chr17:3527243-3527495	252	Intergenic	0.0472	-2.1449	down
chr17:35303284-35303572	288	Intergenic	0.0365	-4.1728	down
chr17:40912816-40913553	737	Promoter	0.0381	-4.7918	down
chr17:42835776-42836242	466	Promoter	0.0317	-2.811	down
chr17:44847139-44847463	324	Intergenic	0.0493	-1.9686	down
chr17:46894293-46894809	516	Promoter	0.0329	-3.5333	down
chr17:53638662-53638964	302	Intergenic	0.0166	-4.9685	down
chr17:54674873-54675232	359	Intergenic	0.0478	-3.3061	down
chr17:56119-57232	1113	Intergenic	0.0347	-1.9906	down
chr17:56356374-56357013	639	Intergenic	0.0108	-2.6477	down
chr17:56832961-56833986	1025	Promoter	0.0003	-2.5668	down
chr17:58196874-58198497	1623	Intergenic	0.0382	-2.7516	down
chr17:60757172-60758288	1116	Intragenic	0.0249	-3.0949	down
chr17:61514752-61515386	634	Intergenic	0.0015	-4.4056	down
chr17:66596072-66597578	1506	Promoter	0.0378	-2.3931	down
chr17:70111979-70112308	329	Intergenic	0.0289	-1.9118	down
chr17:72321948-72322461	513	Promoter	0.0264	-4.3192	down
chr17:72931729-72932601	872	Promoter	0.0005	-1.8493	down
chr17:7365923-7366230	307	Intergenic	0.0397	-2.0091	down
chr17:77758568-77758865	297	Intergenic	0.0412	-2.8722	down
chr17:77951845-77952291	446	Intergenic	0.0422	-2.272	down
chr17:79077317-79077518	201	Intragenic	0.0462	-2.9208	down
chr17:79448218-79448827	609	Intergenic	0.0024	-5.7929	down
chr17:79958088-79958369	281	Intragenic	0.0416	-3.0194	down
chr17:8012474-8012846	372	Intergenic	0.0343	-4.4743	down
chr17:81024122-81024360	238	Intergenic	0.0028	-7.0019	down
chr17:81065692-81066125	433	Intergenic	0.043	-2.3921	down
chr17:81100253-81101228	975	Intergenic	0.0119	-2.4532	down
chr17:8924167-8926920	2753	Promoter	0.0246	-2.8917	down
chr17:9066152-9066388	236	Intragenic	0.0178	-2.7114	down
chr18:12657044-12658727	1683	Promoter	0	-100	down
chr18:13641584-13642415	831	Intragenic	0.0381	-2.4807	down
chr18:31020510-31020847	337	Promoter	0.0185	-3.247	down
chr18:32073444-32074292	848	Promoter	0.0225	-18.8679	down
chr18:35065039-35065548	509	Intergenic	0.0335	-4.086	down
chr18:4453969-4455647	1678	Intergenic	0.0474	-2.6732	down
chr18:46287906-46288140	234	Intragenic	0.0449	-1.7823	down
chr18:5542847-5543054	207	Intergenic	0.0344	-4.0405	down
chr18:6920591-6920874	283	Intergenic	0.0012	-9.4637	down
chr18:76069222-76069699	477	Intergenic	0.0205	-3.7176	down
chr18:77087463-77088162	699	Intragenic	0.0392	-3.4957	down
chr18:77218227-77218866	639	Intragenic	0.0381	-2.4788	down
chr19:1108394-1109610	1216	Intergenic	0.0382	-2.9592	down
chr19:1122475-1123287	812	Intergenic	0.0398	-2.8547	down
chr19:1265854-1269943	4089	Promoter	0.0252	-1.8504	down
chr19:13318046-13318812	766	Intergenic	0.0255	-3.5211	down
chr19:13869717-13870085	368	Intragenic	0.0468	-6.0466	down
chr19:14676201-14676542	341	Intragenic	0.0484	-5.0459	down
chr19:15121590-15122143	553	Promoter	0.0205	-2.7756	down
chr19:15252042-15252361	319	Intergenic	0.0482	-5.9174	down
chr19:15342626-15343181	555	Promoter	0.0283	-3.5378	down
chr19:15512025-15512393	368	Intergenic	0.0143	-3.3238	down
chr19:15550849-15551059	210	Intergenic	0.0071	-100	down
chr19:15838996-15839277	281	Promoter	0.0053	-4.1068	down
chr19:15918423-15918704	281	Promoter	0.0206	-3.2993	down
chr19:16641543-16641838	295	Intergenic	0.0492	-2.9994	down
chr19:17487895-17488125	230	Promoter	0.022	-21.0265	down
chr19:17504681-17505076	395	Intergenic	0.0251	-2.811	down
chr19:1757415-1758094	679	Intragenic	0.0355	-2.3201	down
chr19:17611345-17611664	319	Intragenic	0.0209	-3.5344	down
chr19:1775063-1775534	471	Intragenic	0.0401	-4.3647	down
chr19:18277954-18278164	210	Intragenic	0.0465	-2.6205	down
chr19:18313908-18315129	1221	Promoter	0.017	-3.0302	down
chr19:18572408-18572619	211	Intergenic	0.0108	-2.2519	down
chr19:1955331-1955572	241	Promoter	0.0132	-3.8615	down
chr19:19738572-19739821	1249	Promoter	0.0445	-2.0052	down
chr19:1990657-1990897	240	Intergenic	0.0179	-2.6153	down
chr19:2046074-2046437	363	Intergenic	0.0159	-3.4034	down
chr19:21657569-21658035	466	Intergenic	0.0417	-2.5465	down
chr19:2213860-2214142	282	Intragenic	0.0317	-2.2469	down
chr19:2334495-2334771	276	Intragenic	0.017	-6.8463	down
chr19:2755325-2755629	304	Intergenic	0.0388	-3.0404	down
chr19:29583946-29584264	318	Intergenic	0.0415	-4.2941	down
chr19:306214-306681	467	Intergenic	0.005	-3.7321	down
chr19:30865683-30866490	807	Intragenic	0.0336	-2.7238	down
chr19:31839635-31843049	3414	Promoter	0.0383	-2.2962	down
chr19:3192416-3192705	289	Intragenic	0.039	-4.1546	down
chr19:3198817-3199120	303	Intragenic	0.0188	-2.1446	down
chr19:3387963-3388203	240	Intragenic	0.0474	-2.9139	down
chr19:35800718-35801031	313	Intragenic	0.0071	-4.1932	down
chr19:36478097-36478330	233	Intergenic	0.0214	-100	down
chr19:37095680-37096589	909	Promoter	0.0432	-2.3188	down
chr19:37763951-37764369	418	Intergenic	0.0109	-1.8358	down
chr19:3838022-3838223	201	Intergenic	0.0236	-1.6998	down
chr19:38700333-38700577	244	Intergenic	0.039	-1.6745	down
chr19:38713166-38713458	292	Intergenic	0.0388	-2.3342	down
chr19:38973939-38974156	217	Intragenic	0.0144	-5.7922	down
chr19:38976252-38976795	543	Intragenic	0.0451	-3.1095	down
chr19:39339923-39343257	3334	Promoter	0.0279	-100	down
chr19:39737689-39739288	1599	Intergenic	0.0335	-2.8548	down
chr19:39997590-39998291	701	Intragenic	0.0329	-4.3798	down
chr19:40719569-40720115	546	Intragenic	0.0061	-6.3763	down
chr19:4102299-4103041	742	Intergenic	0.0375	-2.5975	down
chr19:41106058-41106415	357	Promoter	0.0277	-5.1897	down
chr19:42546647-42546896	249	Intergenic	0.0457	-1.8085	down
chr19:4328658-4328865	207	Intergenic	0.0323	-2.2105	down
chr19:43967247-43968625	1378	Intergenic	0.0059	-2.0166	down
chr19:45411720-45412600	880	Intragenic	0.0026	-2.4727	down
chr19:45741874-45742147	273	Intergenic	0.0272	-2.2774	down
chr19:46195482-46196292	810	Promoter	0.0445	-100	down
chr19:48363560-48364160	600	Intergenic	0.0395	-100	down
chr19:48697900-48698669	769	Intergenic	0.0494	-2.3049	down
chr19:49699698-49700070	372	Intragenic	0.0438	-2.6644	down
chr19:497799-498135	336	Intragenic	0.0366	-4.6743	down
chr19:49842654-49843628	974	Intragenic	0.0355	-2.4285	down
chr19:50119223-50119476	253	Intragenic	0.023	-5.2233	down
chr19:5039856-5040062	206	Intragenic	0.0342	-2.6228	down
chr19:50826780-50827028	248	Intergenic	0.0047	-4.9336	down
chr19:51321267-51321781	514	Intergenic	0.0442	-5.4353	down
chr19:51505914-51506363	449	Promoter	0.0385	-3.1583	down
chr19:52101801-52102024	223	Intergenic	0.0201	-3.5017	down
chr19:54485303-54486322	1019	Promoter	0.0173	-6.0866	down
chr19:5478299-5478577	278	Intergenic	0.0008	-8.9204	down
chr19:55857600-55858055	455	Intragenic	0.0475	-2.795	down
chr19:56151516-56152792	1276	Promoter	0.0283	-2.686	down
chr19:56728588-56729375	787	Intergenic	0.027	-2.8565	down
chr19:5686805-5687962	1157	Intragenic	0.0264	-2.7753	down
chr19:57351283-57351995	712	Promoter	0.0012	-2.7046	down
chr19:58238585-58239028	443	Promoter	0.0457	-2.2351	down
chr19:611291-611579	288	Intragenic	0.0096	-2.2087	down
chr19:690638-690927	289	Intergenic	0.039	-3.882	down
chr19:7142907-7143109	202	Intergenic	0.0493	-2.8799	down
chr19:740196-740609	413	Intragenic	0.0422	-2.2608	down
chr19:7735081-7735456	375	Intragenic	0.0413	-2.666	down
chr19:8407674-8408338	664	Promoter	0.0413	-7.1024	down
chr19:8595086-8595471	385	Intergenic	0.0419	-2.1798	down
chr1:109824313-109824526	213	Intergenic	0.0371	-4.2581	down
chr1:1355159-1356000	841	Intergenic	0.0272	-4.1956	down
chr1:147826167-147826388	221	Intergenic	0.0318	-3.1666	down
chr1:155239278-155239494	216	Intergenic	0.0284	-7.1174	down
chr1:156646292-156647260	968	Promoter	0.0028	-4.0084	down
chr1:160053721-160054738	1017	Intragenic	0.0473	-2.2099	down
chr1:160389103-160389386	283	Intragenic	0.0051	-1.986	down
chr1:161049346-161049737	391	Intergenic	0.0146	-2.6835	down
chr1:16269900-16270259	359	Intergenic	0.0255	-4.249	down
chr1:167090575-167091010	435	Intragenic	0.013	-3.841	down
chr1:18023481-18023792	311	Intragenic	0.0405	-2.3735	down
chr1:181454974-181455261	287	Intragenic	0.0217	-5.1734	down
chr1:184633223-184633663	440	Intergenic	0.0241	-4.9604	down
chr1:19665010-19665276	266	Intergenic	0.048	-3.1666	down
chr1:197890478-197890824	346	Intragenic	0.0032	-3.6453	down
chr1:198128147-198128364	217	Intragenic	0.0301	-100	down
chr1:200008392-200009047	655	Intragenic	0.0135	-100	down
chr1:200707849-200708948	1099	Promoter	0.0125	-6.2347	down
chr1:201368560-201369032	472	Promoter	0.0373	-2.6352	down
chr1:202183193-202183526	333	Promoter	0.0466	-3.412	down
chr1:204654132-204654885	753	Promoter	0.0046	-2.5555	down
chr1:20512360-20512797	437	Promoter	0.0311	-7.265	down
chr1:205210695-205210918	223	Intragenic	0.0467	-2.3445	down
chr1:208136666-208137183	517	Intergenic	0.0374	-2.9305	down
chr1:20878894-20880592	1698	Promoter	0.0214	-3.2806	down
chr1:214156000-214156851	851	Intergenic	0.0195	-3.7247	down
chr1:217311467-217311773	306	Promoter	0.0232	-7.2143	down
chr1:219786334-219786562	228	Intergenic	0.0368	-4.1735	down
chr1:220101132-220102147	1015	Promoter	0.02	-3.1966	down
chr1:22149683-22149897	214	Intragenic	0.0431	-3.07	down
chr1:22191349-22191592	243	Intergenic	0.0288	-5.0904	down
chr1:226127112-226127695	583	Intergenic	0.0473	-2.6058	down
chr1:22668638-22668862	224	Intergenic	0.004	-3.3052	down
chr1:228112950-228113215	265	Intergenic	0.0363	-3.2317	down
chr1:228404717-228405013	296	Intragenic	0.0251	-3.0199	down
chr1:22889595-22890096	501	Promoter	0.0004	-2.2634	down
chr1:230492716-230492945	229	Intergenic	0.0116	-2.8029	down
chr1:23345814-23346677	863	Promoter	0.0384	-4.3592	down
chr1:236156873-236157271	398	Intergenic	0.0209	-2.3676	down
chr1:23750508-23751663	1155	Promoter	0.0412	-2.8889	down
chr1:2415198-2415506	308	Intragenic	0.0307	-2.1163	down
chr1:247802738-247803141	403	Intergenic	0.0307	-4.0868	down
chr1:2527239-2527503	264	Intergenic	0.0412	-4.856	down
chr1:25566459-25566711	252	Intergenic	0.021	-100	down
chr1:2918497-2918753	256	Intergenic	0.021	-2.8344	down
chr1:29587087-29587412	325	Intragenic	0.0491	-2.3886	down
chr1:2990030-2990718	688	Intragenic	0.0454	-2.3766	down
chr1:32052471-32052771	300	Intragenic	0.0328	-3.0326	down
chr1:32221887-32222107	220	Intergenic	0.0441	-2.2078	down
chr1:33516594-33516933	339	Intergenic	0.0453	-2.3918	down
chr1:35227028-35227276	248	Intragenic	0.0484	-2.7219	down
chr1:3527619-3528078	459	Promoter	0.0133	-10.1024	down
chr1:36173406-36173979	573	Intergenic	0.019	-12.8509	down
chr1:38219702-38220012	310	Intergenic	0.0195	-2.9468	down
chr1:46632689-46632932	243	Intergenic	0.0184	-2.8565	down
chr1:47184402-47185083	681	Promoter	0.0295	-100	down
chr1:48462131-48462976	845	Intergenic	0.013	-2.3648	down
chr1:49364554-49364870	316	Intergenic	0.0454	-4.145	down
chr1:50882433-50882660	227	Intergenic	0.0232	-1.5984	down
chr1:53392880-53393645	765	Promoter	0.012	-5.2819	down
chr1:53742297-53742845	548	Intergenic	0.007	-7.6209	down
chr1:55007704-55008448	744	Intergenic	0.0074	-4.3292	down
chr1:55246742-55247519	777	Intergenic	0.0427	-2.592	down
chr1:55266277-55267058	781	Promoter	0.0482	-2.3616	down
chr1:60539315-60539540	225	Promoter	0.0188	-3.7549	down
chr1:6309163-6310092	929	Intergenic	0.0152	-2.2223	down
chr1:6484503-6485327	824	Promoter	0.0449	-5.125	down
chr1:91176404-91176701	297	Intergenic	0.0389	-1.9565	down
chr1:9416126-9416404	278	Intragenic	0.0359	-2.5116	down
chr1:9775708-9775997	289	Intragenic	0.0359	-2.24	down
chr20:21376358-21378245	1887	Promoter	0.0461	-3.9365	down
chr20:2187532-2188576	1044	Intergenic	0.0018	-2.7382	down
chr20:2801639-2802135	496	Intergenic	0.0048	-2.435	down
chr20:29534910-29535208	298	Intergenic	0.0118	-1.7738	down
chr20:3063005-3064146	1141	Intergenic	0.009	-3.5119	down
chr20:32232170-32232403	233	Intragenic	0.0161	-2.5198	down
chr20:33585039-33585450	411	Intragenic	0.0364	-2.9433	down
chr20:37359505-37359853	348	Intergenic	0.0119	-5.4807	down
chr20:42955433-42955728	295	Intergenic	0.0002	-100	down
chr20:44806599-44806875	276	Intergenic	0.0336	-4.4812	down
chr20:47252934-47253218	284	Intergenic	0.025	-2.5352	down
chr20:55964272-55964656	384	Intergenic	0.0195	-3.8556	down
chr20:59598843-59599305	462	Intergenic	0.0448	-3.1632	down
chr20:59864748-59865069	321	Intragenic	0.0276	-3.4679	down
chr20:60882593-60882900	307	Intragenic	0.038	-2.9909	down
chr20:61150437-61150646	209	Promoter	0.0455	-3.0419	down
chr20:62168432-62168684	252	Promoter	0.0086	-3.0586	down
chr20:6748052-6749546	1494	Promoter	0.0473	-2.8031	down
chr20:690575-691099	524	Intergenic	0.0225	-4.7476	down
chr21:15442956-15443160	204	Intergenic	0.0425	-2.301	down
chr21:28337856-28340237	2381	Promoter	0.0476	-2.2587	down
chr21:37617467-37617872	405	Intragenic	0.0394	-2.1204	down
chr21:37667809-37668088	279	Intergenic	0.0185	-1.7582	down
chr21:40554764-40556117	1353	Promoter	0.026	-5.0023	down
chr21:42878751-42880674	1923	Promoter	0.0164	-2.3389	down
chr21:43989948-43990199	251	Intragenic	0.0301	-2.199	down
chr21:44037276-44037478	202	Intergenic	0.0308	-100	down
chr21:44782248-44782601	353	Intergenic	0.0104	-4.7218	down
chr21:44876603-44876827	224	Intergenic	0.0389	-4.676	down
chr21:46169930-46170175	245	Intergenic	0.03	-3.07	down
chr21:46321397-46321644	247	Intergenic	0.0185	-1.766	down
chr21:9825442-9826296	854	Intergenic	0.0143	-6.3839	down
chr22:16466477-16467159	682	Intergenic	0.0316	-2.6529	down
chr22:17589440-17590287	847	Intragenic	0.0364	-2.4883	down
chr22:18275679-18275922	243	Intergenic	0.0012	-3.9987	down
chr22:18324563-18324788	225	Intergenic	0.0213	-3.2065	down
chr22:18985499-18985700	201	Intergenic	0.0171	-3.0226	down
chr22:19136293-19138512	2219	Promoter	0.0115	-3.5885	down
chr22:20142807-20143042	235	Intergenic	0.041	-100	down
chr22:20427046-20428590	1544	Intergenic	0.0395	-2.5622	down
chr22:20861679-20862252	573	Promoter	0.016	-100	down
chr22:21695101-21695548	447	Intergenic	0.0435	-10.0469	down
chr22:21770896-21772442	1546	Promoter	0.0427	-3.1043	down
chr22:21871023-21872569	1546	Promoter	0.0243	-3.0623	down
chr22:23802501-23802934	433	Intergenic	0.0202	-6.0792	down
chr22:24647367-24647600	233	Promoter	0.0452	-2.4912	down
chr22:27834425-27834630	205	Intergenic	0.034	-2.431	down
chr22:31218226-31218893	667	Intragenic	0.0332	-2.9407	down
chr22:36960369-36961054	685	Intergenic	0.0369	-2.5648	down
chr22:39928303-39929071	768	Promoter	0.0042	-100	down
chr22:40045535-40045961	426	Intragenic	0.0154	-2.9727	down
chr22:42310057-42311669	1612	Intergenic	0.0143	-6.1724	down
chr22:43045009-43045679	670	Promoter	0.0052	-100	down
chr22:43605965-43606236	271	Intergenic	0.0249	-3.232	down
chr22:46481815-46482024	209	Promoter	0.0022	-1.9966	down
chr22:46727378-46727703	325	Intergenic	0.0457	-2.0891	down
chr22:47054031-47054274	243	Intragenic	0.0372	-6.1037	down
chr22:50944354-50944606	252	Intergenic	0.0207	-3.631	down
chr2:108443279-108446501	3222	Promoter	0.0224	-3.3549	down
chr2:111180699-111181607	908	Promoter	0.0461	-2.6977	down
chr2:114299035-114300177	1142	Intergenic	0.0104	-2.5584	down
chr2:1163016-1163820	804	Intragenic	0.044	-4.2092	down
chr2:11758582-11759034	452	Intragenic	0.0118	-5.9296	down
chr2:11809606-11810433	827	Promoter	0.0225	-3.3263	down
chr2:129250636-129251304	668	Intergenic	0.0203	-2.6427	down
chr2:130763483-130763764	281	Intergenic	0.0486	-2.7454	down
chr2:131792237-131793189	952	Intragenic	0.0203	-2.4349	down
chr2:132057741-132058096	355	Intergenic	0.0103	-3.1524	down
chr2:132415393-132415781	388	Intergenic	0.0169	-2.9302	down
chr2:133343114-133343382	268	Intragenic	0.0347	-2.6346	down
chr2:145147123-145147476	353	Intergenic	0.0219	-2.3771	down
chr2:174877565-174877778	213	Intergenic	0.0359	-1.5789	down
chr2:176952695-176953297	602	Intergenic	0.0161	-7.436	down
chr2:176971706-176972305	599	Promoter	0.0041	-5.4439	down
chr2:17720155-17720417	262	Intergenic	0.0329	-2.8027	down
chr2:177502240-177502910	670	Intergenic	0.0006	-100	down
chr2:187713846-187714069	223	Promoter	0.0112	-3.3135	down
chr2:196933310-196933665	355	Promoter	0.0059	-100	down
chr2:217497811-217498847	1036	Promoter	0.0389	-3.2404	down
chr2:220107844-220108348	504	Intergenic	0.0389	-3.0477	down
chr2:220173870-220174283	413	Promoter	0.0317	-3.464	down
chr2:220309637-220309893	256	Intragenic	0.0177	-1.8659	down
chr2:223536122-223536565	443	Promoter	0.0247	-2.3638	down
chr2:232571137-232575833	4696	Promoter	0.0268	-2.7188	down
chr2:233470646-233471077	431	Promoter	0	-100	down
chr2:238535561-238536840	1279	Promoter	0.0447	-2.0569	down
chr2:240061326-240061602	276	Intergenic	0.0246	-2.7553	down
chr2:241771655-241772194	539	Intergenic	0.0192	-3.3896	down
chr2:241855374-241855631	257	Intergenic	0	-47.5486	down
chr2:242616820-242617094	274	Intergenic	0.0204	-2.366	down
chr2:242815056-242815599	543	Intragenic	0.0187	-4.9584	down
chr2:242874772-242874988	216	Intergenic	0.0329	-6.8629	down
chr2:242927444-242928053	609	Intergenic	0.0367	-3.6035	down
chr2:26407422-26408253	831	Intragenic	0.0153	-3.6788	down
chr2:27341567-27341923	356	Promoter	0.0015	-100	down
chr2:30453566-30455655	2089	Promoter	0.0086	-2.721	down
chr2:308099-308395	296	Intergenic	0.0383	-2.1544	down
chr2:31456740-31457653	913	Promoter	0.021	-3.6433	down
chr2:33171448-33173164	1716	Promoter	0.0393	-2.8714	down
chr2:44058765-44059232	467	Intergenic	0.0107	-3.2989	down
chr2:46925898-46926969	1071	Promoter	0.0474	-4.6646	down
chr2:47747991-47749061	1070	Intergenic	0.0124	-3.2679	down
chr2:503671-503902	231	Intergenic	0.0023	-3.9649	down
chr2:54482924-54483434	510	Promoter	0.0494	-2.3531	down
chr2:70933288-70933563	275	Intergenic	0.0075	-2.8288	down
chr2:72370296-72370682	386	Intergenic	0.0407	-1.8705	down
chr2:8596907-8597573	666	Intergenic	0.0119	-3.3769	down
chr2:85980499-85982198	1699	Promoter	0.0125	-3.5675	down
chr2:87140786-87141107	321	Promoter	0.0229	-8.2603	down
chr2:88469691-88470386	695	Promoter	0.041	-3.1127	down
chr2:9514723-9514995	272	Intragenic	0.0045	-3.0825	down
chr2:98350984-98351257	273	Promoter	0.0311	-2.4039	down
chr3:10276025-10276415	390	Intragenic	0.0319	-2.9826	down
chr3:113233663-113234094	431	Promoter	0.0385	-6.5725	down
chr3:121949108-121949325	217	Intragenic	0.0251	-3.1038	down
chr3:13323438-13324929	1491	Intergenic	0.0229	-11.5605	down
chr3:136751341-136751683	342	Intergenic	0.0235	-2.1589	down
chr3:13860434-13860882	448	Intergenic	0.0201	-4.1119	down
chr3:140401459-140401986	527	Intragenic	0.0065	-3.422	down
chr3:14339249-14339574	325	Intergenic	0.0465	-3.2696	down
chr3:150802996-150805168	2172	Promoter	0.0315	-2.8311	down
chr3:190039817-190040465	648	Promoter	0.0292	-100	down
chr3:197884131-197884352	221	Intragenic	0.0352	-2.1158	down
chr3:44626325-44626794	469	Promoter	0.0419	-5.3943	down
chr3:44726928-44727237	309	Intergenic	0.0461	-6.4018	down
chr3:44754099-44754399	300	Promoter	0.015	-3.3265	down
chr3:47017879-47018312	433	Promoter	0.0106	-5.0378	down
chr3:4909962-4910537	575	Intergenic	0.0001	-100	down
chr3:56501868-56502345	477	Promoter	0.0319	-2.8835	down
chr3:66550318-66551848	1530	Promoter	0.0266	-2.5858	down
chr3:73432739-73434073	1334	Intergenic	0.0159	-2.353	down
chr3:80819487-80819788	301	Intergenic	0.0471	-2.6909	down
chr3:9594068-9594328	260	Intergenic	0.05	-2.5886	down
chr3:9851476-9852171	695	Promoter	0.0013	-10.3868	down
chr3:99594969-99595215	246	Promoter	0.0216	-2.5619	down
chr4:100573059-100573578	519	Intergenic	0.0305	-1.9464	down
chr4:1007037-1007288	251	Intragenic	0.049	-3.0458	down
chr4:113300552-113300769	217	Intragenic	0.0162	-4.2166	down
chr4:113445022-113445350	328	Intergenic	0.0367	-3.2927	down
chr4:11370229-11370886	657	Promoter	0.0323	-2.8302	down
chr4:1229249-1229501	252	Intergenic	0.0333	-2.5836	down
chr4:128702830-128704215	1385	Promoter	0.0027	-7.7783	down
chr4:132684164-132684487	323	Intergenic	0.0164	-19.7567	down
chr4:142053327-142054601	1274	Promoter	0.0006	-5.8258	down
chr4:147559205-147561901	2696	Promoter	0.0371	-1.9692	down
chr4:147576109-147576762	653	Intergenic	0.0215	-3.7055	down
chr4:1794442-1797132	2690	Promoter	0.0306	-2.2558	down
chr4:183727549-183728353	804	Intergenic	0.024	-6.202	down
chr4:187476279-187476844	565	Promoter	0.0406	-3.9432	down
chr4:188534687-188534913	226	Intergenic	0.0408	-2.8236	down
chr4:190935925-190936999	1074	Intergenic	0.0281	-2.1896	down
chr4:3524249-3524462	213	Intergenic	0.0108	-9.2123	down
chr4:3767072-3769789	2717	Promoter	0.026	-2.1207	down
chr4:41881177-41881418	241	Intergenic	0.0034	-6.6057	down
chr4:4228099-4229839	1740	Promoter	0.0375	-2.8553	down
chr4:56023750-56024066	316	Intergenic	0.0099	-1.8933	down
chr4:57396748-57397269	521	Intergenic	0.0209	-2.1893	down
chr4:582171-582635	464	Intergenic	0.0412	-2.3619	down
chr4:64214847-64215584	737	Intergenic	0.0438	-2.545	down
chr4:7802191-7802440	249	Intergenic	0.0316	-2.9912	down
chr4:78034327-78034589	262	Intergenic	0.0388	-2.9446	down
chr4:8347476-8347889	413	Intergenic	0.0061	-3.1033	down
chr4:89378223-89378948	725	Promoter	0.0228	-12.6012	down
chr4:90228714-90229010	296	Promoter	0.0042	-5.9504	down
chr4:94749495-94750998	1503	Promoter	0.039	-2.4852	down
chr4:96469859-96470994	1135	Promoter	0.0432	-2.3884	down
chr4:99181509-99183199	1690	Promoter	0.0071	-100	down
chr4:gl000194-random	211		0.0095	-2.6288	down
chr5:11384681-11385521	840	Intergenic	0.0157	-2.1905	down
chr5:1245901-1246927	1026	Intragenic	0.0089	-2.0602	down
chr5:1256968-1257222	254	Intergenic	0.0458	-2.7964	down
chr5:132946744-132948467	1723	Promoter	0.01	-3.764	down
chr5:133339600-133341509	1909	Promoter	0.0448	-2.8296	down
chr5:134879443-134879819	376	Intergenic	0.002	-6.6285	down
chr5:135415069-135415307	238	Intergenic	0.0001	-19.536	down
chr5:13810126-13810333	207	Intergenic	0.0306	-2.3202	down
chr5:140346105-140346931	826	Promoter	0.0385	-2.4543	down
chr5:140568216-140569118	902	Intragenic	0.013	-3.1631	down
chr5:140777442-140777938	496	Promoter	0.0061	-3.2909	down
chr5:140807339-140807788	449	Intragenic	0.0268	-2.9817	down
chr5:141293784-141294049	265	Intergenic	0.0264	-2.439	down
chr5:1467831-1468263	432	Intergenic	0.0253	-2.7032	down
chr5:149676978-149677751	773	Intergenic	0.0368	-2.7282	down
chr5:151304226-151304824	598	Promoter	0.0497	-2.6091	down
chr5:172113677-172113905	228	Intragenic	0.0493	-2.8455	down
chr5:172386893-172387102	209	Promoter	0.0387	-7.6809	down
chr5:1725183-1725420	237	Intergenic	0.0379	-2.6056	down
chr5:173738806-173739534	728	Intergenic	0.0032	-4.5052	down
chr5:17655252-17655723	471	Intergenic	0.0125	-3.7281	down
chr5:176558852-176561652	2800	Promoter	0.0244	-2.1392	down
chr5:176918574-176919659	1085	Intergenic	0.0238	-2.71	down
chr5:177945808-177946121	313	Intergenic	0.0098	-8.5493	down
chr5:178487146-178487921	775	Promoter	0.0495	-2.3488	down
chr5:178801298-178801816	518	Intergenic	0.0267	-1.6695	down
chr5:37834671-37835128	457	Intergenic	0.038	-2.5851	down
chr5:40679502-40682081	2579	Promoter	0.0411	-2.4123	down
chr5:43000343-43000791	448	Intergenic	0.018	-19.9906	down
chr5:523676-524887	1211	Promoter	0.0161	-2.4787	down
chr5:54826610-54826826	216	Intergenic	0.0283	-3.4162	down
chr5:55290335-55291389	1054	Promoter	0.0385	-25.9748	down
chr5:60039587-60039835	248	Intergenic	0.0309	-3.5621	down
chr5:643427-643669	242	Intragenic	0.041	-2.3206	down
chr5:72526203-72526497	294	Intergenic	0.04	-2.122	down
chr5:7394986-7397022	2036	Promoter	0.0378	-2.1946	down
chr5:76934581-76935296	715	Promoter	0.003	-4.4059	down
chr5:76936126-76936984	858	Intergenic	0.0137	-2.9752	down
chr5:83017894-83018358	464	Promoter	0.0453	-3.3918	down
chr5:843458-843767	309	Intergenic	0.0273	-3.0562	down
chr5:92929268-92929489	221	Intragenic	0.0429	-2.9305	down
chr6:100441406-100442152	746	Promoter	0.0485	-3.3317	down
chr6:10398573-10398812	239	Intergenic	0.0219	-3.8027	down
chr6:110797297-110798201	904	Promoter	0.0275	-2.2526	down
chr6:112408406-112408910	504	Promoter	0.0294	-100	down
chr6:12749877-12750499	622	Intragenic	0.0234	-6.569	down
chr6:1381743-1385211	3468	Intergenic	0.0398	-2.146	down
chr6:152128822-152129771	949	Promoter	0.0243	-3.254	down
chr6:15496804-15497336	532	Intragenic	0.0302	-2.6005	down
chr6:160147729-160149065	1336	Promoter	0.0294	-100	down
chr6:164051485-164052323	838	Intergenic	0.0496	-2.3086	down
chr6:169261135-169261427	292	Intergenic	0.0373	-2.6428	down
chr6:170062622-170063112	490	Intergenic	0.0465	-2.4579	down
chr6:170239046-170239297	251	Intergenic	0.0388	-2.4	down
chr6:170453924-170454935	1011	Intergenic	0.0348	-3.1099	down
chr6:170564873-170565152	279	Intergenic	0.049	-1.5396	down
chr6:170730395-170730887	492	Intergenic	0.0398	-2.6925	down
chr6:25139920-25140246	326	Intergenic	0.0269	-3.3233	down
chr6:32055067-32055601	534	Intergenic	0.0253	-2.6353	down
chr6:33655966-33656238	272	Intragenic	0.0283	-8.1635	down
chr6:33995938-33996164	226	Intergenic	0.0428	-2.873	down
chr6:40554595-40555928	1333	Promoter	0.0064	-2.9773	down
chr6:42016243-42016731	488	Promoter	0.0242	-100	down
chr6:44264970-44265711	741	Promoter	0.014	-4.7721	down
chr6:50813314-50813699	385	Intragenic	0.0063	-3.0091	down
chr6:6006689-6007043	354	Intergenic	0.0291	-2.9805	down
chr6:87832219-87832610	391	Intergenic	0.01	-3.1058	down
chr6:99295741-99296454	713	Intergenic	0.0432	-2.36	down
chr7:100201614-100203652	2038	Intragenic	0.0287	-4.5531	down
chr7:100732088-100732424	336	Intragenic	0.0372	-2.8065	down
chr7:1059528-1059877	349	Intergenic	0.0205	-3.3647	down
chr7:120519-120758	239	Intergenic	0.0145	-2.7529	down
chr7:123672063-123673691	1628	Promoter	0.013	-3.3694	down
chr7:127841328-127841840	512	Intergenic	0.0431	-2.4077	down
chr7:144052115-144052650	535	Promoter	0.0331	-3.4395	down
chr7:1473871-1474218	347	Intergenic	0.0314	-2.6263	down
chr7:148922909-148923195	286	Intragenic	0.0191	-4.2122	down
chr7:149461653-149463222	1569	Intergenic	0.0277	-2.6745	down
chr7:150417414-150418018	604	Intragenic	0.0467	-2.5073	down
chr7:150649529-150649959	430	Intergenic	0.0496	-2.6654	down
chr7:150817005-150817237	232	Intragenic	0.0312	-2.7492	down
chr7:151000579-151001042	463	Intergenic	0.0222	-100	down
chr7:1515982-1516241	259	Intergenic	0.0186	-3.194	down
chr7:156871054-156871297	243	Intergenic	0.0241	-2.735	down
chr7:157215001-157215248	247	Intergenic	0.0237	-2.8846	down
chr7:157413901-157414146	245	Intergenic	0.037	-2.2045	down
chr7:1575736-1575993	257	Intragenic	0.0484	-2.5267	down
chr7:158058751-158059059	308	Intergenic	0.0481	-4.1562	down
chr7:158361909-158362970	1061	Intergenic	0.0423	-2.4797	down
chr7:158905270-158905537	267	Intergenic	0.0237	-2.0016	down
chr7:159773-160039	266	Intergenic	0.0266	-4.329	down
chr7:16793188-16794100	912	Promoter	0.0291	-2.4947	down
chr7:1950279-1950482	203	Intergenic	0.015	-2.9957	down
chr7:1970627-1970924	297	Intergenic	0.0164	-4.6831	down
chr7:1978698-1978934	236	Intergenic	0.0104	-2.3107	down
chr7:2742273-2742546	273	Intragenic	0.004	-4.871	down
chr7:37960316-37961046	730	Promoter	0.05	-1.9292	down
chr7:386480-386913	433	Intergenic	0.044	-3.3928	down
chr7:44152227-44152505	278	Intragenic	0.0283	-2.2844	down
chr7:45613386-45615504	2118	Promoter	0.0258	-2.2114	down
chr7:4998405-4998950	545	Promoter	0.0172	-5.9228	down
chr7:50343757-50344519	762	Promoter	0.047	-6.2386	down
chr7:5122886-5123164	278	Intergenic	0.0482	-2.4066	down
chr7:5372280-5372717	437	Intergenic	0.0437	-2.9107	down
chr7:56355508-56355798	290	Intergenic	0.0224	-4.6971	down
chr7:5647657-5647984	327	Intergenic	0.0254	-2.259	down
chr7:612540-613739	1199	Intergenic	0.0251	-4.3785	down
chr7:63924400-63924741	341	Intergenic	0.0077	-3.7365	down
chr7:6548538-6548781	243	Intergenic	0.047	-3.5813	down
chr7:65939398-65939812	414	Intergenic	0.0264	-6.1043	down
chr7:72935612-72937090	1478	Promoter	0.0105	-100	down
chr7:808543-808835	292	Intragenic	0.0146	-4.0691	down
chr7:88388488-88389283	795	Promoter	0.0468	-3.1394	down
chr7:89747892-89749036	1144	Promoter	0.014	-2.8604	down
chr7:89783567-89784081	514	Promoter	0.0416	-100	down
chr7:98099882-98100289	407	Intergenic	0.0119	-2.8976	down
chr7:99595206-99595505	299	Intergenic	0.0408	-2.2724	down
chr7:99768884-99769559	675	Intergenic	0.0004	-13.5664	down
chr8:11549858-11550166	308	Intergenic	0.0067	-6.8956	down
chr8:11607316-11607769	453	Intragenic	0.0426	-2.8576	down
chr8:12516429-12517133	704	Intergenic	0.0145	-4.465	down
chr8:126010436-126011194	758	Promoter	0.0249	-7.6936	down
chr8:1298338-1300481	2143	Intergenic	0.0481	-1.9967	down
chr8:139508795-139509774	979	Promoter	0.0064	-2.8502	down
chr8:142528185-142529029	844	Intergenic	0.0167	-4.3769	down
chr8:142984423-142984653	230	Intergenic	0.0343	-3.3026	down
chr8:1430752-1431324	572	Intergenic	0.0073	-2.3696	down
chr8:143333047-143333519	472	Intergenic	0.0315	-2.2496	down
chr8:143378961-143379278	317	Intergenic	0.0326	-2.7276	down
chr8:144461972-144462261	289	Intragenic	0.0243	-5.9134	down
chr8:144820669-144820909	240	Intergenic	0.0083	-15.5736	down
chr8:144942165-144942589	424	Intergenic	0.0398	-2.8954	down
chr8:145955639-145955989	350	Intergenic	0.0258	-2.5812	down
chr8:21640161-21640365	204	Intergenic	0.0104	-10.8169	down
chr8:23260442-23261867	1425	Promoter	0.0029	-100	down
chr8:2418935-2419460	525	Intergenic	0.0057	-7.5204	down
chr8:24770908-24772547	1639	Promoter	0.045	-2.6095	down
chr8:35092679-35093559	880	Promoter	0.0017	-5.9848	down
chr8:41583135-41583524	389	Intergenic	0.0239	-2.2773	down
chr8:41685748-41686674	926	Intergenic	0.0004	-3.934	down
chr8:41753340-41755250	1910	Promoter	0.0205	-2.2501	down
chr8:49293201-49293547	346	Intergenic	0.0232	-3.4536	down
chr8:49468683-49468959	276	Intergenic	0.0003	-25.0711	down
chr8:49890386-49890874	488	Intergenic	0.0094	-4.1168	down
chr8:57350947-57351285	338	Intergenic	0.0332	-4.1908	down
chr8:58055960-58056244	284	Intergenic	0.0397	-2.3112	down
chr8:58192499-58192884	385	Intragenic	0.0335	-3.0255	down
chr8:58907001-58907822	821	Promoter	0.0114	-13.151	down
chr8:65290108-65290946	838	Promoter	0.0244	-3.4004	down
chr8:686830-689496	2666	Intergenic	0.0415	-2.1679	down
chr8:74197853-74198211	358	Intergenic	0.0396	-2.8747	down
chr8:7537626-7538267	641	Intergenic	0.0349	-3.0819	down
chr8:7605828-7606263	435	Intergenic	0.0209	-2.522	down
chr8:94712366-94713345	979	Promoter	0.0151	-100	down
chr8:956288-957205	917	Intergenic	0.0363	-2.3164	down
chr8:97171805-97172022	217	Intergenic	0.0088	-4.231	down
chr8:97273615-97274767	1152	Promoter	0.0188	-100	down
chr9:102581791-102587561	5770	Promoter	0.033	-2.3453	down
chr9:115774295-115774615	320	Promoter	0.0448	-2.2142	down
chr9:124261806-124262587	781	Promoter	0.0287	-7.6116	down
chr9:127212624-127213064	440	Promoter	0.0162	-6.2361	down
chr9:127539239-127540081	842	Promoter	0.032	-3.2832	down
chr9:129468130-129468336	206	Intergenic	0.0499	-3.2478	down
chr9:132482398-132482638	240	Intragenic	0.0133	-4.2117	down
chr9:13323112-13323350	238	Intergenic	0.0428	-4.8355	down
chr9:133794451-133794661	210	Intergenic	0.0178	-37.9849	down
chr9:137018595-137018870	275	Intragenic	0.0456	-2.3712	down
chr9:139228816-139229229	413	Intragenic	0.0342	-2.1627	down
chr9:139367185-139367409	224	Intergenic	0.0271	-3.0644	down
chr9:139393189-139393860	671	Intergenic	0.0395	-2.2966	down
chr9:139397412-139397710	298	Intergenic	0.0237	-2.4405	down
chr9:139426117-139426442	325	Intergenic	0.0057	-5.4055	down
chr9:139634062-139634281	219	Intergenic	0.0302	-3.0533	down
chr9:139943099-139943715	616	Intergenic	0.0147	-4.4998	down
chr9:139947906-139948937	1031	Promoter	0.0298	-3.2228	down
chr9:140210552-140211065	513	Intergenic	0.0064	-4.4958	down
chr9:19788215-19789288	1073	Intergenic	0.0412	-2.8699	down
chr9:26892288-26892936	648	Promoter	0.0366	-5.3933	down
chr9:34380210-34380446	236	Intergenic	0.0348	-2.9958	down
chr9:34380737-34381151	414	Intergenic	0.0001	-100	down
chr9:45733487-45733690	203	Intergenic	0.032	-3.0064	down
chr9:45746471-45746771	300	Intergenic	0.0057	-4.1602	down
chr9:67773105-67773411	306	Intergenic	0.0051	-2.8678	down
chr9:67778914-67779206	292	Intergenic	0.0263	-5.3039	down
chr9:72130887-72131100	213	Intergenic	0.0284	-5.0009	down
chr9:99962136-99962426	290	Promoter	0.0097	-9.0713	down
chrUn:gl000213-83026	687		0.0045	-7.5975	down
chrUn:gl000214-30337	340		0.0109	-1.5181	down
chrUn:gl000215-67655	828		0.0464	-3.4189	down
chrX:100446240-100446737	497	Intergenic	0.005	-3.4965	down
chrX:10085183-10085759	576	Intragenic	0.0359	-2.8582	down
chrX:103811550-103812043	493	Intragenic	0.0029	-10.011	down
chrX:107179230-107179632	402	Intergenic	0.013	-7.5209	down
chrX:110867471-110867747	276	Intergenic	0.0385	-3.2337	down
chrX:113816089-113816409	320	Intergenic	0.0294	-2.7703	down
chrX:118616426-118616886	460	Intergenic	0.0376	-5.1961	down
chrX:133118081-133118494	413	Intergenic	0.0162	-5.8567	down
chrX:135382457-135382676	219	Promoter	0.0364	-4.7112	down
chrX:135849030-135850178	1148	Intergenic	0.0426	-1.8743	down
chrX:136115826-136116275	449	Intergenic	0.0223	-3.9387	down
chrX:137793095-137794010	915	Promoter	0.0221	-2.382	down
chrX:151867177-151867469	292	Promoter	0.0128	-100	down
chrX:151938000-151938292	292	Promoter	0.0169	-6.9561	down
chrX:153695618-153695844	226	Intragenic	0.0424	-6.1484	down
chrX:224019-224578	559	Intergenic	0.0121	-5.871	down
chrX:23351142-23353639	2497	Promoter	0.0325	-2.4501	down
chrX:37026348-37026706	358	Promoter	0.0162	-5.4077	down
chrX:37430706-37431784	1078	Promoter	0.0392	-4.6993	down
chrX:43741299-43741827	528	Promoter	0.047	-4.0563	down
chrX:49296694-49297179	485	Promoter	0.0276	-1.8437	down
chrX:49325359-49325844	485	Promoter	0.0001	-1.564	down
chrX:50214459-50214677	218	Promoter	0.0095	-100	down
chrX:53253783-53254826	1043	Promoter	0.048	-100	down
chrX:53468578-53469023	445	Intergenic	0.025	-2.0791	down
chrX:54383872-54385477	1605	Promoter	0.0057	-1.581	down
chrX:590429-592197	1768	Intragenic	0.006	-3.6218	down
chrX:67906111-67906475	364	Intragenic	0.0293	-2.4135	down
chrX:68835648-68837063	1415	Promoter	0.0309	-6.1045	down
chrX:70273009-70273255	246	Intergenic	0.0184	-4.098	down
chrX:71350941-71352137	1196	Promoter	0.0485	-3.833	down
chrX:71900454-71900727	273	Intergenic	0.0251	-4.3104	down
chrX:9960205-9960408	203	Intergenic	0.0089	-10.5696	down
chrY:1496663-1497002	339	Intergenic	0.0305	-8.2084	down
chrY:174019-174578	559	Intergenic	0.0157	-10.9441	down
chrY:280294-280672	378	Intergenic	0.003	-18.2998	down
chrY:316638-316910	272	Intergenic	0.0202	-5.7439	down
chrY:338271-339097	826	Intergenic	0.0376	-100	down
chrY:540429-542197	1768	Intragenic	0.0399	-2.6275	down

## Sheet: Promoter Senescent vs Young.up
Up-regulated methylated sites in promoter region between the senescent cells and the young cells
Promoter information					P-value, fold change, regulation
GeneName	Chromosome	TSS	TTS	GeneLength	P-value (Senescent vs Young)	Fold Change (Senescent vs Young)	Regulation
A1CF	chr10	52645435	52559168	86267	0.0063	7.0756	up
AASDHPPT	chr11	105948291	105969419	21128	0.0438	5.8803	up
ABAT	chr16	8768443	8878432	109989	0.0012	3.1476	up
ABCC2	chr10	101542462	101611662	69200	0.0079	2.7885	up
ACAD11	chr3	132378975	132276981	101994	0.0017	4.6114	up
ACBD3	chr1	226374423	226332379	42044	0.0207	2.375	up
ACOT11	chr1	55013806	55076005	62199	0.0442	2.2081	up
ACPL2	chr3	140950681	141013486	62805	0.0126	2.2035	up
ACY1	chr3	52017299	52023218	5919	0.0258	2.3586	up
ADAM21P1	chr14	70714518	70712469	2049	0.0416	2.3851	up
ADAR	chr1	154600456	154554533	45923	0.0189	4.1374	up
ADCK4	chr19	41221011	41197433	23578	0.0327	2.1238	up
ADH6	chr4	100140403	100125878	14525	0.0063	1.9328	up
AGBL3	chr7	134671258	134820530	149272	0.0266	7.7059	up
AKT1	chr14	105262080	105235686	26394	0.0427	100	up
ALDOA	chr16	30064410	30081741	17331	0.0278	2.2133	up
ALDOA	chr16	30075817	30081741	5924	0.036	3.1242	up
ALKBH6	chr19	36505141	36500022	5119	0.0184	1.7866	up
ALOXE3	chr17	8021860	7999217	22643	0.0313	2.3722	up
ANK1	chr8	41655140	41510743	144397	0.0453	1.989	up
ANXA3	chr4	79472741	79531605	58864	0.0314	4.609	up
AP1G2	chr14	24037279	24028776	8503	0.0108	2.905	up
APLN	chrX	128788933	128779235	9698	0.0127	4.6632	up
APP	chr21	27543446	27252860	290586	0.0292	2.7953	up
ARHGEF1	chr19	42387266	42411604	24338	0.0129	2.2129	up
ARID3C	chr9	34628011	34621454	6557	0.028	2.0078	up
ARPC1A	chr7	98923495	98963885	40390	0.008	3.6335	up
ASB11	chrX	15332681	15299830	32851	0.002	4.1696	up
ASL	chr7	65540775	65558329	17554	0.0342	1.7691	up
ASL	chr7	65540833	65558329	17496	0.0294	1.8484	up
ASTN2	chr9	119449494	119187503	261991	0.0465	5.4849	up
ATAD1	chr10	89577917	89512874	65043	0.0005	3.9111	up
ATF3	chr1	212738675	212794119	55444	0.0431	3.613	up
ATF5	chr19	50431958	50437193	5235	0.0359	1.6766	up
ATG14	chr14	55878576	55833108	45468	0.0298	4.0969	up
ATP1A4	chr1	160121351	160156767	35416	0.0034	2.8385	up
ATP2C1	chr3	130569368	130722046	152678	0.0397	5.6406	up
ATP2C1	chr3	130613433	130735555	122122	0.0419	4.3812	up
ATPAF2	chr17	17942480	17921333	21147	0.0045	2.2953	up
AZI2	chr3	28390618	28373179	17439	0.0269	2.9824	up
B4GALT5	chr20	48330421	48249482	80939	0.0211	2.4719	up
B4GALT6	chr18	29264686	29202208	62478	0.0012	3.7615	up
BANF1	chr11	65769549	65771617	2068	0.0237	2.0269	up
BBS12	chr4	123653856	123666098	12242	0.0459	2.3089	up
BCYRN1	chrX	70948962	70430034	518928	0.0058	1.973	up
BDAG1	chr9	100000707	100139577	138870	0.0101	2.5868	up
BLOC1S1	chr12	56109817	56113491	3674	0.044	4.8712	up
BLOC1S1	chr12	56110075	56113491	3416	0.0397	4.8073	up
BLOC1S1-RDH5	chr12	56109817	56118526	8709	0.044	4.8712	up
BRCA1	chr17	41276132	41196311	79821	0.0009	2.1098	up
BRK1	chr3	10157332	10168874	11542	0.0319	5.8347	up
BSG	chr19	571324	583493	12169	0.0075	2.9919	up
BUB1	chr2	111435684	111395408	40276	0.0065	17.7629	up
C11orf1	chr11	111749947	111754797	4850	0.0141	8.9499	up
C11orf75	chr11	93276546	93211638	64908	0.0248	3.5427	up
C12orf62	chr12	50505899	50514234	8335	0.0373	2.5398	up
C12orf65	chr12	123717843	123742506	24663	0.0482	1.5483	up
C14orf149	chr14	59951073	59939405	11668	0.0431	3.2339	up
C14orf93	chr14	23479360	23456109	23251	0.0371	5.8449	up
C15orf29	chr15	34502297	34432874	69423	0.0242	3.4373	up
C16orf46	chr16	81110872	81094584	16288	0.0116	2.3187	up
C17orf61	chr17	7307450	7306292	1158	0.0327	5.6323	up
C17orf61-PLSCR3	chr17	7307450	7293046	14404	0.0327	5.6323	up
C19orf56	chr19	12780465	12778880	1585	0.0154	2.7146	up
C1orf112	chr1	169764549	169822229	57680	0.0331	4.9279	up
C1orf144	chr1	16693582	16724640	31058	0.046	2.2935	up
C1orf98	chr1	200342920	200311671	31249	0.049	2.1267	up
C20orf123	chr20	45179213	45169584	9629	0.0016	4.8297	up
C20orf202	chr20	1184097	1188918	4821	0.0171	3.7043	up
C21orf15	chr21	15220685	15215453	5232	0.0267	6.2549	up
C2orf3	chr2	75937732	75889831	47901	0.0093	6.3699	up
C3orf18	chr3	50605223	50595455	9768	0.041	2.7616	up
C3orf54	chr3	49840686	49842463	1777	0.032	1.8323	up
C5orf48	chr5	125967413	125971974	4561	0.043	2.9334	up
C6	chr5	41213667	41142335	71332	0.0172	2.1497	up
C6orf130	chr6	41040188	41034530	5658	0.0465	7.0743	up
C9orf68	chr9	4666674	4598315	68359	0.0152	4.6086	up
CA5B	chrX	15756411	15805748	49337	0.0324	3.9237	up
CAB39L	chr13	49975735	49882785	92950	0.0011	6.9182	up
CALML6	chr1	1846265	1848733	2468	0.0421	2.0316	up
CALR	chr19	13049413	13055304	5891	0.0499	12.3764	up
CAMP	chr3	48264836	48266981	2145	0.0193	2.0814	up
CAND1	chr12	67663060	67708388	45328	0.048	2.0309	up
CAPN13	chr2	31030311	30945637	84674	0.0344	100	up
CASC5	chr15	40886446	40954881	68435	0.0043	4.1552	up
CAST	chr5	96079243	96109116	29873	0.0271	2.751	up
CBX3	chr7	26240830	26253227	12397	0.0388	13.82	up
CCDC102B	chr18	66382490	66722426	339936	0.0259	4.5101	up
CCDC64	chr12	120427647	120532299	104652	0.0114	5.6385	up
CCL18	chr17	34391642	34398841	7199	0.0099	6.602	up
CCL26	chr7	75419064	75398841	20223	0.0335	2.8312	up
CCNDBP1	chr15	43477465	43489375	11910	0.0248	100	up
CCNG1	chr5	162864576	162872022	7446	0.0396	14.9096	up
CCR3	chr3	46283871	46308197	24326	0.045	8.6939	up
CD86	chr3	121774208	121839988	65780	0.012	9.5364	up
CDC20	chr1	43824625	43828873	4248	0.0008	3.1407	up
CDC34	chr19	531732	542087	10355	0.0025	100	up
CDH12	chr5	22853731	21750972	1102759	0.0438	2.9664	up
CDH17	chr8	95229531	95139393	90138	0.0431	3.0895	up
CDK5RAP1	chr20	31989337	31946644	42693	0.0067	5.2219	up
CDV3	chr3	133293300	133309118	15818	0.0043	4.7784	up
CEACAM22P	chr19	45060150	45041044	19106	0.0457	11.0466	up
CFHR4	chr1	196857143	196887843	30700	0.0016	38.37	up
CIDECP	chr3	10067820	10059236	8584	0.0284	2.1216	up
CLCN3	chr4	170541671	170644338	102667	0.0056	45.5244	up
CLCNKA	chr1	16348485	16360545	12060	0.035	2.9846	up
CLDN24	chr4	184243579	184242916	663	0.0031	4.9162	up
CLIP2	chr7	73703804	73820273	116469	0.0191	9.4662	up
CLN5	chr13	77566058	77576652	10594	0.0114	4.3145	up
CLRN2	chr4	17516787	17528727	11940	0.0354	3.4138	up
CLU	chr8	27472328	27454433	17895	0.004	3.3158	up
CMKLR1	chr12	108733094	108681820	51274	0.0225	4.6186	up
CNTN2	chr1	205012339	205047171	34832	0.0462	1.8279	up
COPS3	chr17	17184012	17149937	34075	0.0499	1.8684	up
COX6A1	chr12	120875903	120878529	2626	0.0042	4.0118	up
CPA3	chr3	148583042	148614872	31830	0.0434	2.4898	up
CPEB3	chr10	94050875	93808396	242479	0.0137	7.768	up
CSNK1G1	chr15	64648442	64457715	190727	0.0325	4.0985	up
CXCR6	chr3	45984972	45989845	4873	0.0276	1.9869	up
CYBB	chrX	37639269	37672714	33445	0.0405	20.2802	up
CYFIP1	chr15	22892683	23003603	110920	0.0084	100	up
CYP2A6	chr19	41356352	41349442	6910	0.046	1.5932	up
CYP2B7P1	chr19	41430169	41456565	26396	0.0385	2.8336	up
CYP4A11	chr1	47407156	47394845	12311	0.0086	19.031	up
CYTH1	chr17	76778376	76670129	108247	0.0278	2.1055	up
DDHD2	chr8	38089008	38096610	7602	0.0441	3.0887	up
DDIT3	chr12	57914300	57910370	3930	0.0469	2.5465	up
DDO	chr6	110736753	110713382	23371	0.0159	4.5264	up
DEC1	chr9	117904096	118164923	260827	0.0412	10.6697	up
DEFB103A	chr8	7738725	7740105	1380	0.0224	2.5451	up
DEFB103B	chr8	7738913	7740180	1267	0.0224	2.5451	up
DEFB122	chr20	30009241	30016977	7736	0.0433	1.9003	up
DEFB131	chr4	9446259	9452240	5981	0.043	6.1861	up
DGCR6L	chr22	20307628	20301760	5868	0.0194	7.8593	up
DGKZ	chr11	46368955	46402104	33149	0.0319	1.619	up
DHPS	chr19	12792025	12786530	5495	0.0411	1.5446	up
DHRS7	chr14	60632211	60611499	20712	0.0092	3.5659	up
DIMT1	chr5	61699728	61684350	15378	0.0427	3.9356	up
DIP2C	chr10	735608	320129	415479	0.013	5.6238	up
DLG4	chr17	7120928	7093209	27719	0.0358	2.3606	up
DNAJB13	chr11	73661363	73681332	19969	0.0405	1.6677	up
DNAJB5	chr9	34990266	34998430	8164	0.0294	2.2597	up
DPP10	chr2	115199898	116602326	1402428	0.0249	4.5666	up
DPY19L2P3	chr7	29725687	29782019	56332	0.0117	6.115	up
DPYSL2	chr8	26435339	26515693	80354	0.0061	12.9542	up
DPYSL2	chr8	26435920	26515693	79773	0.0024	10.7261	up
DPYSL3	chr5	146889619	146770370	119249	0.0063	6.2979	up
DSE	chr6	116692109	116759442	67333	0.0423	3.4261	up
DTNBP1	chr6	15663289	15523800	139489	0.0197	4.3625	up
DUSP15	chr20	30457801	30448869	8932	0.0362	1.9787	up
DVL3	chr3	183873283	183891314	18031	0.0461	5.3508	up
ECH1	chr19	39322497	39306061	16436	0.0335	1.9523	up
EGFLAM	chr5	38445577	38465582	20005	0.0171	2.1531	up
EGFR	chr7	55086724	55224644	137920	0.0224	4.5969	up
EIF5A2	chr3	170626426	170606203	20223	0.0495	2.512	up
ELF2	chr4	140005647	139978870	26777	0.0021	100	up
ELF3	chr1	201979689	201986315	6626	0.0036	4.9518	up
EMP2	chr16	10674539	10622278	52261	0.0472	2.4338	up
EMR4P	chr19	6990857	6952510	38347	0.0198	2.6817	up
EPN2	chr17	19140689	19240028	99339	0.0129	2.3497	up
EPS15	chr1	51887793	51819934	67859	0.0024	5.4969	up
ERF	chr19	42759309	42751716	7593	0.0274	32.9038	up
ERLEC1	chr2	54014067	54045956	31889	0.0329	2.9338	up
ESRRG	chr1	217262987	216676587	586400	0.0306	4.3998	up
ETV7	chr6	36355568	36333970	21598	0.0025	3.4005	up
ETV7	chr6	36355577	36333970	21607	0.0025	3.4005	up
EXOSC10	chr1	11159938	11126675	33263	0.0489	2.1176	up
FAM131C	chr1	16400127	16384263	15864	0.0132	4.9604	up
FAM138B	chr2	114334958	114336429	1471	0.0321	4.0656	up
FAM138E	chr15	102495087	102496558	1471	0.0361	2.4995	up
FAM189B	chr1	155225274	155216995	8279	0.0434	3.1826	up
FAM18B1	chr17	18684581	18710026	25445	0.0492	1.8816	up
FAM205A	chr9	34729535	34723049	6486	0.0341	1.9908	up
FAM24A	chr10	124670216	124672627	2411	0.0024	4.6217	up
FAM58A	chrX	152864632	152853382	11250	0.044	4.43	up
FAM86C1	chr11	71498556	71512280	13724	0.0403	4.7631	up
FAM8A1	chr6	17600517	17611950	11433	0.0045	5.3841	up
FAM98A	chr2	33824362	33808728	15634	0.0301	3.3138	up
FAT3	chr11	92085261	92629635	544374	0.0269	2.3293	up
FAU	chr11	64889672	64888098	1574	0.0042	2.1552	up
FBXO42	chr1	16678948	16576558	102390	0.0216	2.2594	up
FBXO48	chr2	68694390	68689504	4886	0.0007	3.0447	up
FLJ32224	chr1	43424719	43449029	24310	0.0254	2.1563	up
FLJ41200	chr9	13431328	13406378	24950	0.0331	7.107	up
FLVCR1	chr1	213031596	213072705	41109	0.0368	7.0891	up
FMOD	chr1	203320289	203309751	10538	0.0256	4.9083	up
FNIP2	chr4	159690181	159827954	137773	0.0251	4.0842	up
FOXJ3	chr1	42801548	42642209	159339	0.0327	2.6635	up
G2E3	chr14	31028328	31089046	60718	0.0362	6.2005	up
GCFC1	chr21	34144169	34113649	30520	0.0412	4.1912	up
GCM1	chr6	53013624	52991759	21865	0.0058	3.2491	up
GEN1	chr2	17935176	17966632	31456	0.0448	6.4614	up
GIMAP1	chr7	150413644	150421368	7724	0.0134	2.6435	up
GIMAP1-GIMAP5	chr7	150413644	150440737	27093	0.0134	2.6435	up
GIPC1	chr19	14606944	14588570	18374	0.0297	2.2876	up
GNA13	chr17	63052920	63005406	47514	0.0359	9.5446	up
GNGT2	chr17	47286743	47283595	3148	0.0386	1.6161	up
GNGT2	chr17	47286762	47283595	3167	0.0386	1.6161	up
GPATCH4	chr1	156571279	156564099	7180	0.0297	1.6253	up
GPM6A	chr4	176734182	176554087	180095	0.0115	4.09	up
GPN1	chr2	27851514	27873713	22199	0.0084	4.469	up
GPN1	chr2	27851862	27873713	21851	0.0084	4.469	up
GPR3	chr1	27719151	27722317	3166	0.0019	1.7109	up
GPSM3	chr6	32163300	32158542	4758	0.0449	2.6314	up
GRAPL	chr17	19030781	19062148	31367	0.0366	1.5195	up
GRIN2B	chr12	14133022	13714409	418613	0.0357	1.9895	up
GRINL1A	chr15	57998900	58009753	10853	0.0355	4.5486	up
GSN	chr9	124030379	124095120	64741	0.0121	2.6836	up
GTF2E2	chr8	30515738	30436030	79708	0.0489	2.2065	up
GTF2H2C	chr5	68856050	68888729	32679	0.0231	1.77	up
HCG22	chr6	31021983	31027653	5670	0.0455	2.6526	up
HEATR6	chr17	58156292	58120551	35741	0.0214	2.129	up
HENMT1	chr1	109203744	109190909	12835	0.0234	2.3605	up
HENMT1	chr1	109204148	109190909	13239	0.0437	2.502	up
HEPACAM2	chr7	92855782	92817899	37883	0.0007	100	up
HIST1H2AJ	chr6	27782518	27782079	439	0.0298	100	up
HIVEP3	chr1	42501596	42312859	188737	0.0467	3.0445	up
HLA-F-AS1	chr6	29716826	29694377	22449	0.0081	2.0517	up
HNRNPH1	chr5	179050722	179041178	9544	0.0341	2.2824	up
HOXA3	chr7	27166639	27145808	20831	0.0349	3.7521	up
HPD	chr12	122296769	122277432	19337	0.0344	1.9363	up
HRH4	chr18	22040592	22059921	19329	0.0184	2.0581	up
HSD17B2	chr16	82068857	82132139	63282	0.0423	2.4883	up
HSF1	chr8	145515269	145538385	23116	0.0054	1.9864	up
HSFY1P1	chr22	17308363	17310225	1862	0.043	11.0636	up
HSPB8	chr12	119616594	119632551	15957	0.0038	4.9279	up
HSPBAP1	chr3	122512666	122458843	53823	0.0442	1.7207	up
HTR4	chr5	148016624	147861114	155510	0.049	100	up
HUS1	chr7	48019222	48002884	16338	0.0473	2.4827	up
HUWE1	chrX	53713673	53559062	154611	0.0255	8.8579	up
IGFL4	chr19	46544274	46543005	1269	0.0451	2.7017	up
IGJ	chr4	71532348	71521257	11091	0.0321	7.8102	up
IGSF3	chr1	117210314	117117030	93284	0.0009	2.5144	up
IL17B	chr5	148758838	148753829	5009	0.0072	2.2362	up
IL18BP	chr11	71710972	71713574	2602	0.0072	1.9667	up
IMMT	chr2	86422893	86371054	51839	0.0011	5.0162	up
ISOC2	chr19	55973049	55964345	8704	0.0189	1.8504	up
ITGAL	chr16	30483982	30534506	50524	0.03	4.4866	up
ITGB1BP1	chr2	9563643	9545814	17829	0.0325	3.6682	up
ITIH5	chr10	7661636	7601231	60405	0.013	7.1294	up
ITPK1-AS1	chr14	93533796	93538478	4682	0.0127	1.5889	up
JSRP1	chr19	2256422	2252249	4173	0.013	1.7316	up
KAT6A	chr8	41909505	41786996	122509	0.0205	3.5623	up
KCNT1	chr9	138594030	138684993	90963	0.0201	2.2585	up
KCTD21	chr11	77899664	77882297	17367	0.002	2.2131	up
KCTD9	chr8	25315984	25285363	30621	0.0031	16.0313	up
KIAA0317	chr14	75179807	75127954	51853	0.0269	2.1115	up
KIAA0586	chr14	58894709	59015549	120840	0.0367	3.5752	up
KIAA0895L	chr16	67217883	67209504	8379	0.0216	1.901	up
KIAA1467	chr12	13197314	13236383	39069	0.0107	3.0994	up
KIAA1704	chr13	45563686	45602404	38718	0.0172	1.6899	up
KIF9	chr3	47324337	47269515	54822	0.0293	2.1456	up
KLHDC3	chr6	42981840	42989036	7196	0.0159	2.1969	up
KLHL2	chr4	166131170	166244308	113138	0.0476	1.9811	up
KLHL32	chr6	97372495	97588630	216135	0.0391	8.0897	up
KPNA6	chr1	32573643	32642168	68525	0.0156	3.4911	up
KRT37	chr17	39580822	39576808	4014	0.0235	2.1168	up
KRT39	chr17	39123144	39114668	8476	0.0379	2.1456	up
KRTAP15-1	chr21	31812645	31813098	453	0.0126	2.0439	up
KRTAP19-2	chr21	31859667	31859508	159	0.0115	5.2663	up
KRTAP21-1	chr21	32127696	32127456	240	0.0016	3.5531	up
KRTAP4-1	chr17	39341147	39340351	796	0.0058	2.7436	up
KRTAP5-6	chr11	1718424	1718985	561	0.005	2.6845	up
KRTAP7-1	chr21	32202051	32201357	694	0.0379	3.2251	up
LAMB4	chr7	107770801	107663995	106806	0.0303	7.1508	up
LBP	chr20	36974884	37005653	30769	0.0055	3.1444	up
LEAP2	chr5	132209357	132210582	1225	0.0434	38.2726	up
LINC00102	chrX	2533388	2531031	2357	0.0247	5.6804	up
LINC00474	chr9	118687377	118650543	36834	0.0093	3.6531	up
LINC00476	chr9	98638259	98568369	69890	0.0124	2.094	up
LMAN2L	chr2	97405813	97371666	34147	0.0487	2.6798	up
LOC100130557	chr1	41157933	41154751	3182	0.0293	3.0696	up
LOC100131691	chr19	59070552	59086164	15612	0.0474	3.6784	up
LOC100216545	chr7	104654588	104650988	3600	0.0137	6.5797	up
LOC100288122	chr18	13427533	13419497	8036	0.0433	6.5581	up
LOC100294362	chr17	78388968	78325630	63338	0.0157	1.6001	up
LOC100499484	chr9	100000707	100059596	58889	0.0101	2.5868	up
LOC100506368	chr11	86666662	86711989	45327	0.0116	3.8235	up
LOC100506990	chr8	12294521	12424354	129833	0.0102	2.2958	up
LOC100507064	chr13	31506745	31504808	1937	0.0204	2.6318	up
LOC100507389	chr3	142645516	142661378	15862	0.0212	53.1551	up
LOC100507489	chr6	143358719	143287558	71161	0.0118	2.2917	up
LOC143188	chr10	114610672	114615127	4455	0.0126	2.3939	up
LOC151658	chr3	107596915	107560508	36407	0.0291	2.6728	up
LOC254312	chr10	10994126	10976902	17224	0.0298	2.657	up
LOC284551	chr1	31984035	31989846	5811	0.0245	3.1789	up
LOC285103	chr2	130887195	130896986	9791	0.0163	1.5376	up
LOC340073	chr5	134583867	134571923	11944	0.0045	4.016	up
LOC387647	chr10	29698500	29711299	12799	0.0331	9.9859	up
LOC388152	chr15	84898920	84867599	31321	0.0468	2.5933	up
LOC388942	chr2	42104694	42121186	16492	0.011	6.9007	up
LOC401588	chrX	46404927	46407670	2743	0.0189	2.6271	up
LOC643542	chr18	65183782	65566856	383074	0.0219	2.1473	up
LOC643802	chr16	53405041	53403273	1768	0.0259	2.4908	up
LOC90499	chr2	95426929	95421070	5859	0.0095	2.4581	up
LOC93622	chr4	6675820	6677774	1954	0.0219	3.1519	up
LPPR2	chr19	11466061	11476374	10313	0.0142	3.0138	up
LRRC19	chr9	27005691	26993134	12557	0.0365	4.7833	up
LRRC39	chr1	100643771	100614412	29359	0.04	3.4404	up
MAN2A1	chr5	109025155	109203429	178274	0.0228	11.0691	up
MAP1B	chr5	71403117	71505397	102280	0.0443	4.0132	up
MAPKAPK5	chr12	112280278	112331228	50950	0.0311	2.3628	up
MBD3L2	chr19	7049350	7051746	2396	0.0368	2.5831	up
MBL2	chr10	54531460	54525139	6321	0.0262	3.1006	up
MED11	chr17	4634722	4636896	2174	0.0143	3.1958	up
METAP2	chr12	95867821	95909613	41792	0.0377	3.8035	up
METTL21A	chr2	208489696	208473838	15858	0.042	2.2263	up
METTL21A	chr2	208489973	208473838	16135	0.0459	4.2735	up
METTL22	chr16	8715526	8740079	24553	0.0061	5.3924	up
MGAT4C	chr12	87232681	86373036	859645	0.0207	4.4433	up
MGC44328	chr20	18359692	18362127	2435	0.0154	2.0718	up
MGRN1	chr16	4674824	4740975	66151	0.0231	4.702	up
MGST1	chr12	16506350	16517344	10994	0.0287	2.6546	up
MGST2	chr4	140586921	140661899	74978	0.0131	2.7793	up
MICALCL	chr11	12308446	12380691	72245	0.0286	5.7372	up
MIR1243	chr4	114028018	114028111	93	0.0311	4.8569	up
MIR2117	chr17	41522173	41522253	80	0.0052	5.7838	up
MIR214	chr1	172108047	172107937	110	0.0239	4.4328	up
MIR22	chr17	1617281	1617196	85	0.0046	2.5089	up
MIR30D	chr8	135817188	135817118	70	0.0381	4.2264	up
MIR3120	chr1	172107947	172108028	81	0.0284	4.9213	up
MIR3201	chr22	48670175	48670227	52	0.006	4.1942	up
MIR3689C	chr9	137741215	137741143	72	0.0469	1.9304	up
MIR378E	chr5	169455491	169455570	79	0.0023	2.0453	up
MIR383	chr8	14711019	14710946	73	0.0093	6.5873	up
MIR3910-1	chr9	94398532	94398643	111	0.0468	2.6595	up
MIR3913-1	chr12	69978603	69978501	102	0.0455	5.4127	up
MIR423	chr17	28444096	28444190	94	0.0005	5.1085	up
MIR4261	chr2	10332797	10332739	58	0.0386	1.7053	up
MIR4280	chr5	86410771	86410695	76	0.0247	5.2409	up
MIR4314	chr17	7991373	7991465	92	0.0093	2.4006	up
MIR4471	chr8	101394990	101395073	83	0.0004	2.7192	up
MIR4500	chr13	88270995	88270919	76	0.0461	5.0218	up
MIR4509-1	chr15	28671636	28671730	94	0.041	2.7001	up
MIR4509-2	chr15	28671636	28671730	94	0.041	2.7001	up
MIR4509-3	chr15	28671636	28671730	94	0.041	2.7001	up
MIR4661	chr8	92217712	92217786	74	0.0493	5.6176	up
MIR509-1	chrX	146342143	146342049	94	0.0033	5.2124	up
MIR509-2	chrX	146342143	146342052	91	0.0033	5.2124	up
MIR509-3	chrX	146342133	146342057	76	0.0033	5.2124	up
MIR517C	chr19	54244566	54244661	95	0.0227	6.323	up
MIR548AA1	chr1	100154610	100178513	23903	0.0197	3.3069	up
MIR548D2	chr16	22729602	22803362	73760	0.0283	2.1841	up
MIR548Z	chr12	65016385	65016288	97	0.0244	1.9106	up
MIR617	chr12	81226408	81226311	97	0.0314	8.5637	up
MIR644	chr20	33054129	33054223	94	0.026	2.7517	up
MITF	chr3	69812706	70017488	204782	0.0036	3.6132	up
MLF2	chr12	6862082	6857157	4925	0.0009	6.2646	up
MLF2	chr12	6862636	6857157	5479	0.029	3.6817	up
MLLT10P1	chr20	29638138	29637583	555	0.0045	1.9351	up
MN1	chr22	28197486	28144264	53222	0.0443	2.3512	up
MNDA	chr1	158801167	158819270	18103	0.0366	7.8221	up
MOB1B	chr4	71768056	71853891	85835	0.0282	11.3277	up
MORN3	chr12	122107560	122089292	18268	0.0437	2.0304	up
MOV10L1	chr22	50585483	50600116	14633	0.0304	2.0718	up
MPG	chr16	127017	135843	8826	0.014	3.1817	up
MRPL52	chr14	23299091	23304246	5155	0.0487	4.4767	up
MS4A6A	chr11	59950674	59939079	11595	0.0359	3.1501	up
MSI2	chr17	55333930	55757299	423369	0.0323	6.5055	up
MSL2	chr3	135914688	135867759	46929	0.0493	2.9672	up
MT1B	chr16	56685810	56687116	1306	0.0428	2.2669	up
MTERF	chr7	91510016	91502020	7996	0.0305	2.2186	up
MUSK	chr9	113431050	113563278	132228	0.0076	3.3019	up
MX1	chr21	42792519	42831141	38622	0.0444	2.6689	up
MYO9B	chr19	17186590	17324104	137514	0.0117	1.5321	up
MYT1	chr20	62795826	62873606	77780	0.0373	1.5859	up
NAGPA	chr16	5083942	5074844	9098	0.049	3.0853	up
NAT1	chr8	18067617	18081198	13581	0.0086	4.906	up
NAT2	chr8	18248754	18258723	9969	0.0427	2.0571	up
NCOA1	chr2	24807345	24993570	186225	0.0188	6.712	up
NDUFS8	chr11	67798083	67804114	6031	0.0233	2.0647	up
NEDD1	chr12	97301000	97347469	46469	0.0396	4.0836	up
NEDD1	chr12	97301243	97347469	46226	0.0465	3.0087	up
NEIL3	chr4	178230990	178284092	53102	0.0413	3.9418	up
NENF	chr1	212606228	212619721	13493	0.04	2.139	up
NF2	chr22	29999544	30079904	80360	0.0438	4.8428	up
NFIA	chr1	61547533	61928460	380927	0.0308	5.1442	up
NFKB2	chr10	104154228	104162281	8053	0.0204	12.4854	up
NFKB2	chr10	104154338	104162281	7943	0.0204	12.4854	up
NIPAL3	chr1	24742244	24799473	57229	0.0292	1.8217	up
NISCH	chr3	52489523	52527088	37565	0.0012	2.6454	up
NOL3	chr16	67207755	67209643	1888	0.0313	2.0376	up
NOL3	chr16	67207764	67209643	1879	0.0353	2.1312	up
NOSTRIN	chr2	169659099	169721849	62750	0.0188	4.0191	up
NOSTRIN	chr2	169659106	169721849	62743	0.0188	4.0191	up
NPAT	chr11	108093365	108028118	65247	0.0471	3.53	up
NPEPL1	chr20	57264186	57290900	26714	0.0318	1.8166	up
NPRL2	chr3	50388486	50384918	3568	0.0222	3.0205	up
NR1I2	chr3	119499330	119537332	38002	0.0116	5.5198	up
NTNG1	chr1	107682628	108024475	341847	0.0146	2.9282	up
NTNG1	chr1	107682744	108024475	341731	0.0146	2.9282	up
NUDT6	chr4	123844123	123813798	30325	0.0386	3.334	up
NUPR1	chr16	28550495	28548661	1834	0.0353	4.2907	up
NUS1	chr6	117996616	118031886	35270	0.0259	2.8987	up
OCLN	chr5	68788118	68853931	65813	0.0336	5.3865	up
OCLN	chr5	68788589	68853931	65342	0.0202	4.6344	up
OR10A7	chr12	55614808	55615759	951	0.0187	2.8852	up
OR10G2	chr14	22102998	22102065	933	0.0343	3.3625	up
OR10G3	chr14	22038875	22037933	942	0.0162	3.5477	up
OR11H12	chr14	19377593	19378574	981	0.0475	3.6027	up
OR1J1	chr9	125240205	125239236	969	0.0343	2.2703	up
OR1S1	chr11	57982216	57983194	978	0.0438	3.5147	up
OR4N2	chr14	20295607	20296531	924	0.0235	2.9767	up
OR8B8	chr11	124310981	124310045	936	0.0059	3.0343	up
OR8D2	chr11	124190093	124189157	936	0.0043	7.4158	up
OR8I2	chr11	55860783	55861716	933	0.034	5.3822	up
OR8U1	chr11	56143099	56144029	930	0.0278	4.1303	up
OR8U8	chr11	56143099	56508560	365461	0.0278	4.1303	up
ORC1	chr1	52870143	52838500	31643	0.0339	2.5633	up
OSGIN2	chr8	90914095	90940095	26000	0.0257	2.2217	up
PANK2	chr20	3869741	3904502	34761	0.0254	4.8313	up
PANK2	chr20	3870462	3904502	34040	0.0017	3.7039	up
PAPPA	chr9	118916070	119164600	248530	0.0268	3.9192	up
PBX4	chr19	19729725	19672515	57210	0.0463	3.5838	up
PDPN	chr1	13911966	13944452	32486	0.021	3.8094	up
PET112	chr4	152682175	152591808	90367	0.008	45.8671	up
PFDN6	chr6	33257377	33258711	1334	0.0259	2.82	up
PFDN6	chr6	33257411	33258709	1298	0.0259	2.82	up
PFN1	chr17	4851825	4848946	2879	0.0337	5.3943	up
PGM1	chr1	64088886	64125916	37030	0.0119	2.9932	up
PHACTR1	chr6	12717036	13288075	571039	0.0059	8.9242	up
PHLDB2	chr3	111578026	111695364	117338	0.0289	5.0022	up
PHLPP1	chr18	60382671	60647666	264995	0.0371	9.5945	up
PIEZO1	chr16	88851372	88781745	69627	0.0324	6.6326	up
PIGV	chr1	27114453	27124894	10441	0.0285	2.1379	up
PIK3C3	chr18	39535198	39661446	126248	0.0342	2.4212	up
PILRA	chr7	99971067	99997722	26655	0.0472	1.6904	up
PKI55	chr2	217081611	217084915	3304	0.0102	6.1113	up
PLA2G2A	chr1	20306152	20301923	4229	0.0271	1.9771	up
PLIN3	chr19	4867780	4838345	29435	0.0131	2.8241	up
PLXNA4	chr7	132333447	132169520	163927	0.042	2.0773	up
PMS2	chr7	6048737	6012869	35868	0.0275	2.8406	up
POLR3E	chr16	22308740	22345343	36603	0.0361	43.2214	up
POPDC3	chr6	105627858	105605774	22084	0.0193	18.7605	up
PPARGC1B	chr5	149109814	149234585	124771	0.0466	11.4467	up
PPFIBP2	chr11	7535000	7674991	139991	0.0042	5.0248	up
PPIAL4A	chr1	147955419	147954759	660	0.0275	2.6312	up
PPIAL4B	chr1	147955419	147954634	785	0.0275	2.6312	up
PPIAL4G	chr1	143767881	143767143	738	0.0077	3.652	up
PPP1R9A	chr7	94539209	94925727	386518	0.0319	2.3159	up
PPP2R3B-AS1	chrY	231384	232054	670	0.0349	7.8694	up
PPTC7	chr12	111021064	110972236	48828	0.0179	2.8637	up
PQLC2	chr1	19638739	19655794	17055	0.0311	1.8578	up
PRAMEF7	chr1	12977512	12980233	2721	0.0021	4.6232	up
PRAMEF8	chr1	13390765	13386646	4119	0.0362	3.6898	up
PREX1	chr20	47444420	47240792	203628	0.0245	2.8702	up
PRIM2	chr6	57182421	57513376	330955	0.0302	2.932	up
PRLR	chr5	35118224	35065190	53034	0.0414	3.5789	up
PRPF40A	chr2	153573975	153508106	65869	0.0396	3.5413	up
PRRC2C	chr1	171454665	171562650	107985	0.0251	14.3986	up
PRSS12	chr4	119273922	119201192	72730	0.018	7.2247	up
PRSS35	chr6	84222193	84235421	13228	0.0241	2.4177	up
PRSS58	chr7	141957878	141951957	5921	0.0164	5.8965	up
PSMD1	chr2	231921577	232037540	115963	0.0004	3.7498	up
PSPH	chr7	56119268	56078743	40525	0.0104	3.8	up
PTGES2	chr9	130890474	130882971	7503	0.0023	28.537	up
PTPRG	chr3	61547242	62280573	733331	0.0003	2.4015	up
PUM1	chr1	31538564	31404352	134212	0.0271	3.3665	up
RAB9A	chrX	13707239	13727944	20705	0.0079	6.9657	up
RABGAP1L	chr1	174128551	174927327	798776	0.0122	4.5943	up
RAD51L3-RFFL	chr17	33448541	33336130	112411	0.0475	3.1062	up
RAI1	chr17	17584786	17714765	129979	0.0333	5.7049	up
RASA4	chr7	102257205	102220092	37113	0.0042	2.7762	up
RASSF8	chr12	26205490	26225807	20317	0.0009	4.0204	up
RCC1	chr1	28832454	28865708	33254	0.0041	5.302	up
RCC2	chr1	17766250	17733250	33000	0.0112	3.6915	up
RGS3	chr9	116356199	116360018	3819	0.036	3.6688	up
RHOBTB2	chr8	22853360	22877710	24350	0.0352	3.4427	up
RNF40	chr16	30772932	30787628	14696	0.0395	2.6661	up
RNU5F-1	chr1	220046618	220292777	246159	0.0056	3.9633	up
RPA1	chr17	1733272	1802848	69576	0.0228	1.6225	up
RPF2	chr6	111303290	111346794	43504	0.0002	2.9391	up
RPH3A	chr12	113229548	113336684	107136	0.0368	1.8799	up
RPL13	chr16	89627118	89633237	6119	0.0419	2.056	up
RPL17-C18ORF32	chr18	47017954	47007547	10407	0.0066	3.0325	up
RPL9	chr4	39460207	39455744	4463	0.0071	5.0224	up
RPS11	chr19	49999633	50002944	3311	0.036	3.4467	up
RPS7	chr2	3622852	3628509	5657	0.0147	4.1961	up
RSC1A1	chr1	15986363	15988217	1854	0.0448	2.1675	up
RUSC1-AS1	chr1	155293938	155290250	3688	0.0009	6.1275	up
SCO2	chr22	50964868	50961996	2872	0.0031	2.3016	up
SCRG1	chr4	174320617	174309298	11319	0.0176	17.3405	up
SECTM1	chr17	80291921	80278899	13022	0.0096	3.0303	up
SEPT7	chr7	35840595	35946715	106120	0.0426	5.1464	up
SETD1A	chr16	30968614	30995981	27367	0.0008	3.0665	up
SF1	chr11	64545232	64532075	13157	0.0329	7.7517	up
SFT2D3	chr2	128458596	128461407	2811	0.0324	2.8537	up
SFTPA1	chr10	81370694	81375199	4505	0.0483	2.8701	up
SH3BGRL2	chr6	80340999	80413369	72370	0.005	10.83	up
SHMT2	chr12	57623355	57628718	5363	0.037	6.2766	up
SHPRH	chr6	146285233	146205944	79289	0.0011	12.0932	up
SIRT7	chr17	79876058	79869814	6244	0.0315	2.237	up
SLC13A1	chr7	122840025	122753587	86438	0.0281	4.4177	up
SLC19A3	chr2	228582745	228549925	32820	0.0235	3.9412	up
SLC1A3	chr5	36606456	36609399	2943	0.0444	5.9702	up
SLC22A10	chr11	63057429	63079246	21817	0.0169	4.5129	up
SLC25A23	chr19	6459781	6440074	19707	0.0008	4.5915	up
SLC35B2	chr6	44225283	44221837	3446	0.0013	8.0056	up
SLC41A3	chr3	125803134	125725199	77935	0.038	18.9102	up
SMAP2	chr1	40840304	40888998	48694	0.0321	1.6646	up
SMC3	chr10	112327448	112364392	36944	0.0396	4.9853	up
SMC6	chr2	17935096	17845078	90018	0.0283	5.8777	up
SMTN	chr22	31480981	31500610	19629	0.037	3.4962	up
SNHG12	chr1	28908366	28905049	3317	0.0034	1.9214	up
SNHG3	chr1	28832454	28837404	4950	0.0041	5.302	up
SNORA1	chr11	93465299	93465169	130	0.0218	42.4833	up
SNORA22	chr7	65220512	65220646	134	0.0037	2.1189	up
SNORD114-27	chr14	101454497	101454566	69	0.0254	5.3845	up
SNORD115-10	chr15	25492491	25492573	82	0.0085	15.549	up
SNORD115-42	chr15	25492491	25492573	82	0.0085	15.549	up
SNORD116-20	chr15	25332807	25332901	94	0.0381	5.8496	up
SNORD58A	chr18	47017717	47017652	65	0.0049	3.6662	up
SNORD58B	chr18	47018099	47018033	66	0.006	3.2655	up
SNORD6	chr11	93464739	93464668	71	0.0012	35.2467	up
SNORD8	chr14	21865560	21865451	109	0.0398	3.5464	up
SNORD99	chr1	28905334	28905254	80	0.0474	1.8168	up
SNRNP48	chr6	7590431	7612200	21769	0.0131	1.829	up
SNRPA1	chr15	101835460	101821714	13746	0.0044	3.4336	up
SNX22	chr15	64443915	64449680	5765	0.0225	100	up
SOX6	chr11	16430430	15987994	442436	0.0113	100	up
SP1	chr12	53774427	53810226	35799	0.0185	2.1717	up
SPANXN4	chrX	142113703	142122066	8363	0.0448	2.2928	up
SPARC	chr5	151066517	151041008	25509	0.0351	2.8662	up
SPRR2D	chr1	153013594	153012200	1394	0.0154	5.3746	up
STAM	chr10	17686123	17758821	72698	0.0181	4.6118	up
STARD13	chr13	33760216	33691684	68532	0.0429	3.1795	up
STX12	chr1	28099693	28150963	51270	0.033	1.8167	up
SULT1C2	chr2	108905094	108926371	21277	0.0011	41.0729	up
SWAP70	chr11	9685627	9774507	88880	0.0028	6.0338	up
SYT12	chr11	66790189	66818334	28145	0.0098	4.16	up
TARP	chr7	38313248	38299243	14005	0.0397	4.3117	up
TAS2R40	chr7	142919171	142920143	972	0.0027	4.1831	up
TAX1BP1	chr7	27778991	27869386	90395	0.0308	2.5605	up
TBCC	chr6	42713884	42712233	1651	0.0405	4.3637	up
TCF25	chr16	89939993	89977792	37799	0.0486	2.4126	up
TCOF1	chr5	149737201	149764195	26994	0.0466	4.2273	up
TECRL	chr4	65275178	65144176	131002	0.0484	2.6618	up
TEX264	chr3	51705221	51738339	33118	0.0047	2.332	up
TEX264	chr3	51705289	51738339	33050	0.0047	2.332	up
THAP6	chr4	76439653	76455236	15583	0.0125	3.552	up
TIMM17B	chrX	48755426	48750729	4697	0.0469	2.3135	up
TIMM8B	chr11	111957522	111955538	1984	0.0438	2.3621	up
TLE4	chr9	82186877	82341656	154779	0.014	40.6091	up
TM4SF18	chr3	149051548	149036284	15264	0.018	3.742	up
TMEM109	chr11	60681370	60690915	9545	0.0144	4.9191	up
TMEM69	chr1	46153846	46160108	6262	0.0313	1.5346	up
TMPRSS11F	chr4	68995587	68918915	76672	0.0021	2.2277	up
TNFRSF8	chr1	12185957	12204264	18307	0.0486	2.4182	up
TNRC6A	chr16	24741048	24837547	96499	0.0361	3.574	up
TNS1	chr2	218808796	218664511	144285	0.0299	5.2247	up
TRAF1	chr9	123689173	123664670	24503	0.0222	3.082	up
TRAPPC2L	chr16	88923505	88927520	4015	0.0048	1.7827	up
TREML2P1	chr6	41217114	41217327	213	0.0034	2.5545	up
TRERF1	chr6	42419783	42192668	227115	0.0353	8.3469	up
TSPAN17	chr5	176074387	176086059	11672	0.0295	1.9661	up
TTC25	chr17	40086887	40117668	30781	0.0442	3.6807	up
TYMS	chr18	657603	673499	15896	0.01	6.7954	up
TYW1	chr7	66461816	66704498	242682	0.0466	3.084	up
TYW5	chr2	200820459	200793633	26826	0.0365	4.0468	up
U2AF2	chr19	56165415	56186082	20667	0.0448	8.5813	up
UBE2N	chr12	93836026	93802087	33939	0.0137	3.8726	up
UBR4	chr1	19536746	19400999	135747	0.0207	4.9277	up
UBR7	chr14	93673400	93695561	22161	0.0415	4.6298	up
UPF3B	chrX	118986991	118967988	19003	0.0382	2.2473	up
VGLL4	chr3	11762220	11597543	164677	0.0099	11.771	up
WARS2	chr1	119683295	119573838	109457	0.0333	2.3363	up
WASF3	chr13	27131839	27263082	131243	0.0107	4.0645	up
WASL	chr7	123389116	123321996	67120	0.0288	2.9973	up
WDR59	chr16	75019017	74907470	111547	0.0155	2.1004	up
WDR77	chr1	111991830	111982511	9319	0.0335	3.913	up
WFDC10A	chr20	44258384	44259831	1447	0.0444	6.7382	up
WFDC9	chr20	44259907	44236577	23330	0.0444	6.7382	up
WHAMMP2	chr15	28982728	29003508	20780	0.0041	14.3054	up
WWTR1	chr3	149375888	149235021	140867	0.0394	2.178	up
XAB2	chr19	7694439	7684410	10029	0.0023	2.5584	up
XPO5	chr6	43543812	43490067	53745	0.0122	8.9592	up
YIF1B	chr19	38800509	38794199	6310	0.0026	1.5523	up
ZBTB20	chr3	114790261	114056946	733315	0.0353	3.799	up
ZBTB48	chr1	6640062	6649340	9278	0.0325	2.302	up
ZFC3H1	chr12	72057749	72003378	54371	0.0488	4.1518	up
ZFYVE27	chr10	99496877	99520664	23787	0.0366	3.0885	up
ZFYVE28	chr4	2420370	2331979	88391	0.0251	12.5528	up
ZIC4	chr3	147122071	147103834	18237	0.0023	3.5662	up
ZMYM3	chrX	70475047	70459473	15574	0.0453	2.1049	up
ZNF107	chr7	64126510	64171401	44891	0.0407	3.2671	up
ZNF213	chr16	3185056	3192805	7749	0.0414	2.8408	up
ZNF213	chr16	3185133	3192805	7672	0.0483	3.1228	up
ZNF366	chr5	71803249	71739233	64016	0.0355	6.095	up
ZNF548	chr19	57901217	57913919	12702	0.0248	2.3565	up
ZNF564	chr19	12662356	12636183	26173	0.0292	3.6313	up
ZNF566	chr19	36980463	36936020	44443	0.0445	3.6319	up
ZNF674	chrX	46404892	46357159	47733	0.001	3.1359	up
ZNF774	chr15	90895476	90904715	9239	0.0488	2.1739	up
ZNF780B	chr19	40562115	40534166	27949	0.0409	2.2278	up
ZNF787	chr19	56632649	56598731	33918	0.0185	4.0907	up
ZNFX1-AS1	chr20	47895178	47905795	10617	0.023	1.7944	up

## Sheet: Promoter Senescent vs Youn.down
Down-regulated methylated sites in promoter region between the senescent cells and the young cells
Promoter information					P-value, fold change, regulation
GeneName	Chromosome	TSS	TTS	GeneLength	P-value (Senescent vs Young)	Fold Change (Senescent vs Young)	Regulation
ABR	chr17	1083131	906758	176373	0.026	-3.2739	down
ACAN	chr15	89346673	89418585	71912	0.0261	-3.1068	down
ACVR1C	chr2	158454072	158383278	70794	0.0481	-2.002	down
ADAM23	chr2	207308367	207482679	174312	0.018	-6.5161	down
ADAMTS13	chr9	136279458	136324508	45050	0.019	-1.8079	down
ADAMTSL3	chr15	84322837	84708593	385756	0.044	-2.4252	down
ADARB2-AS1	chr10	1568824	1599179	30355	0.0121	-3.0703	down
ADCY1	chr7	45614124	45762714	148590	0.0032	-2.7664	down
ADRA2C	chr4	3768295	3770253	1958	0.031	-2.0977	down
AGAP11	chr10	88730497	88769960	39463	0.0147	-2.0283	down
AGBL2	chr11	47736928	47681142	55786	0.0445	-1.5758	down
ANGPT1	chr8	108510254	108261709	248545	0.0041	-100	down
ANK1	chr8	41754280	41510743	243537	0.0206	-1.5254	down
ANKRD30BP2	chr21	14410486	14490571	80085	0.0452	-1.7002	down
ANKRD50	chr4	125633887	125585206	48681	0.0366	-9.2571	down
ANKRD6	chr6	90142896	90343553	200657	0.0107	-3.8073	down
ANKRD62P1-PARP4P3	chr22	17156430	17134598	21832	0.0487	-5.3586	down
ANKRD9	chr14	102976128	102973197	2931	0.016	-3.8794	down
ANO5	chr11	22214721	22304913	90192	0.0214	-2.3783	down
AP3D1	chr19	2151556	2100993	50563	0.0034	-3.3563	down
APOBEC3D	chr22	39417117	39429256	12139	0.031	-2.7721	down
AQP6	chr12	50366619	50370922	4303	0.0449	-1.765	down
ARHGDIG	chr16	330605	333003	2398	0.0025	-5.2248	down
ARHGEF5	chr7	144052488	144077725	25237	0.0289	-1.8953	down
ARMC4	chr10	28287977	28101096	186881	0.0238	-1.5946	down
ART5	chr11	3663485	3659735	3750	0.0029	-2.4806	down
ART5	chr11	3663546	3659735	3811	0.0076	-2.3108	down
ASB13	chr10	5708558	5680819	27739	0.0426	-12.8008	down
ATAD3A	chr1	1447522	1470067	22545	0.0259	-2.0968	down
ATCAY	chr19	3880617	3928080	47463	0.0177	-1.9581	down
ATOH8	chr2	85980908	86018506	37598	0.0098	-2.7907	down
ATP6V0E1	chr5	172410762	172461900	51138	0.0201	-2.444	down
ATP8B1	chr18	55470327	55313658	156669	0.032	-2.7565	down
ATXN3	chr14	92572965	92524895	48070	0.0135	-1.5248	down
ATXN7L1	chr7	105319609	105245220	74389	0.0495	-2.6797	down
B4GALNT1	chr12	58026985	58019550	7435	0.0247	-2.8226	down
BCRP2	chr22	21457304	21476575	19271	0.0343	-3.6273	down
BMPR1A	chr10	88516395	88684945	168550	0.0171	-2.9401	down
BNC1	chr15	83953468	83924654	28814	0.0141	-2.0043	down
BST1	chr4	15704572	15733796	29224	0.0105	-2.1678	down
C11orf36	chr11	3239561	3244361	4800	0.0131	-4.3771	down
C11orf92	chr11	111170539	111164113	6426	0.036	-2.6214	down
C11orf93	chr11	111169975	111179353	9378	0.0406	-2.4798	down
C11orf96	chr11	43964105	43965433	1328	0.0313	-2.3085	down
C12orf39	chr12	21679255	21684210	4955	0.0186	-2.3076	down
C12orf42	chr12	103889746	103695732	194014	0.0128	-2.7485	down
C12orf42	chr12	103889749	103695732	194017	0.0128	-2.7485	down
C12orf59	chr12	10331556	10344403	12847	0.049	-1.6038	down
C12orf60	chr12	14956505	14976791	20286	0.0263	-3.1442	down
C14orf50	chr14	65016619	65056096	39477	0.001	-5.9092	down
C15orf38	chr15	90456222	90443831	12391	0.0198	-3.5381	down
C15orf38-AP3S2	chr15	90456222	90373830	82392	0.0198	-3.5381	down
C16orf11	chr16	610421	615529	5108	0.0326	-1.9466	down
C16orf79	chr16	2261069	2259253	1816	0.0393	-2.8951	down
C16orf88	chr16	19729492	19717673	11819	0.0289	-4.8888	down
C17orf109	chr17	73629513	73637486	7973	0.0201	-1.9672	down
C17orf66	chr17	34195895	34181959	13936	0.0146	-4.1865	down
C17orf72	chr17	62075710	62081644	5934	0.0425	-1.7434	down
C17orf87	chr17	5138083	5113900	24183	0.0419	-1.6243	down
C18orf34	chr18	31020685	30517365	503320	0.0096	-2.736	down
C19orf10	chr19	4670415	4657556	12859	0.0336	-4.696	down
C19orf23	chr19	1270259	1267469	2790	0.0253	-1.9194	down
C19orf40	chr19	33463147	33467960	4813	0.0114	-2.2344	down
C19orf55	chr19	36249043	36260077	11034	0.0432	-2.6442	down
C1orf31	chr1	234509428	234519795	10367	0.0381	-2.5555	down
C1orf52	chr1	85725355	85715636	9719	0.0437	-1.9562	down
C1orf93	chr1	2518188	2522908	4720	0.0421	-5.5972	down
C20orf106	chr20	55099784	55101208	1424	0.0063	-1.9213	down
C20orf173	chr20	34117481	34114798	2683	0.0107	-2.8125	down
C21orf128	chr21	43528644	43522243	6401	0.0281	-1.9465	down
C22orf28	chr22	32808274	32783561	24713	0.0256	-2.5048	down
C22orf32	chr22	42475694	42480288	4594	0.0119	-2.3574	down
C2CD2	chr21	43346799	43305218	41581	0.0386	-2.7498	down
C3orf39	chr3	43147565	43120728	26837	0.0443	-100	down
C3orf49	chr3	63805040	63834312	29272	0.0374	-4.6748	down
C3orf80	chr3	159943422	159946000	2578	0.042	-2.6729	down
C4orf6	chr4	5526882	5529527	2645	0.0145	-26.3499	down
C7orf16	chr7	31726630	31748069	21439	0.0016	-100	down
C7orf62	chr7	88425031	88423419	1612	0.0444	-5.6181	down
C8orf33	chr8	146277823	146281416	3593	0.0002	-4.1046	down
C8orf84	chr8	74005507	73976777	28730	0.0176	-2.8399	down
C9orf117	chr9	130469270	130476303	7033	0.025	-6.0896	down
C9orf170	chr9	89763558	89774641	11083	0.0112	-1.9749	down
C9orf173	chr9	140145729	140147934	2205	0.0471	-1.7314	down
C9orf24	chr9	34381598	34379016	2582	0.0221	-2.2642	down
CALB1	chr8	91095107	91070837	24270	0.0274	-2.1521	down
CAMK2D	chr4	114683083	114378343	304740	0.013	-9.3241	down
CAPNS1	chr19	36630917	36641255	10338	0.0179	-2.2519	down
CBWD1	chr9	179075	121037	58038	0.0171	-6.5989	down
CCDC103	chr17	42977153	42980629	3476	0.019	-5.8804	down
CCDC105	chr19	15121538	15134083	12545	0.0235	-1.9527	down
CCDC141	chr2	179914786	179694483	220303	0.0394	-3.2019	down
CCDC157	chr22	30752626	30772818	20192	0.0189	-2.2394	down
CCDC165	chr18	8717368	8832775	115407	0.0158	-2.3833	down
CCDC80	chr3	112359977	112323408	36569	0.0051	-2.6672	down
CCND3	chr6	42016610	41902670	113940	0.0179	-5.2722	down
CCR4	chr3	32993065	32996403	3338	0.0117	-6.2693	down
CD109	chr6	74405507	74538041	132534	0.0268	-100	down
CD109	chr6	74405513	74538041	132528	0.0268	-100	down
CD226	chr18	67624232	67530192	94040	0.0209	-2.7846	down
CD24	chrY	21154705	21152525	2180	0.0482	-8.8237	down
CD300LG	chr17	41924515	41935128	10613	0.0321	-2.7659	down
CD59	chr11	33744273	33724555	19718	0.0416	-3.1252	down
CD5L	chr1	157811634	157800703	10931	0.0186	-2.4646	down
CD80	chr3	119278481	119243139	35342	0.0014	-2.2823	down
CDHR5	chr11	625067	616564	8503	0.0132	-2.1764	down
CDIPT	chr16	29874578	29869677	4901	0.0487	-3.3273	down
CDK9	chr9	130548304	130553052	4748	0.0317	-5.4083	down
CEBPA	chr19	33793430	33790839	2591	0.017	-3.1398	down
CEBPB	chr20	48807375	48809212	1837	0.0069	-8.6155	down
CELA1	chr12	51740463	51722226	18237	0.0489	-2.0361	down
CENPF	chr1	214776531	214837914	61383	0.0196	-4.9022	down
CEP95	chr17	62503157	62534062	30905	0.0127	-100	down
CERS6	chr2	169312834	169631152	318318	0.0199	-100	down
CFL2	chr14	35183761	35179587	4174	0.0207	-2.1837	down
CHRNB3	chr8	42552561	42592209	39648	0.0088	-9.2002	down
CIR1	chr2	175260443	175212877	47566	0.0226	-7.8255	down
CKAP4	chr12	106641713	106631658	10055	0.047	-3.3614	down
CLCC1	chr1	109506111	109472129	33982	0.0225	-1.976	down
CLSTN2	chr3	139654026	140286919	632893	0.0258	-1.5897	down
CLYBL	chr13	100258918	100549388	290470	0.0232	-3.5445	down
CNDP1	chr18	72201691	72252261	50570	0.042	-1.5763	down
COG1	chr17	71189172	71204645	15473	0.0298	-2.5474	down
COL14A1	chr8	121137351	121384273	246922	0.0355	-2.5757	down
COMT	chr22	19938459	19957498	19039	0.0341	-1.9993	down
COX5A	chr15	75230495	75212616	17879	0.0163	-7.8896	down
CRTC3	chr15	91073197	91188577	115380	0.001	-100	down
CRYBB3	chr22	25595824	25603324	7500	0.0225	-4.201	down
CSDAP1	chr16	31580845	31579087	1758	0.0025	-2.6259	down
CSNK2A1P	chr11	11374904	11373320	1584	0.0067	-4.5706	down
CT45A1	chrX	134847184	134856988	9804	0.0386	-4.2614	down
CXCR4	chr2	136873813	136871918	1895	0.0086	-1.6558	down
CYP4F11	chr19	16045676	16023179	22497	0.0327	-1.8469	down
DAAM2	chr6	39760158	39872653	112495	0.0227	-3.0084	down
DDX41	chr5	176943967	176938577	5390	0.0216	-3.553	down
DEFA1	chr8	6837614	6835170	2444	0.0449	-100	down
DEFA1B	chr8	6837614	6835170	2444	0.0449	-100	down
DEFB4B	chr8	7274354	7272384	1970	0.002	-2.1524	down
DFNA5	chr7	24797639	24737973	59666	0.0323	-2.7066	down
DHRS2	chr14	24105572	24114848	9276	0.0355	-1.7056	down
DIO1	chr1	54359860	54376759	16899	0.0077	-3.0973	down
DIO2	chr14	80677970	80663867	14103	0.0254	-3.205	down
DMWD	chr19	46296060	46286263	9797	0.0213	-2.9103	down
DNPEP	chr2	220252662	220238179	14483	0.0251	-2.9076	down
DOPEY1	chr6	83777384	83878190	100806	0.0059	-100	down
DPY19L2P4	chr7	89748713	89754914	6201	0.0035	-2.4059	down
DSC1	chr18	28742819	28709213	33606	0.0429	-3.2793	down
DSCAML1	chr11	117667976	117298488	369488	0.0269	-2.3567	down
DSG2	chr18	29078026	29128814	50788	0.0402	-2.4811	down
DUS2L	chr16	68057203	68113184	55981	0.0448	-2.4465	down
EFCAB4B	chr12	3862366	3757108	105258	0.039	-1.7693	down
EGR3	chr8	22549902	22545173	4729	0.0491	-2.5461	down
EHD3	chr2	31456879	31491260	34381	0.0212	-2.7753	down
EIF5A	chr17	7211287	7215782	4495	0.0423	-3.3022	down
EIF5A	chr17	7211693	7215782	4089	0.0497	-3.2196	down
EMBP1	chr1	121260909	121313686	52777	0.0048	-1.6113	down
ENO1	chr1	8931635	8921058	10577	0.0451	-1.9299	down
ENTPD2	chr9	139948505	139942552	5953	0.0445	-2.6757	down
EPDR1	chr7	37960920	37991542	30622	0.0337	-1.7325	down
EPHA6	chr3	97158489	97367421	208932	0.0105	-100	down
EPPK1	chr8	144947434	144939911	7523	0.0087	-1.6743	down
ESR1	chr6	152126807	152424408	297601	0.0001	-8.3708	down
ESR1	chr6	152128453	152424408	295955	0.0224	-2.3295	down
ESR1	chr6	152128813	152424408	295595	0.0231	-2.3158	down
ETFA	chr15	76603810	76508628	95182	0.0079	-1.5256	down
EYA1	chr8	72274467	72109667	164800	0.0281	-7.1796	down
FABP5	chr8	82192717	82197012	4295	0.0086	-3.6998	down
FAM110B	chr8	58907112	59062277	155165	0.0218	-6.5391	down
FAM135B	chr8	139509065	139142265	366800	0.0048	-3.482	down
FAM156B	chrX	52928408	52937585	9177	0.0072	-2.2211	down
FAM160B2	chr8	21946713	21961891	15178	0.0479	-6.2584	down
FAM172BP	chr3	101237710	101242731	5021	0.0422	-3.0297	down
FAM175A	chr4	84406290	84382093	24197	0.0035	-1.8098	down
FAM198B	chr4	159093718	159045731	47987	0.0375	-2.6357	down
FAM198B	chr4	159094202	159045731	48471	0.0174	-2.9961	down
FAM205B	chr9	34838583	34830263	8320	0.0241	-22.0542	down
FAM20A	chr17	66597095	66531256	65839	0.0402	-2.3949	down
FAM26F	chr6	116782555	116784934	2379	0.0243	-2.8788	down
FAM27B	chr9	67794189	67792928	1261	0.0497	-2.0138	down
FAM43B	chr1	20878931	20881513	2582	0.0199	-2.8452	down
FAM86EP	chr4	3957148	3943668	13480	0.05	-3.4302	down
FAM90A10	chr8	7626498	7629510	3012	0.0081	-2.6085	down
FAM90A13	chr8	7137291	7140302	3011	0.0311	-1.735	down
FAM90A14	chr8	7137291	7140302	3011	0.0311	-1.735	down
FAM90A20	chr8	7152535	7155546	3011	0.0483	-1.5167	down
FBXL19	chr16	30935895	30960104	24209	0.015	-2.8947	down
FEZF2	chr3	62359190	62355346	3844	0.0492	-2.1977	down
FGF13	chrX	137793827	137713733	80094	0.0193	-2.1064	down
FGFR1	chr8	38326352	38268655	57697	0.0211	-5.1991	down
FGFR3	chr4	1795038	1810599	15561	0.0306	-2.2558	down
FILIP1L	chr3	99595046	99566771	28275	0.0269	-2.0126	down
FLJ31813	chr10	51827563	51780941	46622	0.0488	-2.3534	down
FLJ42627	chr16	2688982	2696130	7148	0.0286	-1.7241	down
FLRT1	chr11	63871361	63886645	15284	0.0094	-5.6712	down
FLVCR2	chr14	76044939	76114512	69573	0.0016	-2.4352	down
FMO1	chr1	171217662	171255113	37451	0.0077	-7.3256	down
FNDC3A	chr13	49550047	49783915	233868	0.0018	-5.9104	down
FOXN4	chr12	109747025	109715782	31243	0.0025	-100	down
FPR1	chr19	52255150	52249025	6125	0.0101	-5.5845	down
FSTL4	chr5	132948223	132532151	416072	0.012	-3.5802	down
FTCD	chr21	47575481	47556693	18788	0.0071	-2.4843	down
FUT2	chr19	49199227	49209191	9964	0.0351	-1.678	down
FUT9	chr6	96463844	96663488	199644	0.0356	-2.4313	down
GABRQ	chrX	151806636	151821825	15189	0.038	-4.7435	down
GAGE12B	chrX	49296814	49304080	7266	0.0467	-1.5205	down
GCNT7	chr20	55100981	55066547	34434	0.0074	-1.9448	down
GDA	chr9	74729552	74867140	137588	0.0181	-100	down
GDNF	chr5	37835593	37812778	22815	0.0238	-2.2053	down
GHRHR	chr7	31003635	31019146	15511	0.0443	-3.3565	down
GLRA1	chr5	151304397	151202073	102324	0.0246	-2.3046	down
GLT1D1	chr12	129338080	129469509	131429	0.0109	-1.6946	down
GNB4	chr3	179169371	179113875	55496	0.0486	-4.1734	down
GNB5	chr15	52472162	52413122	59040	0.0101	-100	down
GOLGA6L5	chr15	85060078	85047737	12341	0.0176	-3.2527	down
GOLM1	chr9	88714510	88641057	73453	0.0387	-18.3549	down
GPR179	chr17	36499693	36481492	18201	0.002	-1.8178	down
GPR82	chrX	41583407	41589388	5981	0.0128	-6.4835	down
GSC2	chr22	19137796	19136503	1293	0.0091	-3.4817	down
GSTTP1	chr22	24347258	24340594	6664	0.0242	-100	down
GTF2IRD1	chr7	73868119	74016920	148801	0.0017	-5.9086	down
GUK1	chr1	228327928	228336655	8727	0.0141	-3.2134	down
HAAO	chr2	43019751	42994228	25523	0.0435	-2.5743	down
HAO1	chr20	7921093	7863630	57463	0.0455	-4.4295	down
HDGFRP3	chr15	83876321	83806815	69506	0.0218	-9.247	down
HEATR5A	chr14	31889788	31760993	128795	0.0176	-8.5424	down
HHIP	chr4	145567147	145659881	92734	0.037	-2.2689	down
HIST1H2BF	chr6	26199786	26200216	430	0.0409	-10.9718	down
HLA-L	chr6	30227338	30234728	7390	0.0207	-2.8629	down
HNRNPL	chr19	39340617	39327027	13590	0.0386	-100	down
HP	chr16	72088507	72094955	6448	0.0052	-1.6013	down
HPCAL1	chr2	10443039	10567743	124704	0.0351	-7.9627	down
HPCAL1	chr2	10443825	10567743	123918	0.0429	-8.2453	down
HPS6	chr10	103825123	103827795	2672	0.0123	-5.6026	down
HSD17B12	chr11	43702142	43878169	176027	0.0125	-2.6573	down
HTR7P1	chr12	13153375	13157764	4389	0.0265	-2.151	down
IDAS	chr5	54523143	54515424	7719	0.0232	-1.7605	down
IFI30	chr19	18284578	18288927	4349	0.0056	-3.6122	down
IGFBP2	chr2	217498126	217529158	31032	0.0113	-3.0593	down
IGFN1	chr1	201159952	201198080	38128	0.0457	-4.5409	down
IL17A	chr6	52051184	52055436	4252	0.0274	-2.555	down
IL1RAPL2	chrX	103810995	105011822	1200827	0.0004	-5.1198	down
IL6ST	chr5	55290821	55230924	59897	0.0313	-6.0689	down
INA	chr10	105036919	105050108	13189	0.0383	-2.3374	down
ING1	chr13	111365082	111373421	8339	0.0067	-100	down
INSC	chr11	15136483	15268754	132271	0.0475	-2.5899	down
IQCK	chr16	19727777	19868859	141082	0.0131	-5.7203	down
IQSEC2	chrX	53310796	53295505	15291	0.039	-2.0671	down
IQSEC3	chr12	176048	287625	111577	0.0003	-1.8855	down
ITGB3	chr17	45331207	45390077	58870	0.0446	-1.6626	down
JAK3	chr19	17958841	17935592	23249	0.0032	-10.6049	down
JHDM1D	chr7	139876741	139784545	92196	0.003	-13.7061	down
KCNH5	chr14	63511955	63173944	338011	0.0301	-2.5335	down
KCNIP4	chr4	21699318	20730238	969080	0.0052	-100	down
KCNK12	chr2	47797470	47747914	49556	0.0358	-2.4162	down
KDM5C	chrX	53254604	53220502	34102	0.0126	-9.9377	down
KHDC1L	chr6	73935175	73933267	1908	0.0239	-1.8554	down
KIAA0556	chr16	27561467	27791692	230225	0.0446	-8.8128	down
KIAA0930	chr22	45636650	45588122	48528	0.023	-3.2511	down
KIF19	chr17	72322350	72351959	29609	0.0367	-3.0358	down
KIFC3	chr16	57836439	57792128	44311	0.0201	-3.1665	down
KLC1	chr14	104095524	104152568	57044	0.0291	-3.2788	down
KLC3	chr19	45843997	45854778	10781	0.0201	-1.965	down
KMO	chr1	241695679	241758944	63265	0.0246	-3.1781	down
KPNA7	chr7	98805089	98771196	33893	0.0091	-4.073	down
KRT85	chr12	52761309	52753789	7520	0.0492	-2.5157	down
KRTAP12-2	chr21	46086844	46086105	739	0.028	-3.7802	down
LANCL1	chr2	211341429	211295972	45457	0.0162	-7.8155	down
LANCL1	chr2	211341491	211295972	45519	0.0114	-7.9871	down
LANCL1	chr2	211341499	211295972	45527	0.0079	-8.1587	down
LEFTY2	chr1	226129083	226124297	4786	0.0445	-2.2447	down
LGALS7	chr19	39264157	39261607	2550	0.03	-3.6552	down
LHFPL4	chr3	9595486	9540044	55442	0.037	-2.4821	down
LIPE	chr19	42931578	42905665	25913	0.0005	-3.8797	down
LMF1	chr16	1031318	1025760	5558	0.0233	-3.1166	down
LMF2	chr22	50946135	50941375	4760	0.0225	-3.7399	down
LOC100128881	chr16	89778263	89784573	6310	0.0388	-1.8465	down
LOC100129662	chrX	137794268	137798763	4495	0.0239	-4.2248	down
LOC100129722	chr9	140147949	140144670	3279	0.0417	-1.9027	down
LOC100129858	chr4	141294546	141204879	89667	0.0411	-100	down
LOC100130155	chr8	65289883	65291386	1503	0.0408	-2.1128	down
LOC100132163	chrX	18908413	18913093	4680	0.0402	-4.9387	down
LOC100132831	chrX	40692449	40690469	1980	0.0495	-2.3389	down
LOC100288570	chr2	111181393	111160495	20898	0.0332	-2.5442	down
LOC100506013	chr4	165798155	165818676	20521	0.0039	-100	down
LOC100506172	chr16	73420703	73455295	34592	0.0248	-2.2284	down
LOC100507651	chr8	58131647	58145388	13741	0.0237	-2.2807	down
LOC100628307	chr14	80677761	80921810	244049	0.0499	-4.056	down
LOC100653515	chr17	76899299	76886661	12638	0.0121	-1.9371	down
LOC146880	chr17	62777622	62774256	3366	0.0142	-2.6577	down
LOC146880	chr17	62778117	62745779	32338	0.0351	-6.1427	down
LOC150527	chr2	131328421	131341734	13313	0.0404	-2.1366	down
LOC157627	chr8	9760839	9757573	3266	0.0378	-1.8163	down
LOC284379	chr19	54106751	54102884	3867	0.0069	-2.0619	down
LOC285740	chr6	143890476	143875466	15010	0.0221	-2.0804	down
LOC440895	chr2	111181393	111160495	20898	0.0332	-2.5442	down
LOC441869	chr1	1356824	1353799	3025	0.0401	-2.227	down
LOC641364	chr4	139010167	139099331	89164	0.0325	-2.6146	down
LOC643623	chr6	125995498	126041364	45866	0.0223	-3.0405	down
LOC646576	chr4	145567171	145564067	3104	0.0217	-2.8867	down
LOC646743	chr2	131328401	131341734	13333	0.0435	-2.1216	down
LOC646938	chr15	79044378	79045734	1356	0.0051	-3.8183	down
LOC653501	chr9	41609544	41588832	20712	0.0105	-3.5778	down
LOC728084	chr12	89413469	89404902	8567	0.005	-10.3899	down
LOC84931	chr2	121223925	121221910	2015	0.0279	-2.7155	down
LRFN2	chr6	40555126	40359372	195754	0.0132	-2.3441	down
LRRC10B	chr11	61276271	61278490	2219	0.0152	-3.0475	down
LRRC16A	chr6	25279655	25620758	341103	0.0463	-5.0333	down
LRRC4	chr7	127671002	127667123	3879	0.0362	-2.0514	down
LRRN2	chr1	204654481	204586302	68179	0.0127	-1.9826	down
LRRN2	chr1	204654597	204586302	68295	0.0127	-1.9826	down
LSP1	chr11	1874199	1913493	39294	0.0012	-10.0638	down
LSP1	chr11	1886394	1913493	27099	0.016	-1.7735	down
LYN	chr8	56792385	56925006	132621	0.0482	-3.2054	down
LYRM5	chr12	25348149	25357949	9800	0.0015	-8.4301	down
MAGEA11	chrX	148793737	148798928	5191	0.007	-9.4463	down
MAGEA6	chrX	151867244	151870814	3570	0.003	-9.1943	down
MAGEA8	chrX	149009940	149014609	4669	0.0143	-6.5135	down
MAGEB6	chrX	26210556	26213763	3207	0.0188	-3.4328	down
MAP2K5	chr15	67835020	68099455	264435	0.0264	-7.1024	down
MAPK7	chr17	19281773	19286857	5084	0.0254	-2.0465	down
MCHR2	chr6	100442099	100367785	74314	0.0425	-3.1199	down
MCHR2	chr6	100442114	100367785	74329	0.0425	-3.1199	down
MCOLN2	chr1	85462796	85391265	71531	0.0245	-5.0959	down
MED7	chr5	156569921	156565450	4471	0.0491	-2.3145	down
MEX3A	chr1	156051789	156041803	9986	0.0406	-2.515	down
MGAT4A	chr2	99279936	99235568	44368	0.0243	-3.5062	down
MIOX	chr22	50925212	50928750	3538	0.029	-4.9214	down
MIP	chr12	56848435	56843285	5150	0.044	-3.2422	down
MIR1208	chr8	129162361	129162434	73	0.0321	-8.3808	down
MIR1231	chr1	201777738	201777830	92	0.0474	-2.4658	down
MIR1234	chr8	145625559	145625475	84	0.0314	-2.6646	down
MIR124-1	chr8	9760982	9760897	85	0.0325	-2.1217	down
MIR154	chr14	101526091	101526175	84	0.0043	-2.7263	down
MIR2392	chr14	101280827	101280911	84	0.0132	-6.5728	down
MIR300	chr14	101507699	101507781	82	0.0283	-2.9451	down
MIR3147	chr7	57472730	57472796	66	0.0332	-1.7355	down
MIR3155B	chr10	6194225	6194170	55	0.0287	-2.5184	down
MIR365-1	chr16	14403141	14403228	87	0.0114	-2.2682	down
MIR3662	chr6	135300570	135300475	95	0.0166	-3.3183	down
MIR371	chr19	54290928	54290995	67	0.0045	-2.8072	down
MIR371B	chr19	54290996	54290930	66	0.0353	-1.7816	down
MIR372	chr19	54291143	54291210	67	0.0014	-2.4511	down
MIR3919	chr3	159000434	159000523	89	0.0182	-1.7195	down
MIR4458	chr5	8461037	8461112	75	0.0242	-1.9403	down
MIR4488	chr11	61276067	61276129	62	0.0227	-2.6501	down
MIR4498	chr12	120593303	120593237	66	0.0158	-10.8026	down
MIR449C	chr5	54468181	54468089	92	0.0402	-5.615	down
MIR4727	chr17	36982090	36982145	55	0.0461	-1.7479	down
MIR4749	chr19	50357840	50357917	77	0.0307	-2.0832	down
MIR4790	chr3	5291940	5291861	79	0.0396	-1.6949	down
MIR518A1	chr19	54234259	54234344	85	0.011	-2.5408	down
MIR527	chr19	54257271	54257356	85	0.0219	-2.0636	down
MIR548H4	chr15	69116302	69489862	373560	0.0437	-2.5868	down
MIR548K	chr11	70130060	70130176	116	0.0007	-2.9924	down
MIR572	chr4	11370450	11370545	95	0.0437	-2.3745	down
MIR580	chr5	36148090	36147993	97	0.0318	-1.5073	down
MIR598	chr8	10892812	10892715	97	0.0186	-1.9558	down
MIR622	chr13	90883435	90883531	96	0.0264	-4.2087	down
MIR632	chr17	30677127	30677221	94	0.0365	-2.8843	down
MIR656	chr14	101533060	101533138	78	0.0015	-2.7511	down
MIR769	chr19	46522189	46522307	118	0.0441	-1.5893	down
MIR877	chr6	30552108	30552194	86	0.0124	-1.5748	down
MIR935	chr19	54485560	54485651	91	0.0171	-2.9147	down
MKS1	chr17	56296666	56282796	13870	0.0366	-1.9046	down
MKS1	chr17	56296966	56282796	14170	0.0236	-2.0536	down
MLANA	chr9	5890908	5909822	18914	0.0107	-5.9581	down
MLC1	chr22	50523781	50497819	25962	0.0313	-3.8069	down
MLC1	chr22	50524358	50497819	26539	0.0082	-5.1224	down
MLK7-AS1	chr2	174146764	174062440	84324	0.0422	-2.653	down
MMD2	chr7	4998844	4945619	53225	0.0057	-4.7343	down
MMP2	chr16	55515473	55540586	25113	0.0268	-7.0192	down
MOSPD1	chrX	134049297	134021661	27636	0.0169	-12.7479	down
MPO	chr17	56358296	56347216	11080	0.0081	-2.3409	down
MPPED2	chr11	30602040	30431617	170423	0.0285	-2.7359	down
MPST	chr22	37415701	37425863	10162	0.0479	-2.5657	down
MRGPRG	chr11	3240043	3239173	870	0.0496	-1.827	down
MRPL30	chr2	99797541	99816020	18479	0.0004	-2.7733	down
MRPL9	chr1	151736040	151732122	3918	0.0301	-7.9897	down
MUC7	chr4	71296208	71348714	52506	0.019	-6.563	down
MX2	chr21	42733949	42780869	46920	0.0375	-2.1912	down
MYBPC3	chr11	47374253	47352956	21297	0.0491	-2.8341	down
MYH7B	chr20	33543703	33590240	46537	0.0367	-1.8542	down
MYO1F	chr19	8642331	8585673	56658	0.0196	-1.9702	down
MYOD1	chr11	17741109	17743678	2569	0.0192	-2.8237	down
MZT2B	chr2	130939500	130948300	8800	0.038	-9.2488	down
NCK2	chr2	106361519	106510730	149211	0.0452	-2.2509	down
NCS1	chr9	132962871	132999583	36712	0.0308	-3.822	down
NDUFB11	chrX	47004095	47001614	2481	0.0032	-8.6904	down
NDUFB11	chrX	47004609	47001614	2995	0.0446	-3.3815	down
NEBL	chr10	21463116	21068902	394214	0.021	-3.5559	down
NECAB1	chr8	91803920	91971630	167710	0.0303	-2.1765	down
NEFM	chr8	24771273	24776606	5333	0.0318	-2.4181	down
NES	chr1	156647189	156638555	8634	0.0005	-3.0552	down
NKX2-4	chr20	21378047	21376004	2043	0.0428	-3.0444	down
NKX3-1	chr8	23540450	23536205	4245	0.0112	-2.6397	down
NLRP13	chr19	56443702	56407310	36392	0.0059	-9.9904	down
NOS1AP	chr1	162332772	162339813	7041	0.0316	-2.0539	down
NR2E3	chr15	72102893	72107270	4377	0.0001	-1.9603	down
NSD1	chr5	176560079	176727214	167135	0.0254	-1.9666	down
NSUN5	chr7	72722864	72716513	6351	0.0254	-2.0321	down
NTAN1	chr16	15149833	15131714	18119	0.0329	-2.1496	down
NTN1	chr17	8924858	9147317	222459	0.0285	-2.7907	down
NTSR2	chr2	11810329	11798303	12026	0.0276	-3.5228	down
NUDT9	chr4	88343734	88379499	35765	0.0356	-2.7335	down
NWD1	chr19	16830786	16928774	97988	0.0197	-1.8396	down
NXNL1	chr19	17571725	17566233	5492	0.0134	-4.0576	down
NYNRIN	chr14	24867991	24888494	20503	0.0083	-3.4546	down
OPCML	chr11	132813037	132284874	528163	0.0128	-3.1776	down
OPRD1	chr1	29138653	29190208	51555	0.0496	-2.0417	down
OR10C1	chr6	29407715	29408754	1039	0.0101	-2.2053	down
OR10H1	chr19	15918936	15917816	1120	0.0484	-1.6865	down
OR10H2	chr19	15838833	15839862	1029	0.001	-2.3595	down
OR10Q1	chr11	57996390	57995353	1037	0.0309	-1.5445	down
OR2G2	chr1	247751661	247752615	954	0.0151	-2.8734	down
OR2T34	chr1	248738058	248737101	957	0.0225	-8.0906	down
OR4F6	chr15	102345922	102346861	939	0.0354	-2.5996	down
OR5H2	chr3	98001731	98002676	945	0.0347	-12.2497	down
OR7E14P	chr11	17073432	17074591	1159	0.0274	-2.2254	down
OR9Q2	chr11	57957905	57958990	1085	0.0152	-2.4623	down
OSTBETA	chr15	65337707	65345734	8027	0.0081	-4.0922	down
OTOA	chr16	21695749	21772050	76301	0.0485	-5.6737	down
OTOP1	chr4	4228621	4190529	38092	0.0071	-2.2042	down
OTOP3	chr17	72931896	72945511	13615	0.0046	-1.7938	down
P2RY2	chr11	72929501	72947395	17894	0.0326	-1.5357	down
P2RY6	chr11	72983246	73009664	26418	0.0245	-1.518	down
PABPC3	chr13	25670275	25672704	2429	0.0379	-2.077	down
PABPC4L	chr4	135122903	135117488	5415	0.0144	-3.3163	down
PALLD	chr4	169552767	169849608	296841	0.0425	-9.0757	down
PAPOLB	chr7	4901625	4897368	4257	0.0451	-1.7814	down
PCDHB9	chr5	140566892	140571111	4219	0.0156	-2.8564	down
PCDHGA1	chr5	140710251	140712723	2472	0.0334	-2.0693	down
PCDHGB8P	chr5	140805852	140807825	1973	0.0252	-2.8869	down
PCSK2	chr20	17206751	17465222	258471	0.0485	-1.5279	down
PDZK1P1	chr1	145942619	145924387	18232	0.0225	-2.69	down
PDZK1P1	chr1	147484331	147466093	18238	0.031	-3.5238	down
PEBP4	chr8	22785421	22570764	214657	0.0346	-2.5965	down
PEG10	chr7	94285636	94299006	13370	0.0227	-2.5291	down
PEG10	chr7	94285681	94299006	13325	0.0234	-2.5109	down
PEG3	chr19	57336374	57321444	14930	0.0307	-7.6598	down
PEG3	chr19	57352094	57321444	30650	0.0265	-2.4999	down
PER3	chr1	7844762	7905237	60475	0.0211	-2.3338	down
PGC	chr6	41715139	41708575	6564	0.0083	-2.2148	down
PHF11	chr13	50069800	50103117	33317	0.0232	-4.748	down
PHF11	chr13	50070527	50103117	32590	0.018	-3.4689	down
PHF2P1	chr13	19692423	19620292	72131	0.0091	-2.3526	down
PIP5K1B	chr9	71320615	71624091	303476	0.0451	-3.8212	down
PKD1L3	chr16	72033877	71963440	70437	0.0177	-2.7455	down
PKIB	chr6	122931376	123047518	116142	0.0367	-1.7456	down
PLEKHA1	chr10	124145584	124191871	46287	0.0331	-2.3417	down
PLEKHG4	chr16	67312075	67323403	11328	0.0445	-2.0295	down
PLEKHG4	chr16	67313049	67323403	10354	0.0497	-1.7743	down
PLEKHG4	chr16	67313488	67323403	9915	0.0438	-1.7176	down
PLEKHG4	chr16	67313491	67323403	9912	0.0438	-1.7176	down
PLXND1	chr3	129325582	129274055	51527	0.0402	-1.9375	down
PNCK	chrX	152938743	152935187	3556	0.0385	-3.7624	down
POLR3B	chr12	106751435	106903976	152541	0.0215	-4.1393	down
POM121L9P	chr22	24647588	24661492	13904	0.0494	-1.8567	down
POTEB	chr15	21071977	21040700	31277	0.0478	-2.2553	down
POU3F1	chr1	38512450	38509522	2928	0.0448	-2.5288	down
POU4F2	chr4	147560044	147563623	3579	0.0282	-1.9967	down
PPBP	chr4	74853907	74852155	1752	0.0038	-100	down
PPM1E	chr17	56833231	57062534	229303	0.0015	-2.6527	down
PPP1R2P9	chrX	42637486	42636616	870	0.0456	-2.3906	down
PRELID1	chr5	176730834	176733950	3116	0.0118	-3.2796	down
PRNT	chr20	4721314	4711927	9387	0.0052	-12.8836	down
PRSS57	chr19	695461	685545	9916	0.0236	-2.49	down
PSG5	chr19	43690688	43671894	18794	0.0252	-3.3889	down
PTCH2	chr1	45308616	45287937	20679	0.0139	-1.9419	down
PTGER4	chr5	40680031	40693837	13806	0.0414	-2.41	down
PTH1R	chr3	46923738	46945289	21551	0.0495	-1.7436	down
PTPN2	chr18	12884334	12792300	92034	0.0083	-100	down
PYGB	chr20	25228705	25278648	49943	0.0464	-3.8242	down
R3HCC1	chr8	23145611	23153792	8181	0.0048	-6.5783	down
RABGAP1L	chr1	174769034	174964445	195411	0.0329	-1.5685	down
RAC3	chr17	79989531	79992080	2549	0.0301	-3.2224	down
RAD54B	chr8	95449180	95384187	64993	0.0001	-100	down
RASAL1	chr12	113573559	113536623	36936	0.0403	-1.6043	down
RASAL1	chr12	113574044	113536623	37421	0.0341	-1.548	down
RASSF1	chr3	50375664	50367216	8448	0.0442	-1.8163	down
RASSF7	chr11	561449	564025	2576	0.0416	-3.8988	down
RBPMS2	chr15	65067770	65032094	35676	0.0228	-6.2808	down
RC3H1	chr1	173962210	173900351	61859	0.045	-2.7828	down
RETN	chr19	7733971	7735340	1369	0.0098	-2.4329	down
RGAG4	chrX	71351751	71346960	4791	0.0433	-2.0494	down
RGL4	chr22	24033047	24041363	8316	0.0446	-2.3025	down
RGMA	chr15	93632443	93586635	45808	0.0078	-3.1623	down
RGPD2	chr2	87140934	87239861	98927	0.0078	-4.5417	down
RGPD4	chr2	108443387	108509000	65613	0.0251	-3.3579	down
RHCG	chr15	90039799	90014637	25162	0.0423	-3.7253	down
RHOU	chr1	228870823	228882416	11593	0.0375	-1.8948	down
RIMS1	chr6	72926144	73112845	186701	0.0097	-100	down
RIMS1	chr6	72926462	73112845	186383	0.0097	-100	down
RING1	chr6	33176285	33180499	4214	0.0332	-1.5796	down
RNF115	chr1	145611035	145688776	77741	0.0106	-13.9129	down
RNF123	chr3	49726989	49758962	31973	0.0434	-1.752	down
RNF150	chr4	142054616	141786724	267892	0.001	-6.2683	down
RNF165	chr18	43914186	44040783	126597	0.0345	-2.588	down
RNF166	chr16	88770025	88762902	7123	0.0149	-1.7491	down
RNH1	chr11	507273	494511	12762	0.0436	-3.2054	down
RPL26L1	chr5	172386438	172396774	10336	0.027	-3.9527	down
RPS19	chr19	42363987	42375484	11497	0.0005	-100	down
RTL1	chr14	101351184	101346991	4193	0.0433	-2.4449	down
SALL2	chr14	22005337	21989231	16106	0.0313	-1.7655	down
SCAND3	chr6	28555112	28539406	15706	0.008	-2.7838	down
SCN1A	chr2	167005642	166845669	159973	0.0282	-5.1187	down
SCN1B	chr19	35521591	35525174	3583	0.0443	-1.7725	down
SCN8A	chr12	51985019	52202299	217280	0.0375	-2.5215	down
SCRN3	chr2	175260456	175294303	33847	0.0399	-1.7535	down
SCT	chr11	627173	626312	861	0.0165	-2.2324	down
SDF4	chr1	1167447	1152287	15160	0.026	-1.9613	down
SDHAP1	chr3	195717150	195686791	30359	0.0103	-3.3096	down
SEMA3F	chr3	50192847	50226508	33661	0.033	-3.5815	down
SEMA6C	chr1	151119140	151104162	14978	0.0096	-1.5408	down
SERPINA10	chr14	94759361	94749649	9712	0.0138	-100	down
SERPINA10	chr14	94759596	94749649	9947	0.0414	-100	down
SERPINB6	chr6	2972399	2948392	24007	0.013	-2.3314	down
SERTM1	chr13	37248048	37271975	23927	0.0249	-3.5838	down
SEZ6	chr17	27333081	27281946	51135	0.0151	-2.7947	down
SF3B4	chr1	149900144	149895208	4936	0.0393	-3.5719	down
SGK1	chr6	134499010	134490383	8627	0.0306	-2.1435	down
SHANK3	chr22	51113069	51171641	58572	0.0464	-1.6589	down
SHISA8	chr22	42310671	42305557	5114	0.0239	-3.9432	down
SHKBP1	chr19	41082756	41097305	14549	0.0256	-3.8486	down
SIGIRR	chr11	417397	405715	11682	0.0462	-3.8019	down
SIK2	chr11	111473169	111597632	124463	0.0054	-100	down
SLC12A7	chr5	1112172	1050488	61684	0.0456	-1.6711	down
SLC13A3	chr20	45280100	45186461	93639	0.0088	-2.392	down
SLC18A2	chr10	119000583	119038941	38358	0.029	-2.5807	down
SLC22A16	chr6	110797844	110745906	51938	0.0439	-1.8798	down
SLC22A8	chr11	62783317	62760295	23022	0.0082	-2.0253	down
SLC25A10	chr17	79679370	79688042	8672	0.0158	-6.4372	down
SLC27A2	chr15	50474392	50528589	54197	0.0164	-2.6031	down
SLC30A10	chr1	220101993	220087605	14388	0.0244	-2.8234	down
SLC30A5	chr5	68389781	68400567	10786	0.0339	-1.9157	down
SLC35F4	chr14	58332592	58030639	301953	0.001	-3.1408	down
SLC39A12	chr10	18240767	18332221	91454	0.0067	-15.0588	down
SLC9A11	chr1	173572233	173469603	102630	0.0082	-3.6551	down
SLITRK4	chrX	142723926	142710594	13332	0.0466	-2.6119	down
SMAP2	chr1	40859016	40888998	29982	0.0049	-1.9208	down
SMYD1	chr2	88367298	88412902	45604	0.0173	-2.2972	down
SNAR-A10	chr19	50604268	50604147	121	0.0435	-1.5318	down
SNAR-A10	chr19	50610391	50610270	121	0.0065	-1.6148	down
SNAR-A11	chr19	50604268	50604147	121	0.0435	-1.5318	down
SNAR-A11	chr19	50610391	50610270	121	0.0065	-1.6148	down
SNAR-A14	chr19	50604268	50604147	121	0.0435	-1.5318	down
SNAR-A14	chr19	50610391	50610270	121	0.0065	-1.6148	down
SNAR-A3	chr19	50604268	50604147	121	0.0435	-1.5318	down
SNAR-A3	chr19	50610391	50610270	121	0.0065	-1.6148	down
SNAR-A4	chr19	50604268	50604147	121	0.0435	-1.5318	down
SNAR-A4	chr19	50610391	50610270	121	0.0065	-1.6148	down
SNAR-A5	chr19	50604268	50604147	121	0.0435	-1.5318	down
SNAR-A5	chr19	50610391	50610270	121	0.0065	-1.6148	down
SNAR-A6	chr19	50604268	50604147	121	0.0435	-1.5318	down
SNAR-A6	chr19	50610391	50610270	121	0.0065	-1.6148	down
SNAR-A7	chr19	50604268	50604147	121	0.0435	-1.5318	down
SNAR-A7	chr19	50610391	50610270	121	0.0065	-1.6148	down
SNAR-A8	chr19	50604268	50604147	121	0.0435	-1.5318	down
SNAR-A8	chr19	50610391	50610270	121	0.0065	-1.6148	down
SNAR-A9	chr19	50604268	50604147	121	0.0435	-1.5318	down
SNAR-A9	chr19	50610391	50610270	121	0.0065	-1.6148	down
SNAR-F	chr19	51108219	51108342	123	0.0227	-2.4482	down
SNAR-I	chr3	190595718	190595839	121	0.003	-1.9715	down
SNORA71A	chr20	37056086	37055948	138	0.0042	-2.6204	down
SNORA76	chr17	62223698	62223831	133	0.0486	-2.9681	down
SNORD104	chr17	62223437	62223517	80	0.009	-5.3729	down
SNORD105	chr19	10218326	10218411	85	0.0239	-1.7591	down
SNORD114-14	chr14	101438439	101438513	74	0.0402	-6.8068	down
SNORD116-15	chr15	25326432	25326526	94	0.0272	-2.7713	down
SNORD116-5	chr15	25312933	25313030	97	0.0448	-2.023	down
SNORD116-7	chr15	25312933	25313030	97	0.0448	-2.023	down
SNORD36A	chr9	136217310	136217382	72	0.0145	-6.6084	down
SNORD36B	chr9	136216948	136217019	71	0.0393	-5.1142	down
SNORD36C	chr9	136217700	136217767	67	0.0032	-5.2844	down
SNORD57	chr20	2637584	2637656	72	0.0285	-2.471	down
SNORD90	chr9	125642598	125642491	107	0.0292	-1.9673	down
SORCS1	chr10	108924466	108338420	586046	0.013	-3.3045	down
SPATA20	chr17	48624561	48633213	8652	0.0478	-1.6311	down
SPDYE8P	chr7	74936532	74946587	10055	0.0486	-1.7771	down
SPON1	chr11	13984183	14289679	305496	0.0102	-2.8221	down
SPOP	chr17	47755525	47676245	79280	0.026	-1.8908	down
ST3GAL4	chr11	126226095	126284533	58438	0.0427	-4.6924	down
STAR	chr8	38008600	38000217	8383	0.0033	-3.1121	down
STARD13	chr13	33859901	33677271	182630	0.014	-3.4911	down
STK19	chr6	31939645	31949223	9578	0.0214	-1.7215	down
STMN3	chr20	62284780	62271060	13720	0.0229	-1.9475	down
STRADA	chr17	61819330	61780191	39139	0.0223	-3.3644	down
SVOP	chr12	109458845	109304657	154188	0.0453	-2.2017	down
SYF2	chr1	25559013	25548766	10247	0.0339	-2.3611	down
SYNM	chr15	99645285	99675800	30515	0.0126	-4.3035	down
TAAR8	chr6	132873831	132874860	1029	0.0333	-3.4168	down
TAF5L	chr1	229761794	229734940	26854	0.0213	-4.6524	down
TAS1R3	chr1	1266725	1269844	3119	0.0312	-2.2137	down
TAS2R14	chr12	11091806	11090852	954	0.0249	-4.0839	down
TBC1D16	chr17	78009647	77913818	95829	0.0059	-2.8929	down
TBC1D24	chr16	2525146	2555734	30588	0.0029	-9.2292	down
TBC1D3P1-DHX40P1	chr17	58096336	58053384	42952	0.0051	-2.1641	down
TCEA3	chr1	23751261	23707554	43707	0.0374	-2.0249	down
TCEAL2	chrX	101380659	101382684	2025	0.0479	-2.1973	down
TCTE1	chr6	44265458	44247896	17562	0.0311	-2.8929	down
TELO2	chr16	1543351	1560460	17109	0.0415	-2.192	down
TFAP2A	chr6	10419797	10396915	22882	0.0087	-1.7264	down
TGM1	chr14	24732416	24718319	14097	0.0169	-2.3294	down
THAP4	chr2	242556916	242523819	33097	0.0132	-2.4978	down
TIE1	chr1	43766663	43788779	22116	0.0221	-1.898	down
TISP43	chr2	131328418	131341734	13316	0.0404	-2.1366	down
TLR10	chr4	38784611	38773859	10752	0.0242	-5.751	down
TMED8	chr14	77843396	77808113	35283	0.0302	-3.602	down
TMEM126A	chr11	85358962	85367597	8635	0.0399	-3.8187	down
TMEM154	chr4	153601317	153547265	54052	0.0063	-4.262	down
TMEM212	chr3	171561138	171577108	15970	0.0269	-7.9408	down
TMEM229A	chr7	123673523	123670969	2554	0.013	-3.0983	down
TMEM5	chr12	64173636	64202887	29251	0.0184	-8.3465	down
TMPRSS2	chr21	42879992	42836477	43515	0.0081	-2.6552	down
TMPRSS2	chr21	42880085	42836477	43608	0.0098	-2.7294	down
TNFRSF14	chr1	2487804	2495267	7463	0.0163	-1.8436	down
TOX2	chr20	42574535	42698254	123719	0.0022	-2.6687	down
TP53BP1	chr15	43785354	43699411	85943	0.0009	-2.8029	down
TPST2	chr22	26961370	26921713	39657	0.0368	-1.8598	down
TRAT1	chr3	108541630	108573714	32084	0.0078	-10.3774	down
TREH	chr11	118550381	118528941	21440	0.0366	-1.746	down
TREX1	chr3	48507228	48509044	1816	0.0487	-2.7453	down
TRIM13	chr13	50571142	50592603	21461	0.0436	-7.2096	down
TRIM42	chr3	140396865	140419992	23127	0.0204	-5.8792	down
TRIM72	chr16	31225341	31236510	11169	0.0387	-2.465	down
TSHB	chr1	115572414	115576941	4527	0.0241	-6.1984	down
TSN	chr2	122513120	122525428	12308	0.0191	-2.2243	down
TUBGCP4	chr15	43663312	43698240	34928	0.0451	-7.11	down
U2AF1	chr21	44527688	44513065	14623	0.0157	-13.6317	down
U2AF1L4	chr19	36236336	36233427	2909	0.0302	-3.9357	down
UBA1	chrX	47050198	47074527	24329	0.0445	-2.762	down
UCK1	chr9	134406662	134399182	7480	0.0154	-2.35	down
UFM1	chr13	38923941	38937143	13202	0.0005	-100	down
UGT3A2	chr5	36067023	36035118	31905	0.0412	-2.0374	down
UGT8	chr4	115543522	115598202	54680	0.0364	-15.5365	down
UNC5D	chr8	35092974	35652181	559207	0.0016	-5.8661	down
UQCR11	chr19	1605483	1597153	8330	0.0106	-1.5437	down
USP14	chr18	158482	213739	55257	0.0434	-3.0656	down
VAV3	chr1	108507545	108113781	393764	0.0076	-3.0214	down
VEPH1	chr3	157217445	156977531	239914	0.0476	-4.0998	down
VSTM2B	chr19	30017490	30055226	37736	0.0428	-2.8432	down
VSTM5	chr11	93583668	93553734	29934	0.0125	-5.099	down
WBP2	chr17	73851501	73841779	9722	0.0134	-4.2654	down
WDR81	chr17	1619816	1641893	22077	0.015	-2.7192	down
XPNPEP1	chr10	111683311	111624523	58788	0.0339	-2.9467	down
ZAP70	chr2	98330030	98356323	26293	0.0406	-4.39	down
ZAP70	chr2	98350868	98356323	5455	0.0291	-2.3451	down
ZBTB17	chr1	16302627	16268363	34264	0.0175	-2.0459	down
ZDHHC16	chr10	99205929	99217127	11198	0.0138	-2.0642	down
ZDHHC16	chr10	99205946	99217127	11181	0.0138	-2.0642	down
ZFAND2B	chr2	220071537	220074370	2833	0.0252	-3.4866	down
ZFAT-AS1	chr8	135610313	135612932	2619	0.001	-2.4053	down
ZG16B	chr16	2880172	2882285	2113	0.0283	-3.4688	down
ZIM2	chr19	57352097	57285922	66175	0.0266	-2.491	down
ZNF207	chr17	30677156	30697468	20312	0.0392	-2.0196	down
ZNF211	chr19	58144534	58154147	9613	0.0143	-5.2206	down
ZNF295	chr21	43430496	43406939	23557	0.0359	-4.137	down
ZNF331	chr19	54024176	54083523	59347	0.0098	-2.4324	down
ZNF382	chr19	37096220	37119499	23279	0.0345	-2.1691	down
ZNF43	chr19	22018970	21987751	31219	0.0495	-5.0125	down
ZNF502	chr3	44754134	44765323	11189	0.0246	-2.9289	down
ZNF524	chr19	56111729	56114504	2775	0.0428	-2.0112	down
ZNF529	chr19	37096178	37034516	61662	0.0404	-2.2786	down
ZNF573	chr19	38270230	38229202	41028	0.0225	-2.7269	down
ZNF593	chr1	26496387	26497364	977	0.0048	-2.7964	down
ZNF662	chr3	42947401	42960825	13424	0.0475	-1.7592	down
ZNF671	chr19	58238995	58231118	7877	0.0242	-1.9954	down
ZNF688	chr16	30583728	30581018	2710	0.008	-3.8919	down
ZNF764	chr16	30569642	30565084	4558	0.0063	-2.3038	down
ZNF793	chr19	37997840	38034239	36399	0.0393	-2.4173	down
ZNF804B	chr7	88388752	88966346	577594	0.0044	-3.5747	down
ZNF805	chr19	57752052	57774106	22054	0.0176	-1.8973	down
ZP1	chr11	60635014	60643164	8150	0.046	-2.8607	down
ZSWIM2	chr2	187713897	187692206	21691	0.0034	-2.0639	down

## Sheet: Genebody Senescent vs Young.up
Up-regulated methylated sites in genebody region between the senescent cells and the young cells
genebody information					P-value, fold change, regulation
GeneName	Chromosome	TSS	TTS	GeneLength	P-value (Senescent vs Young)	Fold Change (Senescent vs Young)	Regulation
ABCC6P1	chr16	18582569	18609607	27038	0.0485	2.2457	up
ADAM11	chr17	42836567	42859214	22647	0.0399	1.8994	up
ADAMDEC1	chr8	24241797	24263526	21729	0.0333	1.7435	up
ADH1B	chr4	100242572	100227526	15046	0.0313	3.3074	up
AMY1A	chr1	104292278	104301311	9033	0.0299	1.957	up
AMY1A	chr1	104292439	104301311	8872	0.0299	1.957	up
AMY1B	chr1	104292462	104301310	8848	0.0299	1.9569	up
AMY1C	chr1	104292440	104301310	8870	0.0299	1.9569	up
ANKRD1	chr10	92681032	92671856	9176	0.0271	1.5982	up
ANKRD34A	chr1	145470507	145475647	5140	0.0364	2.4041	up
APH1A	chr1	150241609	150237798	3811	0.0124	2.7538	up
ARG1	chr6	131894343	131905472	11129	0.0212	1.7239	up
ARGLU1	chr13	107220514	107195661	24853	0.048	1.5168	up
ATP5G3	chr2	176046391	176040985	5406	0.0176	5.0648	up
ATP5G3	chr2	176046490	176040985	5505	0.0176	5.0648	up
ATPBD4	chr15	35838404	35812473	25931	0.0244	1.6559	up
BCCIP	chr10	127512103	127525124	13021	0.0361	1.6168	up
BRP44	chr1	167905439	167885912	19527	0.0297	1.7472	up
BRP44	chr1	167906307	167885912	20395	0.043	1.6099	up
C12orf77	chr12	25150373	25146364	4009	0.0337	5.1947	up
C18orf56	chr18	658340	649619	8721	0.027	3.1231	up
C21orf54	chr21	34542541	34537775	4766	0.0009	5.5074	up
C21orf62	chr21	34186053	34162983	23070	0.0218	1.9989	up
C2CD4A	chr15	62359175	62363116	3941	0.0026	7.9823	up
C3orf14	chr3	62305395	62319320	13925	0.0014	3.5577	up
C6orf223	chr6	43968336	43973694	5358	0.044	4.745	up
C7orf31	chr7	25219817	25174315	45502	0.0485	1.5415	up
C9orf71	chr9	71155783	71151497	4286	0.0032	4.0338	up
CA11	chr19	49149451	49141271	8180	0.0465	1.6295	up
CA2	chr8	86376130	86393721	17591	0.0382	2.2229	up
CALCB	chr11	15095145	15100177	5032	0.0115	3.7162	up
CALM2	chr2	47403740	47387220	16520	0.0033	1.5265	up
CCDC24	chr1	44457279	44462198	4919	0.045	1.6208	up
CCDC69	chr5	150603654	150560612	43042	0.0042	1.7467	up
CCL25	chr19	8117645	8127547	9902	0.0464	1.7553	up
CD59	chr11	33758025	33724555	33470	0.0122	1.7284	up
CENPW	chr6	126661252	126669754	8502	0.0283	2.2268	up
CHAD	chr17	48546227	48541852	4375	0.0332	1.885	up
CLEC2A	chr12	10084980	10065825	19155	0.0331	1.9839	up
COPS5	chr8	67974562	67955314	19248	0.0492	1.7089	up
CPN1	chr10	101841642	101802064	39578	0.0336	1.7023	up
CROT	chr7	86974950	86989425	14475	0.0425	1.5152	up
CSN1S1	chr4	70796798	70812288	15490	0.0248	3.1592	up
CTAGE1	chr18	19997878	19993563	4315	0.0425	2.4272	up
CTRC	chr1	15764937	15773153	8216	0.037	1.5492	up
DDX5	chr17	62502484	62494373	8111	0.0124	2.0091	up
DEFB109P1B	chr8	7855043	7847936	7107	0.0398	9.3674	up
DIS3	chr13	73356344	73329539	26805	0.0144	1.9974	up
DPEP2	chr16	68033364	68021292	12072	0.0153	1.5416	up
EFNB3	chr17	7608519	7614693	6174	0.0469	1.859	up
EIF2B4	chr2	27592919	27587218	5701	0.0228	2.1089	up
EIF5A2	chr3	170626426	170606203	20223	0.015	1.5801	up
ELAC1	chr18	48494386	48514490	20104	0.009	1.7471	up
FABP7	chr6	123100645	123105218	4573	0.0379	2.8176	up
FAM136A	chr2	70529220	70523107	6113	0.004	2.3481	up
FAM154B	chr15	82555151	82577267	22116	0.0275	1.7304	up
FGF1	chr5	141993726	141971742	21984	0.0142	1.6405	up
FGF20	chr8	16859674	16850333	9341	0.0416	2.2113	up
FLRT3	chr20	14318313	14304638	13675	0.0308	2.0773	up
GHDC	chr17	40346255	40341104	5151	0.0377	2.2469	up
GML	chr8	143916216	143928262	12046	0.0048	2.0277	up
GPSM3	chr6	32163300	32158542	4758	0.0498	2.0473	up
GTF2H5	chr6	158589378	158620376	30998	0.002	1.5326	up
HEBP2	chr6	138725335	138734582	9247	0.0326	1.7873	up
HEMGN	chr9	100707134	100689072	18062	0.0395	1.8408	up
HERPUD1	chr16	56965747	56977793	12046	0.0231	2.334	up
HIGD1C	chr12	51347781	51364289	16508	0.0417	1.6011	up
HNRNPH1	chr5	179050722	179041178	9544	0.0429	1.6036	up
HTR3D	chr3	183749331	183757157	7826	0.0416	1.6678	up
HTR3D	chr3	183749529	183757157	7628	0.0416	1.6678	up
HYALP1	chr7	123454192	123459484	5292	0.0004	2.9845	up
IER2	chr19	13261281	13265718	4437	0.0394	2.6819	up
IL16	chr15	81589253	81605104	15851	0.0094	2.892	up
IL18BP	chr11	71709957	71713574	3617	0.0363	1.8653	up
IL18BP	chr11	71710108	71713965	3857	0.0136	1.7423	up
IMPDH2	chr3	49066875	49061761	5114	0.002	4.64	up
KIAA0748	chr12	55375622	55343928	31694	0.0404	2.3145	up
KIAA1949	chr6	30655093	30644165	10928	0.0196	1.9249	up
KLRF1	chr12	9980076	9997603	17527	0.0057	1.7644	up
KRT222	chr17	38821416	38811871	9545	0.0276	1.7513	up
LAG3	chr12	6881669	6887621	5952	0.008	1.5451	up
LINC00087	chrX	134232733	134229014	3719	0.007	10.277	up
LINC00327	chr13	24043650	24061603	17953	0.0142	2.2072	up
LMAN1L	chr15	75105193	75118099	12906	0.0127	1.9301	up
LOC100130000	chr1	143687129	143714180	27051	0.0349	1.5018	up
LOC100131234	chr1	198906558	198777131	129427	0.0383	1.601	up
LOC100144604	chr15	93115493	93111047	4446	0.0457	4.6043	up
LOC100233209	chr12	47610226	47602202	8024	0.0006	2.4016	up
LOC100288122	chr18	13427533	13419497	8036	0.0427	3.2003	up
LOC100505576	chr17	37081420	37085637	4217	0.0459	1.8168	up
LOC284865	chr22	20192441	20186252	6189	0.0168	2.2113	up
LOC389641	chr8	23082733	23088439	5706	0.0333	1.622	up
LOC643955	chr7	62764434	62751669	12765	0.0307	1.8695	up
LOC646096	chr15	20487996	20496811	8815	0.0314	2.6039	up
LOC731789	chr10	26932036	26942383	10347	0.0403	2.0483	up
LXN	chr3	158390482	158384202	6280	0.0481	2.5691	up
LY6G5C	chr6	31648150	31644460	3690	0.0465	2.5442	up
LYSMD1	chr1	151138370	151132223	6147	0.0069	2.5133	up
LYSMD1	chr1	151138424	151132223	6201	0.0063	2.3526	up
MAGEB10	chrX	27826106	27841131	15025	0.0082	1.6294	up
MAGED2	chrX	54834170	54842445	8275	0.0388	1.7786	up
MAGED2	chrX	54834796	54842445	7649	0.0297	1.8684	up
MAGED2	chrX	54835492	54842445	6953	0.0221	1.949	up
MDH1B	chr2	207630050	207602488	27562	0.0315	2.0818	up
MEAF6	chr1	37980364	37958175	22189	0.0082	1.6807	up
MED31	chr17	6554954	6546632	8322	0.0048	1.6429	up
MIR22HG	chr17	1619566	1614797	4769	0.0269	1.98	up
MRPL2	chr6	43027242	43021766	5476	0.0436	2.0217	up
MRPL42	chr12	93861265	93897548	36283	0.0467	1.5473	up
MUC15	chr11	26593815	26580578	13237	0.0435	1.9585	up
MURC	chr9	103340335	103350173	9838	0.0427	1.5545	up
MYCT1	chr6	153019029	153045715	26686	0.0122	1.619	up
NENF	chr1	212606228	212619721	13493	0.0379	1.6019	up
NEU3	chr11	74699949	74718743	18794	0.0138	1.6779	up
NOL3	chr16	67204404	67209643	5239	0.0227	1.5873	up
NOV	chr8	120428551	120436678	8127	0.0421	2.546	up
NUDT9	chr4	88343734	88379499	35765	0.0374	1.5091	up
NXF5	chrX	101112549	101087084	25465	0.0279	1.6469	up
OGFRL1	chr6	71998476	72011973	13497	0.0011	1.5553	up
PEF1	chr1	32110218	32095462	14756	0.0119	1.6675	up
PEF1	chr1	32110838	32095462	15376	0.0135	1.6387	up
PLK2	chr5	57755913	57749809	6104	0.0499	5.4502	up
PLK5	chr19	1524072	1535455	11383	0.0002	1.5889	up
POM121L2	chr6	27280011	27276841	3170	0.0262	22.4068	up
PTP4A2	chr1	32385259	32372021	13238	0.0351	2.4132	up
RBM3	chrX	48432740	48439553	6813	0.0158	2.5244	up
RNASEH2C	chr11	65488409	65485143	3266	0.0449	9.9591	up
RP11-165H20.1	chr1	111823145	111828730	5585	0.011	2.4481	up
SEC14L4	chr22	30901698	30884897	16801	0.0081	2.1881	up
SERPINB10	chr18	61582744	61602476	19732	0.0373	1.8848	up
SHBG	chr17	7533452	7536700	3248	0.0306	5.9659	up
SIGLEC12	chr19	52003647	51994612	9035	0.0103	2.1141	up
SLC19A3	chr2	228582745	228549925	32820	0.0066	1.5389	up
SLC25A31	chr4	128651554	128695447	43893	0.0071	1.6483	up
SLFN12L	chr17	33814758	33801941	12817	0.0037	1.7252	up
SLN	chr11	107582787	107578100	4687	0.0101	19.436	up
SMUG1	chr12	54582778	54574141	8637	0.0464	2.0416	up
SOX30	chr5	157079428	157052686	26742	0.0226	1.7986	up
SPINK7	chr5	147691989	147695481	3492	0.004	7.4055	up
SPTA1	chr1	158656506	158580495	76011	0.023	1.5436	up
STAMBPL1	chr10	90640025	90683244	43219	0.0442	1.5919	up
SUPV3L1	chr10	70939992	70968849	28857	0.019	1.5021	up
SYTL2	chr11	85425791	85405264	20527	0.0135	1.5427	up
TBC1D8B	chrX	106045918	106093063	47145	0.0325	1.6498	up
TFG	chr3	100428133	100467811	39678	0.0302	1.6056	up
TFG	chr3	100428174	100467811	39637	0.0285	1.6063	up
TFG	chr3	100428385	100467811	39426	0.024	1.6428	up
THSD1P1	chr13	52768602	52741846	26756	0.0382	1.5567	up
TM4SF1	chr3	149095568	149086804	8764	0.0089	4.0237	up
TMEM234	chr1	32687926	32681797	6129	0.0213	1.9649	up
TNFSF10	chr3	172241265	172235144	6121	0.0297	2.1012	up
TOB2P1	chr6	28186707	28183115	3592	0.0109	3.4179	up
TOMM7	chr7	22862421	22852251	10170	0.0234	2.3027	up
TOR1AIP2	chr1	179846941	179828164	18777	0.0461	1.6069	up
TP53TG3	chr16	33261514	33264719	3205	0.0084	2.9482	up
TPH1	chr11	18062335	18042083	20252	0.0281	2.1731	up
TPPP3	chr16	67427421	67423711	3710	0.0317	3.6953	up
TRIM49	chr11	89541743	89530822	10921	0.0003	2.3444	up
TTC30A	chr2	178483694	178479025	4669	0.0452	5.4305	up
TYRP1	chr9	12693385	12710266	16881	0.0296	2	up
UGT2B11	chr4	70080449	70066050	14399	0.0184	1.9192	up
XAF1	chr17	6659155	6678964	19809	0.0379	1.6646	up
YRDC	chr1	38273865	38268613	5252	0.0256	2.8268	up
ZNF396	chr18	32957301	32946660	10641	0.01	1.6107	up
ZNF876P	chr4	206388	249773	43385	0.0303	2.0015	up

## Sheet: Genebody Senescent vs Youn.down
Down-regulated methylated sites in genebody region between the senescent cells and the young cells
genebody information					P-value, fold change, regulation
GeneName	Chromosome	TSS	TTS	GeneLength	P-value (Senescent vs Young)	Fold Change (Senescent vs Young)	Regulation
ABCG5	chr2	44065958	44039610	26348	0.0179	-1.5459	down
ADARB2-AS1	chr10	1568824	1599179	30355	0.0156	-1.5109	down
ADRA2A	chr10	112836789	112840662	3873	0.0145	-3.7883	down
AFAP1-AS1	chr4	7755816	7780654	24838	0.0314	-1.7791	down
AGAP2	chr12	58132029	58118075	13954	0.0432	-1.6558	down
AGAP2	chr12	58135944	58118075	17869	0.0483	-1.5586	down
ANKRD2	chr10	99332255	99343641	11386	0.0024	-1.5507	down
APOE	chr19	45409038	45412650	3612	0.0034	-2.6771	down
ARPP21	chr3	35721115	35727379	6264	0.0344	-3.4071	down
ARSI	chr5	149682525	149675908	6617	0.0228	-2.826	down
ATP5C1	chr10	7830092	7849762	19670	0.0395	-1.7384	down
BEGAIN	chr14	101034407	101003483	30924	0.0354	-1.512	down
BIK	chr22	43506753	43525718	18965	0.043	-1.7022	down
BTBD18	chr11	57519253	57510985	8268	0.0278	-2.7191	down
C14orf119	chr14	23564787	23569665	4878	0.0431	-5.3645	down
C18orf1	chr18	13620866	13652753	31887	0.0412	-1.5345	down
C19orf40	chr19	33463147	33467960	4813	0.0046	-4.0923	down
C19orf46	chr19	36499672	36494001	5671	0.0475	-1.8613	down
C1QB	chr1	22979681	22988029	8348	0.0225	-1.8429	down
C1QTNF6	chr22	37584330	37576205	8125	0.0329	-1.6779	down
C1orf123	chr1	53686289	53679771	6518	0.0159	-2.6897	down
C2orf85	chr2	242811885	242815482	3597	0.0467	-2.1894	down
C4orf42	chr4	1243227	1246795	3568	0.0451	-2.448	down
C7orf74	chr7	106301634	106297210	4424	0.0017	-100	down
C8orf77	chr8	146228196	146231432	3236	0.0103	-2.3558	down
C9orf156	chr9	100684852	100666771	18081	0.0453	-2.0111	down
C9orf7	chr9	136325086	136335909	10823	0.0433	-1.611	down
CCDC42B	chr12	113587662	113597081	9419	0.04	-1.9055	down
CCDC80	chr3	112359977	112323408	36569	0.045	-1.6987	down
CCKBR	chr11	6280965	6293356	12391	0.0138	-1.5019	down
CCNG2	chr4	78078356	78091213	12857	0.0417	-1.639	down
CDK5R1	chr17	30814104	30818271	4167	0.0041	-2.1057	down
CES3	chr16	67001377	67009052	7675	0.0001	-1.8525	down
CGREF1	chr2	27341773	27323461	18312	0.038	-1.5422	down
CGREF1	chr2	27341995	27323461	18534	0.038	-1.5422	down
CHRNA6	chr8	42623929	42607779	16150	0.0144	-2.0875	down
CLCN2	chr3	184079391	184063975	15416	0.029	-1.6215	down
CNGA2	chrX	150903217	150914036	10819	0.002	-2.5127	down
CNPY4	chr7	99717264	99723128	5864	0.0126	-1.8724	down
COMMD3	chr10	22605311	22609246	3935	0.0113	-2.5234	down
CRB2	chr9	126118447	126141032	22585	0.0483	-1.5669	down
CT47B1	chrX	120009779	120006451	3328	0.0428	-100	down
CXADRP3	chr18	14498705	14477953	20752	0.0418	-1.5083	down
CYB561	chr17	61523545	61509664	13881	0.0289	-1.673	down
CYB561	chr17	61523722	61509664	14058	0.0282	-1.6749	down
CYB561D2	chr3	50388296	50391496	3200	0.023	-7.8106	down
DBNDD2	chr20	44034820	44039250	4430	0.0281	-2.0747	down
DBNDD2	chr20	44034860	44039250	4390	0.0281	-2.0747	down
DBNDD2	chr20	44035227	44039250	4023	0.0042	-3.3708	down
DNAJA4	chr15	78556486	78574538	18052	0.0137	-1.6737	down
DNAJA4	chr15	78556988	78574538	17550	0.009	-1.7228	down
DNAJA4	chr15	78558559	78574538	15979	0.0169	-1.7514	down
DNAJC4	chr11	63997752	64001753	4001	0.0204	-2.301	down
DNMT3A	chr2	25475180	25455844	19336	0.0456	-1.5444	down
DUSP4	chr8	29208267	29190578	17689	0.0073	-1.9052	down
EDN1	chr6	12290528	12297427	6899	0.0245	-1.948	down
EGR3	chr8	22549902	22545173	4729	0.0083	-1.905	down
EGR3	chr8	22550093	22545173	4920	0.0491	-1.804	down
EGR3	chr8	22550815	22545173	5642	0.0402	-2.1464	down
EME2	chr16	1823228	1826239	3011	0.0269	-2.4267	down
EPHB3	chr3	184279586	184300196	20610	0.0239	-1.5975	down
EXOSC1	chr10	99205768	99195665	10103	0.0289	-1.9495	down
FABP5P3	chr7	152133979	152140100	6121	0.004	-1.9565	down
FAM131A	chr3	184053716	184064063	10347	0.0313	-1.6962	down
FAM195A	chr16	691848	698474	6626	0.0269	-1.7896	down
FAM25B	chr10	49207825	49203372	4453	0.013	-2.6045	down
FAM25C	chr10	49207825	49203372	4453	0.013	-2.6045	down
FAM25G	chr10	49207825	49203372	4453	0.013	-2.6045	down
FAM26D	chr6	116850194	116880031	29837	0.0245	-1.707	down
FAM3A	chrX	153744566	153733326	11240	0.0445	-1.753	down
FAM59B	chr2	26395959	26412532	16573	0.0181	-2.103	down
FAM59B	chr2	26403584	26412532	8948	0.0269	-2.9796	down
FAM90A5	chr8	7144913	7147924	3011	0.0278	-2.4913	down
FAM90A9	chr8	7618851	7621862	3011	0.0253	-1.8198	down
FBRS	chr16	30675777	30682131	6354	0.0083	-1.5728	down
FLJ27352	chr15	55700722	55710910	10188	0.0028	-2.3617	down
FLJ45983	chr10	8095447	8092412	3035	0.012	-3.2746	down
FLJ46906	chr6	139012804	139018425	5621	0.0051	-2.3506	down
FMR1-AS1	chrX	147003676	146990948	12728	0.0386	-2.0064	down
FOXJ2	chr12	8185358	8208118	22760	0.0183	-1.5292	down
FTSJD1	chr16	71323315	71316202	7113	0.0468	-1.5994	down
GALE	chr1	24126060	24122088	3972	0.0422	-3.9533	down
GALE	chr1	24127034	24122088	4946	0.0286	-5.0061	down
GALE	chr1	24127294	24122088	5206	0.03	-5.0493	down
GDNF	chr5	37839782	37812778	27004	0.0241	-1.5172	down
GIP	chr17	47045955	47035917	10038	0.007	-1.8572	down
GNPTG	chr16	1401899	1413352	11453	0.0285	-1.6626	down
GPR137	chr11	64052282	64056972	4690	0.0254	-1.7681	down
GPR137	chr11	64052284	64056972	4688	0.0254	-1.7681	down
GPR50	chrX	150345055	150349937	4882	0.0018	-1.9026	down
GSTM1	chr1	110230417	110236367	5950	0.0329	-3.4971	down
HCRTR1	chr1	32083300	32092919	9619	0.0136	-1.7664	down
HIRIP3	chr16	30007417	30003641	3776	0.0005	-1.5295	down
HLA-H	chr6	29855382	29858856	3474	0.0291	-6.078	down
HMX1	chr4	8873543	8868772	4771	0.0041	-3.5174	down
HOXA13	chr7	27239725	27236498	3227	0.0246	-3.3065	down
HTATIP2	chr11	20385230	20405329	20099	0.0139	-1.7777	down
HTATIP2	chr11	20385246	20405329	20083	0.0139	-1.7777	down
HTATIP2	chr11	20385288	20405329	20041	0.0139	-1.7777	down
HTATIP2	chr11	20385402	20405329	19927	0.0139	-1.7778	down
IFIT5	chr10	91174324	91180759	6435	0.0326	-4.6174	down
IL17B	chr5	148758838	148753829	5009	0.018	-1.7423	down
INPP5F	chr10	121578768	121588662	9894	0.0453	-2.6919	down
INSIG1	chr7	155089485	155101945	12460	0.037	-1.8123	down
IRF2BP2	chr1	234745271	234740014	5257	0.0354	-2.6251	down
IRGQ	chr19	44100287	44088518	11769	0.0243	-2.0749	down
JMJD7	chr15	42120282	42129785	9503	0.0016	-2.4623	down
JMJD7-PLA2G4B	chr15	42120282	42140346	20064	0.0242	-1.5259	down
KCNA3	chr1	111217655	111214309	3346	0.0376	-100	down
KCNJ9	chr1	160051359	160059212	7853	0.0234	-2.0458	down
KCTD14	chr11	77734320	77726760	7560	0.0032	-2.264	down
KIAA1191	chr5	175788809	175773065	15744	0.0293	-1.6054	down
KIAA1462	chr10	30348488	30301728	46760	0.0008	-1.5508	down
KLC4	chr6	43027371	43035133	7762	0.0372	-1.5242	down
KLK8	chr19	51504958	51499263	5695	0.0083	-3.9442	down
KLK9	chr19	51512890	51505768	7122	0.0116	-2.8772	down
KRT3	chr12	53189892	53183468	6424	0.0165	-2.1423	down
KRT36	chr17	39646116	39642387	3729	0.0499	-2.6365	down
LILRA1	chr19	55105112	55112540	7428	0.0254	-2.1796	down
LINC00085	chr19	52196592	52208443	11851	0.0262	-1.6134	down
LINC00200	chr10	1205707	1210612	4905	0.0084	-2.0496	down
LOC100129216	chr11	71589498	71595607	6109	0.0278	-6.0916	down
LOC100130238	chr12	132851976	132857486	5510	0.0242	-2.0892	down
LOC100289019	chr9	130881013	130873449	7564	0.0323	-1.6847	down
LOC100505738	chr5	8457799	8463209	5410	0.0321	-1.9544	down
LOC100506469	chr19	36036931	36031639	5292	0.0418	-2.0983	down
LOC100506795	chr1	234667525	234663636	3889	0.0369	-3.2354	down
LOC100506810	chr1	234859788	234867390	7602	0.0331	-1.7622	down
LOC100506930	chr19	36822620	36803962	18658	0.0108	-1.5599	down
LOC100507194	chr6	3196001	3183051	12950	0.019	-1.9141	down
LOC100507410	chr17	77023737	77015290	8447	0.0041	-2.0021	down
LOC201477	chr18	3878179	3897069	18890	0.0287	-1.5471	down
LOC283624	chr14	21673662	21668237	5425	0.0139	-1.8163	down
LOC389906	chrX	3761935	3735575	26360	0.0368	-1.8334	down
LOC390940	chr19	44080951	44086256	5305	0.0132	-1.9549	down
LOC399753	chr10	49239658	49218158	21500	0.0442	-1.5435	down
LOC643529	chr10	91589249	91600618	11369	0.0495	-2.0018	down
LPIN3	chr20	39969559	39989222	19663	0.0323	-1.5143	down
LRIT1	chr10	86001217	85991275	9942	0.0024	-2.3606	down
LRP3	chr19	33685598	33699773	14175	0.0248	-1.8086	down
LTB4R	chr14	24780704	24787242	6538	0.0267	-1.9619	down
LTB4R	chr14	24782312	24787242	4930	0.0432	-2.0584	down
LYSMD2	chr15	52043650	52015260	28390	0.0261	-1.6516	down
M1	chr10	61513203	61496747	16456	0.0268	-1.8904	down
MAFF	chr22	38597938	38612517	14579	0.0376	-1.727	down
MAFF	chr22	38599026	38612517	13491	0.0401	-1.7572	down
MARCH9	chr12	58148880	58154193	5313	0.0281	-1.7868	down
MARVELD1	chr10	99473464	99477909	4445	0.0437	-5.3175	down
MARVELD3	chr16	71660069	71669233	9164	0.0495	-1.8958	down
METTL13	chr1	171750760	171766856	16096	0.0467	-1.796	down
METTL7B	chr12	56075329	56078394	3065	0.0191	-4.8281	down
MGC16075	chr7	47801073	47806370	5297	0.0485	-2.19	down
MGC45800	chr4	183065668	183060158	5510	0.039	-3.0612	down
MLST8	chr16	2255731	2259418	3687	0.0311	-1.9349	down
MPP1	chrX	154033802	154006958	26844	0.0305	-1.6108	down
MYC	chr8	128748314	128753680	5366	0.05	-2.901	down
NDUFC1	chr4	140222364	140211070	11294	0.0024	-1.9801	down
NDUFC1	chr4	140222388	140211070	11318	0.0024	-1.9801	down
NDUFC1	chr4	140223705	140211070	12635	0.0014	-1.7713	down
NDUFV1	chr11	67374322	67380012	5690	0.0244	-1.948	down
NIPA2	chr15	23034427	23004683	29744	0.0143	-2.2179	down
NKAP	chrX	119077735	119059012	18723	0.0189	-1.5227	down
NKX3-2	chr4	13546114	13542453	3661	0.0135	-2.669	down
NLRP7	chr19	55458873	55434876	23997	0.0183	-1.5897	down
NR2F2	chr15	96875793	96883492	7699	0.012	-6.4709	down
NR2F2	chr15	96876568	96883492	6924	0.012	-6.4713	down
NSUN5P1	chr7	75039623	75046065	6442	0.0413	-1.8767	down
NTNG2	chr9	135037333	135118220	80887	0.0002	-1.5173	down
ORMDL3	chr17	38083884	38077295	6589	0.0118	-2.3066	down
OXTR	chr3	8811300	8792094	19206	0.0181	-1.6105	down
PAEP	chr9	138453603	138458622	5019	0.0127	-2.2412	down
PAFAH1B3	chr19	42806796	42801184	5612	0.0001	-1.9841	down
PAFAH1B3	chr19	42806929	42801184	5745	0.0118	-1.8059	down
PAFAH1B3	chr19	42806952	42801184	5768	0.0118	-1.8059	down
PCDH8	chr13	53422775	53418108	4667	0.0202	-2.9744	down
PCDHA9	chr5	140227356	140233744	6388	0.0476	-2.4632	down
PGAP2	chr11	3818953	3847582	28629	0.0461	-1.7947	down
PGAP2	chr11	3819048	3847582	28534	0.0461	-1.7947	down
PGAP2	chr11	3819131	3847582	28451	0.0461	-1.7947	down
PGAP2	chr11	3829239	3847582	18343	0.0404	-1.7037	down
PGAP2	chr11	3829765	3847582	17817	0.0417	-1.6958	down
PGLYRP2	chr19	15590315	15579456	10859	0.0482	-1.574	down
PGRMC2	chr4	129209984	129190391	19593	0.0243	-1.9955	down
PHLDA3	chr1	201438299	201434621	3678	0.0483	-1.857	down
PIGV	chr1	27114453	27124894	10441	0.0458	-1.903	down
PIGV	chr1	27114678	27124894	10216	0.0471	-1.8926	down
PIGW	chr17	34891402	34895150	3748	0.0192	-3.9969	down
POLE3	chr9	116172955	116169517	3438	0.0023	-2.7147	down
POLE3	chr9	116173029	116169517	3512	0.0111	-2.9647	down
PPIF	chr10	81107219	81115089	7870	0.0497	-1.7624	down
PRRT1	chr6	32119720	32116139	3581	0.0169	-1.8359	down
PSMA7	chr20	60718474	60711790	6684	0.0326	-1.5527	down
PSMC4	chr19	40477072	40487353	10281	0.0209	-1.6324	down
PTGER4	chr5	40680031	40693837	13806	0.0276	-1.5988	down
PTOV1	chr19	50354415	50363999	9584	0.0368	-2.0067	down
RAB40A	chrX	102774417	102754680	19737	0.0052	-1.6813	down
RAET1G	chr6	150244214	150238013	6201	0.004	-2.0488	down
RASL10B	chr17	34058678	34070540	11862	0.0354	-1.6136	down
RASSF7	chr11	560970	564025	3055	0.0031	-10.3108	down
RFXANK	chr19	19303007	19312678	9671	0.0474	-1.8964	down
RGS1	chr1	192544856	192549159	4303	0.0202	-9.3182	down
RHOC	chr1	113249678	113243748	5930	0.0043	-2.3099	down
RHOC	chr1	113250025	113243748	6277	0.0046	-2.2951	down
RHOXF2	chrX	119211707	119206240	5467	0.0463	-2.1243	down
RHOXF2B	chrX	119211707	119206228	5479	0.0463	-2.1243	down
RIBC1	chrX	53449838	53456776	6938	0.0472	-1.6612	down
RNF138P1	chr5	54830370	54824669	5701	0.0373	-2.5735	down
RNF25	chr2	219536781	219528586	8195	0.0242	-2.2195	down
RPL7A	chr9	136215068	136218280	3212	0.0159	-5.6273	down
RPS14	chr5	149829319	149823791	5528	0.0315	-2.8944	down
SDR39U1	chr14	24912007	24908971	3036	0.046	-3.3179	down
SHC1	chr1	154943223	154934773	8450	0.0364	-2.149	down
SIGIRR	chr11	414999	405715	9284	0.0041	-2.447	down
SIGIRR	chr11	417397	405715	11682	0	-1.9909	down
SLC12A5	chr20	44657820	44688789	30969	0.0222	-1.5289	down
SLC25A35	chr17	8198170	8191081	7089	0.0009	-1.615	down
SLC26A6	chr3	48671279	48663155	8124	0.0047	-1.6554	down
SLC26A6	chr3	48672926	48663155	9771	0.0254	-1.5788	down
SLC2A1	chr1	43424847	43391045	33802	0.0055	-1.5001	down
SLC3A2	chr11	62648343	62656355	8012	0.0457	-1.8233	down
SLC5A5	chr19	17982781	18005983	23202	0.0178	-1.5407	down
SNCG	chr10	88718287	88723017	4730	0.0248	-2.2086	down
SNRNP25	chr16	103828	107669	3841	0.0484	-3.1607	down
SPDYE1	chr7	44040488	44049723	9235	0.0279	-1.6219	down
SPRY4	chr5	141704620	141689991	14629	0.0193	-1.729	down
SRSF9	chr12	120907558	120899470	8088	0.0233	-4.4857	down
SSRP1	chr11	57103351	57093458	9893	0.0028	-1.6359	down
STAC3	chr12	57644969	57637241	7728	0.0256	-1.614	down
SULT1A1	chr16	28634907	28616907	18000	0.0383	-1.6934	down
SUMF2	chr7	56131916	56148365	16449	0.0118	-1.6708	down
SYCE1	chr10	135382876	135367403	15473	0.0375	-1.568	down
SYNGR4	chr19	48867650	48879634	11984	0.0079	-1.9019	down
TBC1D26	chr17	15635590	15648098	12508	0.0357	-1.7411	down
TCEAL5	chrX	102531797	102528617	3180	0.0176	-2.947	down
TCP10L	chr21	33957845	33947150	10695	0.0122	-1.5868	down
TGFBI	chr5	135364583	135399507	34924	0.0326	-1.5147	down
TIMP1	chrX	47441689	47446190	4501	0.0301	-2.2262	down
TLE3	chr15	70390256	70340542	49714	0.0255	-1.659	down
TMEM132A	chr11	60691912	60704631	12719	0.0363	-1.9765	down
TMEM30C	chr3	99904667	99909038	4371	0.0288	-3.205	down
TMUB2	chr17	42264353	42269099	4746	0.0123	-2.2756	down
TMUB2	chr17	42264573	42269099	4526	0.0183	-2.434	down
TNFAIP1	chr17	26662547	26674035	11488	0.0474	-1.7135	down
TNFSF9	chr19	6531009	6535939	4930	0.0436	-2.0342	down
TP53AIP1	chr11	128813294	128805269	8025	0.0376	-1.8562	down
TP53I13	chr17	27895738	27900175	4437	0.0315	-3.2266	down
TRIM34	chr11	5653484	5662526	9042	0.0209	-1.8057	down
TRIM56	chr7	100728785	100733889	5104	0.043	-2.0189	down
TRMT2A	chr22	20104768	20099397	5371	0.0048	-2.5978	down
TUBA3E	chr2	130956034	130949317	6717	0.0004	-2.7026	down
TYSND1	chr10	71906496	71897732	8764	0.0012	-3.8471	down
VWA5A	chr11	123986110	123995543	9433	0.0004	-2.59	down
WDR53	chr3	196295413	196281058	14355	0.0205	-1.7122	down
WDR86	chr7	151107124	151078206	28918	0.0261	-1.577	down
WFDC6	chr20	44168134	44162835	5299	0.039	-1.8231	down
ZDHHC8P1	chr22	23744799	23732791	12008	0.0299	-1.9378	down
ZMAT1	chrX	101145193	101137259	7934	0.0031	-7.6085	down
ZNF256	chr19	58459077	58452200	6877	0.0179	-1.8275	down
ZNF263	chr16	3333486	3341459	7973	0.0236	-2.7963	down
ZNF318	chr6	43337181	43303807	33374	0.0449	-1.5584	down
ZNF467	chr7	149470295	149461452	8843	0.0218	-2.4274	down
ZNF502	chr3	44754134	44765323	11189	0.0182	-1.6813	down
ZNF552	chr19	58326281	58318449	7832	0.0037	-2.4011	down
ZNF705A	chr12	8325149	8332642	7493	0.0358	-2.4341	down
