# Supplementary material for: Tet Methylcytosine Dioxygenase 3 Promotes Cardiovascular Senescence by DNA 5‐Hydroxymethylcytosine‐Mediated Sp1 Transcription Factor Expression
Source: MedComm (2020). 2025 Jun 19;6(7):e70261. doi: 10.1002/mco2.70261 (PMC12179407; doi:10.1002/mco2.70261)
Supplement: Supplementary file 3 — Supporting file 3: mco270261‐sup‐0003‐TableS2.xls. [file MCO2-6-e70261-s002.xls]

## Sheet: CGI Senescent vs Young.up
Up-regulated hydromethylated sites in CGI region between the senescent cells and the young cells
CGI information			P-value, fold change, regulation
CGI_Name	CGI_Length	RelativeLocationToGene	P-value (Senescent vs Young)	Fold Change (Senescent vs Young)	Regulation
chr10:102905714-102906693	979	Intergenic	0.0319	100	up
chr10:1033790-1034615	825	Promoter	0.0041	100	up
chr10:119133803-119135632	1829	Promoter	0.0288	100	up
chr10:121770981-121771423	442	Intergenic	0.0084	100	up
chr10:122610678-122611052	374	Promoter	0.0056	100	up
chr10:125617057-125617329	272	Intergenic	0.013	100	up
chr10:126278298-126278503	205	Intragenic	0.0367	100	up
chr10:127464156-127464385	229	Promoter	0.0257	100	up
chr10:131264948-131265710	762	Promoter	0.0003	100	up
chr10:131813042-131813277	235	Intergenic	0.0021	100	up
chr10:134019500-134019776	276	Intergenic	0.0337	100	up
chr10:134607423-134607880	457	Intergenic	0.0016	9.8696	up
chr10:134735972-134736254	282	Intergenic	0.0435	100	up
chr10:134738218-134738704	486	Intergenic	0.0015	100	up
chr10:134740801-134741033	232	Intergenic	0.0468	100	up
chr10:134911976-134912483	507	Intragenic	0.0118	100	up
chr10:134973510-134974311	801	Promoter	0.0156	100	up
chr10:135083739-135083962	223	Intergenic	0.0398	100	up
chr10:135259492-135260192	700	Intergenic	0.0301	100	up
chr10:1584749-1584952	203	Intragenic	0.042	100	up
chr10:23480697-23482455	1758	Promoter	0.0316	100	up
chr10:2563739-2565222	1483	Intergenic	0.0178	2.0346	up
chr10:35415788-35416685	897	Promoter	0.0365	100	up
chr10:49687661-49687870	209	Intergenic	0.0392	100	up
chr10:50969658-50970605	947	Promoter	0	100	up
chr10:52177724-52178182	458	Intergenic	0.0337	100	up
chr10:61468610-61469999	1389	Promoter	0.0079	100	up
chr10:6262647-6262871	224	Intragenic	0.0281	5.4097	up
chr10:64028041-64028706	665	Promoter	0.0127	100	up
chr10:70091055-70092573	1518	Promoter	0.0116	7.6321	up
chr10:70748435-70749334	899	Promoter	0.0121	11.5208	up
chr10:71892092-71892802	710	Promoter	0.0247	100	up
chr10:72237661-72238821	1160	Promoter	0.0024	100	up
chr10:72678306-72678570	264	Intergenic	0.0345	100	up
chr10:74033167-74034698	1531	Promoter	0.0164	11.6007	up
chr10:74385467-74386041	574	Promoter	0.0346	100	up
chr10:75670696-75671379	683	Promoter	0.0149	100	up
chr10:772293-772508	215	Intergenic	0.0292	4.2128	up
chr10:88280635-88282089	1454	Promoter	0.0114	4.4697	up
chr10:90967555-90967900	345	Promoter	0.0474	100	up
chr10:92913390-92913694	304	Promoter	0.0405	25.9226	up
chr10:94448693-94450479	1786	Promoter	0.0174	27.0172	up
chr10:98272207-98273939	1732	Promoter	0.0303	7.914	up
chr10:98479725-98480487	762	Promoter	0.0237	100	up
chr10:99051934-99052490	556	Promoter	0.0474	100	up
chr11:1034834-1035146	312	Intergenic	0.0019	100	up
chr11:1036420-1036827	407	Promoter	0.0219	6.5489	up
chr11:114831755-114832054	299	Intergenic	0.016	100	up
chr11:116643309-116643892	583	Promoter	0.0316	100	up
chr11:118016237-118016984	747	Promoter	0.0003	100	up
chr11:118023352-118024194	842	Promoter	0.022	15.4733	up
chr11:121322538-121323302	764	Promoter	0.0021	100	up
chr11:122854930-122855582	652	Intergenic	0.0346	100	up
chr11:123172454-123173104	650	Intergenic	0.0287	100	up
chr11:130416800-130417098	298	Intergenic	0.0337	100	up
chr11:1312846-1313129	283	Intergenic	0.0062	19.2759	up
chr11:134831329-134832163	834	Intergenic	0.0424	4.0819	up
chr11:14379808-14380737	929	Promoter	0.0109	100	up
chr11:14912900-14913771	871	Promoter	0.0288	100	up
chr11:14993452-14993661	209	Promoter	0.0001	100	up
chr11:1592498-1592810	312	Intergenic	0.0337	100	up
chr11:15959855-15960077	222	Intergenic	0.0278	100	up
chr11:2019565-2019863	298	Promoter	0.0079	100	up
chr11:43963626-43966048	2422	Promoter	0.0359	100	up
chr11:44971048-44972685	1637	Promoter	0.0098	9.0396	up
chr11:47869793-47870356	563	Promoter	0.0085	100	up
chr11:541896-542227	331	Intragenic	0.0425	2.5757	up
chr11:59578090-59578379	289	Promoter	0.0446	19.8085	up
chr11:61159836-61160285	449	Promoter	0.0046	100	up
chr11:61196921-61197697	776	Promoter	0.0081	100	up
chr11:61559907-61560549	642	Promoter	0.0017	100	up
chr11:62446038-62446613	575	Promoter	0.044	100	up
chr11:626728-628037	1309	Promoter	0.0133	20.9526	up
chr11:6281076-6281307	231	Promoter	0.0277	100	up
chr11:63381143-63382096	953	Promoter	0.0037	100	up
chr11:64405451-64406006	555	Intergenic	0.0346	18.0783	up
chr11:64428238-64428459	221	Intergenic	0.0011	100	up
chr11:66494937-66496387	1450	Intergenic	0.0016	8.1807	up
chr11:67797802-67798413	611	Promoter	0.0036	100	up
chr11:68772796-68773109	313	Intergenic	0.0065	100	up
chr11:72852176-72854160	1984	Promoter	0.009	6.3198	up
chr11:73087229-73088294	1065	Promoter	0.0081	100	up
chr11:73371800-73372632	832	Intragenic	0.0396	3.396	up
chr11:73490544-73490789	245	Intergenic	0.0129	100	up
chr11:73693702-73694802	1100	Promoter	0.0354	100	up
chr11:74659931-74660373	442	Promoter	0.0021	100	up
chr11:75918741-75922084	3343	Intergenic	0.0109	5.7434	up
chr11:76381449-76382295	846	Promoter	0.0404	100	up
chr11:78673007-78673213	206	Intergenic	0.0496	100	up
chr11:8053245-8053490	245	Intergenic	0.0025	100	up
chr11:86382695-86383586	891	Promoter	0.0241	100	up
chr11:910677-911581	904	Promoter	0.0025	100	up
chr11:95522460-95524043	1583	Promoter	0.0049	6.7161	up
chr11:980023-980568	545	Intragenic	0.0072	6.9425	up
chr11:98891543-98891821	278	Promoter	0.0493	100	up
chr12:104659057-104659583	526	Intragenic	0.0129	100	up
chr12:112035612-112037558	1946	Promoter	0.0013	100	up
chr12:117484305-117484627	322	Intergenic	0.0207	100	up
chr12:120702976-120703541	565	Promoter	0.0431	100	up
chr12:124856556-124856801	245	Intergenic	0.0226	100	up
chr12:125534060-125534527	467	Intergenic	0.0371	7.4254	up
chr12:128850549-128850755	206	Intragenic	0.0203	100	up
chr12:129307947-129308724	777	Promoter	0.0411	100	up
chr12:131171168-131171548	380	Intergenic	0.0078	100	up
chr12:132663322-132663748	426	Intergenic	0.0241	100	up
chr12:132855170-132855382	212	Intragenic	0.0193	8.6082	up
chr12:133000027-133000246	219	Intergenic	0.0111	100	up
chr12:133335487-133335851	364	Intergenic	0.0286	100	up
chr12:133613765-133614525	760	Promoter	0.0127	100	up
chr12:32259249-32260165	916	Promoter	0.0114	6.5287	up
chr12:3308812-3310270	1458	Intragenic	0.0014	40.8604	up
chr12:50100442-50101587	1145	Promoter	0.0171	100	up
chr12:51157498-51158842	1344	Promoter	0.0054	100	up
chr12:53273231-53273498	267	Intergenic	0.0031	100	up
chr12:53441384-53441706	322	Intragenic	0.0072	100	up
chr12:54132148-54132353	205	Intergenic	0.0406	100	up
chr12:54343622-54343848	226	Intergenic	0.0004	100	up
chr12:54981933-54982591	658	Promoter	0.0097	100	up
chr12:57913807-57914034	227	Promoter	0.0011	100	up
chr12:65003793-65004899	1106	Promoter	0.0416	100	up
chr12:77458947-77459942	995	Promoter	0.0476	100	up
chr12:8332788-8333193	405	Promoter	0.0073	100	up
chr12:85305200-85305422	222	Intergenic	0.0428	100	up
chr12:85305663-85305876	213	Intergenic	0.0223	100	up
chr13:101240689-101241226	537	Intergenic	0.0375	100	up
chr13:112200212-112200893	681	Intergenic	0.0287	100	up
chr13:113410004-113410362	358	Intragenic	0.0238	100	up
chr13:113424898-113425105	207	Intragenic	0.0369	100	up
chr13:113472423-113472668	245	Intragenic	0.0268	9.96	up
chr13:113807288-113807865	577	Intergenic	0.0405	9.3856	up
chr13:114427774-114429465	1691	Intragenic	0.0474	3.1049	up
chr13:114748541-114748751	210	Intergenic	0.0002	100	up
chr13:114861661-114861876	215	Intergenic	0.0104	8.2041	up
chr13:19964791-19965017	226	Intergenic	0	100	up
chr13:20356147-20357234	1087	Promoter	0.0127	100	up
chr14:100141601-100142051	450	Intergenic	0.0478	100	up
chr14:100644232-100644587	355	Intergenic	0.048	100	up
chr14:100680269-100680947	678	Intergenic	0.0021	100	up
chr14:101349372-101349860	488	Promoter	0.0191	100	up
chr14:105106461-105106666	205	Intergenic	0.0004	100	up
chr14:105268485-105268763	278	Intragenic	0.0006	100	up
chr14:105309690-105310500	810	Intergenic	0.0021	100	up
chr14:105603310-105603532	222	Intergenic	0.0139	100	up
chr14:105766558-105767996	1438	Promoter	0.0293	100	up
chr14:106066400-106067202	802	Intergenic	0.0021	100	up
chr14:106188128-106188860	732	Intergenic	0.0316	100	up
chr14:19625346-19625735	389	Intergenic	0.0007	11.9385	up
chr14:24838768-24838994	226	Intragenic	0.0009	100	up
chr14:38057138-38057798	660	Intergenic	0.0098	100	up
chr14:38063663-38065665	2002	Promoter	0.0455	100	up
chr14:50329570-50329902	332	Intergenic	0.0096	100	up
chr14:51338712-51339146	434	Promoter	0.0006	100	up
chr14:74058400-74059116	716	Promoter	0.0449	100	up
chr14:75447511-75447779	268	Intergenic	0.0048	100	up
chr14:76957865-76958074	209	Intragenic	0.0422	100	up
chr15:100272901-100273891	990	Promoter	0.0053	100	up
chr15:100832225-100832619	394	Intergenic	0.003	100	up
chr15:20373594-20374083	489	Intergenic	0.0089	100	up
chr15:24920613-24921252	639	Promoter	0.0104	100	up
chr15:31175295-31175523	228	Intergenic	0.0127	100	up
chr15:32634436-32635314	878	Intergenic	0.0043	100	up
chr15:37179516-37179782	266	Promoter	0.0006	100	up
chr15:40986871-40987772	901	Promoter	0.0448	4.5443	up
chr15:41055396-41056787	1391	Promoter	0.0127	6.7706	up
chr15:41228442-41228872	430	Intragenic	0.047	12.6682	up
chr15:45003460-45004345	885	Promoter	0.0098	9.0393	up
chr15:45444487-45444705	218	Intragenic	0.0209	9.1302	up
chr15:48009418-48011044	1626	Promoter	0.0242	8.2555	up
chr15:49254984-49255564	580	Promoter	0.0293	100	up
chr15:59397270-59397749	479	Promoter	0.0406	100	up
chr15:65714742-65715571	829	Promoter	0.0185	4.9684	up
chr15:66274583-66274838	255	Intergenic	0.0021	100	up
chr15:68723367-68724691	1324	Promoter	0.0162	100	up
chr15:72581710-72582317	607	Intergenic	0.0069	100	up
chr15:72929133-72929578	445	Intergenic	0.0021	100	up
chr15:74725323-74726487	1164	Promoter	0.0004	100	up
chr15:84047822-84048105	283	Intergenic	0.0472	100	up
chr15:84115762-84116921	1159	Promoter	0.0148	100	up
chr15:89438176-89438850	674	Promoter	0.0324	23.8248	up
chr15:90357402-90358573	1171	Promoter	0.0309	100	up
chr15:91445563-91446768	1205	Promoter	0.0023	100	up
chr15:91642908-91643702	794	Promoter	0.0052	100	up
chr15:93615622-93617185	1563	Promoter	0.0056	100	up
chr15:95869955-95870322	367	Intergenic	0.0474	100	up
chr15:98964607-98965369	762	Intergenic	0.0411	100	up
chr15:98971490-98971876	386	Intergenic	0.0207	100	up
chr16:1080267-1080732	465	Intergenic	0.0036	100	up
chr16:11327008-11327234	226	Intergenic	0.0284	100	up
chr16:1209939-1210945	1006	Intragenic	0.0457	9.8232	up
chr16:1217128-1217336	208	Intragenic	0.0015	100	up
chr16:1219429-1219641	212	Intragenic	0.0021	100	up
chr16:122017-122873	856	Promoter	0.0476	100	up
chr16:1221808-1222208	400	Intragenic	0.0014	100	up
chr16:1230112-1230317	205	Intragenic	0.0265	6.884	up
chr16:1265151-1265661	510	Intragenic	0.0334	7.992	up
chr16:1505976-1506202	226	Intergenic	0.022	100	up
chr16:15223723-15224262	539	Intergenic	0.0372	4.6368	up
chr16:15743759-15744423	664	Promoter	0.0232	10.5494	up
chr16:18582324-18582652	328	Promoter	0.0375	100	up
chr16:1967799-1968970	1171	Promoter	0.0184	100	up
chr16:19894965-19897156	2191	Promoter	0.0487	19.9787	up
chr16:20911566-20912616	1050	Promoter	0.0381	3.5486	up
chr16:22018987-22020057	1070	Promoter	0.0423	5.622	up
chr16:23197550-23197815	265	Intragenic	0.0036	100	up
chr16:23568398-23569488	1090	Promoter	0.0144	100	up
chr16:2835063-2835958	895	Intergenic	0.0208	100	up
chr16:3013651-3015131	1480	Promoter	0.0411	100	up
chr16:3070095-3071305	1210	Promoter	0.0037	100	up
chr16:30759403-30760320	917	Promoter	0.049	100	up
chr16:31235525-31236104	579	Intragenic	0.05	7.8153	up
chr16:31438891-31439682	791	Promoter	0.0338	100	up
chr16:3781214-3781418	204	Intergenic	0.0491	100	up
chr16:431189-432810	1621	Promoter	0.0229	100	up
chr16:4475429-4476330	901	Promoter	0.0157	6.678	up
chr16:4664006-4666782	2776	Promoter	0.0044	100	up
chr16:49526248-49526664	416	Intergenic	0.0437	100	up
chr16:49672443-49672725	282	Intergenic	0.0446	22.7881	up
chr16:50775625-50776629	1004	Promoter	0.0411	100	up
chr16:58162754-58163682	928	Promoter	0.0207	100	up
chr16:591327-591590	263	Intragenic	0.0494	100	up
chr16:59788792-59789072	280	Promoter	0.0127	100	up
chr16:66460503-66460850	347	Promoter	0.0139	100	up
chr16:67867658-67867898	240	Intergenic	0.0005	100	up
chr16:74440651-74441391	740	Intergenic	0.0498	100	up
chr16:75589560-75590359	799	Promoter	0.006	100	up
chr16:832827-833042	215	Promoter	0.0263	100	up
chr16:85157830-85158048	218	Intergenic	0.0109	100	up
chr16:85317749-85318003	254	Intergenic	0.0048	100	up
chr16:8619699-8619994	295	Intergenic	0.0234	12.7943	up
chr16:87445361-87445718	357	Intergenic	0.0413	18.8643	up
chr16:87984401-87985733	1332	Promoter	0.0287	6.0861	up
chr16:88512514-88512816	302	Intergenic	0.0291	14.4241	up
chr16:88975850-88976169	319	Intergenic	0.0069	11.8394	up
chr16:89070646-89070904	258	Intergenic	0.0292	4.7011	up
chr16:89127604-89127815	211	Intergenic	0.0258	38.3168	up
chr16:89257752-89259010	1258	Intragenic	0.0278	7.6623	up
chr16:89573954-89575368	1414	Promoter	0.0494	100	up
chr16:89608298-89608538	240	Intergenic	0.0269	5.2429	up
chr16:89761016-89761218	202	Intragenic	0.0189	100	up
chr16:898972-899173	201	Intergenic	0.0001	100	up
chr16:967241-967619	378	Intergenic	0.0179	7.4031	up
chr16:979422-979663	241	Intergenic	0.03	100	up
chr17:1133496-1133753	257	Intergenic	0.0449	100	up
chr17:1227520-1227761	241	Intergenic	0.0044	12.1712	up
chr17:16394833-16395843	1010	Promoter	0.0381	100	up
chr17:16556713-16557203	490	Promoter	0.0229	100	up
chr17:19648139-19648492	353	Promoter	0.0164	100	up
chr17:2302892-2305402	2510	Promoter	0.0081	9.4881	up
chr17:2614320-2615630	1310	Promoter	0.0003	100	up
chr17:26645290-26645614	324	Promoter	0.0134	41.9348	up
chr17:27052941-27054084	1143	Promoter	0.0006	100	up
chr17:29335397-29336452	1055	Intergenic	0.0297	8.1581	up
chr17:30669000-30669287	287	Promoter	0.0408	100	up
chr17:34062168-34062413	245	Intragenic	0.0286	8.399	up
chr17:3438841-3439046	205	Intergenic	0.0394	20.6536	up
chr17:36280473-36280700	227	Intergenic	0.0375	16.1944	up
chr17:36293827-36294182	355	Intragenic	0.0443	16.7432	up
chr17:36338443-36338798	355	Intergenic	0.0234	5.5895	up
chr17:37844112-37844481	369	Promoter	0.0365	100	up
chr17:3795519-3796868	1349	Promoter	0.0025	100	up
chr17:3844302-3844599	297	Intergenic	0.0415	7.0781	up
chr17:38573716-38574243	527	Promoter	0.0149	100	up
chr17:39889956-39891489	1533	Promoter	0.0222	18.7168	up
chr17:40332597-40333471	874	Promoter	0.0265	100	up
chr17:40912816-40913553	737	Promoter	0.0325	100	up
chr17:41910030-41910818	788	Promoter	0.0043	100	up
chr17:41984148-41985012	864	Promoter	0.0304	100	up
chr17:45055317-45056838	1521	Promoter	0.0238	9.2453	up
chr17:46100797-46102904	2107	Intergenic	0.0397	2.8499	up
chr17:48350422-48350832	410	Promoter	0.0414	100	up
chr17:5347649-5347874	225	Intergenic	0.0223	100	up
chr17:53638662-53638964	302	Intergenic	0.0075	100	up
chr17:56326685-56327262	577	Intragenic	0.0223	100	up
chr17:56595080-56595619	539	Promoter	0.0036	100	up
chr17:58102770-58104393	1623	Intergenic	0.0197	7.4367	up
chr17:61904726-61905184	458	Promoter	0.0118	100	up
chr17:62501479-62503566	2087	Promoter	0.0312	11.8363	up
chr17:63051893-63053355	1462	Promoter	0.0287	100	up
chr17:6554832-6555585	753	Promoter	0.0416	100	up
chr17:70120139-70120442	303	Intragenic	0.0117	10.1886	up
chr17:7253298-7253764	466	Intragenic	0.0229	100	up
chr17:72931729-72932601	872	Promoter	0.0276	12.4162	up
chr17:7296504-7298466	1962	Promoter	0.0465	88.3189	up
chr17:73518013-73518383	370	Intragenic	0.0481	100	up
chr17:74235758-74237211	1453	Promoter	0.0429	100	up
chr17:74944745-74944971	226	Intragenic	0.0061	100	up
chr17:7754918-7755584	666	Intragenic	0.0049	100	up
chr17:78172176-78172402	226	Intragenic	0.0285	100	up
chr17:7818938-7819763	825	Promoter	0.0002	100	up
chr17:7893330-7893702	372	Intergenic	0.0187	100	up
chr17:79051892-79052534	642	Intragenic	0.005	3.0533	up
chr17:79920529-79920756	227	Intergenic	0.046	100	up
chr17:79981682-79981963	281	Promoter	0	100	up
chr17:79994780-79995664	884	Promoter	0.0325	32.148	up
chr17:80022655-80024178	1523	Promoter	0.0006	100	up
chr17:80208196-80208439	243	Intergenic	0.0445	100	up
chr17:80393470-80393752	282	Intragenic	0.0449	100	up
chr17:80765516-80765776	260	Intragenic	0.0007	100	up
chr17:80997085-80997507	422	Intergenic	0.0296	2.8994	up
chr17:81036330-81039407	3077	Promoter	0.0493	100	up
chr17:8791470-8792004	534	Intergenic	0.0342	18.3603	up
chr17:9142980-9143839	859	Intragenic	0.0105	100	up
chr18:21033071-21033657	586	Promoter	0.0068	100	up
chr18:21083161-21084153	992	Promoter	0.0107	100	up
chr18:46065061-46065263	202	Promoter	0.0263	100	up
chr18:47866532-47866750	218	Intergenic	0.0083	100	up
chr18:48190434-48190669	235	Intragenic	0.0041	100	up
chr18:56887091-56887665	574	Promoter	0.011	10.5685	up
chr18:6284374-6284615	241	Intergenic	0.0293	100	up
chr18:76160173-76160444	271	Intergenic	0.0358	5.098	up
chr18:76906114-76906380	266	Intragenic	0.0172	3.2452	up
chr18:77545027-77545257	230	Intergenic	0.0074	100	up
chr18:77710769-77712454	1685	Promoter	0.0223	100	up
chr19:10823618-10823878	260	Intragenic	0.0147	100	up
chr19:11038956-11040285	1329	Promoter	0.0261	100	up
chr19:11493484-11494363	879	Intergenic	0.0207	100	up
chr19:1236946-1238311	1365	Promoter	0.0392	100	up
chr19:12721532-12722116	584	Promoter	0.0006	100	up
chr19:12943346-12943661	315	Intergenic	0.0307	100	up
chr19:1299754-1300239	485	Intragenic	0.0038	100	up
chr19:1354420-1355350	930	Promoter	0.015	100	up
chr19:1526462-1526681	219	Intragenic	0.0025	100	up
chr19:15334122-15334822	700	Intergenic	0.0368	10.597	up
chr19:15838996-15839277	281	Promoter	0.014	100	up
chr19:17487895-17488125	230	Promoter	0.0021	100	up
chr19:18303623-18304425	802	Promoter	0.0273	100	up
chr19:1862256-1862600	344	Intergenic	0.0052	100	up
chr19:1863841-1864942	1101	Promoter	0.0078	100	up
chr19:18771078-18771340	262	Intragenic	0.0002	100	up
chr19:19256551-19256824	273	Intergenic	0.0441	100	up
chr19:19322675-19322916	241	Promoter	0.0019	100	up
chr19:1953778-1954023	245	Intragenic	0.0017	100	up
chr19:2095395-2095727	332	Intergenic	0.0137	16.2912	up
chr19:28284528-28285129	601	Promoter	0.0483	100	up
chr19:3369477-3369913	436	Intragenic	0.0161	5.135	up
chr19:3456182-3456581	399	Intragenic	0.0198	100	up
chr19:3500416-3500840	424	Promoter	0.0149	100	up
chr19:36336275-36337138	863	Intergenic	0.0116	100	up
chr19:37763951-37764369	418	Intergenic	0.0069	5.6542	up
chr19:37779117-37779535	418	Intergenic	0.0197	3.4009	up
chr19:37803516-37803822	306	Intergenic	0.0105	100	up
chr19:3820099-3820304	205	Intergenic	0.0435	10.0281	up
chr19:38956756-38957017	261	Intragenic	0.0308	15.4964	up
chr19:39926224-39926863	639	Promoter	0.0443	19.86	up
chr19:406131-406611	480	Intergenic	0.0423	100	up
chr19:41133029-41133230	201	Intragenic	0.0005	15.8551	up
chr19:41595895-41596140	245	Intragenic	0.0466	3.7257	up
chr19:4173153-4173483	330	Intergenic	0.0052	100	up
chr19:422147-422629	482	Intergenic	0.0415	100	up
chr19:42748909-42749275	366	Intergenic	0.0025	100	up
chr19:42817412-42818038	626	Promoter	0.0157	6.6779	up
chr19:43967247-43968625	1378	Intergenic	0.0282	4.9912	up
chr19:44302665-44303176	511	Intergenic	0.0131	26.6424	up
chr19:46195482-46196292	810	Promoter	0.0085	100	up
chr19:46282544-46283127	583	Intergenic	0.0483	100	up
chr19:49375484-49375928	444	Promoter	0.0078	100	up
chr19:49521087-49522241	1154	Promoter	0.0203	100	up
chr19:49842018-49842323	305	Intragenic	0.0194	4.3218	up
chr19:50192499-50192802	303	Intragenic	0.019	100	up
chr19:50291814-50292060	246	Intragenic	0.0395	5.0504	up
chr19:50983853-50984075	222	Intragenic	0.0483	100	up
chr19:51109320-51109637	317	Intergenic	0.0089	100	up
chr19:51411634-51412004	370	Intergenic	0.0337	6.9656	up
chr19:51535218-51535475	257	Intergenic	0.0345	100	up
chr19:53228973-53229195	222	Intergenic	0.018	100	up
chr19:53289642-53290212	570	Promoter	0.0083	100	up
chr19:54385315-54385604	289	Promoter	0.0006	100	up
chr19:54496202-54496612	410	Intragenic	0.0218	100	up
chr19:54971878-54972090	212	Intragenic	0.0317	100	up
chr19:5686805-5687962	1157	Intragenic	0.042	23.7073	up
chr19:57276614-57276942	328	Intergenic	0.0225	35.8399	up
chr19:59010484-59011011	527	Intergenic	0.0198	19.8725	up
chr19:5903482-5905216	1734	Promoter	0.0331	100	up
chr19:59049778-59050304	526	Intergenic	0.0008	13.0155	up
chr19:6476682-6477127	445	Intergenic	0.0196	100	up
chr19:7735081-7735456	375	Intragenic	0.0391	100	up
chr19:795360-795561	201	Intergenic	0.0177	5.6614	up
chr19:8454831-8455845	1014	Promoter	0.0109	100	up
chr19:8466976-8467180	204	Intragenic	0.0445	8.5321	up
chr19:847898-848129	231	Intragenic	0.0455	100	up
chr19:8554998-8555251	253	Intergenic	0.0365	100	up
chr19:8555436-8555650	214	Intergenic	0.0024	7.585	up
chr19:870774-871318	544	Intergenic	0.0057	8.9224	up
chr19:924788-925001	213	Intergenic	0.0036	100	up
chr19:9903581-9903990	409	Intergenic	0.0004	100	up
chr19:996074-996679	605	Intergenic	0.0181	4.4307	up
chr1:10092532-10093404	872	Promoter	0.0081	100	up
chr1:11159387-11160136	749	Promoter	0.038	9.0521	up
chr1:113256885-113258149	1264	Promoter	0.0295	36.4073	up
chr1:116915291-116916813	1522	Promoter	0.0445	100	up
chr1:117602388-117603270	882	Promoter	0.0344	100	up
chr1:117664180-117665148	968	Promoter	0.0496	23.4066	up
chr1:145415411-145415708	297	Intragenic	0.0011	100	up
chr1:145516038-145516637	599	Promoter	0.0203	100	up
chr1:150521349-150522368	1019	Promoter	0.046	100	up
chr1:153914343-153914578	235	Intergenic	0.0112	100	up
chr1:153935781-153936276	495	Intergenic	0.0006	100	up
chr1:156105707-156106171	464	Intragenic	0.0045	100	up
chr1:156215368-156215899	531	Intergenic	0.0397	100	up
chr1:156474942-156475320	378	Intergenic	0.0394	29.0176	up
chr1:156674858-156676654	1796	Promoter	0.0085	6.1487	up
chr1:156698111-156698916	805	Promoter	0.039	100	up
chr1:157015149-157016229	1080	Promoter	0.0006	100	up
chr1:161719414-161720076	662	Promoter	0.0034	100	up
chr1:17215421-17216094	673	Intergenic	0.0123	9.3104	up
chr1:172412867-172413281	414	Promoter	0.0411	100	up
chr1:180601027-180601816	789	Promoter	0.0028	100	up
chr1:180904316-180904711	395	Intragenic	0.0006	100	up
chr1:182584177-182584545	368	Intergenic	0.0207	100	up
chr1:1874715-1875015	300	Intergenic	0.0395	7.9999	up
chr1:1897581-1897786	205	Intergenic	0.0252	4.9139	up
chr1:201708787-201709429	642	Promoter	0.0385	28.6548	up
chr1:201951754-201952579	825	Promoter	0.0265	100	up
chr1:202183193-202183526	333	Promoter	0.0437	20.8864	up
chr1:205197632-205197959	327	Intragenic	0.0237	100	up
chr1:205210695-205210918	223	Intragenic	0.0003	100	up
chr1:207082693-207083202	509	Intergenic	0.0175	100	up
chr1:212731668-212732457	789	Intergenic	0.0424	41.5929	up
chr1:213562739-213562958	219	Intergenic	0.0065	8.7381	up
chr1:226270723-226271841	1118	Intergenic	0.0258	11.7245	up
chr1:226308959-226310476	1517	Intergenic	0.0085	6.8458	up
chr1:227916425-227916736	311	Promoter	0.0333	100	up
chr1:228403232-228403528	296	Intragenic	0.0262	100	up
chr1:228558945-228559246	301	Intergenic	0.0297	100	up
chr1:2304159-2304376	217	Intergenic	0.0093	100	up
chr1:234349884-234350471	587	Intragenic	0.0298	100	up
chr1:235667089-235668619	1530	Promoter	0.003	100	up
chr1:24306363-24307017	654	Promoter	0.0414	100	up
chr1:2433648-2434065	417	Intragenic	0.0458	23.3016	up
chr1:245026434-245028020	1586	Promoter	0.034	12.2724	up
chr1:24513540-24514477	937	Promoter	0.0043	10.188	up
chr1:246729207-246730276	1069	Promoter	0.0365	100	up
chr1:246783197-246783917	720	Intragenic	0.0105	22.0826	up
chr1:24739857-24740262	405	Intergenic	0.0411	100	up
chr1:247494249-247495840	1591	Promoter	0.0081	100	up
chr1:27021833-27024101	2268	Promoter	0.0006	100	up
chr1:3147845-3148081	236	Intragenic	0.0414	100	up
chr1:31538412-31538938	526	Promoter	0.0203	100	up
chr1:3275029-3275284	255	Intragenic	0.0023	100	up
chr1:3351365-3351632	267	Intragenic	0.0192	100	up
chr1:36038927-36040051	1124	Promoter	0.019	100	up
chr1:3688553-3689684	1131	Promoter	0.0464	100	up
chr1:37783611-37784258	647	Intergenic	0.027	13.8281	up
chr1:38099677-38100864	1187	Promoter	0.0175	8.1428	up
chr1:38259095-38260427	1332	Promoter	0.0241	27.0044	up
chr1:38478082-38478727	645	Promoter	0.0026	100	up
chr1:42383640-42384003	363	Intergenic	0.0175	100	up
chr1:54355354-54355656	302	Promoter	0.0496	100	up
chr1:54411057-54411943	886	Promoter	0.0493	100	up
chr1:61519352-61519971	619	Intergenic	0.0216	100	up
chr1:6672786-6675741	2955	Promoter	0.0022	100	up
chr1:67773329-67773767	438	Promoter	0.0002	100	up
chr1:70385043-70385270	227	Promoter	0.0031	100	up
chr1:77747314-77748224	910	Promoter	0.0073	20.3188	up
chr1:78354381-78354673	292	Promoter	0.0009	100	up
chr1:8385895-8386168	273	Intragenic	0.0001	100	up
chr1:854765-854973	208	Promoter	0.0455	100	up
chr1:85741865-85742535	670	Promoter	0.0422	100	up
chr1:87597543-87598515	972	Promoter	0.0013	100	up
chr1:90460399-90461237	838	Promoter	0.0021	100	up
chr1:933387-937410	4023	Promoter	0.0096	7.4919	up
chr20:1161625-1161921	296	Intergenic	0.0225	100	up
chr20:19997704-19998559	855	Promoter	0.0235	100	up
chr20:2489796-2489998	202	Promoter	0.0207	100	up
chr20:29534910-29535208	298	Intergenic	0.0351	6.5309	up
chr20:30192854-30194025	1171	Promoter	0.0369	100	up
chr20:33734567-33735280	713	Promoter	0.0113	18.5797	up
chr20:34638249-34638983	734	Promoter	0.0126	100	up
chr20:44781880-44782193	313	Intergenic	0.0238	100	up
chr20:47804353-47805160	807	Promoter	0.0375	100	up
chr20:57428308-57428516	208	Promoter	0.0496	100	up
chr20:57581902-57582595	693	Promoter	0.0034	100	up
chr20:57607045-57607782	737	Promoter	0.0449	100	up
chr20:59598843-59599305	462	Intergenic	0.0109	100	up
chr20:60961570-60962753	1183	Promoter	0.0001	25.0315	up
chr20:61041273-61041723	450	Intergenic	0.0479	100	up
chr20:61435828-61437150	1322	Promoter	0.0224	5.2098	up
chr20:61590816-61591210	394	Intragenic	0.0474	100	up
chr20:62366249-62366535	286	Intragenic	0.0146	5.6344	up
chr21:28218567-28218801	234	Promoter	0.0109	100	up
chr21:33941647-33942264	617	Intergenic	0.0012	100	up
chr21:39039776-39039994	218	Intergenic	0.0375	4.3784	up
chr21:43933589-43934832	1243	Intragenic	0.0455	100	up
chr21:44037276-44037478	202	Intergenic	0.0203	100	up
chr21:44473839-44474083	244	Intergenic	0.0472	41.0822	up
chr21:44477654-44478065	411	Intergenic	0.023	100	up
chr21:44840119-44840450	331	Intergenic	0.0363	100	up
chr21:44863910-44864601	691	Intergenic	0.0164	9.0621	up
chr21:45363473-45363799	326	Intragenic	0.0053	26.8764	up
chr21:45393392-45393622	230	Intragenic	0.0493	100	up
chr21:46321397-46321644	247	Intergenic	0.0055	7.7894	up
chr21:46975415-46976341	926	Intergenic	0.0268	100	up
chr21:47602431-47602740	309	Intergenic	0.0051	26.3538	up
chr21:47878070-47879576	1506	Promoter	0.0149	100	up
chr22:17178519-17178805	286	Intergenic	0.0411	100	up
chr22:17516913-17518500	1587	Promoter	0.0043	13.3961	up
chr22:20073363-20073931	568	Promoter	0.0197	56.9007	up
chr22:23483997-23484309	312	Promoter	0.0435	6.5713	up
chr22:23730282-23730537	255	Intergenic	0.0057	10.8901	up
chr22:24199058-24200206	1148	Promoter	0.0078	100	up
chr22:24236257-24237539	1282	Promoter	0.0395	12.6495	up
chr22:24321862-24322588	726	Promoter	0.0422	7.892	up
chr22:24584178-24584384	206	Intragenic	0.004	10.2721	up
chr22:25423973-25424230	257	Promoter	0.0223	100	up
chr22:29706500-29706710	210	Intragenic	0.0078	100	up
chr22:38516735-38517030	295	Intergenic	0.0221	15.5577	up
chr22:39101825-39102668	843	Promoter	0.0343	100	up
chr22:40045535-40045961	426	Intragenic	0.0175	100	up
chr22:40060601-40061031	430	Intragenic	0.0237	100	up
chr22:41346636-41347759	1123	Promoter	0.0016	100	up
chr22:42685894-42686095	201	Intergenic	0.0224	100	up
chr22:43265990-43266283	293	Intergenic	0.0111	100	up
chr22:43506500-43507610	1110	Promoter	0.0496	100	up
chr22:43820887-43821136	249	Intragenic	0.0117	10.8828	up
chr22:47370112-47370343	231	Intragenic	0.0264	25.3302	up
chr22:48605157-48605507	350	Intergenic	0.046	100	up
chr22:50875504-50875759	255	Intragenic	0.0139	100	up
chr22:51038494-51039752	1258	Promoter	0.0405	100	up
chr22:51111935-51113742	1807	Promoter	0.0417	2.5817	up
chr22:51169027-51170019	992	Intragenic	0.0127	100	up
chr2:102090370-102091130	760	Promoter	0.0075	21.7662	up
chr2:103353138-103353414	276	Promoter	0.015	100	up
chr2:105853131-105853340	209	Intergenic	0.0316	100	up
chr2:10829724-10830241	517	Promoter	0.0414	100	up
chr2:121742106-121742396	290	Intragenic	0.0369	100	up
chr2:127734403-127734677	274	Intergenic	0.0224	100	up
chr2:128421719-128422182	463	Promoter	0.0269	100	up
chr2:130795340-130795714	374	Intergenic	0.0198	7.1106	up
chr2:131113090-131114277	1187	Promoter	0.0468	100	up
chr2:131148591-131149416	825	Intergenic	0.0007	11.1337	up
chr2:131185233-131185588	355	Intergenic	0.015	5.6223	up
chr2:147344801-147345379	578	Promoter	0.0044	100	up
chr2:1493652-1494239	587	Intragenic	0.0288	100	up
chr2:16079801-16083032	3231	Promoter	0.0381	2.988	up
chr2:172290364-172291201	837	Promoter	0.0265	100	up
chr2:172959267-172962054	2787	Intergenic	0.0487	4.9146	up
chr2:190686740-190687005	265	Intragenic	0.0147	33.9674	up
chr2:202483584-202483957	373	Promoter	0.0006	100	up
chr2:203776859-203777522	663	Promoter	0.0493	100	up
chr2:220309637-220309893	256	Intragenic	0.0144	7.4046	up
chr2:220427148-220427395	247	Intergenic	0.0173	100	up
chr2:235404502-235406541	2039	Promoter	0.0239	10.2819	up
chr2:23865573-23865776	203	Intragenic	0.0475	100	up
chr2:239361710-239361957	247	Intergenic	0.0438	100	up
chr2:240612329-240612544	215	Intergenic	0	100	up
chr2:242987641-242987874	233	Intergenic	0.0115	8.6827	up
chr2:24345990-24346793	803	Promoter	0.0229	100	up
chr2:3063372-3063672	300	Intergenic	0.0263	100	up
chr2:33952422-33952684	262	Intergenic	0.0156	100	up
chr2:41924592-41924949	357	Intergenic	0.0372	19.6667	up
chr2:43398040-43398276	236	Intergenic	0.001	100	up
chr2:43822928-43823370	442	Promoter	0.0025	100	up
chr2:45181890-45183111	1221	Intergenic	0.0048	12.4852	up
chr2:660666-660909	243	Intergenic	0.0087	100	up
chr2:70188511-70188726	215	Intergenic	0.0076	100	up
chr2:71295160-71296002	842	Promoter	0.0281	100	up
chr2:74347273-74347777	504	Intergenic	0.0445	8.532	up
chr2:74691959-74692657	698	Promoter	0.0263	100	up
chr2:74881359-74882019	660	Promoter	0.0239	100	up
chr2:79739696-79740243	547	Promoter	0.0491	100	up
chr2:85645343-85645879	536	Intergenic	0.04	4.8746	up
chr2:86422068-86422858	790	Promoter	0.0229	100	up
chr2:92031757-92032003	246	Intergenic	0.0391	10.9743	up
chr2:946881-947286	405	Intragenic	0.0491	100	up
chr2:98206120-98207224	1104	Promoter	0.0001	100	up
chr3:10206449-10207024	575	Promoter	0.0191	100	up
chr3:121712057-121712305	248	Intergenic	0.0009	100	up
chr3:123679785-123680481	696	Promoter	0.0304	100	up
chr3:126074783-126076865	2082	Promoter	0.0152	10.7001	up
chr3:127174375-127174944	569	Intergenic	0.037	100	up
chr3:127391011-127392434	1423	Promoter	0.0109	100	up
chr3:128368929-128369805	876	Promoter	0.0493	100	up
chr3:131245721-131246021	300	Intergenic	0.0483	100	up
chr3:134031662-134032591	929	Intergenic	0.0215	6.06	up
chr3:13520912-13521319	407	Promoter	0.0265	100	up
chr3:141594486-141596288	1802	Promoter	0.0083	100	up
chr3:156533839-156535131	1292	Intergenic	0.0011	100	up
chr3:15919450-15919653	203	Intergenic	0.0354	100	up
chr3:171757493-171758724	1231	Promoter	0.0287	100	up
chr3:184016577-184017416	839	Promoter	0.0362	100	up
chr3:184231301-184231924	623	Intergenic	0.0096	12.2943	up
chr3:193587352-193587889	537	Intergenic	0.0098	100	up
chr3:196359201-196359684	483	Intergenic	0.0287	100	up
chr3:197476262-197477556	1294	Promoter	0.0175	100	up
chr3:31573302-31575282	1980	Promoter	0.0494	100	up
chr3:3168324-3169231	907	Promoter	0.0109	100	up
chr3:38537682-38538071	389	Promoter	0.0006	100	up
chr3:39424696-39426058	1362	Promoter	0.0202	100	up
chr3:42641844-42642605	761	Promoter	0.0175	100	up
chr3:42947480-42948170	690	Promoter	0.0057	8.6365	up
chr3:47422082-47423179	1097	Promoter	0.0421	100	up
chr3:48470230-48471389	1159	Promoter	0.035	100	up
chr3:48541298-48541911	613	Promoter	0.0105	12.2182	up
chr3:49208629-49209196	567	Promoter	0	100	up
chr3:49823482-49824346	864	Promoter	0.0449	100	up
chr3:50654276-50655120	844	Promoter	0.0006	100	up
chr3:53527927-53530106	2179	Promoter	0.0214	100	up
chr3:55522560-55522836	276	Intergenic	0.0049	100	up
chr3:93698763-93699433	670	Promoter	0.0133	100	up
chr4:110736868-110737128	260	Promoter	0.035	6.6347	up
chr4:117520431-117520720	289	Intergenic	0.0472	100	up
chr4:128702830-128704215	1385	Promoter	0.0002	16.6309	up
chr4:141294666-141295274	608	Promoter	0.0191	100	up
chr4:155661678-155661984	306	Intergenic	0.0122	7.5357	up
chr4:176986921-176987360	439	Promoter	0.0175	100	up
chr4:1801121-1801327	206	Intragenic	0.0257	10.7159	up
chr4:183838036-183839286	1250	Promoter	0.0404	100	up
chr4:185393870-185395037	1167	Intergenic	0	100	up
chr4:189552385-189552791	406	Intergenic	0.0455	12.7834	up
chr4:2059928-2063181	3253	Promoter	0.0307	100	up
chr4:2065542-2066398	856	Intragenic	0.0173	100	up
chr4:30718853-30719847	994	Intergenic	0.0135	100	up
chr4:3502380-3502611	231	Intergenic	0.039	100	up
chr4:3524249-3524462	213	Intergenic	0.0036	100	up
chr4:37891656-37893314	1658	Promoter	0.0365	100	up
chr4:42399152-42400802	1650	Promoter	0.0017	12.8713	up
chr4:49526390-49526686	296	Intergenic	0.049	6.6858	up
chr4:54243642-54244397	755	Promoter	0.0005	100	up
chr4:5894071-5895116	1045	Promoter	0.0345	100	up
chr4:6380233-6380545	312	Intergenic	0.0006	100	up
chr4:713927-714137	210	Intragenic	0.0059	18.1855	up
chr4:788825-789738	913	Intergenic	0.0157	33.3105	up
chr5:10760836-10761925	1089	Promoter	0.0136	100	up
chr5:110408704-110409039	335	Promoter	0.0294	100	up
chr5:1196046-1196247	201	Intergenic	0.041	48.098	up
chr5:1256968-1257222	254	Intergenic	0.0051	13.2813	up
chr5:126564997-126565580	583	Intergenic	0.032	100	up
chr5:131593039-131593813	774	Promoter	0.0317	100	up
chr5:134385967-134386370	403	Intergenic	0.0475	12.4578	up
chr5:137673380-137674328	948	Promoter	0	100	up
chr5:138713814-138714340	526	Intergenic	0.0075	38.4073	up
chr5:139081001-139081202	201	Intergenic	0.009	100	up
chr5:140736821-140737058	237	Intragenic	0	100	up
chr5:142782071-142785071	3000	Promoter	0.0494	6.1504	up
chr5:1466790-1467000	210	Intergenic	0.0378	9.3896	up
chr5:148724888-148725325	437	Promoter	0.0006	100	up
chr5:150004670-150004984	314	Intragenic	0.0033	100	up
chr5:157001468-157001756	288	Intergenic	0.0003	100	up
chr5:164710-166658	1948	Intragenic	0.0371	2.6692	up
chr5:169578-169798	220	Intragenic	0.0465	100	up
chr5:1746369-1747050	681	Intergenic	0.0148	7.1932	up
chr5:176980789-176981789	1000	Promoter	0.0474	100	up
chr5:177366538-177366973	435	Intergenic	0.0087	5.0223	up
chr5:177729223-177729466	243	Intergenic	0.0389	100	up
chr5:178564774-178564977	203	Intergenic	0.0268	4.4534	up
chr5:179517442-179517664	222	Intergenic	0.0109	100	up
chr5:180649487-180649768	281	Promoter	0.0196	100	up
chr5:2643105-2643309	204	Intergenic	0.0282	15.3655	up
chr5:36151497-36152379	882	Promoter	0.0167	13.0961	up
chr5:43120926-43122005	1079	Promoter	0.0473	100	up
chr5:63255044-63255407	363	Intergenic	0.0307	18.6454	up
chr5:71402877-71404868	1991	Promoter	0.0076	9.991	up
chr5:72143909-72144822	913	Promoter	0.0096	100	up
chr5:7849945-7850439	494	Intergenic	0.0474	8.3402	up
chr5:892522-893479	957	Promoter	0.0181	9.2959	up
chr5:92939795-92940216	421	Intergenic	0.0149	21.3542	up
chr5:94619459-94621121	1662	Promoter	0.0394	100	up
chr6:105850481-105851257	776	Promoter	0.0203	100	up
chr6:106534136-106534385	249	Promoter	0.0006	100	up
chr6:107780774-107781409	635	Promoter	0.0423	100	up
chr6:110011589-110011804	215	Promoter	0.0255	100	up
chr6:134216919-134217280	361	Intergenic	0.0114	100	up
chr6:13614901-13615903	1002	Promoter	0.0116	7.2473	up
chr6:136870826-136872145	1319	Promoter	0.039	100	up
chr6:151186747-151188112	1365	Promoter	0.0237	100	up
chr6:157801062-157803377	2315	Promoter	0.0173	100	up
chr6:158243601-158245035	1434	Promoter	0.0123	100	up
chr6:158957220-158958677	1457	Promoter	0.0021	8.316	up
chr6:170239046-170239297	251	Intergenic	0.0211	100	up
chr6:170764523-170764765	242	Intergenic	0.0317	100	up
chr6:20212268-20213133	865	Promoter	0.0425	9.9109	up
chr6:21665715-21666031	316	Promoter	0.0155	9.529	up
chr6:2245118-2246153	1035	Promoter	0.0149	100	up
chr6:26285423-26285940	517	Promoter	0.0229	100	up
chr6:28109365-28109939	574	Promoter	0.0002	100	up
chr6:33359097-33359975	878	Promoter	0.0094	100	up
chr6:33396050-33396296	246	Intragenic	0.0261	100	up
chr6:34202567-34206193	3626	Promoter	0.017	17.5828	up
chr6:34512063-34512266	203	Intergenic	0.0138	100	up
chr6:35226897-35227851	954	Promoter	0.0483	5.2433	up
chr6:35744225-35744562	337	Promoter	0.0015	100	up
chr6:44280719-44281198	479	Promoter	0.0493	100	up
chr6:87861526-87862513	987	Intergenic	0.0021	100	up
chr6:88117707-88118363	656	Promoter	0.0006	100	up
chr6:887605-887908	303	Intergenic	0.0182	100	up
chr6:90062040-90062886	846	Promoter	0.0002	100	up
chr7:100025804-100028002	2198	Promoter	0.0464	3.6298	up
chr7:101936317-101936548	231	Intragenic	0.0203	100	up
chr7:1026777-1027150	373	Intragenic	0.0252	8.9181	up
chr7:102789395-102790120	725	Promoter	0.0237	100	up
chr7:105650026-105650233	207	Intragenic	0.0411	100	up
chr7:121783946-121784663	717	Promoter	0.0071	7.2908	up
chr7:128509206-128510201	995	Intergenic	0.0453	4.5829	up
chr7:128530629-128531356	727	Intergenic	0.0078	100	up
chr7:130080527-130081067	540	Promoter	0.0109	100	up
chr7:130794689-130795032	343	Promoter	0.0229	100	up
chr7:1329381-1329673	292	Intergenic	0.0077	100	up
chr7:134001207-134001982	775	Promoter	0.0172	100	up
chr7:148892424-148892837	413	Promoter	0.0304	100	up
chr7:1491773-1491975	202	Intergenic	0.0476	100	up
chr7:150019950-150020752	802	Promoter	0.0093	9.0361	up
chr7:157352995-157353232	237	Intergenic	0.0166	10.3593	up
chr7:157568163-157568404	241	Intergenic	0.0075	9.9795	up
chr7:157631319-157631615	296	Intergenic	0.0391	100	up
chr7:158060894-158061100	206	Intergenic	0.0005	100	up
chr7:158856817-158857209	392	Intergenic	0.0009	9.9749	up
chr7:25018999-25020255	1256	Promoter	0.0427	100	up
chr7:30028518-30029822	1304	Promoter	0.0004	100	up
chr7:30810863-30811550	687	Promoter	0.0021	100	up
chr7:31232677-31232900	223	Intergenic	0.0438	100	up
chr7:35225363-35226580	1217	Intergenic	0.0282	15.2703	up
chr7:393683-393889	206	Intergenic	0.0438	100	up
chr7:42971634-42972299	665	Promoter	0.0322	100	up
chr7:44084106-44084747	641	Promoter	0.0109	100	up
chr7:4828344-4828549	205	Intragenic	0.0268	100	up
chr7:4848251-4849204	953	Intergenic	0.0315	18.6519	up
chr7:5122886-5123164	278	Intergenic	0.0241	100	up
chr7:56173912-56174398	486	Promoter	0.0427	100	up
chr7:63033193-63033483	290	Intergenic	0.0005	100	up
chr7:6575923-6576389	466	Intergenic	0.0031	100	up
chr7:6616918-6617277	359	Promoter	0.0006	100	up
chr7:72984990-72985208	218	Intergenic	0.0075	100	up
chr7:74306265-74307187	922	Promoter	0.0273	100	up
chr7:75114831-75115715	884	Promoter	0.0174	100	up
chr7:75508166-75508759	593	Promoter	0.029	27.4506	up
chr7:82791674-82792412	738	Promoter	0.0232	7.7167	up
chr7:87230059-87230260	201	Intergenic	0.0317	100	up
chr7:87505100-87506493	1393	Promoter	0.0207	100	up
chr7:89783567-89784081	514	Promoter	0.0256	10.9679	up
chr7:91763095-91764367	1272	Promoter	0.0094	100	up
chr7:943565-943892	327	Intergenic	0.0089	100	up
chr7:98552746-98552962	216	Intragenic	0.0231	100	up
chr7:99195683-99196001	318	Intergenic	0.039	100	up
chr7:99595206-99595505	299	Intergenic	0.0395	100	up
chr8:104152726-104153390	664	Promoter	0.0451	15.6056	up
chr8:105235384-105235979	595	Intragenic	0.0304	15.8232	up
chr8:109455600-109456263	663	Promoter	0.0126	100	up
chr8:11607316-11607769	453	Intragenic	0.0265	100	up
chr8:120428398-120429178	780	Promoter	0.0001	20.0356	up
chr8:124286209-124287666	1457	Promoter	0.0072	12.3179	up
chr8:128806081-128806899	818	Promoter	0.0342	11.9583	up
chr8:140971270-140971524	254	Intergenic	0.0346	100	up
chr8:141348840-141349195	355	Intergenic	0.0086	12.6065	up
chr8:142010440-142011907	1467	Promoter	0.0004	100	up
chr8:142819272-142819620	348	Intergenic	0.033	100	up
chr8:143485413-143485699	286	Promoter	0.0293	100	up
chr8:143879594-143879806	212	Intergenic	0.0112	5.6085	up
chr8:144372931-144373839	908	Promoter	0.0251	21.5765	up
chr8:144552580-144552787	207	Intergenic	0.0361	12.651	up
chr8:144659745-144660635	890	Promoter	0.019	100	up
chr8:144822011-144822805	794	Intergenic	0.0138	100	up
chr8:145667579-145667780	201	Intergenic	0.0338	6.4963	up
chr8:145980532-145981234	702	Promoter	0.0077	100	up
chr8:1579038-1579241	203	Intragenic	0.0203	100	up
chr8:1711234-1712654	1420	Promoter	0.002	100	up
chr8:1764328-1765171	843	Promoter	0.0109	16.1835	up
chr8:22132791-22133357	566	Promoter	0.0397	100	up
chr8:57025546-57026543	997	Promoter	0.0166	9.3181	up
chr8:61626645-61627074	429	Intragenic	0.0483	100	up
chr8:75262521-75263044	523	Promoter	0.0093	100	up
chr8:81177941-81178191	250	Intergenic	0.0077	100	up
chr8:86089201-86090287	1086	Promoter	0.0268	100	up
chr8:914817-915894	1077	Intergenic	0.0359	4.7151	up
chr8:98636694-98636904	210	Intergenic	0.0398	100	up
chr9:100174099-100174946	847	Promoter	0.0333	100	up
chr9:100954286-100954593	307	Intergenic	0.0053	100	up
chr9:101983719-101984961	1242	Promoter	0.0203	100	up
chr9:107526172-107526779	607	Promoter	0.0414	100	up
chr9:108418403-108418934	531	Intergenic	0.0465	100	up
chr9:115875199-115875738	539	Promoter	0.004	100	up
chr9:124261806-124262587	781	Promoter	0.0026	100	up
chr9:125026828-125027250	422	Promoter	0.0356	5.35	up
chr9:126807510-126808181	671	Intergenic	0.0486	100	up
chr9:130158774-130159057	283	Promoter	0.002	100	up
chr9:130486339-130486653	314	Intragenic	0.0002	100	up
chr9:130689378-130690215	837	Promoter	0.0195	13.1881	up
chr9:133412890-133413096	206	Intergenic	0.0411	100	up
chr9:133805004-133805453	449	Intergenic	0.0287	8.6332	up
chr9:136340048-136340263	215	Intergenic	0.0331	100	up
chr9:136399367-136400274	907	Promoter	0.0195	100	up
chr9:136566573-136566896	323	Intergenic	0.0237	100	up
chr9:136677270-136677534	264	Intergenic	0.0487	100	up
chr9:137331316-137331646	330	Intragenic	0.0242	19.3247	up
chr9:137734153-137734475	322	Intragenic	0.0001	100	up
chr9:138068090-138068294	204	Intergenic	0.0126	100	up
chr9:138193484-138193805	321	Intergenic	0.0421	100	up
chr9:139345637-139345866	229	Intergenic	0.0375	100	up
chr9:139426117-139426442	325	Intergenic	0.0286	100	up
chr9:139559804-139561005	1201	Intragenic	0.0005	100	up
chr9:139733690-139733956	266	Intergenic	0.0109	5.2031	up
chr9:139947906-139948937	1031	Promoter	0.018	100	up
chr9:140005167-140005373	206	Intergenic	0.0001	13.3501	up
chr9:140008309-140009473	1164	Promoter	0.0237	100	up
chr9:140099321-140100465	1144	Promoter	0.0342	7.8032	up
chr9:140735528-140736747	1219	Intergenic	0.0039	100	up
chr9:23850910-23851522	612	Intergenic	0.0474	100	up
chr9:33166700-33167934	1234	Promoter	0.0133	100	up
chr9:33263781-33265118	1337	Promoter	0.0001	100	up
chr9:33290318-33291003	685	Promoter	0.0165	11.9521	up
chr9:35079628-35080213	585	Promoter	0.0365	100	up
chr9:35616980-35617324	344	Intergenic	0.0353	4.2234	up
chr9:35646744-35647265	521	Intergenic	0.0287	100	up
chr9:35657752-35658777	1025	Promoter	0.0006	100	up
chr9:71628407-71628907	500	Promoter	0.0325	100	up
chr9:79008637-79009762	1125	Promoter	0.0365	100	up
chr9:88969007-88969904	897	Promoter	0.0034	100	up
chr9:96080113-96080330	217	Intragenic	0.0229	100	up
chr9:96792652-96793436	784	Promoter	0.0179	100	up
chr9:99380814-99382236	1422	Promoter	0.049	100	up
chrUn:gl000213-25398	828		0.0369	100	up
chrUn:gl000242-12842	257		0.0111	100	up
chrX:10094050-10094406	356	Intragenic	0.0021	100	up
chrX:106749879-106750862	983	Intergenic	0.0071	7.9954	up
chrX:111623831-111624042	211	Intragenic	0.0203	100	up
chrX:118826452-118827731	1279	Promoter	0.0493	100	up
chrX:119249439-119249809	370	Promoter	0.0265	100	up
chrX:129066633-129067227	594	Intergenic	0.0064	100	up
chrX:136134510-136135269	759	Intergenic	0.0238	100	up
chrX:152927589-152928165	576	Intergenic	0.0493	100	up
chrX:153236071-153238480	2409	Promoter	0.0003	100	up
chrX:15353369-15354008	639	Promoter	0.0203	100	up
chrX:1553851-1554115	264	Intergenic	0.0127	100	up
chrX:1655879-1656123	244	Promoter	0.0021	100	up
chrX:16803879-16805429	1550	Promoter	0.0031	100	up
chrX:229278-229906	628	Intergenic	0.0345	5.228	up
chrX:333803-335122	1319	Intergenic	0.0278	100	up
chrX:39021662-39022131	469	Intergenic	0.0149	21.102	up
chrX:394577-394910	333	Intergenic	0.0474	100	up
chrX:41301434-41301967	533	Intergenic	0.0083	100	up
chrX:47509592-47510508	916	Promoter	0.0365	100	up
chrX:48931423-48931954	531	Promoter	0.0017	6.2273	up
chrX:68835648-68837063	1415	Promoter	0.0227	100	up
chrX:70389535-70389800	265	Intragenic	0.0324	11.4527	up
chrX:751684-751902	218	Intergenic	0.0475	100	up
chrY:1455258-1455709	451	Intergenic	0.0021	100	up
chrY:1503851-1504115	264	Intergenic	0.0483	100	up
chrY:1605879-1606123	244	Promoter	0.0239	100	up
chrY:1729153-1729360	207	Intergenic	0.0078	100	up
chrY:179278-179906	628	Intergenic	0.0002	16.9501	up
chrY:271990-272415	425	Intergenic	0.0224	100	up
chrY:283803-285122	1319	Intergenic	0.007	100	up
chrY:529673-531262	1589	Intergenic	0.0463	12.5765	up
chrY:701684-701902	218	Intergenic	0.0021	100	up
chrY:816619-816847	228	Intergenic	0.0025	100	up

## Sheet: CGI Senescent vs Young.down
Down-regulated hydromethylated sites in CGI region between the senescent cells and the young cells
CGI information			P-value, fold change, regulation
CGI_Name	CGI_Length	RelativeLocationToGene	P-value (Senescent vs Young)	Fold Change (Senescent vs Young)	Regulation
chr13:114912875-114913457	582	Intergenic	0.016	-4.2395	down
chr13:33923930-33924781	851	Intergenic	0.016	-100	down
chr14:21944914-21945812	898	Promoter	0.0308	-3.7374	down
chr14:75348485-75349061	576	Promoter	0.0034	-100	down
chr16:28722577-28723089	512	Promoter	0.0284	-3.4901	down
chr16:29911347-29912042	695	Promoter	0.0436	-3.7098	down
chr16:85242383-85242634	251	Intergenic	0.0069	-2.7369	down
chr1:19228828-19229634	806	Promoter	0.0366	-4.8856	down
chr1:228296787-228297276	489	Promoter	0.0421	-7.2931	down
chr1:44440142-44441256	1114	Promoter	0.0202	-2.5918	down
chr1:55680465-55681708	1243	Promoter	0.0354	-4.0747	down
chr1:89458034-89458604	570	Promoter	0.0008	-25.4891	down
chr22:29196082-29196962	880	Promoter	0.0426	-4.3637	down
chr22:44419824-44420790	966	Promoter	0.0138	-6.6199	down
chr2:224808923-224810219	1296	Promoter	0.0177	-7.3168	down
chr2:241293841-241294408	567	Intergenic	0.0137	-5.721	down
chr2:43451445-43454951	3506	Promoter	0.0204	-12.553	down
chr2:99757355-99758220	865	Promoter	0.0413	-4.9547	down
chr3:38206498-38207642	1144	Promoter	0.0224	-5.0869	down
chr4:103747631-103749392	1761	Promoter	0.0127	-6.8228	down
chr4:8159728-8160893	1165	Promoter	0.001	-12.3204	down
chr5:112312387-112313006	619	Promoter	0.0306	-4.2179	down
chr5:159848779-159849113	334	Promoter	0.0286	-6.5928	down
chr5:34929401-34930441	1040	Promoter	0.0415	-8.8389	down
chr5:59995374-59996331	957	Promoter	0.0008	-10.8671	down
chr7:102920309-102921514	1205	Promoter	0.0338	-6.4295	down
chr7:137686291-137687056	765	Promoter	0.0192	-7.0451	down
chr8:104510870-104513913	3043	Promoter	0.0141	-3.8265	down
chr8:145201951-145203591	1640	Promoter	0.0187	-3.3351	down
chr8:82632973-82633672	699	Promoter	0.0323	-6.4761	down
chr9:132258213-132259153	940	Intergenic	0.0216	-4.4637	down
chrX:118369862-118370973	1111	Promoter	0.0384	-3.2054	down
chrX:47077163-47078637	1474	Promoter	0.0345	-4.3936	down
chrX:53123311-53123777	466	Intergenic	0.0428	-59.452	down

## Sheet: Promoter Senescent vs Young.up
Up-regulated hydromethylated sites in promoter region between the senescent cells and the young cells
Promoter information					P-value, fold change, regulation
GeneName	Chromosome	TSS	TTS	GeneLength	P-value (Senescent vs Young)	Fold Change (Senescent vs Young)	Regulation
AASDH	chr4	57253638	57204456	49182	0.0334	100	up
ABCA11P	chr4	467998	419223	48775	0.0091	100	up
ABCD4	chr14	74769767	74751979	17788	0.0059	18.7128	up
ABRA	chr8	107782472	107771710	10762	0.0496	4.1881	up
ACER1	chr19	6333640	6306509	27131	0.0104	7.0725	up
ACOT4	chr14	74058409	74062470	4061	0.0477	25.0296	up
ACTA2	chr10	90712580	90694830	17750	0.0053	100	up
ACTN1	chr14	69446083	69340839	105244	0.0424	32.1637	up
ACYP1	chr14	75530736	75519927	10809	0.0229	100	up
ADAM1	chr12	112336866	112339706	2840	0.0019	100	up
ADAM19	chr5	157002783	156904311	98472	0.0099	100	up
ADAM20	chr14	71001732	70989077	12655	0.0419	4.369	up
ADAM6	chr14	106438358	106435818	2540	0.0106	100	up
ADAMTSL1	chr9	18474078	18684952	210874	0.0005	19.3244	up
ADARB1	chr21	46494492	46646478	151986	0.0239	100	up
ADORA1	chr1	203096835	203136533	39698	0.0004	6.4813	up
ADRB2	chr5	148206155	148208197	2042	0.0051	22.4436	up
AGRN	chr1	955502	991499	35997	0.0459	13.0821	up
AKAP11	chr13	42846288	42897403	51115	0.0109	100	up
AKR1CL1	chr10	5227150	5196654	30496	0.0445	2.8084	up
ALKBH3	chr11	43902356	43941825	39469	0.0475	100	up
AMN1	chr12	31882108	31824070	58038	0.0356	7.0726	up
AMPD2	chr1	110168048	110174677	6629	0.0013	13.4923	up
ANAPC10	chr4	146019368	145916312	103056	0.0473	100	up
ANAPC11	chr17	79849598	79858363	8765	0.012	8.8264	up
ANAPC11	chr17	79849817	79858363	8546	0.012	8.8264	up
ANAPC5	chr12	121790265	121746047	44218	0.017	4.4083	up
ANAPC7	chr12	110841535	110813271	28264	0.0003	27.4067	up
ANKRD32	chr5	93954390	94031573	77183	0.0276	100	up
ANKRD7	chr7	117864711	117882784	18073	0.0288	4.3084	up
ANO3	chr11	26353677	26684836	331159	0.0261	100	up
ANP32AP1	chr15	35529526	35530264	738	0.0358	13.581	up
ANTXRL	chr10	47658233	47701446	43213	0.0243	5.445	up
ANXA2	chr15	60690185	60639349	50836	0.0495	21.0863	up
AP3D1	chr19	2151556	2100993	50563	0.0478	5.3102	up
AP3S2	chr15	90437617	90373830	63787	0.0077	15.1185	up
APBA1	chr9	72287275	72042448	244827	0.0225	6.5047	up
APIP	chr11	34937939	34903842	34097	0.0443	100	up
APOA1	chr11	116708338	116706468	1870	0.0214	13.4973	up
APOA4	chr11	116694011	116691417	2594	0.04	26.0174	up
APOBEC3G	chr22	39473009	39483748	10739	0.0048	10.8489	up
APOBEC3H	chr22	39493228	39498610	5382	0.0238	100	up
APOC3	chr11	116700623	116703787	3164	0.0398	1.8905	up
APOLD1	chr12	12938540	12944399	5859	0.0177	100	up
ARHGAP31	chr3	119013219	119138323	125104	0.0417	100	up
ARHGAP36	chrX	130192215	130223857	31642	0.0492	16.5416	up
ARHGAP44	chr17	12692828	12894960	202132	0.0251	100	up
ARHGEF10L	chr1	17866329	18024370	158041	0.0418	2.7877	up
ARID3B	chr15	74833547	74890472	56925	0.0045	4.7717	up
ARL16	chr17	79650954	79648223	2731	0.0293	100	up
ARRDC1	chr9	140500095	140509812	9717	0.0235	5.7699	up
ASB9P1	chr15	93338713	93340338	1625	0.0306	20.9345	up
ASPA	chr17	3379295	3402700	23405	0.0044	7.529	up
ASPM	chr1	197115824	197053256	62568	0.0178	100	up
ASPN	chr9	95244844	95218488	26356	0.0369	100	up
ASTE1	chr3	130745646	130732720	12926	0.0021	100	up
ATF1	chr12	51157788	51214943	57155	0.0265	8.4726	up
ATF6	chr1	161736033	161933860	197827	0.0007	26.7054	up
ATP1A3	chr19	42498382	42470733	27649	0.011	6.4233	up
ATP1B3	chr3	141595469	141645382	49913	0.0099	100	up
ATP5L2	chr22	43036607	43035808	799	0.0174	46.7499	up
ATP6AP2	chrX	40440215	40465888	25673	0.0067	6.3572	up
ATP6V0D1	chr16	67515089	67471916	43173	0.0266	5.7746	up
ATP6V0E1	chr5	172410762	172461900	51138	0.0445	4.5665	up
ATP9B	chr18	76829396	77138282	308886	0.029	3.3924	up
ATXN2	chr12	112037480	111890017	147463	0.0498	100	up
AXIN2	chr17	63557740	63524682	33058	0.0124	100	up
B3GALNT2	chr1	235667781	235610532	57249	0.0117	100	up
B3GNTL1	chr17	81009686	80901666	108020	0.0175	6.1619	up
B4GALT1	chr9	33167356	33110638	56718	0.0296	100	up
BACH1	chr21	30677559	30734217	56658	0.0372	5.4377	up
BAD	chr11	64052176	64037299	14877	0.0159	100	up
BAG2	chr6	57037103	57050012	12909	0.0249	100	up
BANP	chr16	88003623	88110924	107301	0.0124	2.8073	up
BCL7B	chr7	72971602	72950682	20920	0.0316	8.9788	up
BCL7B	chr7	72972065	72950682	21383	0.0361	8.5082	up
BCL7C	chr16	30905399	30899115	6284	0.0022	22.6366	up
BEAN1	chr16	66460815	66516745	55930	0.0368	11.6262	up
BEND5	chr1	49242547	49193539	49008	0.0293	7.0152	up
BLM	chr15	91260578	91358686	98108	0.0401	13.426	up
BMS1P4	chr10	75490272	75458908	31364	0.0153	14.6622	up
BRD3	chr9	136933141	136895445	37696	0.0255	100	up
BTAF1	chr10	93683735	93790080	106345	0.0348	9.3801	up
BTBD9	chr6	38563843	38136226	427617	0.0454	35.5492	up
C10orf68	chr10	32856650	33171792	315142	0.0457	22.3449	up
C10orf76	chr10	103815932	103605355	210577	0.0032	30.313	up
C10orf96	chr10	118083939	118139541	55602	0.029	9.9057	up
C11orf2	chr11	64863682	64879180	15498	0.0156	100	up
C11orf42	chr11	6226797	6232365	5568	0.0015	100	up
C11orf65	chr11	108338258	108253726	84532	0.0166	3.5882	up
C11orf73	chr11	86014397	86056985	42588	0.0018	5.1514	up
C11orf86	chr11	66742753	66744479	1726	0.0113	5.516	up
C11orf9	chr11	61522860	61555989	33129	0.0011	6.4486	up
C11orf96	chr11	43964105	43965433	1328	0.0359	100	up
C12orf51	chr12	112819896	112597991	221905	0.0115	7.1217	up
C14orf183	chr14	50559361	50550368	8993	0.0386	3.2354	up
C14orf2	chr14	104387903	104378624	9279	0.0268	15.1671	up
C14orf37	chr14	58618847	58470807	148040	0.0083	100	up
C16orf73	chr16	1922102	1883988	38114	0.0404	11.9208	up
C16orf73	chr16	1922179	1883983	38196	0.0404	11.9208	up
C17orf100	chr17	6555058	6556617	1559	0.0375	4.4047	up
C17orf101	chr17	80376513	80347085	29428	0.0497	7.5402	up
C17orf109	chr17	73632674	73637486	4812	0.0432	5.4166	up
C17orf42	chr17	29233286	29226000	7286	0.0056	6.1294	up
C17orf63	chr17	27169841	27082995	86846	0.0046	4.318	up
C17orf64	chr17	58499864	58508787	8923	0.0261	15.417	up
C17orf79	chr17	30186326	30178883	7443	0.0134	4.8607	up
C17orf90	chr17	79633618	79632065	1553	0.0321	4.0985	up
C19orf20	chr19	507496	519654	12158	0.0005	67.5072	up
C19orf52	chr19	11039423	11040916	1493	0.0352	5.246	up
C19orf54	chr19	41255828	41246760	9068	0.0171	19.2135	up
C1QTNF6	chr22	37584330	37576205	8125	0.0031	12.2723	up
C1orf127	chr1	11042094	11006529	35565	0.0008	12.539	up
C1orf130	chr1	24882566	24935818	53252	0.0092	3.9855	up
C1orf144	chr1	16693582	16724640	31058	0.0269	5.1974	up
C1orf192	chr1	161337664	161334520	3144	0.0224	6.6133	up
C1orf31	chr1	234509213	234519795	10582	0.0275	4.2666	up
C1orf86	chr1	2139172	2115898	23274	0.0315	7.1574	up
C20orf108	chr20	54933982	54943718	9736	0.0255	16.0784	up
C20orf79	chr20	18794369	18795035	666	0.0291	100	up
C21orf88	chr21	40984749	40977533	7216	0.0426	100	up
C22orf28	chr22	32808274	32783561	24713	0.0044	100	up
C22orf41	chr22	51001328	50989540	11788	0.0461	3.1115	up
C2orf55	chr2	99552684	99410308	142376	0.0343	3.9155	up
C2orf78	chr2	74011315	74044274	32959	0.0279	21.1945	up
C3orf30	chr3	118864996	118870302	5306	0.0072	15.8206	up
C3orf74	chr3	52099128	52096109	3019	0.0028	10.5016	up
C4orf3	chr4	120221968	120217573	4395	0.0065	13.0964	up
C4orf48	chr4	2043719	2045697	1978	0.0311	4.5081	up
C5AR1	chr19	47813103	47825327	12224	0.0325	23.9658	up
C5orf60	chr5	179072047	179068557	3490	0.0009	30.8266	up
C6orf163	chr6	88054570	88075181	20611	0.0318	5.0597	up
C6orf195	chr6	2635298	2622971	12327	0.0463	6.0555	up
C6orf57	chr6	71276624	71298606	21982	0.0089	34.3606	up
C6orf70	chr6	170151720	170181617	29897	0.0475	100	up
C6orf81	chr6	35704858	35716685	11827	0.0119	8.4829	up
C7orf47	chr7	100034094	100032911	1183	0.0076	7.8709	up
C7orf52	chr7	100823557	100813773	9784	0.0451	3.4527	up
C8A	chr1	57320442	57383894	63452	0.0241	16.1077	up
C8G	chr9	139839697	139841426	1729	0.0382	7.6599	up
C8orf37	chr8	96281462	96257140	24322	0.0127	10.6418	up
C8orf40	chr8	42396938	42408140	11202	0.0493	100	up
C8orf74	chr8	10530146	10558103	27957	0.0489	19.2263	up
C9orf16	chr9	130922538	130926207	3669	0.0023	100	up
C9orf3	chr9	97521930	97849500	327570	0.0481	12.4054	up
C9orf30	chr9	103189494	103214016	24522	0.0351	22.1962	up
C9orf30	chr9	103189710	103214016	24306	0.0329	25.4323	up
C9orf43	chr9	116173021	116191879	18858	0.0149	6.8413	up
C9orf85	chr9	74526422	74588371	61949	0.0427	100	up
CABS1	chr4	71200670	71202833	2163	0.0034	100	up
CACNB1	chr17	37353901	37333388	20513	0.0173	100	up
CACNB2	chr10	18689512	18830688	141176	0.0001	17.8284	up
CACNG2	chr22	37098690	36956915	141775	0.0148	3.8842	up
CACNG3	chr16	24266873	24373737	106864	0.0378	2.7943	up
CALCA	chr11	14993832	14990047	3785	0.0275	100	up
CAPG	chr2	85637676	85621870	15806	0.0064	5.81	up
CAPN3	chr15	42651697	42704515	52818	0.0047	100	up
CAPZA2	chr7	116502562	116559313	56751	0.017	100	up
CASC4	chr15	44580908	44707959	127051	0.0119	49.1273	up
CAST	chr5	95997740	96110385	112645	0.0022	100	up
CAST	chr5	95997906	96110385	112479	0.0022	100	up
CBX8	chr17	77770915	77768175	2740	0.0373	5.8093	up
CCDC107	chr9	35658286	35661500	3214	0.004	100	up
CCDC142	chr2	74710357	74699958	10399	0.0402	5.6186	up
CCDC24	chr1	44457279	44462198	4919	0.0068	5.3284	up
CCDC25	chr8	27630170	27590832	39338	0.0076	100	up
CCDC60	chr12	119772516	119978852	206336	0.0383	7.7746	up
CCDC64	chr12	120427647	120532299	104652	0.0338	11.7463	up
CCDC7	chr10	32735040	32863492	128452	0.0398	100	up
CCDC78	chr16	776473	772581	3892	0.0312	8.9643	up
CCDC89	chr11	85397320	85394892	2428	0.0382	100	up
CCDC90A	chr6	13814792	13786780	28012	0.0005	100	up
CCL26	chr7	75419064	75398841	20223	0.0095	4.5918	up
CCRL2	chr3	46449048	46451014	1966	0.0062	100	up
CCT4	chr2	62115791	62095261	20530	0.0468	2.6584	up
CCT8L2	chr22	17073700	17071647	2053	0.0309	7.1027	up
CD200R1	chr3	112693937	112647764	46173	0.0438	100	up
CD2BP2	chr16	30366255	30362086	4169	0.0243	100	up
CD2BP2	chr16	30366682	30362086	4596	0.0206	100	up
CD33	chr19	51728334	51739221	10887	0.0272	100	up
CD86	chr3	121796695	121839988	43293	0.0183	4.6119	up
CDC123	chr10	12237960	12292589	54629	0.0031	100	up
CDKL5	chrX	18460343	18671749	211406	0.0388	100	up
CDKN2B-AS	chr9	21994789	22121093	126304	0.0116	7.6322	up
CDRT15P1	chr17	13927814	13928915	1101	0.0006	13.3009	up
CECR2	chr22	17956627	18033845	77218	0.0067	6.6542	up
CECR7	chr22	17517459	17539682	22223	0.0243	11.88	up
CELF1	chr11	47516073	47487488	28585	0.0483	6.5362	up
CENPE	chr4	104119566	104026962	92604	0.0049	100	up
CENPI	chrX	100354797	100417978	63181	0.0022	11.2423	up
CEP112	chr17	63822661	63631657	191004	0.0006	100	up
CERS5	chr12	50561097	50523580	37517	0.035	5.9294	up
CETN2	chrX	151999301	151995870	3431	0.0297	4.5898	up
CHAF1A	chr19	4402659	4443394	40735	0.0098	100	up
CHCHD6	chr3	126423117	126679244	256127	0.018	5.9615	up
CHRD	chr3	184097860	184107617	9757	0.0374	11.7821	up
CHRDL1	chrX	110039076	109917083	121993	0.0252	100	up
CHRNA5	chr15	78857861	78887611	29750	0.006	100	up
CHST13	chr3	126243130	126262134	19004	0.0005	21.2546	up
CINP	chr14	102829253	102814618	14635	0.027	6.3673	up
CISD3	chr17	36886509	36891858	5349	0.0067	12.1202	up
CKMT1A	chr15	43985083	43991420	6337	0.0414	29.2892	up
CKMT1B	chr15	43885251	43891604	6353	0.0485	7.784	up
CLCN2	chr3	184079391	184063975	15416	0.0001	100	up
CLDN10	chr13	96085852	96232010	146158	0.0214	15.8698	up
CLDN14	chr21	37852388	37832919	19469	0.003	100	up
CLDN15	chr7	100881227	100875372	5855	0.0435	12.3939	up
CLDN15	chr7	100882101	100875372	6729	0.0091	10.4432	up
CLDN19	chr1	43205925	43198763	7162	0.0292	9.4074	up
CLEC1A	chr12	10251605	10223079	28526	0.0352	100	up
CLK2	chr1	155243281	155232658	10623	0.0047	4.5333	up
CLRN1	chr3	150690786	150644353	46433	0.0374	4.2416	up
CLUL1	chr18	596997	650293	53296	0.0007	100	up
CMAS	chr12	22199158	22218602	19444	0.0069	17.5623	up
CNNM3	chr2	97481990	97501121	19131	0.0391	100	up
CNNM4	chr2	97426638	97477628	50990	0.0396	4.8458	up
CNTN1	chr12	41086357	41464094	377737	0.0183	11.8694	up
CNTN4	chr3	2933898	3099645	165747	0.0358	15.114	up
COG3	chr13	46039029	46110833	71804	0.0354	100	up
COL4A6	chrX	107682704	107398836	283868	0.0003	100	up
COL9A3	chr20	61448413	61472511	24098	0.014	5.4175	up
COPG	chr3	128968452	128996616	28164	0.0269	33.579	up
COPS3	chr17	17184617	17149937	34680	0.0342	4.2925	up
CORIN	chr4	47840059	47596017	244042	0.0035	100	up
COX16	chr14	70826448	70791797	34651	0.0006	100	up
COX18	chr4	73935472	73920415	15057	0.0411	100	up
CPE	chr4	166300096	166419482	119386	0.004	100	up
CPNE1	chr20	34252859	34213952	38907	0.0123	59.7703	up
CPNE1	chr20	34252878	34213952	38926	0.0123	61.0064	up
CPSF7	chr11	61197383	61170119	27264	0.0126	100	up
CPSF7	chr11	61197464	61170119	27345	0.0126	100	up
CREB5	chr7	28338939	28865511	526572	0.03	5.6734	up
CRISPLD2	chr16	84853586	84943116	89530	0.0218	3.3972	up
CRYL1	chr13	21100012	20977805	122207	0.0045	100	up
CSAG1	chrX	151903227	151909518	6291	0.0461	18.3006	up
CSDC2	chr22	41957013	41972670	15657	0.0045	100	up
CSRNP3	chr2	166428845	166545917	117072	0.0242	8.1742	up
CSRP3	chr11	19223530	19203577	19953	0.0033	18.8046	up
CSRP3	chr11	19223589	19203577	20012	0.0017	19.6826	up
CST3	chr20	23618574	23614293	4281	0.0218	19.652	up
CST9	chr20	23586610	23583046	3564	0.0132	15.1391	up
CSTB	chr21	45196259	45193830	2429	0.01	26.779	up
CTDSP1	chr2	219263027	219269527	6500	0.0083	100	up
CTDSP1	chr2	219263060	219270664	7604	0.0083	100	up
CTDSP1	chr2	219264477	219270664	6187	0.007	100	up
CTGF	chr6	132272518	132269316	3202	0.0199	14.6523	up
CTNNBL1	chr20	36322433	36500520	178087	0.0474	4.9099	up
CTNS	chr17	3539761	3566397	26636	0.0036	100	up
CTRB2	chr16	75241072	75237993	3079	0.0042	1.9919	up
CTSH	chr15	79237420	79214091	23329	0.0112	100	up
CTXN3	chr5	126984712	126994322	9610	0.0177	6.9301	up
CUL2	chr10	35379311	35297478	81833	0.0202	37.0427	up
CUL2	chr10	35379570	35297478	82092	0.0006	42.8297	up
CUX1	chr7	101460881	101901513	440632	0.0473	100	up
CX3CR1	chr3	39323226	39304984	18242	0.0347	15.8708	up
CXCR5	chr11	118764100	118766980	2880	0.0494	4.0659	up
CXorf51A	chrX	145891301	145891929	628	0.0107	100	up
CXorf51B	chrX	145891301	145891929	628	0.0107	100	up
CXorf65	chrX	70326638	70323738	2900	0.0437	4.6031	up
CXorf68	chrX	154062937	154051622	11315	0.0196	100	up
CYB5R3	chr22	43045405	43013845	31560	0	100	up
CYBA	chr16	88717457	88709696	7761	0.0132	4.9067	up
CYGB	chr17	74533782	74523439	10343	0.0238	100	up
CYP51A1	chr7	91763840	91741462	22378	0.0048	100	up
CYP51A1	chr7	91764059	91741462	22597	0.0199	12.1995	up
CYSLTR2	chr13	49280950	49283498	2548	0.0098	100	up
CYTH1	chr17	76778376	76670129	108247	0.0461	10.7947	up
DAPK2	chr15	64338521	64199234	139287	0.0253	100	up
DCPS	chr11	126173646	126215644	41998	0.0384	14.0393	up
DDA1	chr19	17420336	17434106	13770	0.0337	4.2753	up
DDC	chr7	50628768	50560344	68424	0.0101	8.1582	up
DDIT3	chr12	57914300	57910370	3930	0.0201	5.7483	up
DDX31	chr9	135545788	135513249	32539	0.0147	3.9297	up
DEFB103A	chr8	7738725	7740105	1380	0.0335	9.2455	up
DEFB103A	chr8	7287870	7286490	1380	0.0394	5.5345	up
DEFB103B	chr8	7738913	7740180	1267	0.0322	8.4617	up
DEFB103B	chr8	7287682	7286415	1267	0.0339	5.4093	up
DEFB122	chr20	30009241	30016977	7736	0.029	100	up
DEPDC4	chr12	100660857	100646041	14816	0.0329	100	up
DET1	chr15	89089912	89055713	34199	0.0096	100	up
DGAT2L6	chrX	69397335	69425553	28218	0.0468	100	up
DGCR5	chr22	18958010	18982142	24132	0.0404	100	up
DGKH	chr13	42622842	42803891	181049	0.0078	100	up
DHRS9	chr2	169929084	169952677	23593	0.0144	100	up
DICER1	chr14	95623759	95552564	71195	0.0003	100	up
DLGAP5	chr14	55658396	55614833	43563	0.0013	16.7635	up
DMD	chrX	33229673	31137344	2092329	0.0245	100	up
DNAJB14	chr4	100867879	100820709	47170	0.0212	11.4863	up
DNAJB2	chr2	220144039	220151622	7583	0.0134	100	up
DNAJB3	chr2	234652661	234651395	1266	0.0094	4.4576	up
DNAJC17	chr15	41099676	41060066	39610	0.0007	100	up
DNAJC4	chr11	63997752	64001753	4001	0.0315	3.4318	up
DNALI1	chr1	38022519	38032458	9939	0.0257	1.9755	up
DNMT3A	chr2	25565459	25504320	61139	0.0036	100	up
DOCK1	chr10	128594022	129250780	656758	0.038	14.9221	up
DOCK9	chr13	99738660	99512434	226226	0.0053	100	up
DPY19L2P3	chr7	29724769	29727859	3090	0.0349	10.2883	up
DPY19L2P3	chr7	29725687	29782019	56332	0.0445	8.5323	up
DSC2	chr18	28682388	28645941	36447	0.036	3.3996	up
DSE	chr6	116692109	116759442	67333	0.0247	10.7673	up
DUOX1	chr15	45422191	45457774	35583	0.0419	12.3771	up
DUSP10	chr1	221915516	221874763	40753	0.0268	4.249	up
DUSP14	chr17	35849950	35873588	23638	0.0016	100	up
DZIP1L	chr3	137834451	137780826	53625	0.0079	100	up
EARS2	chr16	23568696	23533333	35363	0.0084	26.0338	up
ECE1	chr1	21606183	21543739	62444	0.0305	4.0136	up
EDA	chrX	68835910	69080895	244985	0.033	100	up
EDDM3A	chr14	21214098	21216539	2441	0.0109	6.9048	up
EDEM1	chr3	5229358	5261650	32292	0	100	up
EFCAB3	chr17	60447578	60493839	46261	0.0341	100	up
EIF2AK1	chr7	6098860	6061877	36983	0.0099	7.5222	up
EIF2AK2	chr2	37374965	37333698	41267	0.0359	4.7878	up
EIF3IP1	chr7	109600270	109599283	987	0.0493	100	up
EIF5	chr14	103800492	103811361	10869	0.0117	5.9331	up
ELAC1	chr18	48494386	48514490	20104	0.007	7.5075	up
ELF1	chr13	41556418	41506054	50364	0.035	5.8452	up
ELK1	chrX	47510003	47494919	15084	0.0407	4.3599	up
EMB	chr5	49737234	49692030	45204	0.036	2.9307	up
EML2	chr19	46146985	46112657	34328	0.0106	8.1553	up
EMR4P	chr19	6990857	6952510	38347	0.015	100	up
ENGASE	chr17	77071018	77084681	13663	0.0067	100	up
ENO1	chr1	8931635	8921058	10577	0.0021	30.6759	up
ENTHD1	chr22	40289794	40139048	150746	0.0013	17.6917	up
ERAP1	chr5	96143892	96110187	33705	0.035	9.1838	up
ERVV-1	chr19	53517343	53519833	2490	0.0336	4.3476	up
ESD	chr13	47371367	47345390	25977	0.0152	100	up
EXD1	chr15	41522895	41474930	47965	0.0007	50.2847	up
EXO1	chr1	242011492	242053241	41749	0.0406	8.0357	up
EXOSC1	chr10	99205768	99195665	10103	0	100	up
EXOSC3	chr9	37785065	37780307	4758	0.0344	7.4675	up
EXOSC3	chr9	37785067	37780307	4760	0.0344	7.4675	up
F2RL2	chr5	75919240	75911306	7934	0.0008	100	up
FADS6	chr17	72889705	72873472	16233	0.0216	9.0881	up
FAM106A	chr17	18430160	18427879	2281	0.0299	3.9872	up
FAM107A	chr3	58563491	58549844	13647	0.0082	16.6144	up
FAM123C	chr2	131513863	131525707	11844	0.0031	100	up
FAM129B	chr9	130341268	130267617	73651	0.0172	7.0904	up
FAM134A	chr2	220042938	220050197	7259	0.003	100	up
FAM149A	chr4	187065994	187093817	27823	0.0471	15.9677	up
FAM156A	chrX	52926321	52937585	11264	0.0196	9.3238	up
FAM164C	chr14	75536298	75544799	8501	0.0099	14.0647	up
FAM166B	chr9	35563896	35561826	2070	0.0366	3.1006	up
FAM175A	chr4	84406290	84382093	24197	0.0021	100	up
FAM187B	chr19	35719628	35715703	3925	0.027	51.9167	up
FAM18B1	chr17	18684581	18710026	25445	0.0287	4.6378	up
FAM194A	chr3	150421742	150377674	44068	0.0377	3.8194	up
FAM22D	chr10	89117476	89130452	12976	0.0215	4.2554	up
FAM24A	chr10	124670216	124672627	2411	0.0239	100	up
FAM27B	chr9	67794189	67792928	1261	0.0118	2.6791	up
FAM40A	chr1	110577240	110597263	20023	0.0383	18.1422	up
FAM57B	chr16	30042186	30035747	6439	0.0394	30.6933	up
FAM66C	chr12	8332804	8353596	20792	0.0167	100	up
FAM74A2	chr9	65494386	65487272	7114	0.0451	3.3323	up
FAM74A3	chr9	40715523	40722679	7156	0.0434	3.2591	up
FAM74A4	chr9	65494386	65487272	7114	0.0451	3.3323	up
FAM83E	chr19	49116694	49103856	12838	0.0117	34.2967	up
FAM90A25P	chr8	12277095	12272029	5066	0.0479	2.9117	up
FBF1	chr17	73937119	73906617	30502	0.0372	6.5611	up
FBLIM1	chr1	16085254	16113084	27830	0.0438	100	up
FBXL2	chr3	33318933	33428757	109824	0.018	6.0875	up
FBXL2	chr3	33318936	33428757	109821	0.018	6.0875	up
FBXO15	chr18	71815100	71740587	74513	0.0403	4.2515	up
FBXO40	chr3	121312169	121349139	36970	0.0451	4.4928	up
FBXW9	chr19	12807455	12799729	7726	0.0245	100	up
FGD4	chr12	32655040	32798984	143944	0.0429	100	up
FGFBP2	chr4	15964859	15961862	2997	0.0255	100	up
FGL2	chr7	76829150	76822687	6463	0.0251	100	up
FHL1	chrX	135251795	135293518	41723	0.0312	3.3985	up
FIBIN	chr11	27015627	27018632	3005	0.0138	39.8056	up
FITM1	chr14	24600674	24602058	1384	0.0163	6.7334	up
FKBP11	chr12	49318664	49315741	2923	0.0274	4.1837	up
FKBP15	chr9	115983641	115927799	55842	0.0173	100	up
FKBP8	chr19	18654383	18642567	11816	0.0207	100	up
FKSG83	chr6	27292577	27293741	1164	0.0265	7.2201	up
FLJ10038	chr15	50647076	50641134	5942	0.0206	7.3691	up
FLJ31306	chr14	58764855	58732082	32773	0.0317	10.3494	up
FLJ34747	chr13	38109076	38125673	16597	0.0126	100	up
FLJ41350	chr10	102989350	102998616	9266	0.0235	9.7113	up
FLJ45340	chr7	128281294	128301052	19758	0.0356	2.5158	up
FLJ45974	chr7	53879624	53723201	156423	0.0209	5.8901	up
FLJ46066	chr3	182204150	182164757	39393	0.0156	100	up
FLOT1	chr6	30710453	30695510	14943	0.0112	6.8612	up
FMNL3	chr12	50101197	50031723	69474	0.0038	43.1686	up
FOS	chr14	75745480	75748937	3457	0.0229	5.8144	up
FOXK2	chr17	80477593	80562483	84890	0.0444	100	up
FOXN1	chr17	26850958	26865175	14217	0.0167	8.1623	up
FOXN3	chr14	89883454	89622515	260939	0.038	9.0522	up
FOXN4	chr12	109747025	109715782	31243	0.015	6.0982	up
FOXP2	chr7	114066556	114294198	227642	0.0239	100	up
FPR3	chr19	52298410	52329334	30924	0.0121	5.5628	up
FSD1	chr19	4304590	4323843	19253	0.021	36.763	up
FTSJD2	chr6	37400906	37449284	48378	0.0131	4.2089	up
FZR1	chr19	3506294	3536755	30461	0.0047	4.2172	up
G6PD	chrX	153775233	153759605	15628	0.024	100	up
G6PD	chrX	153775787	153759605	16182	0.0034	100	up
GAB2	chr11	78128868	77926335	202533	0.0012	100	up
GADD45A	chr1	68150859	68154021	3162	0.0162	100	up
GAGE12I	chrX	49216676	49223943	7267	0.0448	1.5025	up
GAGE2A	chrX	49197581	49313700	116119	0.0343	1.7595	up
GAGE2A	chrX	49216633	49294588	77955	0.0448	1.5025	up
GAGE2C	chrX	49197595	49214430	16835	0.0343	1.7595	up
GAGE2C	chrX	49216647	49294598	77951	0.0448	1.5025	up
GAGE2D	chrX	49197562	49223943	26381	0.0298	1.778	up
GAGE2E	chrX	49197606	49204923	7317	0.0343	1.7595	up
GAGE2E	chrX	49216658	49304144	87486	0.0448	1.5025	up
GAGE4	chrX	49216648	49223939	7291	0.0448	1.5025	up
GAGE5	chrX	49216656	49223943	7287	0.0448	1.5025	up
GAGE7	chrX	49216677	49223939	7262	0.0448	1.5025	up
GAGE8	chrX	49197606	49294588	96982	0.0343	1.7595	up
GAGE8	chrX	49216658	49304144	87486	0.0448	1.5025	up
GALK2	chr15	49447975	49622002	174027	0.0006	100	up
GAPDHS	chr19	36024313	36036221	11908	0.0477	13.6869	up
GCAT	chr22	38203911	38212906	8995	0.0035	24.4762	up
GCKR	chr2	27719705	27746550	26845	0.0412	3.9387	up
GDI1	chrX	153665258	153671814	6556	0.0196	24.47	up
GGTA1P	chr9	124262306	124217318	44988	0.0413	4.5712	up
GHRL	chr3	10334631	10327433	7198	0.0182	7.0793	up
GLB1L2	chr11	134201767	134246218	44451	0.0081	100	up
GLOD5	chrX	48620153	48632064	11911	0.019	4.6609	up
GLRA3	chr4	175750465	175563197	187268	0.0468	100	up
GLRX2	chr1	193075187	193065594	9593	0.0273	100	up
GLRX2	chr1	193075244	193065594	9650	0.0135	100	up
GLT8D2	chr12	104443915	104382764	61151	0.0123	100	up
GNA13	chr17	63052920	63005406	47514	0.0229	100	up
GNPNAT1	chr14	53258386	53241910	16476	0.0311	11.1951	up
GNRHR2	chr1	145516076	145509819	6257	0.0074	100	up
GOLGA2P5	chr12	100567121	100558827	8294	0.0386	25.898	up
GPATCH4	chr1	156571279	156564099	7180	0.0477	5.1834	up
GPBP1	chr5	56469774	56560506	90732	0.0383	100	up
GPR116	chr6	46889714	46820241	69473	0.0327	7.2976	up
GPR137B	chr1	236305831	236372209	66378	0.015	5.5425	up
GPR32	chr19	51273857	51274928	1071	0.0277	100	up
GPRIN1	chr5	176037131	176022802	14329	0.0435	13.744	up
GPSM1	chr9	139221931	139236288	14357	0.0437	4.4762	up
GPSM2	chr1	109419602	109473044	53442	0.0125	3.8611	up
GRK7	chr3	141497042	141535892	38850	0.0231	100	up
GRN	chr17	42422490	42430470	7980	0.0032	13.9596	up
GRP	chr18	56887399	56898002	10603	0.0207	2.8411	up
GRPEL2	chr5	148724976	148734146	9170	0.0204	100	up
GRTP1	chr13	114018463	113978504	39959	0.031	100	up
GRWD1	chr19	48949029	48957164	8135	0.0028	10.5016	up
GRXCR2	chr5	145252531	145239295	13236	0.0202	100	up
GTF2F2	chr13	45694630	45858239	163609	0.0108	3.5325	up
GTF2H1	chr11	18343815	18388590	44775	0.0048	100	up
GTPBP10	chr7	89975978	90020769	44791	0.0373	5.2632	up
GTPBP4	chr10	1034348	1063708	29360	0.0183	13.6812	up
GTPBP6	chrX	230887	221425	9462	0.0342	3.6233	up
GTPBP6	chrY	180887	171425	9462	0.0009	6.8255	up
GTSE1	chr22	46692637	46726707	34070	0.0187	2.4148	up
GUCY1A3	chr4	156587861	156632533	44672	0.002	30.985	up
GUCY1A3	chr4	156588148	156653501	65353	0.0017	25.4827	up
GUK1	chr1	228332403	228336655	4252	0.0285	3.0682	up
GXYLT1	chr12	42538673	42475647	63026	0.0369	100	up
H1FNT	chr12	48722762	48724062	1300	0.0433	6.2034	up
HAP1	chr17	39890898	39878890	12008	0.0133	5.2285	up
HAPLN3	chr15	89438770	89420518	18252	0.0327	4.3858	up
HAUS1	chr18	43684297	43708299	24002	0.0321	4.3267	up
HAUS7	chrX	152736603	152713122	23481	0.001	100	up
HCFC1	chrX	153236819	153213007	23812	0.0348	4.8949	up
HDAC8	chrX	71792953	71787431	5522	0.0255	5.1358	up
HDHD3	chr9	116138341	116135697	2644	0.0068	7.0095	up
HEATR7B2	chr5	41071444	40998121	73323	0.0372	3.6018	up
HERC2P4	chr16	32163874	32162608	1266	0.0456	5.1343	up
HERC6	chr4	89299890	89364249	64359	0.0367	5.2709	up
HES4	chr1	935552	934343	1209	0.0272	100	up
HIGD1C	chr12	51347781	51364289	16508	0.0255	6.858	up
HIST1H2AM	chr6	27860963	27860476	487	0.0026	13.8254	up
HLA-C	chr6	31239913	31236525	3388	0.0476	100	up
HLCS	chr21	38338956	38123188	215768	0.0371	7.06	up
HMGXB4	chr22	35653444	35691800	38356	0.0001	39.9599	up
HNF4A	chr20	42984440	43053019	68579	0.0333	5.8369	up
HNRNPF	chr10	43892794	43881064	11730	0.0281	100	up
HNRNPKP3	chr11	43290919	43283053	7866	0.0179	6.1867	up
HNRNPUL2	chr11	62494857	62480096	14761	0.0098	100	up
HNRNPUL2-BSCL2	chr11	62494856	62457733	37123	0.0098	100	up
HOTTIP	chr7	27240039	27246130	6091	0.0222	28.4906	up
HOXB4	chr17	46655743	46652868	2875	0.023	8.6268	up
HOXB6	chr17	46682334	46673098	9236	0.0444	15.8666	up
HPS6	chr10	103825123	103827795	2672	0.0088	37.024	up
HRASLS	chr3	192958917	192988644	29727	0.0464	100	up
HS6ST3	chr13	96743092	97491812	748720	0.0352	7.2064	up
HSD17B3	chr9	99064434	98997588	66846	0.0263	5.4932	up
HSD17B4	chr5	118788137	118878030	89893	0.0012	25.1475	up
HSD17B4	chr5	118788201	118878030	89829	0.0012	25.1475	up
HSD52	chr1	59612479	59597607	14872	0.0243	5.7123	up
HSH2D	chr19	16244837	16269377	24540	0.0083	100	up
HSPA12B	chr20	3713316	3733758	20442	0.027	9.3228	up
HTR4	chr5	148033739	147861114	172625	0.0076	12.6776	up
HVCN1	chr12	111126946	111086490	40456	0.0257	3.1656	up
HYAL1	chr3	50341004	50337319	3685	0.0153	100.453	up
HYDIN	chr16	71264569	70841288	423281	0.0005	10.3534	up
HYDIN	chr16	71264592	71061012	203580	0.0005	10.3534	up
HYDIN	chr16	71264625	71065313	199312	0.0003	10.2444	up
IBA57	chr1	228353428	228369958	16530	0.0294	6.4556	up
ICOSLG	chr21	45660834	45646721	14113	0.0094	6.8749	up
IDH2	chr15	90645708	90627211	18497	0.0029	100	up
IFI27L1	chr14	94547638	94569060	21422	0.0003	100	up
IFI30	chr19	18284578	18288927	4349	0.0109	5.8365	up
IFT52	chr20	42219578	42275862	56284	0.0424	2.9225	up
IFT74	chr9	26947309	27062931	115622	0.0386	5.8835	up
IGFL3	chr19	46627931	46623327	4604	0.0105	6.7621	up
IGIP	chr5	139505520	139508391	2871	0.0464	100	up
IGSF21	chr1	18434239	18704977	270738	0.0267	2.1639	up
IK	chr5	140027383	140042065	14682	0.0156	13.9672	up
IL12RB2	chr1	67773046	67862583	89537	0.027	100	up
IL17RA	chr22	17565850	17596584	30734	0.0002	50.536	up
IL1RAPL2	chrX	103810995	105011822	1200827	0.0493	27.5429	up
IL4	chr5	132009372	132018368	8996	0.0079	18.3577	up
IMMP2L	chr7	111202573	110303105	899468	0.0198	6.9735	up
IMP5	chr17	43922255	43924438	2183	0.0076	100	up
IMPDH2	chr3	49066875	49061761	5114	0.0124	7.0868	up
INE2	chrX	15805712	15803838	1874	0.0304	100	up
INF2	chr14	105155942	105171145	15203	0.0006	100	up
INO80C	chr18	33077955	33048290	29665	0.0055	15.8046	up
IPO11	chr5	61714710	61924416	209706	0.0084	100	up
IPO8	chr12	30830178	30781914	48264	0.0462	29.562	up
IPW	chr15	25361691	25367623	5932	0.0262	17.6586	up
IRF2	chr4	185395726	185308875	86851	0.0116	7.2713	up
ITGA3	chr17	48133339	48167849	34510	0.0063	100	up
ITIH5	chr10	7708961	7613367	95594	0.0228	12.7446	up
ITM2C	chr2	231729620	231743963	14343	0.0072	16.6272	up
ITPKB	chr1	226926876	226819390	107486	0.043	4.9191	up
ITPR2	chr12	26986131	26488284	497847	0.0226	7.6163	up
ITSN1	chr21	35014783	35210802	196019	0.0154	5.1822	up
JDP2	chr14	75894508	75939404	44896	0.046	3.0576	up
JRK	chr8	143751401	143738873	12528	0.0139	7.3108	up
KAT7	chr17	47865980	47906458	40478	0.0122	4.4818	up
KAZN	chr1	15250624	15394651	144027	0.0224	100	up
KBTBD7	chr13	41768702	41765710	2992	0.0428	34.0942	up
KCNG4	chr16	84273356	84254740	18616	0.0483	100	up
KCNMB2	chr3	178254223	178562217	307994	0.0209	23.7586	up
KDM4B	chr19	4969123	5153608	184485	0.0261	100	up
KHDC1L	chr6	73935175	73933267	1908	0.023	7.5311	up
KIAA0146	chr8	48173488	48648563	475075	0.0391	3.1187	up
KIAA0240	chr6	42788793	42836296	47503	0.0335	5.2987	up
KIAA0895	chr7	36406782	36363758	43024	0.0115	100	up
KIAA0895	chr7	36406842	36363758	43084	0.0115	100	up
KIAA0895	chr7	36406850	36363758	43092	0.0115	100	up
KIAA0895	chr7	36406878	36363758	43120	0.0115	100	up
KIAA0913	chr10	75545381	75561556	16175	0.046	10.5027	up
KIAA1598	chr10	118765088	118644305	120783	0.0099	100	up
KIAA1671	chr22	25423940	25593415	169475	0.0387	10.2911	up
KIAA1908	chr7	1609708	1629261	19553	0.0076	28.7251	up
KIF7	chr15	90198682	90171200	27482	0.0121	9.7159	up
KIFC1	chr6	33359312	33377699	18387	0.0256	100	up
KIRREL2	chr19	36347809	36358048	10239	0.011	6.0068	up
KLF15	chr3	126076236	126061477	14759	0.0032	11.5731	up
KLF16	chr19	1863564	1852397	11167	0.0023	11.8603	up
KRCC1	chr2	88355248	88326723	28525	0.0289	5.2343	up
KRR1	chr12	75905418	75891418	14000	0.001	14.3943	up
KRT33A	chr17	39507056	39502370	4686	0.0148	11.3521	up
KRTAP20-1	chr21	31988773	31988944	171	0.0098	10.1391	up
KRTAP4-6	chr17	39296739	39295684	1055	0.0287	5.6521	up
KRTAP4-8	chr17	39254375	39253233	1142	0.0135	3.7863	up
KRTAP4-9	chr17	39261640	39262740	1100	0.0276	5.0683	up
KSR2	chr12	118406028	117890816	515212	0.0416	3.8656	up
KY	chr3	134369864	134318764	51100	0.0461	17.4121	up
KYNU	chr2	143635194	143747106	111912	0.0239	100	up
LAMTOR1	chr11	71814433	71808337	6096	0.0437	4.6581	up
LCE2C	chr1	152647770	152649049	1279	0.0021	100	up
LCN12	chr9	139846767	139849949	3182	0.0041	100	up
LDLR	chr19	11200037	11244505	44468	0.0016	100	up
LEF1	chr4	109087953	108968700	119253	0.0021	100	up
LEMD2	chr6	33756906	33738989	17917	0.0231	28.2585	up
LGR6	chr1	202183282	202288889	105607	0.0182	25.7332	up
LIAS	chr4	39460664	39479271	18607	0.0026	8.2808	up
LIG4	chr13	108870716	108859791	10925	0.0411	100	up
LIMK1	chr7	73507485	73536855	29370	0.0141	5.6622	up
LIN28B	chr6	105404922	105531206	126284	0.0022	11.2423	up
LIN7A	chr12	81331694	81191170	140524	0.0074	4.4792	up
LINC00086	chrX	134555867	134560225	4358	0.0311	15.4767	up
LINC00207	chr22	44965219	44968329	3110	0	19.1853	up
LINC00282	chr13	52419286	52387482	31804	0.0025	100	up
LINC00290	chr4	182080302	181985242	95060	0.0221	8.5561	up
LINC00346	chr13	111522655	111516333	6322	0.003	5.4714	up
LOC100128239	chr11	133902166	133911236	9070	0.0494	3.4813	up
LOC100129027	chr21	47256333	47247754	8579	0.024	100	up
LOC100129046	chr1	94057524	94065587	8063	0.0461	9.9286	up
LOC100129387	chr15	50646370	50650503	4133	0.0125	7.2851	up
LOC100129515	chrX	134254405	134252881	1524	0.0094	100	up
LOC100129716	chr5	90676163	90716532	40369	0.0427	100	up
LOC100129931	chr4	7047958	7032280	15678	0.0376	7.9362	up
LOC100130015	chr16	90114033	90106168	7865	0.0351	3.4266	up
LOC100130417	chr1	854817	852952	1865	0.0091	100	up
LOC100130894	chr16	70788962	70807154	18192	0.0038	28.7832	up
LOC100131047	chr6	38920883	38874270	46613	0.0475	13.0901	up
LOC100131347	chr17	37213271	37237704	24433	0.0084	8.7002	up
LOC100132987	chr10	80008381	80012402	4021	0.0129	100	up
LOC100134229	chr7	139877060	139879440	2380	0.0044	6.1214	up
LOC100134317	chr19	36802244	36803570	1326	0.047	14.7223	up
LOC100286938	chr9	79792833	79791671	1162	0.0427	100	up
LOC100288077	chr11	102654406	102707497	53091	0.0481	6.2229	up
LOC100288637	chr15	30938317	31065209	126892	0.0126	13.2295	up
LOC100288911	chr2	36582713	36581891	822	0.045	4.2425	up
LOC100289187	chr7	99195901	99208456	12555	0.0004	41.266	up
LOC100289361	chr3	142720309	142719686	623	0.0005	22.0407	up
LOC100289561	chr7	102004307	102021080	16773	0.0282	6.2482	up
LOC100500773	chr8	96960576	96959212	1364	0.0011	100	up
LOC100505545	chr4	147043065	147030606	12459	0.0109	100	up
LOC100505894	chr5	87564840	87732491	167651	0.0372	3.1492	up
LOC100505989	chr4	165675282	165724947	49665	0.0203	100	up
LOC100506054	chr2	3605975	3609340	3365	0.0005	100	up
LOC100506054	chr2	3605976	3609340	3364	0.0005	100	up
LOC100506136	chr7	96293650	96250968	42682	0.0212	4.8963	up
LOC100506655	chr16	25160353	25151891	8462	0.0174	3.2362	up
LOC100506795	chr1	234667525	234663636	3889	0.0434	7.2983	up
LOC100507377	chr12	74686411	74526955	159456	0.0178	4.0355	up
LOC100507424	chr12	2945981	2968961	22980	0.002	15.1994	up
LOC100630923	chr7	102004307	102067129	62822	0.0282	6.2482	up
LOC145474	chr14	71954577	71956420	1843	0.0419	3.5633	up
LOC146481	chr16	34714967	34711784	3183	0.0397	6.1936	up
LOC154822	chr7	158801044	158818929	17885	0.0495	2.7867	up
LOC158435	chr9	98828120	98864194	36074	0.0368	6.1523	up
LOC255025	chr3	94657106	94710169	53063	0.0238	5.129	up
LOC283922	chr16	74402153	74366303	35850	0.0203	10.4003	up
LOC284023	chr17	7819265	7816639	2626	0.0063	100	up
LOC284379	chr19	54106751	54102884	3867	0.0331	5.2708	up
LOC284551	chr1	31984035	31989846	5811	0.0368	100	up
LOC285419	chr4	124573939	124851518	277579	0.0327	7.9345	up
LOC285768	chr6	1101567	961240	140327	0.0368	17.2945	up
LOC286114	chr8	20831496	20852630	21134	0.0287	100	up
LOC339524	chr1	87597608	87602352	4744	0.0006	13.948	up
LOC388387	chr17	41050751	41026690	24061	0.0423	3.2395	up
LOC388849	chr22	20137431	20136108	1323	0.0115	28.573	up
LOC400043	chr12	54519854	54526626	6772	0.0431	3.8703	up
LOC439994	chr10	89102167	89103331	1164	0.0476	3.4299	up
LOC642929	chr9	43145484	43140536	4948	0.0316	4.5426	up
LOC646938	chr15	79044378	79045734	1356	0.0246	6.636	up
LOC650623	chr10	81442730	81448650	5920	0.0267	7.5607	up
LOC728369	chr4	9326890	9328483	1593	0.0095	1.9346	up
LOC728373	chr4	9326890	9328483	1593	0.0095	1.9346	up
LOC728379	chr4	9326890	9328483	1593	0.0095	1.9346	up
LOC728393	chr4	9326890	9328483	1593	0.0095	1.9346	up
LOC728400	chr4	9326890	9328483	1593	0.0095	1.9346	up
LOC728405	chr4	9326890	9328483	1593	0.0095	1.9346	up
LOC728758	chr15	44170369	44168023	2346	0.0054	100	up
LOC729121	chr2	108442583	108439519	3064	0.0411	6.9306	up
LOC730091	chr3	156534851	156465131	69720	0.0001	100	up
LOC93622	chr4	6675820	6677774	1954	0.0122	100	up
LPAR4	chrX	78003205	78012578	9373	0.0128	100	up
LPAR5	chr12	6745297	6728000	17297	0.0322	100	up
LPP	chr3	187871662	188608460	736798	0.0047	7.1551	up
LRP4	chr11	46940173	46878267	61906	0.0098	100	up
LRRC32	chr11	76381791	76368567	13224	0.0003	31.8783	up
LSM5	chr7	32530023	32524944	5079	0.0003	100	up
LSM5	chr7	32530475	32524944	5531	0.0016	100	up
LTA	chr6	31539875	31542098	2223	0.0435	7.5614	up
LTA	chr6	31540092	31542098	2006	0.0407	7.7427	up
LTBP4	chr19	41107276	41135725	28449	0.0183	8.6547	up
LUZP4	chrX	114524291	114542121	17830	0.025	4.0426	up
LY6G6D	chr6	31683132	31685581	2449	0.0377	100	up
MACC1	chr7	20257013	20174278	82735	0.0457	15.1661	up
MADD	chr11	47290926	47351582	60656	0.0101	16.1122	up
MADD	chr11	47291198	47351582	60384	0.0011	13.2533	up
MAGEC3	chrX	140926101	140985618	59517	0.0445	10.5179	up
MAK16	chr8	33342684	33358778	16094	0.0258	100	up
MAP1B	chr5	71403117	71505397	102280	0.0057	10.6055	up
MAP4K5	chr14	50999376	50885210	114166	0.0411	100	up
MAP6D1	chr3	183543393	183533663	9730	0.0209	6.1698	up
MAP7	chr6	136871957	136663418	208539	0.0348	50.2619	up
MAP9	chr4	156298122	156263811	34311	0.0003	28.0564	up
MAPK1	chr22	22221970	22123318	98652	0.0023	100	up
MATN1	chr1	31196432	31184123	12309	0.0185	4.7157	up
MCC	chr5	112824527	112357795	466732	0.0162	100	up
MCF2	chrX	138725000	138663929	61071	0.0084	6.0491	up
MCF2L2	chr3	183145855	182895830	250025	0.0071	8.0209	up
MCM9	chr6	119252903	119134611	118292	0.0091	100	up
MCOLN2	chr1	85462796	85391265	71531	0.0373	4.3732	up
MCRS1	chr12	49961911	49952085	9826	0.0362	21.3006	up
MCTS1	chrX	119738551	119755016	16465	0.0142	21.4962	up
MDFIC	chr7	114562208	114563720	1512	0.0392	100	up
ME3	chr11	86383240	86152149	231091	0.0331	100	up
ME3	chr11	86383427	86152149	231278	0.0261	100	up
MED1	chr17	37607527	37560537	46990	0.0018	8.6081	up
MED18	chr1	28655512	28662478	6966	0.0152	9.2553	up
MED29	chr19	39881962	39891203	9241	0.0133	14.3642	up
MEF2C	chr5	88179283	88014057	165226	0	100	up
MEGF6	chr1	3528059	3404505	123554	0.0019	6.1659	up
MEIS2	chr15	37393500	37183221	210279	0.0458	4.7088	up
MEPCE	chr7	100026412	100031749	5337	0.0498	4.8011	up
MET	chr7	116312458	116438440	125982	0.0016	100	up
METTL17	chr14	21457964	21465194	7230	0.0195	29.62	up
MFSD1	chr3	158519714	158547508	27794	0.027	13.0641	up
MFSD6	chr2	191273080	191367041	93961	0.0007	100	up
MFSD6L	chr17	8702667	8700427	2240	0.0102	40.8674	up
MFSD9	chr2	103353337	103333665	19672	0.0021	100	up
MGC34034	chr6	134142284	134175130	32846	0.0035	38.1925	up
MGRN1	chr16	4674824	4740975	66151	0.0352	100	up
MIB2	chr1	1550794	1565990	15196	0.048	4.8523	up
MIMT1	chr19	57352269	57359922	7653	0.0156	43.3998	up
MIR1249	chr22	45596900	45596834	66	0.0364	64.2378	up
MIR1253	chr17	2651476	2651371	105	0.0158	16.1892	up
MIR126	chr9	139565053	139565138	85	0.0215	10.6291	up
MIR132	chr17	1953302	1953201	101	0.0275	11.5592	up
MIR146B	chr10	104196268	104196341	73	0.0319	5.3745	up
MIR1911	chrX	113997743	113997823	80	0.002	31.6031	up
MIR1914	chr20	62572897	62572817	80	0.0192	3.8933	up
MIR1976	chr1	26881032	26881084	52	0.014	6.3612	up
MIR199A1	chr19	10928172	10928101	71	0.0022	100	up
MIR2053	chr8	113655721	113655812	91	0.0438	100	up
MIR210	chr11	568198	568088	110	0.0181	100	up
MIR210HG	chr11	568457	565656	2801	0	100	up
MIR212	chr17	1953674	1953564	110	0.0214	17.6542	up
MIR23C	chrX	20035305	20035205	100	0.0475	100	up
MIR30C1	chr1	41222955	41223044	89	0.0391	3.2905	up
MIR3115	chr1	23370797	23370865	68	0.0037	100	up
MIR3121	chr1	180407525	180407448	77	0.0346	18.5341	up
MIR3184	chr17	28444178	28444103	75	0.0232	7.7167	up
MIR320C1	chr18	19263470	19263558	88	0.0274	100	up
MIR3606	chr2	189860355	189860418	63	0.0406	9.2043	up
MIR3618	chr22	20073268	20073356	88	0.0184	8.4881	up
MIR365-1	chr16	14403141	14403228	87	0.0035	46.2762	up
MIR3655	chr5	140027428	140027511	83	0.0156	13.9672	up
MIR3656	chr11	118889653	118889722	69	0.0232	8.9174	up
MIR378D1	chr4	5925055	5925001	54	0.0006	100	up
MIR381	chr14	101512256	101512331	75	0.0139	100	up
MIR3907	chr7	151130725	151130574	151	0.0431	3.256	up
MIR3916	chr1	247365362	247365268	94	0.0174	100	up
MIR4274	chr4	7461754	7461845	91	0.0483	100	up
MIR4288	chr8	28362699	28362632	67	0.0411	100	up
MIR4315-1	chr17	43552801	43552728	73	0.0436	7.5078	up
MIR4315-2	chr17	43552801	43552728	73	0.0436	7.5078	up
MIR4449	chr4	53578848	53578914	66	0.0407	100	up
MIR4450	chr4	77494720	77494785	65	0.0484	100	up
MIR4460	chr5	128732840	128732754	86	0.0343	20.1407	up
MIR4474	chr9	20502340	20502262	78	0.0062	100	up
MIR4480	chr10	12620751	12620822	71	0.0389	4.2188	up
MIR4491	chr11	111218481	111218547	66	0.0248	100	up
MIR4500	chr13	88270995	88270919	76	0.0053	100	up
MIR4517	chr16	28969903	28969982	79	0.0465	3.4462	up
MIR4634	chr5	174178736	174178790	54	0.01	12.8381	up
MIR4654	chr1	162126896	162126972	76	0.001	43.0829	up
MIR4660	chr8	8905954	8906028	74	0.004	100	up
MIR4700	chr12	121160995	121161069	74	0.0008	10.2847	up
MIR4712	chr15	50652525	50652607	82	0.0468	100	up
MIR4715	chr15	26093972	26093893	79	0.0095	7.468	up
MIR4720	chr16	81418622	81418698	76	0.0091	4.149	up
MIR4769	chrX	47446827	47446904	77	0.0107	4.9306	up
MIR4780	chr2	88382118	88382037	81	0.0284	100	up
MIR4803	chr5	71465293	71465367	74	0.0001	100	up
MIR494	chr14	101495970	101496051	81	0.0381	10.6699	up
MIR543	chr14	101498323	101498401	78	0.0041	20.484	up
MIR548AN	chr13	100058554	99868261	190293	0.007	3.6545	up
MIR597	chr8	9599181	9599278	97	0.0017	100	up
MIR604	chr10	29834026	29833932	94	0.0491	100	up
MIR639	chr19	14640354	14640452	98	0.0014	16.2405	up
MIR647	chr20	62574079	62573983	96	0.007	2.9126	up
MIR892B	chrX	145078792	145078715	77	0.0153	3.9923	up
MIRLET7A3	chr22	46508628	46508702	74	0.0435	4.4359	up
MLANA	chr9	5890908	5909822	18914	0.0454	100	up
MLL2	chr12	49449107	49412757	36350	0.0345	5.6742	up
MLXIP	chr12	122516759	122628967	112208	0.0195	3.998	up
MMP7	chr11	102401478	102391238	10240	0.0026	100	up
MNS1	chr15	56757335	56720928	36407	0.0265	100	up
MPP3	chr17	41910547	41878166	32381	0.0125	7.6934	up
MPP4	chr2	202563417	202509596	53821	0	100	up
MPP7	chr10	28571067	28339922	231145	0.0431	4.7672	up
MPV17L2	chr19	18304039	18307550	3511	0.0191	100	up
MRAS	chr3	138066624	138124377	57753	0	100	up
MRP63	chr13	21750371	21753220	2849	0.0086	14.6754	up
MRPL11	chr11	66206310	66202549	3761	0.0434	7.2307	up
MRPL42P5	chr15	40824749	40824082	667	0.0433	3.7895	up
MRPL44	chr2	224822120	224832431	10311	0.0255	3.1221	up
MRPL54	chr19	3762664	3767563	4899	0.0125	13.7684	up
MRPS2	chr9	138392482	138396519	4037	0.0074	5.1513	up
MRPS27	chr5	71616084	71515235	100849	0.0353	6.5269	up
MSTO2P	chr1	155715608	155721369	5761	0.0414	2.6695	up
MTG1	chr10	135207620	135234174	26554	0.0053	4.4043	up
MTMR7	chr8	17271040	17154305	116735	0.0242	10.5022	up
MTMR9LP	chr1	32707311	32697260	10051	0.0478	4.6438	up
MTOR	chr1	11322608	11166587	156021	0.046	4.5825	up
MUC6	chr11	1036706	1012823	23883	0.001	6.3999	up
MXRA7	chr17	74707056	74675650	31406	0	100	up
MYADML2	chr17	79905109	79897520	7589	0.026	100	up
MYBPC3	chr11	47374253	47352956	21297	0.0131	3.7883	up
MYLK	chr3	123603149	123331142	272007	0.0385	8.7718	up
MYNN	chr3	169492052	169507504	15452	0.0499	4.1711	up
MYO18A	chr17	27507407	27400527	106880	0.0455	29.3125	up
MYO1G	chr7	45018704	45002259	16445	0.0165	4.9627	up
N4BP2L2	chr13	33112932	33091029	21903	0.0467	100	up
NAGK	chr2	71295407	71305998	10591	0.0157	23.7427	up
NAIP	chr5	70320941	70264309	56632	0.0006	2.436	up
NANOS2	chr19	46418036	46416472	1564	0.0271	3.2088	up
NAP1L6	chrX	72347919	72345875	2044	0.0287	5.8823	up
NAT8L	chr4	2061238	2070816	9578	0.0055	100	up
NCAPH2	chr22	50946644	50958191	11547	0.0206	100	up
NCF1	chr7	74188308	74203659	15351	0.0199	5.4537	up
NCK2	chr2	106361519	106510730	149211	0.0041	7.2345	up
NDFIP2	chr13	80055258	80130212	74954	0.0416	4.7401	up
NDOR1	chr9	140100118	140113813	13695	0.0307	4.4767	up
NDRG4	chr16	58498725	58547523	48798	0.0488	18.8109	up
NDUFA11	chr19	5904024	5894680	9344	0.0044	21.0328	up
NDUFB6	chr9	32573182	32553523	19659	0.0333	8.265	up
NDUFS5	chr1	39491966	39500308	8342	0.0222	4.4294	up
NEK11	chr3	130745693	130893981	148288	0.0005	100	up
NEU2	chr2	233897381	233899767	2386	0.0273	11.9605	up
NFAM1	chr22	42828401	42776413	51988	0.0484	4.4176	up
NFU1	chr2	69664753	69623252	41501	0.0346	10.4768	up
NFYA	chr6	41040706	41070146	29440	0.0483	28.1849	up
NGDN	chr14	23938897	23947402	8505	0.0306	3.6026	up
NHLRC3	chr13	39612454	39624246	11792	0.0035	100	up
NHS	chrX	17653412	17754113	100701	0.0292	5.4021	up
NKTR	chr3	42642146	42690233	48087	0.0472	100	up
NOD1	chr7	30518393	30464142	54251	0.0129	100	up
NOD2	chr16	50731049	50766987	35938	0.0355	3.7663	up
NOL9	chr1	6614658	6581406	33252	0.0084	5.2592	up
NOSIP	chr19	50083803	50058967	24836	0.0134	6.9042	up
NOV	chr8	120428551	120436678	8127	0.0105	9.0394	up
NPAS2	chr2	101436612	101613287	176675	0.0204	23.4986	up
NPHS1	chr19	36342895	36316273	26622	0.0386	5.8726	up
NSD1	chr5	176560079	176727214	167135	0.0367	25.245	up
NSMCE1	chr16	27280113	27236314	43799	0.0109	62.7632	up
NSUN7	chr4	40751913	40812002	60089	0.0496	6.3153	up
NT5DC3	chr12	104234975	104166080	68895	0.0261	12.8301	up
NUCKS1	chr1	205719372	205681946	37426	0.0056	100	up
NUDT4	chr12	93771700	93797024	25324	0.0057	4.6915	up
NUDT4P1	chr12	93771745	93796052	24307	0.0048	8.1903	up
NUP210	chr3	13461809	13357736	104073	0.0093	100	up
NUP214	chr9	134000980	134109091	108111	0.0012	34.5729	up
NUP62	chr19	50432988	50410083	22905	0.0402	9.1567	up
NUP93	chr16	56764016	56878861	114845	0.0293	16.0695	up
NUP98	chr11	3819022	3733058	85964	0.0045	20.6525	up
NWD1	chr19	16830786	16928774	97988	0.0267	8.3532	up
OAS2	chr12	113416273	113426610	10337	0.0077	100	up
OCIAD1	chr4	48833059	48863834	30775	0.0137	16.8364	up
ODF2	chr9	131217433	131257119	39686	0.0472	6.3901	up
OR10C1	chr6	29407715	29408754	1039	0.0466	6.3627	up
OR10H2	chr19	15838833	15839862	1029	0.0036	31.9929	up
OR10H4	chr19	16059817	16060768	951	0.0392	100	up
OR10S1	chr11	123848398	123847402	996	0.032	100	up
OR11L1	chr1	248005198	248004229	969	0.0307	100	up
OR13C2	chr9	107367908	107366951	957	0.0369	27.3933	up
OR13C8	chr9	107331448	107332411	963	0.0297	4.4719	up
OR1G1	chr17	3030845	3029903	942	0.0391	4.7137	up
OR1L4	chr9	125486268	125487204	936	0.0015	100	up
OR2T5	chr1	248651889	248652837	948	0.0308	6.4153	up
OR4D9	chr11	59282385	59283330	945	0.0005	20.8014	up
OR4N2	chr14	20295607	20296531	924	0.0043	67.9347	up
OR51L1	chr11	5020212	5021160	948	0.0496	100	up
OR52B2	chr11	6191556	6190584	972	0.0056	100	up
OR5AN1	chr11	59131931	59132867	936	0.0464	8.1594	up
OR5D13	chr11	55540913	55541858	945	0.0187	7.0909	up
OR6B2	chr2	240969846	240968907	939	0.0107	100	up
OR6N1	chr1	158736472	158735533	939	0.0034	100	up
OR6Q1	chr11	57798424	57799378	954	0.0418	3.7029	up
OR7A17	chr19	14992167	14991237	930	0.0127	100	up
OR7E24	chr19	9361719	9362739	1020	0.0344	4.6651	up
ORAI1	chr12	122064454	122079946	15492	0.0329	100	up
ORC3	chr6	88299784	88377172	77388	0.0435	3.9145	up
OSBPL2	chr20	60813579	60871269	57690	0.0093	12.8988	up
OSBPL3	chr7	25019760	24836163	183597	0.0133	100	up
OSBPL6	chr2	179059207	179264160	204953	0.0464	10.1469	up
OTX2OS1	chr14	57279900	57397550	117650	0.035	4.6591	up
OXA1L	chr14	23235730	23240998	5268	0.0427	100	up
OXCT1	chr5	41870791	41730166	140625	0.0035	8.6071	up
P2RY8	chrY	1606037	1531465	74572	0.0171	100	up
P4HA3	chr11	74022699	73977701	44998	0.0012	100	up
P4HB	chr17	79818544	79801033	17511	0.044	100	up
PACS2	chr14	105767169	105864484	97315	0.0302	100	up
PACS2	chr14	105780751	105864484	83733	0.0311	6.8862	up
PACSIN3	chr11	47207432	47199072	8360	0.0068	5.4517	up
PAF1	chr19	39881679	39876269	5410	0.0277	100	up
PAFAH2	chr1	26324648	26286257	38391	0.0279	13.2615	up
PAPD5	chr16	50186828	50269219	82391	0.041	2.6901	up
PARP12	chr7	139763521	139723548	39973	0.0344	1.5202	up
PARP14	chr3	122399671	122449687	50016	0.025	32.4304	up
PART1	chr5	59783539	59843484	59945	0.0044	20.087	up
PART1	chr5	59783758	59822245	38487	0.0131	23.6728	up
PARVG	chr22	44576769	44603035	26266	0.0109	2.535	up
PARVG	chr22	44577215	44583247	6032	0.015	4.4789	up
PARVG	chr22	44577256	44603035	25779	0.015	4.4789	up
PASD1	chrX	150732006	150845211	113205	0.0268	6.3448	up
PBLD	chr10	70092684	70044837	47847	0.0372	4.737	up
PCBP2	chr12	53845885	53874946	29061	0.0241	12.9296	up
PCLO	chr7	82792197	82449795	342402	0.0144	9.266	up
PDCD1LG2	chr9	5510544	5571282	60738	0.0253	100	up
PDCD2	chr6	170893742	170890834	2908	0.0207	9.2201	up
PDCD2	chr6	170893780	170890834	2946	0.0207	9.2201	up
PDCD2L	chr19	34895302	34917072	21770	0.0361	8.3301	up
PDE6D	chr2	232645974	232597146	48828	0.0441	10.6063	up
PDE8A	chr15	85523743	85682376	158633	0.0046	100	up
PDHA1	chrX	19362010	19379825	17815	0.0014	100	up
PDHB	chr3	58419566	58413356	6210	0.0225	33.847	up
PDHB	chr3	58419579	58413356	6223	0.0225	33.847	up
PDIK1L	chr1	26438267	26452039	13772	0.0154	100	up
PDXP	chr22	38054736	38062939	8203	0.0239	8.2449	up
PEBP4	chr8	22785421	22570764	214657	0.0468	14.3801	up
PEX11B	chr1	145516164	145523732	7568	0.0002	100	up
PEX11B	chr1	145516559	145523732	7173	0.0009	100	up
PEX19	chr1	160254941	160246598	8343	0.0217	5.0813	up
PFN4	chr2	24346151	24338243	7908	0.0164	100	up
PGAP2	chr11	3818953	3847582	28629	0.0072	45.7897	up
PGAP2	chr11	3819048	3847582	28534	0.0118	100	up
PGAP2	chr11	3819131	3847582	28451	0.0118	100	up
PGAP2	chr11	3819189	3847582	28393	0.0118	100	up
PHAX	chr5	125936606	125962944	26338	0.043	7.2621	up
PHF11	chr13	50069800	50103117	33317	0.0001	100	up
PHF11	chr13	50070527	50103117	32590	0.0002	26.1706	up
PHF2P1	chr13	19692423	19620292	72131	0.0277	4.5883	up
PHF7	chr3	52444526	52457657	13131	0.0394	6.4452	up
PHKG2	chr16	30759619	30772497	12878	0.001	100	up
PHLDB2	chr3	111578567	111695364	116797	0.0045	10.6162	up
PHTF2	chr7	77428108	77553500	125392	0.0397	9.19	up
PIK3R1	chr5	67511583	67597649	86066	0.0474	59.3394	up
PISD	chr22	32026810	32014476	12334	0.0143	2.5713	up
PKD1L1	chr7	47988071	47814249	173822	0.0475	4.1446	up
PKIB	chr6	122931376	123047518	116142	0.0496	100	up
PKM2	chr15	72523727	72491369	32358	0.0427	3.2125	up
PKMYT1	chr16	3030540	3022791	7749	0.016	15.4323	up
PLA2G16	chr11	63381909	63341943	39966	0.0078	100	up
PLA2G16	chr11	63381941	63341943	39998	0.0078	100	up
PLA2G4F	chr15	42448839	42433331	15508	0.0014	33.3124	up
PLCB2	chr15	40600174	40580097	20077	0.0331	5.1857	up
PLEKHA3	chr2	179345198	179369782	24584	0.0007	100	up
PLEKHA4	chr19	49371884	49340353	31531	0.0418	3.5574	up
PLEKHD1	chr14	69951470	69995215	43745	0.0046	11.8571	up
PLGLB1	chr2	87248969	87237587	11382	0.0399	13.3409	up
PLGLB2	chr2	87248973	87237587	11386	0.0399	13.3409	up
PMCHL2	chr5	70671611	70681820	10209	0.0319	100	up
PNKP	chr19	50370822	50364459	6363	0.0481	10.7245	up
PNLIP	chr10	118305427	118327367	21940	0.0061	7.9412	up
PNPLA5	chr22	44287893	44275557	12336	0.0354	7.0299	up
POLDIP2	chr17	26684603	26673658	10945	0.0018	7.681	up
POLR1E	chr9	37485944	37503693	17749	0.0141	9.9395	up
POLR2H	chr3	184081193	184086363	5170	0.0012	100	up
POLR2L	chr11	842529	839720	2809	0.0193	12.7145	up
POU2F1	chr1	167298280	167396582	98302	0.0357	23.7305	up
POU5F1P3	chr12	8287448	8286364	1084	0.0093	4.5768	up
PPFIA2	chr12	81906170	81652044	254126	0.0253	100	up
PPFIA4	chr1	203020310	203047864	27554	0.0342	5.0473	up
PPIB	chr15	64455354	64448013	7341	0.0136	100	up
PPIP5K2	chr5	102465256	102538909	73653	0.0357	100	up
PPOX	chr1	161136180	161141010	4830	0.0405	3.6987	up
PPP1R11	chr6	30034931	30038108	3177	0.03	4.4066	up
PPP2R2D	chr10	133747959	133770053	22094	0.0028	62.7727	up
PPP2R3A	chr3	135684514	135866752	182238	0.0354	100	up
PPP2R5A	chr1	212458878	212535205	76327	0.0067	12.1202	up
PQLC1	chr18	77711653	77662419	49234	0.0009	10.1276	up
PRAMEF1	chr1	12851545	12856777	5232	0.0386	10.2121	up
PRDM1	chr6	106534194	106557814	23620	0.0009	100	up
PRDM9	chr5	23507723	23528706	20983	0.0022	1.991	up
PREB	chr2	27357542	27353624	3918	0.0294	6.4562	up
PRH1-PRR4	chr12	11324224	10998447	325777	0.0112	5.7531	up
PRKAR1B	chr7	752577	588833	163744	0.0374	16.3013	up
PRKAR1B	chr7	752844	588833	164011	0.0195	14.7109	up
PRKG1	chr10	52750910	54058110	1307200	0.0192	100	up
PRPF40B	chr12	50017402	50038449	21047	0.0149	4.3761	up
PRPF40B	chr12	50024326	50038449	14123	0.0151	4.5281	up
PRPF4B	chr6	4021568	4065217	43649	0.0208	20.6904	up
PRRG2	chr19	50084586	50094265	9679	0.0187	8.9968	up
PRRT1	chr6	32119720	32116139	3581	0.0019	4.7945	up
PRSS33	chr16	2836708	2833953	2755	0.0136	5.2202	up
PSMD6	chr3	64009120	63996230	12890	0.0411	4.123	up
PSPH	chr7	56119268	56078743	40525	0.0067	10.8793	up
PTCD2	chr5	71616199	71655180	38981	0.0222	9.465	up
PTGR1	chr9	114361711	114325246	36465	0.0187	100	up
PTGR1	chr9	114362135	114325246	36889	0.0076	100	up
PTP4A2	chr1	32385259	32372021	13238	0.008	10.3659	up
PTPLB	chr3	123303924	123213362	90562	0.0498	25.2279	up
PTPN23	chr3	47422490	47454931	32441	0.0348	100	up
PURA	chr5	139493707	139499001	5294	0.029	21.0803	up
PVRIG	chr7	99816870	99819111	2241	0.0432	3.2457	up
PXN	chr12	120703574	120648241	55333	0.0114	14.061	up
PYGB	chr20	25228705	25278648	49943	0.0124	11.3832	up
PYROXD1	chr12	21590537	21624182	33645	0.0457	5.3076	up
PYROXD2	chr10	100174978	100143321	31657	0.0387	4.2296	up
QRSL1	chr6	107077440	107116292	38852	0.0244	3.7952	up
R3HCC1	chr8	23145611	23153792	8181	0.0494	4.8999	up
RAB15	chr14	65438875	65412531	26344	0.0136	8.5219	up
RAB35	chr12	120554643	120532898	21745	0.0289	5.6758	up
RAC2	chr22	37640305	37621309	18996	0.0374	15.8052	up
RAD23A	chr19	13056653	13064455	7802	0.0272	5.5734	up
RAD54B	chr8	95487343	95444173	43170	0.0197	8.9543	up
RAD9A	chr11	67159422	67165883	6461	0.0341	8.4597	up
RAD9A	chr11	67160775	67165883	5108	0.0015	100	up
RADIL	chr7	4923335	4838739	84596	0.0451	3.9942	up
RAMP1	chr2	238768186	238820755	52569	0.0225	100	up
RAPGEF1	chr9	134585229	134452156	133073	0.0146	6.3179	up
RARB	chr3	25469833	25639422	169589	0.0132	53.1173	up
RASIP1	chr19	49243970	49223841	20129	0.0126	100	up
RASL12	chr15	65360388	65345674	14714	0.0029	5.1428	up
RASSF5	chr1	206730491	206762616	32125	0.029	7.849	up
RBAK	chr7	5085552	5109119	23567	0.0128	13.0804	up
RBFOX2	chr22	36236630	36134782	101848	0.0475	4.3612	up
RBM12	chr20	34252878	34236846	16032	0.0123	61.0064	up
RBM47	chr4	40517990	40425271	92719	0.02	100	up
RBX1	chr22	41347350	41369019	21669	0.0358	23.6015	up
RC3H2	chr9	125667562	125616023	51539	0.0053	100	up
RCCD1	chr15	91498105	91506355	8250	0	100	up
RCOR3	chr1	211432707	211486655	53948	0.0117	6.4531	up
RCVRN	chr17	9808684	9801026	7658	0.0378	12.5554	up
RELT	chr11	73087404	73108519	21115	0.0099	4.5966	up
RELT	chr11	73087712	73108519	20807	0.0107	3.8334	up
REM2	chr14	23352431	23356889	4458	0.0021	18.3355	up
REPIN1	chr7	150065878	150071133	5255	0.0078	100	up
RER1	chr1	2323213	2336885	13672	0.0241	5.2188	up
REST	chr4	57774041	57802010	27969	0.0185	100	up
RETN	chr19	7733971	7735340	1369	0.0277	37.294	up
RFC4	chr3	186524290	186507681	16609	0.0111	100	up
RFC4	chr3	186524484	186507681	16803	0.0357	100	up
RGMA	chr15	93616389	93586635	29754	0.005	100	up
RGMA	chr15	93616939	93586635	30304	0.0132	100	up
RGMA	chr15	93617216	93586635	30581	0.0043	100	up
RGMA	chr15	93631752	93586635	45117	0.0115	21.6666	up
RGMA	chr15	93632443	93586635	45808	0.0472	34.0276	up
RGPD8	chr2	113191222	113125945	65277	0.0233	7.3173	up
RGS10	chr10	121296045	121259338	36707	0.0396	12.5809	up
RHEB	chr7	151217010	151163097	53913	0.0021	8.8682	up
RIBC2	chr22	45809573	45828295	18722	0.0041	6.9834	up
RINL	chr19	39368919	39358471	10448	0.0214	3.7668	up
RNF212	chr4	1107352	1087095	20257	0.0152	100	up
RNF215	chr22	30783302	30774802	8500	0.0265	100	up
RNF216	chr7	5821361	5659671	161690	0.0006	100	up
RNFT1	chr17	58042117	58029722	12395	0.0193	100	up
RNU4ATAC	chr2	122288455	122288585	130	0.0019	11.9364	up
RPAIN	chr17	5322960	5332985	10025	0.0019	14.0853	up
RPL23AP32	chr2	54756358	54756978	620	0.0249	12.7496	up
RPL23AP64	chr11	118874303	118873670	633	0.0088	16.6477	up
RPLP0	chr12	120639014	120634502	4512	0.0441	6.0734	up
RPRML	chr17	45056614	45055521	1093	0.0175	9.9496	up
RPS10	chr6	34393818	34385230	8588	0.0474	2.8	up
RPS10	chr6	34393902	34385230	8672	0.0474	2.8	up
RPS10-NUDT3	chr6	34393902	34254972	138930	0.0474	2.8	up
RPS16	chr19	39926618	39923846	2772	0.0486	32.3543	up
RPS27A	chr2	55459038	55462989	3951	0.0047	20.1719	up
RPS3A	chr4	152020753	152025804	5051	0.031	15.3721	up
RPS5	chr19	58898635	58906171	7536	0.0211	5.7676	up
RPSAP58	chr19	23945815	24010919	65104	0.0004	7.5709	up
RRAD	chr16	66959439	66955581	3858	0.0348	5.4464	up
RRAS2	chr11	14380031	14299465	80566	0.0264	100	up
RRAS2	chr11	14380073	14299465	80608	0.0264	100	up
RRAS2	chr11	14386052	14299465	86587	0.0259	7.6387	up
RRBP1	chr20	17662928	17594322	68606	0.001	100	up
RSL1D1	chr16	11945442	11928054	17388	0.0139	5.4812	up
RSL24D1	chr15	55489231	55473511	15720	0.0124	13.9902	up
RSPO1	chr1	38100595	38076950	23645	0.0126	3.6608	up
RTKN	chr2	74667710	74652987	14723	0.0078	2.0922	up
RTKN2	chr10	64028466	63952952	75514	0.0205	7.5792	up
RTL1	chr14	101351184	101346991	4193	0.022	100	up
RTN1	chr14	60097532	60062693	34839	0.0118	100	up
RTN1	chr14	60337557	60062693	274864	0.0481	4.4318	up
RUNDC3B	chr7	87257728	87461613	203885	0.0368	8.7173	up
RYR1	chr19	38924339	39078204	153865	0.0408	100	up
S1PR3	chr9	91606361	91619925	13564	0.0002	100	up
SAAL1	chr11	18127638	18101889	25749	0.0094	11.5085	up
SARDH	chr9	136603479	136528683	74796	0.0455	3.4201	up
SCAMP3	chr1	155232176	155225769	6407	0.0091	4.9269	up
SCARNA17	chr18	47340392	47340813	421	0.0176	5.5772	up
SCEL	chr13	78109808	78219398	109590	0.0175	100	up
SCFD1	chr14	31091520	31205018	113498	0.0293	18.8682	up
SCGB1D4	chr11	62066536	62063753	2783	0.0097	100	up
SCN4B	chr11	118023630	118004091	19539	0.0071	11.4761	up
SCRN1	chr7	30029425	29959718	69707	0.0063	100	up
SCRN1	chr7	30029734	29959718	70016	0.007	100	up
SCRN1	chr7	30029905	29959718	70187	0.007	100	up
SCT	chr11	627173	626312	861	0.0063	23.961	up
SCYL1	chr11	65292547	65306182	13635	0.0152	68.8137	up
SCYL2	chr12	100661548	100733914	72366	0.0478	4.225	up
SDC1	chr2	20424927	20400557	24370	0.0158	7.4623	up
SDHAP1	chr3	195717150	195686791	30359	0.0004	18.287	up
SEBOX	chr17	26692265	26691289	976	0.0033	13.7905	up
SEC13	chr3	10362725	10342614	20111	0.0256	6.1052	up
SEC13	chr3	10362855	10342614	20241	0.0465	5.7681	up
SEC13	chr3	10362858	10342614	20244	0.0465	5.7681	up
SEC61B	chr9	101984569	101992901	8332	0.0001	100	up
SEL1L3	chr4	25864610	25749048	115562	0.036	100	up
SELRC1	chr1	53164038	53152013	12025	0.0256	15.9069	up
SEMA3C	chr7	80548667	80371853	176814	0.021	100	up
SEMA6C	chr1	151119140	151104162	14978	0.0266	32.0562	up
SEMA7A	chr15	74726001	74701629	24372	0.0001	100	up
SEMA7A	chr15	74726299	74701629	24670	0.0123	5.9682	up
SEPT6	chrX	118827333	118749687	77646	0.0468	100	up
SERPINA12	chr14	94984181	94953619	30562	0.0116	7.6322	up
SERPINA6	chr14	94789688	94770584	19104	0.0031	100	up
SERPINB5	chr18	61144143	61172318	28175	0.0138	7.8193	up
SERPINB6	chr6	2972399	2948392	24007	0.0002	23.0866	up
SERPINE3	chr13	51915167	51936239	21072	0.0254	5.9592	up
SESN1	chr6	109415708	109307639	108069	0.0278	100	up
SETBP1	chr18	42260137	42457379	197242	0.001	100	up
SETBP1	chr18	42260862	42648475	387613	0.019	8.9488	up
SFXN5	chr2	73298965	73169164	129801	0.0498	4.1242	up
SGCB	chr4	52904485	52886860	17625	0	25.2006	up
SGPP2	chr2	223289321	223423617	134296	0.0013	19.3116	up
SH2D4B	chr10	82297657	82406316	108659	0.0063	56.0432	up
SH3GL3	chr15	84116090	84287493	171403	0.031	100	up
SHANK3	chr22	51113069	51171641	58572	0.035	3.1398	up
SHC2	chr19	460996	416582	44414	0.0034	100	up
SHFM1	chr7	96339203	96318078	21125	0.0234	100	up
SHISA5	chr3	48541661	48509196	32465	0.0104	8.2893	up
SHKBP1	chr19	41082756	41097305	14549	0.0169	30.3702	up
SHMT2	chr12	57623355	57628718	5363	0.0152	6.2984	up
SHROOM3	chr4	77356252	77704405	348153	0	100	up
SIAE	chr11	124543777	124505684	38093	0.0117	9.9118	up
SIGLEC10	chr19	51921057	51913274	7783	0.0207	100	up
SIN3B	chr19	16940208	16991164	50956	0.0389	4.8353	up
SLC12A6	chr15	34630265	34522196	108069	0.0001	27.3147	up
SLC16A6	chr17	66287405	66263166	24239	0.0233	100	up
SLC16A9	chr10	61469649	61410521	59128	0.0105	12.1499	up
SLC18A1	chr8	20040717	20002365	38352	0.0078	100	up
SLC22A20	chr11	64981310	64993511	12201	0.0424	2.1762	up
SLC22A5	chr5	131705400	131731306	25906	0.0133	100	up
SLC26A8	chr6	35992277	35911290	80987	0.0385	2.8701	up
SLC26A8	chr6	35992305	35911290	81015	0.0385	2.8701	up
SLC26A8	chr6	35992413	35911290	81123	0.0385	2.8701	up
SLC2A11	chr22	24199058	24227725	28667	0.0078	100	up
SLC2A5	chr1	9129887	9101426	28461	0.0032	9.1969	up
SLC34A2	chr4	25658085	25680368	22283	0.0391	100	up
SLC35A5	chr3	112280894	112303003	22109	0.0136	7.7936	up
SLC35B1	chr17	47785282	47778689	6593	0.0353	5.315	up
SLC35E2	chr1	1677438	1658823	18615	0.0054	13.8212	up
SLC37A4	chr11	118900278	118895060	5218	0.0152	100	up
SLC37A4	chr11	118901616	118895060	6556	0.0118	100	up
SLC39A4	chr8	145642273	145637797	4476	0.0305	9.3594	up
SLC44A3	chr1	95285900	95360802	74902	0.026	7.2095	up
SLC44A3	chr1	95286099	95360802	74703	0.0146	5.9735	up
SLC6A4	chr17	28562954	28523377	39577	0.0273	100	up
SLC6A9	chr1	44482997	44462154	20843	0.0007	6.9773	up
SLC7A8	chr14	23652849	23594503	58346	0.0423	3.4672	up
SLC8A1	chr2	40739575	40339285	400290	0.0003	100	up
SLCO2B1	chr11	74862031	74917445	55414	0.0201	3.8162	up
SLIT2-IT1	chr4	20393811	20396479	2668	0.0169	9.0553	up
SMAD5-AS1	chr5	135470579	135465202	5377	0.0144	100	up
SMC6	chr2	17935096	17845078	90018	0.0098	100	up
SMU1	chr9	33076714	33041849	34865	0.0209	11.5746	up
SMYD1	chr2	88367298	88412902	45604	0.0432	6.278	up
SNAR-A1	chr19	48421685	48421807	122	0.0233	3.2446	up
SNAR-A1	chr19	48437437	48437559	122	0.0481	3.732	up
SNAR-A2	chr19	48421685	48421807	122	0.0233	3.2446	up
SNAR-A2	chr19	48437437	48437559	122	0.0481	3.732	up
SNAR-C1	chr19	48432074	48432194	120	0.0239	1.6956	up
SNAR-C2	chr19	48432074	48432194	120	0.0239	1.6956	up
SNAR-C5	chr19	48432074	48432194	120	0.0239	1.6956	up
SNHG13	chr4	53578620	53580305	1685	0.0006	100	up
SNORA11B	chr14	91592769	91592896	127	0.0454	100	up
SNORA23	chr11	9450312	9450501	189	0.0107	100	up
SNORA50	chr16	58593835	58593699	136	0.015	6.3188	up
SNORA58	chr3	131198077	131197841	236	0.0041	100	up
SNORA72	chr8	99054445	99054313	132	0.0114	6.5609	up
SNORA78	chr16	2015184	2015311	127	0.0053	14.4806	up
SNORD105	chr19	10218326	10218411	85	0.0163	3.9878	up
SNORD115-17	chr15	25449503	25449585	82	0.0493	13.6961	up
SNORD115-18	chr15	25449503	25449585	82	0.0493	13.6961	up
SNORD115-19	chr15	25449503	25449585	82	0.0493	13.6961	up
SNORD116-11	chr15	25321074	25321168	94	0.0057	100	up
SNORD116-15	chr15	25326432	25326526	94	0.0219	5.166	up
SNORD116-27	chr15	25346720	25346814	94	0.038	100	up
SNORD126	chr14	20794698	20794599	99	0.0027	8.6776	up
SNORD19	chr3	52723255	52723331	76	0.0465	14.1963	up
SNORD41	chr19	12817332	12817262	70	0.0459	7.5797	up
SNORD70	chr2	203141153	203141241	88	0.037	4.097	up
SNORD82	chr2	232325153	232325078	75	0.0398	8.3994	up
SNORD83A	chr22	39711312	39711217	95	0.0334	5.9158	up
SNORD90	chr9	125642598	125642491	107	0.0226	12.0424	up
SNRPD2	chr19	46195443	46190711	4732	0.002	72.2558	up
SNX24	chr5	122181159	122344902	163743	0.0095	37.9485	up
SNX25	chr4	186131283	186285120	153837	0.0469	2.983	up
SNX7	chr1	99127235	99226056	98821	0.0056	100	up
SOHLH2	chr13	36788752	36742344	46408	0.0475	100	up
SORBS1	chr10	97200937	97071529	129408	0.0123	100	up
SP100	chr2	231280870	231335250	54380	0.0034	5.9074	up
SPAG16	chr2	214149115	214182702	33587	0.0212	4.1828	up
SPATA13	chr13	24734860	24881212	146352	0.0171	4.1665	up
SPATA9	chr5	95018714	94994019	24695	0.0479	40.0676	up
SPG21	chr15	65281812	65255362	26450	0.0016	18.1865	up
SPP2	chr2	234959345	234985776	26431	0.049	29.039	up
SPRR2F	chr1	153085989	153084612	1377	0.0032	100	up
SPRYD3	chr12	53473204	53458099	15105	0.0095	10.1491	up
SPTSSB	chr3	161089871	161062579	27292	0.0222	4.7577	up
SRD5A3	chr4	56212387	56239266	26879	0.049	100	up
SREBF2	chr22	42229105	42302375	73270	0.0411	100	up
SRRT	chr7	100472700	100486285	13585	0.0486	4.7891	up
SRSF4	chr1	29508637	29474249	34388	0.0279	32.9787	up
SSTR5	chr16	1122755	1131454	8699	0.0001	100	up
ST6GALNAC4	chr9	130679305	130670164	9141	0.0226	100	up
ST7-AS2	chr7	116785614	116752345	33269	0.0115	3.2366	up
STAG2	chrX	123094474	123236505	142031	0.0489	10.6211	up
STARD13	chr13	33859901	33677271	182630	0.0019	100	up
STEAP1	chr7	89783688	89794141	10453	0.0039	7.2364	up
STK10	chr5	171615346	171469073	146273	0.0239	100	up
STK38L	chr12	27397077	27478890	81813	0.0064	17.8126	up
STOML2	chr9	35103154	35099888	3266	0.0179	10.1307	up
STRADA	chr17	61819330	61780191	39139	0.0111	100	up
SULT6B1	chr2	37415690	37394962	20728	0.0243	100	up
SUMF2	chr7	56131916	56148365	16449	0.049	4.6183	up
SURF1	chr9	136223361	136218665	4696	0.038	14.2961	up
SUSD2	chr22	24577443	24585074	7631	0.0386	10.4958	up
SYAP1	chrX	16737706	16780807	43101	0.0313	100	up
SYBU	chr8	110657051	110586404	70647	0.033	4.2796	up
SYCP2	chr20	58507209	58438617	68592	0.0064	3.3969	up
SYDE1	chr19	15218213	15225789	7576	0.0257	4.7583	up
SYNDIG1L	chr14	74892805	74872595	20210	0.0077	9.0865	up
SYNE2	chr14	64319682	64693167	373485	0.0401	13.426	up
SYNJ2	chr6	158402887	158520207	117320	0.0085	12.0124	up
SYT11	chr1	155829259	155854990	25731	0.0102	5.0774	up
SYT8	chr11	1855673	1858750	3077	0.0379	19.2959	up
TAAR6	chr6	132891460	132892498	1038	0.0334	4.451	up
TACR2	chr10	71176674	71163957	12717	0.0146	4.8932	up
TAF11	chr6	34855819	34845554	10265	0.0371	9.023	up
TARDBP	chr1	11072678	11085549	12871	0.0135	7.706	up
TBCEL	chr11	120894802	120960354	65552	0.0027	7.859	up
TBCEL	chr11	120894812	120960354	65542	0.0027	7.859	up
TBX22	chrX	79277741	79287268	9527	0.006	23.0167	up
TCAP	chr17	37821598	37822807	1209	0.0093	6.1873	up
TCF4	chr18	53255860	52889561	366299	0.0387	20.1009	up
TCF7	chr5	133451349	133483920	32571	0.0254	5.8055	up
TCL6	chr14	96117514	96139789	22275	0.0045	6.1497	up
TCP11	chr6	35109187	35085848	23339	0.0413	8.4117	up
TECR	chr19	14640378	14676792	36414	0.0014	16.2405	up
TEF	chr22	41777962	41795330	17368	0.0496	100	up
TEX2	chr17	62340653	62224794	115859	0.0013	13.5714	up
TEX22	chr14	105864919	105880196	15277	0.0408	100	up
TFAP2E	chr1	36038970	36060927	21957	0.0153	29.0292	up
TFDP2	chr3	141868386	141663269	205117	0.0287	100	up
TFG	chr3	100428385	100467811	39426	0.0152	100	up
TGIF1	chr18	3412071	3458406	46335	0.0173	100	up
THOC4	chr17	79849462	79845710	3752	0.0105	9.5075	up
THOP1	chr19	2785505	2813599	28094	0.001	100	up
TIA1	chr2	70475779	70436575	39204	0.0285	100	up
TIPIN	chr15	66649054	66629007	20047	0.0145	8.6403	up
TJP2	chr9	71736223	71870124	133901	0.0109	8.807	up
TLCD1	chr17	27053230	27051365	1865	0.0098	15.2802	up
TLCD1	chr17	27053949	27051365	2584	0.0016	8.2246	up
TLL2	chr10	98273683	98124362	149321	0.0051	7.9511	up
TLN2	chr15	62939509	63136829	197320	0.0435	100	up
TLX1	chr10	102891060	102897546	6486	0.0477	20.1057	up
TM7SF4	chr8	105352053	105368916	16863	0.0433	4.7062	up
TMC7	chr16	18995255	19075262	80007	0.0067	19.5145	up
TMCC2	chr1	205197037	205242471	45434	0.0057	10.6653	up
TMCC2	chr1	205198058	205242471	44413	0.0185	6.605	up
TMCO4	chr1	20126410	20008705	117705	0.0495	3.9082	up
TMED1	chr19	10946983	10943113	3870	0.0081	4.6747	up
TMEM114	chr16	8622226	8619501	2725	0.0126	17.8182	up
TMEM145	chr19	42817476	42829214	11738	0.0405	7.4299	up
TMEM198	chr2	220408744	220415317	6573	0.0464	4.9184	up
TMEM209	chr7	129845338	129804554	40784	0.0295	10.101	up
TMEM37	chr2	120189445	120196096	6651	0.0135	5.7378	up
TMEM53	chr1	45140099	45119500	20599	0.0111	9.6775	up
TMOD2	chr15	52043757	52108558	64801	0.0293	16.5701	up
TNFAIP2	chr14	103592663	103603776	11113	0.049	3.8825	up
TNFSF13B	chr13	108921976	108960832	38856	0.0088	16.4323	up
TNFSF14	chr19	6670599	6663147	7452	0.0174	1.5723	up
TNIP2	chr4	2757752	2743386	14366	0.0274	3.4818	up
TNNT1	chr19	55660606	55644160	16446	0.0199	13.0143	up
TOMM40L	chr1	161195832	161200407	4575	0.0372	33.1404	up
TONSL	chr8	145669812	145654162	15650	0.0146	17.0067	up
TOP2A	chr17	38574202	38544772	29430	0.0122	100	up
TP53BP1	chr15	43802707	43699411	103296	0.0259	3.6818	up
TPRX1	chr19	48306861	48304499	2362	0.0084	4.5554	up
TRAF7	chr16	2205798	2228130	22332	0.0413	8.0464	up
TRAK1	chr3	42132745	42267268	134523	0.033	3.6721	up
TRIM15	chr6	30130982	30140473	9491	0.0222	4.5345	up
TRIM34	chr11	5653484	5662526	9042	0.0489	100	up
TRIM55	chr8	67039277	67087718	48441	0.032	12.2121	up
TRIM8	chr10	104404251	104418076	13825	0.0213	100	up
TRPC5	chrX	111326004	111017541	308463	0.0003	100	up
TRPV4	chr12	110271212	110220891	50321	0.0457	100	up
TSC22D1	chr13	45150701	45006278	144423	0.0203	100	up
TSC22D3	chrX	106959711	106956451	3260	0.0409	9.5451	up
TSN	chr2	122513120	122525428	12308	0.0229	4.6491	up
TSPAN4	chr11	844445	867116	22671	0.0056	28.275	up
TTC15	chr2	3383445	3483342	99897	0.0034	34.6165	up
TTC29	chr4	147867034	147628178	238856	0.033	4.2795	up
TTLL6	chr17	46871686	46839592	32094	0.0466	10.0281	up
TXLNG	chrX	16804554	16862642	58088	0.0129	100	up
TXNRD2	chr22	19929359	19863039	66320	0.0364	3.5254	up
U2AF2	chr19	56165415	56186082	20667	0.0004	100	up
UBE2D1	chr10	60094738	60130513	35775	0.0146	100	up
UBE2F	chr2	238875586	238951423	75837	0	100	up
UBE2F-SCLY	chr2	238875586	239008054	132468	0	100	up
UBE2J1	chr6	90062619	90036343	26276	0.0411	5.9678	up
UBE2MP1	chr16	34404762	34403801	961	0.0489	2.5854	up
UBE4A	chr11	118230295	118269926	39631	0.0082	16.6144	up
UBFD1	chr16	23568861	23585710	16849	0.0317	9.4324	up
UBQLNL	chr11	5537956	5535622	2334	0.0388	100	up
UEVLD	chr11	18610281	18553243	57038	0.0187	6.0995	up
UGT1A6	chr2	234600320	234681945	81625	0.0229	100	up
ULBP2	chr6	150263135	150270368	7233	0.0359	6.6835	up
UNC45B	chr17	33474835	33516364	41529	0.0199	100	up
UNC5D	chr8	35092974	35652181	559207	0.0283	100	up
UPK1A	chr19	36157714	36169367	11653	0.0329	3.5402	up
USE1	chr19	17326154	17330638	4484	0.0014	100	up
USH1G	chr17	72919351	72912175	7176	0.013	17.1122	up
USP17	chr4	9217130	9218723	1593	0.0004	1.5012	up
USP17L5	chr4	9326890	9328483	1593	0.0095	1.9346	up
UTP20	chr12	101673904	101780397	106493	0.016	100	up
VAMP3	chr1	7831328	7841492	10164	0.0129	55.7366	up
VARS	chr6	31763712	31745296	18416	0.0379	4.0497	up
VARS2	chr6	30881981	30894235	12254	0.0274	16.6616	up
VHL	chr3	10183318	10195354	12036	0.0143	11.4535	up
VKORC1L1	chr7	65338256	65419800	81544	0.0333	100	up
VMAC	chr19	5904851	5910263	5412	0.0012	11.0616	up
VPS18	chr15	41186627	41196173	9546	0.0306	4.6632	up
VSIG2	chr11	124622109	124617369	4740	0.0379	100	up
VTCN1	chr1	117753549	117686208	67341	0.0325	12.4896	up
WAPAL	chr10	88281541	88195012	86529	0.0247	6.3048	up
WASH1	chr9	29739	14510	15229	0.0117	3.3702	up
WDR45L	chr17	80606411	80572437	33974	0.0362	7.2772	up
WDR48	chr3	39093506	39137881	44375	0.0384	3.2265	up
WDR53	chr3	196295413	196281058	14355	0.0119	10.8198	up
WDR73	chr15	85197521	85186011	11510	0.0134	5.6654	up
WHSC1	chr4	1894508	1944302	49794	0.0386	8.4863	up
WHSC1	chr4	1902352	1950545	48193	0.0017	100	up
WNT5B	chr12	1726221	1756377	30156	0.0404	4.422	up
WNT5B	chr12	1738411	1756378	17967	0.0249	7.7728	up
WWTR1	chr3	149421060	149235021	186039	0.0468	100	up
XIRP1	chr3	39234077	39224706	9371	0.0347	11.4403	up
XIRP1	chr3	39234085	39224705	9380	0.0347	11.4403	up
XKR3	chr22	17302584	17264305	38279	0.0468	100	up
XPO7	chr8	21777179	21864096	86917	0.0021	100	up
XRCC6	chr22	42017294	42060052	42758	0.0227	20.1817	up
XYLB	chr3	38388250	38456467	68217	0.0328	4.7459	up
YEATS4	chr12	69753531	69784576	31045	0.0235	5.4763	up
YWHAZ	chr8	101963560	101930803	32757	0.0369	100	up
ZBED4	chr22	50247496	50283726	36230	0.0259	100	up
ZBTB2	chr6	151712677	151685249	27428	0.0002	100	up
ZBTB42	chr14	105266932	105271048	4116	0.0097	100	up
ZC3H6	chr2	113033177	113097640	64463	0.042	100	up
ZCCHC16	chrX	111326252	111700473	374221	0.0111	100	up
ZDHHC16	chr10	99205929	99217127	11198	0.0036	100	up
ZDHHC16	chr10	99205946	99217127	11181	0.0036	100	up
ZDHHC9	chrX	128977910	128937263	40647	0.03	8.9871	up
ZFAND2B	chr2	220071537	220074370	2833	0.0138	3.5999	up
ZIC5	chr13	100624178	100615274	8904	0.0428	100	up
ZMAT1	chrX	101187039	101137259	49780	0.0398	9.8444	up
ZMYND10	chr3	50383156	50378536	4620	0.0041	34.015	up
ZNF101	chr19	19779662	19791138	11476	0.0021	8.8683	up
ZNF175	chr19	52074530	52092991	18461	0.0119	6.4489	up
ZNF251	chr8	145980970	145946293	34677	0.0084	14.679	up
ZNF276	chr16	89787392	89807332	19940	0.04	4.2249	up
ZNF276	chr16	89787951	89807332	19381	0.0359	6.7094	up
ZNF320	chr19	53394599	53379424	15175	0.0438	3.2595	up
ZNF331	chr19	54058560	54083523	24963	0.0165	8.1923	up
ZNF398	chr7	148844559	148880118	35559	0.0081	100	up
ZNF43	chr19	22018970	21987751	31219	0.0085	9.4387	up
ZNF487P	chr10	43932573	43978007	45434	0.0365	2.651	up
ZNF516	chr18	74207146	74069636	137510	0.0119	15.1725	up
ZNF561	chr19	9731916	9718001	13915	0.0469	100	up
ZNF649	chr19	52408305	52392487	15818	0.0362	5.79	up
ZNF668	chr16	31084823	31072168	12655	0.0317	100	up
ZNF672	chr1	249132529	249143714	11185	0.042	6.8645	up
ZNF676	chr19	22379753	22361902	17851	0.0164	100	up
ZNF680	chr7	64023505	63985033	38472	0.0023	10.5082	up
ZNF69	chr19	11998669	12025365	26696	0.0278	100	up
ZNF773	chr19	58011308	58019510	8202	0.0104	5.6237	up
ZNF828	chr13	115079964	115092803	12839	0.0304	100	up
ZNF830	chr17	33288548	33290205	1657	0.0053	26.5022	up
ZNF90	chr19	20188802	20231977	43175	0.0325	4.5812	up
ZNF91	chr19	23578269	23540497	37772	0.0076	7.7459	up
ZNHIT2	chr11	64885170	64883874	1296	0.0291	22.852	up
ZSCAN12P1	chr6	28058928	28063493	4565	0.0406	12.5955	up
ZSCAN4	chr19	58180302	58190520	10218	0.026	6.0473	up
tAKR	chr10	4958465	4913858	44607	0.0037	100	up

## Sheet: Promoter Senescent vs Youn.down
Down-regulated hydromethylated sites in promoter region between the senescent cells and the young cells
Promoter information					P-value, fold change, regulation
GeneName	Chromosome	TSS	TTS	GeneLength	P-value (Senescent vs Young)	Fold Change (Senescent vs Young)	Regulation
ABLIM2	chr4	8160559	8008747	151812	0.0085	-3.678	down
ADAMTS10	chr19	8675588	8645125	30463	0.0089	-2.4477	down
AIF1	chr6	31582993	31584798	1805	0.0263	-2.5601	down
AIF1	chr6	31583032	31584798	1766	0.0219	-2.3626	down
ANKRD28	chr3	15839691	15708743	130948	0.0394	-6.7754	down
ARL4A	chr7	12726451	12730558	4107	0.0088	-4.5997	down
ATF6B	chr6	32096017	32083044	12973	0.0199	-2.7675	down
ATP5B	chr12	57039852	57031958	7894	0.0028	-7.4545	down
ATRN	chr20	3451664	3596550	144886	0.0158	-3.7175	down
C14orf135	chr14	60558628	60601532	42904	0.044	-3.3698	down
C17orf108	chr17	26220409	26205339	15070	0.0445	-6.0532	down
C1QB	chr1	22979681	22988029	8348	0.0407	-3.3747	down
CACHD1	chr1	64936475	65158741	222266	0.0486	-3.0301	down
CACNA1F	chrX	49089833	49061522	28311	0.0325	-1.5636	down
CBWD2	chr2	114195267	114253781	58514	0.0209	-5.1355	down
CCDC132	chr7	92861652	92905737	44085	0.0332	-5.2011	down
CCDC28B	chr1	32666201	32670991	4790	0.0173	-2.3152	down
CCL20	chr2	228678557	228682280	3723	0.047	-12.0308	down
CEACAM18	chr19	51979837	51986611	6774	0.0455	-12.5756	down
CENPL	chr1	173793270	173768687	24583	0.0055	-2.3494	down
CENPL	chr1	173793777	173768687	25090	0.0079	-2.1246	down
CEP164	chr11	117198570	117283982	85412	0.0446	-2.4113	down
CHRNB3	chr8	42552561	42592209	39648	0.0072	-5.41	down
CLDN20	chr6	155585146	155597682	12536	0.0317	-6.7242	down
CTRL	chr16	67965778	67963472	2306	0.0056	-2.0753	down
CYTH3	chr7	6312242	6201411	110831	0.0218	-2.6386	down
DDX58	chr9	32526322	32455299	71023	0.0074	-2.9662	down
DEPDC1B	chr5	59995993	59892738	103255	0.0133	-5.9635	down
DNAJC21	chr5	34929697	34959069	29372	0.0307	-2.0385	down
EHD2	chr19	48216600	48246391	29791	0.0016	-3.5968	down
EIF4E3	chr3	71778269	71728439	49830	0.0026	-3.4112	down
ELAC2	chr17	12921381	12894928	26453	0.0404	-1.9052	down
ESRG	chr3	54673884	54666150	7734	0.0239	-1.6685	down
FAM111A	chr11	58910317	58922511	12194	0.02	-3.2775	down
FAM115C	chr7	143412938	143427173	14235	0.0395	-3.6707	down
FAM138C	chr9	35864	34393	1471	0.0186	-2.479	down
FAM73A	chr1	78245308	78344081	98773	0.0498	-3.5403	down
FBXO17	chr19	39466380	39432041	34339	0.0292	-3.2425	down
FCGBP	chr19	40440533	40353962	86571	0.0038	-11.4693	down
FCGR1A	chr1	149754249	149764074	9825	0.0213	-8.2146	down
FXYD3	chr19	35606731	35612569	5838	0.006	-7.2661	down
GDF11	chr12	56137063	56146665	9602	0.0026	-4.1295	down
GNG2	chr14	52327021	52436518	109497	0.0377	-4.6488	down
GRIA1	chr5	152870083	153193429	323346	0.0107	-2.7273	down
HIST1H2AJ	chr6	27782518	27782079	439	0.024	-8.9397	down
HIST1H4I	chr6	27107087	27107457	370	0.0066	-3.9317	down
HLA-DPA1	chr6	33041454	33032345	9109	0.0286	-13.877	down
IFI44L	chr1	79086087	79111830	25743	0.0097	-3.7821	down
IGSF10	chr3	151158578	151153777	4801	0.0366	-3.887	down
IL3	chr5	131396346	131398896	2550	0.0434	-3.0415	down
IL36RN	chr2	113816684	113822320	5636	0.0292	-5.3217	down
JARID2	chr6	15246526	15522253	275727	0.0016	-4.649	down
KDELR1	chr19	48894810	48885826	8984	0.0216	-2.3994	down
KIAA0125	chr14	106383837	106398502	14665	0.0004	-11.538	down
KLF7	chr2	208030614	207945528	85086	0.0042	-4.5982	down
KRT15	chr17	39675270	39669996	5274	0.0184	-3.3864	down
KRT3	chr12	53189892	53183468	6424	0.0197	-2.4398	down
LCE1C	chr1	152779107	152777310	1797	0.0193	-6.5964	down
LINC00263	chr10	102133332	102148111	14779	0.0282	-4.2912	down
LOC100129726	chr2	43454349	43455994	1645	0.0389	-27.0541	down
LOC100130275	chr6	10412550	10416402	3852	0.0161	-4.8846	down
LOC100506321	chr14	65556635	65561029	4394	0.0273	-6.8803	down
LOC100506548	chr5	40829244	40825364	3880	0.0462	-2.3442	down
LOC100507470	chr10	87337487	87366972	29485	0.0018	-5.2165	down
LOC100507634	chr1	55681080	55683128	2048	0.0142	-2.4553	down
LOC285205	chr3	107602051	107647753	45702	0.0017	-9.9385	down
LOC285593	chr5	173006645	173012075	5430	0.0189	-3.2757	down
LOC285593	chr5	173006656	173008614	1958	0.0189	-3.2757	down
LRCH4	chr7	100183776	100171633	12143	0.0258	-2.6581	down
LRRC4B	chr19	51071302	51020149	51153	0.0263	-52.9104	down
LTBP4	chr19	41099071	41135725	36654	0.0433	-2.8855	down
MAP6	chr11	75379479	75313904	65575	0.041	-2.9937	down
MCTP1	chr5	94417545	94042288	375257	0.049	-7.4236	down
MED8	chr1	43855483	43850396	5087	0.0414	-3.0333	down
MIR103B2	chr20	3898210	3898148	62	0.0447	-2.1742	down
MIR1270-1	chr19	20579322	20579239	83	0.0358	-4.6928	down
MIR1270-2	chr19	20579322	20579239	83	0.0358	-4.6928	down
MIR147	chr9	123007328	123007256	72	0.0093	-3.9902	down
MIR1537	chr1	236016360	236016299	61	0.0049	-5.5123	down
MIR194-1	chr1	220291583	220291498	85	0.0228	-21.5638	down
MIR215	chr1	220291304	220291194	110	0.0228	-21.5638	down
MIR3607	chr5	85916313	85916392	79	0.0021	-5.319	down
MIR4457	chr5	1309492	1309424	68	0.0012	-4.8141	down
MIR4513	chr15	75081098	75081012	86	0.0348	-4.7287	down
MIR4796	chr3	114462372	114462291	81	0.0116	-5.5856	down
MME	chr3	154797435	154901518	104083	0.0499	-2.756	down
MME	chr3	154797704	154901518	103814	0.0139	-5.1238	down
MTMR1	chrX	149861868	149933575	71707	0.0148	-2.394	down
MUL1	chr1	20834674	20825940	8734	0.0118	-2.6272	down
NECAP1	chr12	8234806	8250373	15567	0.0292	-3.2772	down
NEDD9	chr6	11232915	11200605	32310	0.039	-4.4226	down
NFRKB	chr11	129762904	129733669	29235	0.01	-4.2526	down
NSUN4	chr1	46806389	46830690	24301	0.0052	-2.849	down
OR1F2P	chr16	3265561	3266546	985	0.0334	-2.7009	down
OR51I2	chr11	5474637	5475707	1070	0.0438	-3.7731	down
OR5M11	chr11	56310733	56309815	918	0.0079	-2.9617	down
OSBPL1A	chr18	21852196	21742010	110186	0.037	-2.5048	down
P2RY6	chr11	72975569	73008850	33281	0.0496	-3.0726	down
PARP2	chr14	20811772	20826063	14291	0.0146	-3.4874	down
PLEKHN1	chr1	901876	910484	8608	0.0198	-2.1587	down
PPP2R4	chr9	131873227	131911225	37998	0.0461	-7.2073	down
PPP2R4	chr9	131873592	131911225	37633	0.0443	-7.6185	down
PRAMEF22	chr1	13331671	13328832	2839	0.002	-2.5761	down
PRAMEF3	chr1	13331692	13328195	3497	0.002	-2.5761	down
RASSF1	chr3	50374895	50367216	7679	0.0293	-4.6295	down
RBBP9	chr20	18477887	18467187	10700	0.0462	-2.1398	down
RNASE7	chr14	21510384	21512392	2008	0.0336	-4.5978	down
SAA3P	chr11	18137679	18134018	3661	0.0001	-5.7397	down
SCNN1A	chr12	6486523	6456008	30515	0.0478	-2.0539	down
SCRG1	chr4	174320617	174309298	11319	0.0218	-4.1991	down
SENP6	chr6	76311621	76427994	116373	0.0438	-2.3159	down
SEPW1	chr19	48281841	48287943	6102	0.0167	-2.6656	down
SETD1B	chr12	122242637	122270562	27925	0.0016	-5.7766	down
SGOL2	chr2	201390864	201445391	54527	0.0147	-3.0537	down
SLC25A21	chr14	37641865	37147125	494740	0.0131	-2.3547	down
SLC25A26	chr3	66271167	66429351	158184	0.026	-2.8811	down
SLC5A1	chr22	32455156	32509011	53855	0.0429	-2.6867	down
SMA4	chr5	69586004	69434688	151316	0.0154	-2.543	down
SMAP1	chr6	71377478	71571716	194238	0.0287	-9.2324	down
SNORA65	chr9	130210916	130210780	136	0.0128	-11.7681	down
SP4	chr7	21467688	21554151	86463	0.0412	-2.0369	down
SPANXN5	chrX	52826388	52825185	1203	0.0364	-2.7222	down
SPATC1	chr8	145086581	145102015	15434	0.0456	-2.455	down
SPPL3	chr12	121342155	121200312	141843	0.0474	-3.4747	down
STRA6	chr15	74501371	74486728	14643	0.0165	-4.9291	down
STX3	chr11	59522531	59573355	50824	0.0143	-2.3562	down
SYNJ2BP	chr14	70883807	70833212	50595	0.0009	-11.435	down
SYNJ2BP-COX16	chr14	70883807	70791797	92010	0.0009	-11.435	down
TADA3	chr3	9834420	9824811	9609	0.0364	-1.9632	down
TAP1	chr6	32821748	32812985	8763	0.0417	-2.5325	down
TIAM2	chr6	155411422	155578857	167435	0.0177	-1.7884	down
TMED5	chr1	93646246	93615298	30948	0.0251	-2.5588	down
TOX4	chr14	21945334	21967319	21985	0.0257	-3.1665	down
TPBG	chr6	83072922	83077133	4211	0.0332	-3.2857	down
TRIM43B	chr2	96150479	96142714	7765	0.0446	-4.5905	down
TRIM62	chr1	33647671	33611002	36669	0.0232	-1.5979	down
TROVE2	chr1	193028551	193055115	26564	0.0111	-3.1671	down
TSIX	chrX	73012039	73049066	37027	0.0478	-19.7569	down
TTBK2	chr15	43213007	43036541	176466	0.0164	-13.2852	down
UBTFL1	chr11	89819117	89820299	1182	0.013	-4.2473	down
UPK2	chr11	118827007	118829269	2262	0.0128	-2.9117	down
WDFY1	chr2	224810052	224740064	69988	0.0188	-3.8601	down
WDR54	chr2	74648884	74652882	3998	0.041	-1.8509	down
WDR91	chr7	134896316	134868589	27727	0.0346	-3.2311	down
ZFP37	chr9	115818996	115804173	14823	0.0299	-2.6859	down
ZNF185	chrX	152082985	152142025	59040	0.0231	-5.926	down
ZNF610	chr19	52839497	52870376	30879	0.0248	-2.2053	down
ZNRF3	chr22	29313376	29453476	140100	0.0218	-3.3447	down

## Sheet: Genebody Senescent vs Young.up
Up-regulated hydromethylated sites in genebody region between the senescent cells and the young cells
genebody information					P-value, fold change, regulation
GeneName	Chromosome	TSS	TTS	GeneLength	P-value (Senescent vs Young)	Fold Change (Senescent vs Young)	Regulation
A1BG-AS1	chr19	58863335	58866549	3214	0.0341	100	up
AAMP	chr2	219134893	219128851	6042	0.0452	8.9287	up
AARS2	chr6	44281063	44266462	14601	0.0442	3.5141	up
AARSD1	chr17	41132020	41102542	29478	0.0294	2.2262	up
ABT1	chr6	26597170	26600277	3107	0	100	up
ACAD8	chr11	134123433	134135746	12313	0.0383	3.3812	up
ACOT8	chr20	44486048	44470359	15689	0.0049	1.6052	up
ADAR	chr1	154578776	154554533	24243	0.0492	2.6935	up
AGPAT1	chr6	32143916	32135982	7934	0.0094	2.6906	up
AIM1L	chr1	26680621	26648349	32272	0.0266	1.546	up
ALAS1	chr3	52232115	52248343	16228	0.0453	3.2351	up
ALAS1	chr3	52232143	52248343	16200	0.0453	3.2351	up
ALG3	chr3	183966759	183960116	6643	0.0083	18.9736	up
ALG3	chr3	183967313	183960116	7197	0.0118	21.0293	up
AOC3	chr17	41003200	41010140	6940	0.016	8.6449	up
APOBEC3A	chr22	39353526	39359188	5662	0.0138	5.4998	up
APOLD1	chr12	12938540	12944399	5859	0.0223	6.9452	up
ARHGDIA	chr17	79828790	79825596	3194	0.0153	100	up
ARHGDIA	chr17	79829282	79825596	3686	0.0393	100	up
ARHGEF3	chr3	56835995	56761445	74550	0.0441	1.6637	up
ARPP19	chr15	52861213	52839431	21782	0.0437	2.974	up
ART5	chr11	3663485	3659735	3750	0.031	15.3716	up
ART5	chr11	3663546	3659735	3811	0.0057	19.3027	up
ASB2	chr14	94443076	94400498	42578	0.0104	1.7966	up
ASCL3	chr11	8964580	8959118	5462	0.0232	23.4831	up
ASGR1	chr17	7082883	7076750	6133	0.0296	2.0986	up
ASIP	chr20	32848170	32857148	8978	0.0198	5.6265	up
ATF3	chr1	212788359	212794119	5760	0.0011	8.9551	up
ATP4A	chr19	36054560	36041094	13466	0.0092	2.4885	up
ATP5G2	chr12	54070109	54058943	11166	0.0367	7.7113	up
ATP5H	chr17	73043074	73034954	8120	0.0441	5.0578	up
ATP5J2	chr7	99063824	99055783	8041	0.0219	3.824	up
ATP5O	chr21	35288158	35275756	12402	0.0282	2.9051	up
ATP6V0B	chr1	44440601	44443972	3371	0.0176	38.4297	up
ATXN2L	chr16	28834413	28848558	14145	0.0168	3.2851	up
BATF3	chr1	212873327	212859758	13569	0.0401	1.875	up
BCL2L1	chr20	30310656	30252260	58396	0.0177	1.5001	up
BEST2	chr19	12863406	12869271	5865	0.0219	2.0329	up
BHLHB9	chrX	101975641	102007369	31728	0.0313	2.4421	up
BIN3	chr8	22526661	22477946	48715	0.002	1.5819	up
BRMS1	chr11	66112582	66104803	7779	0.0092	2.5647	up
BTN2A2	chr6	26383323	26395100	11777	0.0158	3.4902	up
BTN2A2	chr6	26383328	26395100	11772	0.0158	3.4902	up
BTN2A2	chr6	26383438	26395100	11662	0.0158	3.4902	up
C10orf55	chr10	75682535	75669726	12809	0.0459	4.9893	up
C14orf142	chr14	93673459	93669236	4223	0.0278	4.9063	up
C15orf58	chr15	90777486	90785312	7826	0.0002	15.1343	up
C16orf58	chr16	31519706	31500812	18894	0.025	3.8152	up
C17orf109	chr17	73629513	73637486	7973	0.02	4.1164	up
C17orf64	chr17	58499864	58508787	8923	0.0312	3.1676	up
C17orf96	chr17	36831187	36827958	3229	0.0422	7.8921	up
C18orf56	chr18	658340	649619	8721	0.0017	7.3968	up
C19orf25	chr19	1479228	1473199	6029	0.0315	4.5879	up
C19orf57	chr19	14016909	13993167	23742	0.0465	2.3844	up
C1QA	chr1	22963117	22966175	3058	0.029	5.1852	up
C1RL	chr12	7261869	7247145	14724	0.0026	4.4656	up
C1orf144	chr1	16693582	16724640	31058	0.0064	1.7978	up
C1orf182	chr1	156307104	156316785	9681	0.0461	2.5983	up
C1orf226	chr1	162351519	162356608	5089	0.0061	13.5352	up
C1orf51	chr1	150255228	150259501	4273	0.0225	4.3905	up
C22orf13	chr22	24951275	24936405	14870	0.0481	1.6416	up
C22orf23	chr22	38349654	38339056	10598	0.0497	4.7805	up
C22orf23	chr22	38349676	38339056	10620	0.0497	4.7805	up
C22orf32	chr22	42475694	42480288	4594	0.0137	15.6785	up
C22orf39	chr22	19435755	19430672	5083	0.0072	12.8036	up
C2orf16	chr2	27799388	27805589	6201	0.0278	5.2104	up
C2orf29	chr2	101869344	101886778	17434	0.0492	1.949	up
C3orf27	chr3	128294929	128290842	4087	0.0237	100	up
C3orf58	chr3	143690639	143711210	20571	0.0256	1.8858	up
C3orf58	chr3	143692166	143711210	19044	0.0231	1.9971	up
C4orf14	chr4	57843826	57829515	14311	0.0407	3.6043	up
C5orf35	chr5	56205086	56213165	8079	0.0418	3.7723	up
C5orf60	chr5	179072047	179068557	3490	0.0041	7.47	up
C6orf57	chr6	71276624	71298606	21982	0.0112	1.9103	up
C7orf65	chr7	47694841	47701246	6405	0.0006	40.5612	up
C8orf33	chr8	146277823	146281416	3593	0.0033	32.5016	up
C8orf46	chr8	67405490	67430759	25269	0.037	2.4201	up
C8orf73	chr8	144654928	144648362	6566	0.0431	5.3653	up
C9orf114	chr9	131592085	131584344	7741	0.0127	4.565	up
C9orf16	chr9	130922538	130926207	3669	0.0496	4.7073	up
C9orf43	chr9	116173021	116191879	18858	0.0278	3.1427	up
C9orf96	chr9	136243283	136271220	27937	0.0262	1.7488	up
CALHM3	chr10	105238997	105232560	6437	0.0485	3.1794	up
CAND2	chr3	12838170	12876313	38143	0.0192	2.2866	up
CASP8	chr2	202125222	202152434	27212	0.0332	2.9612	up
CCDC101	chr16	28565248	28603111	37863	0.0401	2.0152	up
CCDC115	chr2	131099922	131095815	4107	0.0489	2.7836	up
CCDC157	chr22	30752626	30772818	20192	0.0456	1.9461	up
CCDC42B	chr12	113587662	113597081	9419	0.0036	4.7116	up
CCDC43	chr17	42767165	42754804	12361	0.0152	5.608	up
CCDC47	chr17	61851088	61822609	28479	0.0346	1.8089	up
CCDC78	chr16	776473	772581	3892	0.0292	12.533	up
CCL25	chr19	8117645	8127547	9902	0.0283	4.0083	up
CCNA2	chr4	122745088	122737598	7490	0.0329	11.0515	up
CCNG2	chr4	78078356	78091213	12857	0.0019	8.4115	up
CD27	chr12	6554050	6560884	6834	0.0235	3.2785	up
CD300C	chr17	72542282	72537246	5036	0.0006	29.8206	up
CD6	chr11	60739114	60787848	48734	0.0321	1.545	up
CD99	chrX	2609227	2659350	50123	0.0367	2.4907	up
CD99	chrY	2559227	2609350	50123	0.0074	2.3046	up
CDH5	chr16	66400524	66438689	38165	0.011	2.1251	up
CDK5RAP1	chr20	31989337	31946644	42693	0.0279	1.6568	up
CDKN1A	chr6	36644236	36655116	10880	0.0124	4.99	up
CDKN1A	chr6	36644266	36655116	10850	0.0124	4.99	up
CDKN1A	chr6	36646455	36655116	8661	0.0163	4.918	up
CDKN1A	chr6	36646486	36655116	8630	0.0163	4.918	up
CEACAM4	chr19	42133442	42125343	8099	0.0476	11.2319	up
CENPBD1	chr16	90039240	90036182	3058	0.0326	18.0277	up
CENPJ	chr13	25497085	25456411	40674	0.0363	1.8832	up
CERCAM	chr9	131182758	131199630	16872	0.0244	3.3526	up
CFC1	chr2	131357082	131350334	6748	0.0245	1.5819	up
CFC1B	chr2	131357251	131350352	6899	0.0403	1.5339	up
CFLAR	chr2	202004997	202037411	32414	0.0243	1.9584	up
CHMP4B	chr20	32399109	32442173	43064	0.0158	1.9648	up
CHP	chr15	41523436	41574083	50647	0.0094	1.6584	up
CHRNA3	chr15	78913637	78887646	25991	0.0081	2.5801	up
CISD2	chr4	103790134	103813963	23829	0.0268	1.7742	up
CITED1	chrX	71526837	71521487	5350	0.0284	100	up
CITED1	chrX	71527037	71521487	5550	0.0284	100	up
CLDN7	chr17	7166264	7163221	3043	0.0415	100	up
CLEC1B	chr12	10151899	10145661	6238	0.0311	19.2533	up
CLK3	chr15	74900712	74922542	21830	0.043	4.0889	up
CLK3	chr15	74907334	74922542	15208	0.0262	6.7521	up
CMTM3	chr16	66637934	66647795	9861	0.0053	4.6347	up
CMTM3	chr16	66638227	66647795	9568	0.0046	4.744	up
CMTM3	chr16	66638566	66647795	9229	0.0065	4.667	up
CMTM3	chr16	66638633	66647795	9162	0.0065	4.667	up
CNIH2	chr11	66045695	66051683	5988	0.0023	9.4242	up
COMMD3	chr10	22605311	22609246	3935	0.0002	26.17	up
COMT	chr22	19939044	19957498	18454	0.0242	2.086	up
COPE	chr19	19030199	19010322	19877	0.0099	4.7109	up
COPS7A	chr12	6833149	6841041	7892	0.0129	1.8681	up
COPS7A	chr12	6833179	6841041	7862	0.0129	1.8681	up
COPS7A	chr12	6833244	6841041	7797	0.0129	1.8681	up
COPS7A	chr12	6833448	6841041	7593	0.0129	1.8681	up
CORO2B	chr15	68871307	69020144	148837	0.0159	1.5682	up
CORO2B	chr15	68908878	69020144	111266	0.0122	1.9883	up
CORO2B	chr15	68924326	69020144	95818	0.0068	2.1245	up
CPNE6	chr14	24540755	24547296	6541	0.0429	4.1275	up
CPSF3	chr2	9563867	9613227	49360	0.001	2.9403	up
CREBL2	chr12	12764830	12798041	33211	0.0118	1.8658	up
CRHBP	chr5	76248679	76265299	16620	0.0453	1.9208	up
CRYGN	chr7	151137099	151127055	10044	0.0029	2.5585	up
CSNK1E	chr22	38713413	38686696	26717	0.0252	2.0907	up
CSNK1E	chr22	38714089	38686696	27393	0.0238	2.0523	up
CT45A4	chrX	134936735	134928696	8039	0.0462	3.0648	up
CTGF	chr6	132272518	132269316	3202	0.0398	11.691	up
CTRB1	chr16	75252883	75258822	5939	0.0453	6.3838	up
CTXN3	chr5	126988706	126994322	5616	0.0109	100	up
CUZD1	chr10	124605691	124591670	14021	0.0426	3.9242	up
CXorf40A	chrX	148626065	148632086	6021	0.0337	5.3403	up
CYB5D1	chr17	7761063	7765600	4537	0.0361	4.7427	up
CYP2W1	chr7	1022834	1029276	6442	0.0206	5.9891	up
DBNDD2	chr20	44034632	44039250	4618	0.0235	3.553	up
DBNDD2	chr20	44034654	44039250	4596	0.0235	3.5531	up
DBNDD2	chr20	44034820	44039250	4430	0.0275	3.0311	up
DBNDD2	chr20	44034860	44039250	4390	0.0466	2.8991	up
DBNDD2	chr20	44035227	44039250	4023	0.0006	100	up
DCAF13	chr8	104426941	104455680	28739	0.0025	2.4467	up
DCLRE1B	chr1	114447914	114456708	8794	0.0344	3.3567	up
DCTN1	chr2	74607482	74588280	19202	0.0475	1.7604	up
DDIT3	chr12	57914300	57910370	3930	0.0004	30.2851	up
DEFB107A	chr8	7353367	7366833	13466	0.0295	5.1897	up
DEFB107B	chr8	7353367	7366833	13466	0.0295	5.1897	up
DERL3	chr22	24181199	24176689	4510	0.0331	2.9326	up
DES	chr2	220283098	220291461	8363	0.0032	9.3195	up
DGUOK	chr2	74153952	74186088	32136	0.013	1.5755	up
DHFRL1	chr3	93781831	93776765	5066	0.0174	12.1444	up
DHFRL1	chr3	93782067	93776765	5302	0.0174	12.144	up
DHX40	chr17	57642885	57685713	42828	0.0257	1.7023	up
DKFZP434K028	chr11	61525136	61521500	3636	0.0001	100	up
DMRTA1	chr9	22446839	22452472	5633	0.0334	100	up
DNAJC19	chr3	180707562	180701497	6065	0.0241	7.1701	up
DNAJC2	chr7	102985320	102952920	32400	0.01	2.0057	up
DOC2A	chr16	30022401	30016834	5567	0.044	11.3678	up
EARS2	chr16	23568696	23533333	35363	0.0026	1.9563	up
ECSCR	chr5	138842320	138784244	58076	0.0159	31.7011	up
EDC4	chr16	67906998	67918406	11408	0.0242	3.3935	up
EFNB1	chrX	68048839	68062006	13167	0.0249	1.795	up
EGFL7	chr9	139560223	139567130	6907	0.0109	6.1516	up
EIF3J	chr15	44829265	44855001	25736	0.045	1.864	up
EIF4G2	chr11	10830582	10818592	11990	0.028	3.6741	up
EME2	chr16	1823228	1826239	3011	0.0401	2.8293	up
ENOPH1	chr4	83351725	83382244	30519	0.0173	4.0856	up
ENOSF1	chr18	712517	670323	42194	0.0442	1.7838	up
ENOSF1	chr18	712662	670323	42339	0.0452	1.7891	up
EPHA10	chr1	38230824	38225944	4880	0.0318	5.5144	up
EPS15	chr1	51887793	51819934	67859	0.0485	1.5362	up
ERO1L	chr14	53162419	53108604	53815	0.0199	1.5451	up
ETAA1	chr2	67624441	67637533	13092	0.0466	3.2779	up
EXOSC3	chr9	37785065	37780307	4758	0.0359	22.3893	up
EXOSC3	chr9	37785067	37780307	4760	0.0359	22.389	up
F7	chr13	113760104	113774995	14891	0.042	1.6586	up
FABP5	chr8	82192717	82197012	4295	0.001	100	up
FADS3	chr11	61659006	61640997	18009	0.0226	3.3716	up
FAM150B	chr2	288308	279560	8748	0.002	100	up
FAM167A	chr8	11324276	11278972	45304	0.037	1.7225	up
FAM171A2	chr17	42441235	42431100	10135	0.0117	112.548	up
FAM22G	chr9	99691285	99701700	10415	0.046	2.0333	up
FAM75D5	chr9	84528351	84534842	6491	0.0069	21.6678	up
FAM90A9	chr8	7618851	7621862	3011	0.0344	4.1966	up
FBXO24	chr7	100187195	100198740	11545	0.0228	3.048	up
FBXO6	chr1	11724149	11734409	10260	0.0438	2.0145	up
FCAR	chr19	55385548	55400439	14891	0.0331	1.8992	up
FEM1A	chr19	4791727	4795571	3844	0.0018	37.2683	up
FEN1	chr11	61560108	61564714	4606	0.0135	14.9156	up
FGFR1OP	chr6	167412815	167454066	41251	0.0183	1.6203	up
FHDC1	chr4	153864134	153900848	36714	0.0251	3.0024	up
FLJ39051	chr11	126225482	126211611	13871	0.0445	2.4601	up
FLJ39639	chr16	3313767	3317566	3799	0.0239	9.8911	up
FLJ42102	chr11	71134400	71116791	17609	0.0184	1.9754	up
FOLR3	chr11	71846770	71850934	4164	0.0435	5.9309	up
FOXO3B	chr17	18576494	18569235	7259	0.0067	3.6845	up
G3BP1	chr5	151151475	151184915	33440	0.0352	1.7976	up
G6PC3	chr17	42148097	42153712	5615	0.0005	14.9352	up
GALNT9	chr12	132690573	132680916	9657	0.0364	3.7187	up
GCDH	chr19	13001973	13010783	8810	0.042	7.0945	up
GEMIN6	chr2	39005326	39009106	3780	0.0424	19.8754	up
GFOD1	chr6	13408369	13363586	44783	0.0117	1.5599	up
GGA1	chr22	38005046	38029571	24525	0.0257	1.7993	up
GGT6	chr17	4463876	4460221	3655	0.0002	100	up
GINS4	chr8	41386724	41402565	15841	0.0277	3.1061	up
GIP	chr17	47045955	47035917	10038	0.0264	11.0268	up
GKAP1	chr9	86432752	86354335	78417	0.0276	1.7924	up
GML	chr8	143916216	143928262	12046	0.0205	5.5395	up
GPKOW	chrX	48980079	48969021	11058	0.0086	8.4678	up
GPR113	chr2	26541917	26532811	9106	0.0122	5.2757	up
GPR132	chr14	105531754	105515736	16018	0.0152	4.5122	up
GPR137	chr11	64053581	64056972	3391	0.0169	18.266	up
GRAPL	chr17	19030781	19062148	31367	0.0214	1.7482	up
GRINA	chr8	145064225	145067583	3358	0.0282	15.733	up
GRWD1	chr19	48949029	48957164	8135	0.0464	5.7251	up
GSN	chr9	124062078	124095120	33042	0.0049	2.2969	up
GSTM3	chr1	110283660	110276553	7107	0.0124	9.8379	up
GTPBP2	chr6	43596936	43588217	8719	0.0408	2.4409	up
GUK1	chr1	228327784	228336655	8871	0.002	1.7378	up
GUK1	chr1	228327928	228336655	8727	0.0023	1.7751	up
HBXIP	chr1	110950546	110943876	6670	0.0128	6.3741	up
HCN3	chr1	155247373	155259638	12265	0.0214	4.0405	up
HCRTR1	chr1	32083300	32092919	9619	0	10.3612	up
HDAC7	chr12	48213763	48176506	37257	0.0201	1.7385	up
HLA-DQA2	chr6	32709162	32714664	5502	0.0336	16.4775	up
HLA-DRB5	chr6	32498006	32485153	12853	0.013	4.941	up
HMBS	chr11	118955586	118964259	8673	0.0226	3.7534	up
HMBS	chr11	118958696	118964259	5563	0.0133	17.8614	up
HN1	chr17	73150774	73131343	19431	0.0049	3.6816	up
HN1	chr17	73150775	73131343	19432	0.0049	3.6816	up
HNRNPAB	chr5	177631507	177638184	6677	0.0327	2.8871	up
HNRNPF	chr10	43903299	43881064	22235	0.0396	1.6364	up
HNRNPUL2	chr11	62494857	62480096	14761	0.0015	24.0126	up
HNRPDL	chr4	83351378	83343716	7662	0.0296	4.6546	up
HOMEZ	chr14	23755309	23742843	12466	0.0018	2.4372	up
HOXC8	chr12	54402889	54406545	3656	0.0074	24.3382	up
HR	chr8	21988565	21971931	16634	0.0483	2.6225	up
HSPA4	chr5	132387661	132440709	53048	0.0241	1.6974	up
HTR3E	chr3	183817966	183824783	6817	0.004	8.9969	up
HYAL1	chr3	50341004	50337319	3685	0.0009	15.6747	up
HYAL1	chr3	50349812	50337319	12493	0.0124	4.2269	up
HYLS1	chr11	125753508	125770541	17033	0.0307	6.8089	up
HYLS1	chr11	125756954	125770541	13587	0.0358	5.6965	up
ICAM1	chr19	10381516	10397291	15775	0.0222	2.8446	up
IFI27	chr14	94577078	94583033	5955	0.0494	100	up
IGSF22	chr11	18747777	18725851	21926	0.0167	1.8708	up
IL12A	chr3	159706622	159713806	7184	0.029	3.2579	up
IL12B	chr5	158757481	158741790	15691	0.019	4.17	up
IL17RB	chr3	53880576	53899827	19251	0.0185	2.6318	up
ILK	chr11	6624963	6632099	7136	0.0165	11.308	up
ILK	chr11	6625206	6632099	6893	0.0347	9.5163	up
INO80D	chr2	206950906	206858444	92462	0.0281	1.513	up
INTS6	chr13	52027275	52023619	3656	0.0491	5.07	up
IP6K2	chr3	48754711	48730883	23828	0.022	2.8587	up
IRF9	chr14	24630421	24635774	5353	0.0027	25.9193	up
IVD	chr15	40697685	40713512	15827	0.013	5.2961	up
JAGN1	chr3	9932270	9936031	3761	0.0086	100	up
KCNE3	chr11	74178600	74165885	12715	0.0128	1.7061	up
KCTD12	chr13	77460540	77454303	6237	0.0231	3.6978	up
KCTD4	chr13	45775175	45766987	8188	0.0004	14.3593	up
KDELR3	chr22	38864082	38877637	13555	0.0272	2.0409	up
KIAA0101	chr15	64673702	64657210	16492	0.0429	5.0575	up
KIAA1383	chr1	232940637	232946092	5455	0.0267	8.594	up
KIF19	chr17	72322350	72351959	29609	0.0327	1.9518	up
KIF1B	chr1	10270763	10368655	97892	0.0313	1.5391	up
KIF22	chr16	29802057	29816706	14649	0.0096	3.6431	up
KIF25	chr6	168418552	168445769	27217	0.0481	2.5695	up
KLHDC3	chr6	42981840	42989036	7196	0.0115	9.129	up
KLHDC3	chr6	42982221	42989036	6815	0.0107	9.0693	up
KLHDC8A	chr1	205326039	205305647	20392	0.0479	2.1421	up
KLHDC8B	chr3	49209017	49213919	4902	0.0115	19.8439	up
KLK4	chr19	51413994	51409607	4387	0.0003	4.877	up
KRT32	chr17	39623638	39615764	7874	0.0367	6.0851	up
LAP3	chr4	17578926	17609590	30664	0.0268	2.9733	up
LARS2	chr3	45430074	45590328	160254	0.0203	1.549	up
LCK	chr1	32739711	32751766	12055	0.0259	2.6724	up
LCN6	chr9	139642980	139638468	4512	0.0211	4.8909	up
LDHA	chr11	18415935	18429765	13830	0.0162	1.5483	up
LENG8	chr19	54960064	54973196	13132	0.0451	2.4893	up
LIMK2	chr22	31644347	31673624	29277	0.0411	2.1434	up
LIMS2	chr2	128432764	128395995	36769	0.0384	1.5932	up
LINC00162	chr21	46424642	46419126	5516	0.0453	16.8348	up
LINC00346	chr13	111522655	111516333	6322	0.0355	10.8405	up
LINC00347	chr13	75126979	75131257	4278	0.0129	100	up
LOC100130093	chr1	227916239	227922055	5816	0.0447	11.0278	up
LOC100190938	chr17	40913275	40905946	7329	0.0016	11.7377	up
LOC100288122	chr18	13427533	13419497	8036	0.0335	4.7767	up
LOC100288346	chr11	113144623	113140253	4370	0.0287	100	up
LOC100289019	chr9	130881013	130873449	7564	0.0136	9.6886	up
LOC100505795	chr1	164743878	164738352	5526	0.0039	16.6686	up
LOC100506334	chr21	35303515	35343487	39972	0.011	1.9398	up
LOC100507091	chr12	123565930	123569291	3361	0.0099	14.4481	up
LOC100507178	chr1	41480261	41509562	29301	0.0412	2.2177	up
LOC100507218	chr17	74136636	74150729	14093	0.0326	3.0075	up
LOC100507240	chr13	42535304	42555701	20397	0.0251	2.3276	up
LOC100507387	chr5	175546551	175552168	5617	0.0283	4.9316	up
LOC100507605	chr10	29084979	29078239	6740	0.0468	11.3688	up
LOC100652770	chr18	29136874	29122108	14766	0.0001	2.3784	up
LOC151162	chr2	135206959	135212192	5233	0.0243	2.8577	up
LOC283693	chr15	83408532	83394649	13883	0.0372	2.5607	up
LOC284412	chr19	37759912	37756840	3072	0.0238	100	up
LOC344595	chr3	106959538	106967719	8181	0.0423	3.7082	up
LOC389906	chrX	3761935	3735575	26360	0.0367	4.6405	up
LOC494141	chr11	18230831	18235111	4280	0.0036	100	up
LOC503519	chr15	26360959	26371518	10559	0.0189	5.1728	up
LOC541471	chr2	112252692	112186885	65807	0.0385	1.6645	up
LOC644554	chr19	38308050	38317278	9228	0.0062	4.0373	up
LOC727710	chr16	85337002	85319914	17088	0.0399	1.702	up
LOC727896	chr18	2946621	2943212	3409	0.0036	100	up
LOC729059	chr1	23342343	23337326	5017	0.0439	8.3852	up
LOC729156	chr7	66309813	66274979	34834	0.0149	1.6427	up
LOXL2	chr8	23261722	23154409	107313	0.027	1.6409	up
LOXL4	chr10	100028007	100007442	20565	0.0462	1.7432	up
LRRC48	chr17	17876126	17911142	35016	0.0299	1.6933	up
LRRC56	chr11	537521	554916	17395	0.0383	2.6214	up
LRRC61	chr7	150020295	150035245	14950	0.0187	2.0941	up
LY6E	chr8	144099901	144103827	3926	0.0424	8.2122	up
LY6G6F	chr6	31674683	31678372	3689	0.0176	11.3151	up
LYPD3	chr19	43969831	43964945	4886	0.0185	9.701	up
LYPD5	chr19	44306613	44300078	6535	0.0438	3.0165	up
LZIC	chr1	10002826	9989775	13051	0.0371	4.6524	up
MAG	chr19	35782988	35804709	21721	0.0384	1.8867	up
MCMBP	chr10	121632394	121588971	43423	0.0103	1.8386	up
MEN1	chr11	64578766	64570985	7781	0.0305	2.7131	up
METTL7A	chr12	51318533	51326300	7767	0.0408	2.7051	up
METTL7B	chr12	56075329	56078394	3065	0.0365	100	up
MFSD2A	chr1	40420783	40435628	14845	0.0035	1.5084	up
MFSD2B	chr2	24232952	24247145	14193	0.0012	1.827	up
MIS12	chr17	5390246	5394130	3884	0.0173	100	up
MKNK1	chr1	47069966	47023089	46877	0.0404	1.7333	up
MLLT6	chr17	36861872	36886056	24184	0.0438	1.6672	up
MOB1A	chr2	74405995	74383210	22785	0.0216	2.1528	up
MORN3	chr12	122107560	122089292	18268	0.0468	2.3352	up
MRPL44	chr2	224822120	224832431	10311	0.0343	6.3751	up
MRPS16	chr10	75012451	75008600	3851	0.0037	12.4778	up
MRPS18C	chr4	84377117	84382929	5812	0.0313	100	up
MTCP1	chrX	154299547	154292308	7239	0.02	7.0819	up
MTCP1NB	chrX	154299547	154289899	9648	0.0306	3.7562	up
MTNR1B	chr11	92702788	92715948	13160	0.0147	3.4402	up
MUC2	chr11	1074874	1104417	29543	0.033	2.1043	up
MYH16	chr7	98870923	98895594	24671	0.0262	1.7858	up
MZT2A	chr2	132250064	132241532	8532	0.0231	3.6387	up
MZT2B	chr2	130939500	130948300	8800	0.0391	3.2025	up
NAT1	chr8	18067617	18081198	13581	0.0309	4.8897	up
NCK1	chr3	136581049	136667968	86919	0.0095	1.5386	up
NDUFA6	chr22	42486888	42481529	5359	0.022	7.1155	up
NDUFA8	chr9	124922098	124906337	15761	0.0262	3.9383	up
NHLH1	chr1	160336860	160342638	5778	0.0407	3.373	up
NKX2-2	chr20	21494664	21491659	3005	0.0464	100	up
NLE1	chr17	33469322	33458367	10955	0.0225	4.0931	up
NLRP12	chr19	54311959	54296854	15105	0.0253	5.3528	up
NOL6	chr9	33473941	33461350	12591	0.0272	3.2075	up
NPTXR	chr22	39240017	39214455	25562	0.0094	2.7912	up
NR2E3	chr15	72102893	72107270	4377	0.0283	4.6827	up
NR4A1	chr12	52445185	52453291	8106	0.0074	4.089	up
NT5C3	chr7	33080521	33053741	26780	0.0312	2.972	up
NT5C3	chr7	33080522	33053741	26781	0.0312	2.972	up
NTS	chr12	86268072	86276770	8698	0.0108	7.678	up
OSGEP	chr14	20923267	20915206	8061	0.0397	2.1001	up
OXTR	chr3	8811300	8792094	19206	0.0443	1.646	up
P4HTM	chr3	49027340	49044581	17241	0.0104	3.6676	up
PABPC5	chrX	90689596	90693583	3987	0.0457	15.1661	up
PCK1	chr20	56136136	56141513	5377	0.0291	3.6538	up
PDIA2	chr16	333117	337209	4092	0.0221	4.5174	up
PDZK1IP1	chr1	47655771	47649260	6511	0.028	2.8786	up
PGAP2	chr11	3818953	3847582	28629	0.02	2.1451	up
PGAP2	chr11	3819048	3847582	28534	0.0257	2.1252	up
PGAP2	chr11	3819131	3847582	28451	0.0252	2.0956	up
PGAP2	chr11	3819189	3847582	28393	0.0252	2.0956	up
PGAP2	chr11	3829239	3847582	18343	0.0069	2.243	up
PGAP2	chr11	3829765	3847582	17817	0.0069	2.243	up
PHGDH	chr1	120254418	120286849	32431	0.0325	1.6169	up
PHLDA1	chr12	76425556	76419226	6330	0.0068	23.1543	up
PICK1	chr22	38453261	38471708	18447	0.015	3.1197	up
PKI55	chr2	217081611	217084915	3304	0.0493	100	up
PLCD4	chr2	219472487	219501909	29422	0.0138	1.8514	up
PLEKHG6	chr12	6419601	6437672	18071	0.0002	3.0569	up
PLEKHG6	chr12	6420098	6437672	17574	0.0002	3.0284	up
PLEKHG6	chr12	6421816	6437672	15856	0.0043	2.4849	up
PLP1	chrX	103031438	103047547	16109	0.0047	4.1827	up
PLP1	chrX	103031753	103047547	15794	0.007	3.8	up
PLVAP	chr19	17488137	17462263	25874	0.0025	1.5838	up
PMAIP1	chr18	57567191	57571538	4347	0.0005	25.1092	up
PNISR	chr6	99873207	99847840	25367	0.0128	2.3398	up
POC1A	chr3	52188706	52109248	79458	0.0286	1.6498	up
POLR3A	chr10	79789298	79734906	54392	0.0413	1.6553	up
POLR3C	chr1	145610884	145592604	18280	0.0421	1.9928	up
POLR3D	chr8	22102618	22108680	6062	0.0365	5.1923	up
POM121L10P	chr22	25055114	25041132	13982	0.0272	1.9366	up
POMZP3	chr7	76256620	76239302	17318	0.0416	3.8438	up
POU4F2	chr4	147560044	147563623	3579	0.0167	100	up
PPP1R3E	chr14	23772057	23765111	6946	0.0064	11.6268	up
PRADC1	chr2	73460356	73455133	5223	0.0214	5.1397	up
PRF1	chr10	72362531	72357103	5428	0.026	8.1999	up
PRR20A	chr13	57721621	57724643	3022	0.0251	1.9421	up
PRR20A	chr13	57734765	57737787	3022	0.0454	2.9838	up
PRR20B	chr13	57721621	57724643	3022	0.0251	1.9421	up
PRR20B	chr13	57734765	57737787	3022	0.0454	2.9838	up
PRR20C	chr13	57721621	57724643	3022	0.0251	1.9421	up
PRR20C	chr13	57734765	57737787	3022	0.0454	2.9838	up
PRR20D	chr13	57721621	57724643	3022	0.0251	1.9421	up
PRR20D	chr13	57734765	57737787	3022	0.0454	2.9838	up
PRR20E	chr13	57721621	57724643	3022	0.0251	1.9421	up
PRR20E	chr13	57734765	57737787	3022	0.0454	2.9838	up
PRSS27	chr16	2770552	2762422	8130	0.0168	3.1136	up
PRSS35	chr6	84222193	84235421	13228	0.0277	6.257	up
PRSS53	chr16	31100130	31094744	5386	0.0132	100	up
PSAP	chr10	73611082	73576054	35028	0.0193	3.131	up
PSG5	chr19	43690688	43671894	18794	0.0495	5.1036	up
PSMA1	chr11	14541991	14535511	6480	0	100	up
PSMC5	chr17	61905043	61909387	4344	0.0003	51.1659	up
PSMD11	chr17	30771501	30808042	36541	0.0035	1.6151	up
PSORS1C1	chr6	31082607	31107869	25262	0.0287	1.5801	up
PTP4A3	chr8	142432006	142441620	9614	0.0226	2.6455	up
PTPRE	chr10	129845812	129884164	38352	0.0278	2.2403	up
PUS3	chr11	125773116	125763379	9737	0.0057	24.8968	up
RAB5C	chr17	40307022	40276996	30026	0.0138	2.2125	up
RAD17	chr5	68666531	68710628	44097	0.0317	1.6205	up
RAD17	chr5	68666861	68710630	43769	0.0324	1.6119	up
RAD17	chr5	68667280	68710630	43350	0.0353	1.6046	up
RAD23A	chr19	13056653	13064455	7802	0.0277	4.4335	up
RAPGEF3	chr12	48152181	48128452	23729	0.0243	1.8466	up
RAPGEF3	chr12	48152244	48128452	23792	0.0259	1.7888	up
RAPGEF3	chr12	48152889	48128452	24437	0.0321	1.6474	up
RASGRP2	chr11	64511630	64494382	17248	0.0238	2.0041	up
RASGRP2	chr11	64512329	64494382	17947	0.0263	2.015	up
RASGRP2	chr11	64512928	64494382	18546	0.0261	2.0246	up
RBBP6	chr16	24550907	24560722	9815	0.0458	4.023	up
RBMX	chrX	135962939	135955605	7334	0.0288	5.6061	up
RBPMS2	chr15	65067770	65032094	35676	0.0171	1.6865	up
RDH14	chr2	18741959	18735988	5971	0.0286	22.6194	up
RGL2	chr6	33267165	33259430	7735	0.03	3.1606	up
RGMA	chr15	93616389	93586635	29754	0.0338	2.3089	up
RGMA	chr15	93616939	93586635	30304	0.0338	2.3089	up
RGMA	chr15	93617216	93586635	30581	0.0306	2.3528	up
RGMA	chr15	93631752	93586635	45117	0.025	1.8477	up
RGMA	chr15	93632443	93586635	45808	0.0201	1.8766	up
RGS2	chr1	192778168	192781407	3239	0.0346	100	up
RING1	chr6	33176285	33180499	4214	0.0403	100	up
RNASEH2C	chr11	65488409	65485143	3266	0.0066	100	up
RPL35	chr9	127624240	127620157	4083	0.0201	9.3898	up
RPL6	chr12	112847443	112842993	4450	0.0345	38.1731	up
RPP38	chr10	15139181	15146256	7075	0.042	40.5537	up
RPS3A	chr4	152020753	152025804	5051	0.0266	3.8568	up
RPUSD3	chr3	9885702	9879532	6170	0.0094	5.4083	up
RRNAD1	chr1	156698262	156706752	8490	0.0379	3.3992	up
SAMD11	chr1	861120	879961	18841	0.0276	2.0026	up
SAMD4B	chr19	39833107	39875537	42430	0.0189	1.8623	up
SBDSP1	chr7	72299951	72304586	4635	0.0281	7.9137	up
SBF1P1	chr8	56367881	56361756	6125	0.0073	7.231	up
SDHD	chr11	111957570	111966518	8948	0.0273	2.8093	up
SELS	chr15	101817700	101812389	5311	0.0119	17.4072	up
SEMA4G	chr10	102732285	102745373	13088	0.0293	2.934	up
SERPINE3	chr13	51915167	51936239	21072	0.0334	3.0754	up
SGK1	chr6	134496034	134490383	5651	0.0165	5.2269	up
SH3BP1	chr22	38035683	38052050	16367	0.0125	5.3685	up
SHMT2	chr12	57623355	57628718	5363	0.03	143.677	up
SHMT2	chr12	57624110	57628718	4608	0.0238	98.5921	up
SHMT2	chr12	57624142	57628718	4576	0.0238	98.5934	up
SIRT1	chr10	69644426	69678147	33721	0.0268	2.816	up
SIRT1	chr10	69644938	69678147	33209	0.0362	2.7457	up
SLC25A34	chr1	16062808	16067884	5076	0.0117	6.8542	up
SLC35C1	chr11	45825622	45834567	8945	0.04	2.0576	up
SLC35C1	chr11	45826640	45834567	7927	0.0327	1.7446	up
SLC39A5	chr12	56623819	56631629	7810	0.0293	4.6705	up
SLC39A5	chr12	56624500	56631629	7129	0.0172	7.3452	up
SLC3A2	chr11	62648343	62656355	8012	0.0293	4.877	up
SLC3A2	chr11	62649170	62656355	7185	0.0314	4.79	up
SLFNL1	chr1	41487397	41481268	6129	0.0136	5.8516	up
SLFNL1	chr1	41487427	41481268	6159	0.0101	5.971	up
SLITRK4	chrX	142722319	142710594	11725	0.0135	10.7048	up
SLITRK4	chrX	142723019	142710594	12425	0.0132	12.2349	up
SLITRK6	chr13	86373483	86366921	6562	0.0263	100	up
SMAD5-AS1	chr5	135470579	135465202	5377	0.0036	100	up
SMCR7	chr17	18163847	18169095	5248	0.0408	7.5845	up
SMCR8	chr17	18218593	18231370	12777	0.0062	8.1009	up
SMEK1	chr14	91976644	91923955	52689	0.0144	1.5664	up
SMEK3P	chrX	27481458	27478327	3131	0.0345	100	up
SMN1	chr5	69345349	69373418	28069	0.0358	1.773	up
SMN2	chr5	69345349	69373422	28073	0.0358	1.773	up
SMPD1	chr11	6411643	6416228	4585	0.0243	100	up
SMPD2	chr6	109761930	109765122	3192	0.0295	8.2165	up
SNAPIN	chr1	153631144	153634326	3182	0.0292	5.1186	up
SNX18	chr5	53813592	53816834	3242	0.0248	100	up
SPEG	chr2	220299699	220358354	58655	0.0327	1.6049	up
SPEG	chr2	220325533	220331584	6051	0.0186	3.0574	up
SPOP	chr17	47755525	47676245	79280	0.0317	1.5228	up
SRRD	chr22	26879849	26887904	8055	0.0292	13.2686	up
SSBP1	chr7	141438175	141450257	12082	0.0021	6.8685	up
STYX	chr14	53196882	53241705	44823	0.0194	1.7417	up
SULT2A1	chr19	48389654	48373722	15932	0.0299	2.1	up
SURF2	chr9	136223420	136228040	4620	0.0226	3.3302	up
TADA2A	chr17	35766976	35837226	70250	0.0205	1.5983	up
TADA2A	chr17	35767311	35825757	58446	0.0099	1.6601	up
TAF9	chr5	68665409	68660569	4840	0.0016	11.4629	up
TAF9	chr5	68665840	68660569	5271	0.0091	15.4844	up
TAPBPL	chr12	6561176	6571488	10312	0.0253	4.0881	up
TBC1D17	chr19	50380681	50392007	11326	0.0054	4.955	up
TBRG1	chr11	124492741	124505822	13081	0.0145	6.4151	up
TEAD3	chr6	35464861	35441373	23488	0.0356	2.0493	up
TFPI2	chr7	93520065	93515744	4321	0	100	up
TGM1	chr14	24732416	24718319	14097	0.0098	2.67	up
THEM5	chr1	151826173	151819576	6597	0.0009	100	up
TIGD6	chr5	149380171	149372685	7486	0.033	10.0451	up
TIGD6	chr5	149380730	149372685	8045	0.0394	8.0371	up
TMED9	chr5	177019212	177023099	3887	0.0032	22.755	up
TMEM100	chr17	53800225	53796987	3238	0.0406	100	up
TMEM107	chr17	8079714	8076296	3418	0.0126	100	up
TMEM127	chr2	96931751	96915945	15806	0.0041	4.1876	up
TMEM176A	chr7	150497853	150502208	4355	0.0333	100	up
TMEM213	chr7	138482738	138490769	8031	0.0043	5.1988	up
TMEM42	chr3	44903407	44907154	3747	0.0104	9.215	up
TMEM59L	chr19	18723681	18731849	8168	0.0455	5.229	up
TMPRSS6	chr22	37499693	37461478	38215	0.0422	1.5431	up
TNFSF10	chr3	172241265	172235144	6121	0.0095	7.4584	up
TNFSF14	chr19	6670599	6663147	7452	0.0018	5.1719	up
TNPO2	chr19	12833105	12810007	23098	0.0456	2.5272	up
TNPO2	chr19	12833462	12810007	23455	0.0422	2.4952	up
TNPO2	chr19	12834810	12810007	24803	0.0482	2.0888	up
TOB2P1	chr6	28186707	28183115	3592	0.0173	12.7346	up
TOMM40L	chr1	161195832	161200407	4575	0.0247	28.0082	up
TOMM5	chr9	37592636	37588411	4225	0.011	17.2163	up
TOP2A	chr17	38574202	38544772	29430	0.0039	2.1973	up
TOPORS	chr9	32552626	32540541	12085	0.0458	4.3381	up
TPRG1L	chr1	3541555	3546694	5139	0.0206	6.656	up
TRAF3IP2	chr6	111894898	111880142	14756	0.0289	1.5345	up
TRH	chr3	129693113	129696779	3666	0.0255	100	up
TRIM22	chr11	5710816	5732093	21277	0.03	2.5723	up
TRIM31	chr6	30080867	30070673	10194	0.0315	3.0172	up
TRMT1	chr19	13227463	13215713	11750	0.0239	5.7332	up
TRMT1	chr19	13227563	13215713	11850	0.0239	5.7333	up
TSEN54	chr17	73512608	73520820	8212	0.0418	8.8938	up
TTC25	chr17	40086887	40117668	30781	0.0366	1.5035	up
TTC28-AS1	chr22	28315363	28320951	5588	0.0463	4.5802	up
TTLL3	chr3	9851643	9878040	26397	0.0047	1.6563	up
TXNRD2	chr22	19929359	19863039	66320	0.0373	2.8053	up
TYMS	chr18	657603	673499	15896	0.0364	2.9202	up
UCMA	chr10	13276328	13263766	12562	0.0105	8.8325	up
UCP2	chr11	73693889	73685715	8174	0.0184	3.9392	up
UMODL1	chr21	43491425	43563105	71680	0.023	1.5604	up
UQCRC1	chr3	48647098	48636431	10667	0.0421	3.4959	up
UROS	chr10	127511837	127477146	34691	0.0226	3.045	up
VAMP1	chr12	6579843	6571403	8440	0.0442	2.9672	up
VIM	chr10	17270257	17279592	9335	0.0198	37.1366	up
VWA5B2	chr3	183948316	183960117	11801	0.0182	5.4522	up
WBP4	chr13	41635696	41658139	22443	0.012	3.8713	up
WBSCR22	chr7	73097897	73112542	14645	0.0264	1.5357	up
WBSCR27	chr7	73256855	73248920	7935	0.0306	4.4558	up
WDR38	chr9	127615754	127620160	4406	0.0322	19.1814	up
WDR53	chr3	196295413	196281058	14355	0.0124	1.7255	up
WDR74	chr11	62607628	62600382	7246	0.0094	4.0159	up
WDR83	chr19	12780516	12786646	6130	0.0397	5.3611	up
WFIKKN2	chr17	48912604	48919709	7105	0.0169	7.1976	up
WRNIP1	chr6	2765665	2785979	20314	0.0479	2.8597	up
YTHDF3	chr8	64081120	64125346	44226	0.0049	2.3881	up
ZBTB3	chr11	62521656	62518434	3222	0.0021	100	up
ZBTB8B	chr1	32930657	32953459	22802	0.0081	1.9133	up
ZC3HAV1	chr7	138794465	138745083	49382	0.0425	1.5478	up
ZC3HAV1L	chr7	138720775	138710451	10324	0.0401	2.5859	up
ZCCHC2	chr18	60190657	60245818	55161	0.0445	1.5089	up
ZCWPW1	chr7	100026302	99998494	27808	0.0489	1.7335	up
ZDHHC16	chr10	99205929	99217127	11198	0.0054	4.9807	up
ZDHHC16	chr10	99205946	99217127	11181	0.0054	4.9808	up
ZIC2	chr13	100634025	100639019	4994	0.0109	100	up
ZMYND10	chr3	50383156	50378536	4620	0.0306	9.1158	up
ZMYND15	chr17	4643318	4649410	6092	0.0379	3.9877	up
ZMYND15	chr17	4643336	4649407	6071	0.0379	3.9877	up
ZNF177	chr19	9486991	9493293	6302	0.0422	5.5254	up
ZNF195	chr11	3400452	3379156	21296	0.0134	5.9301	up
ZNF207	chr17	30677156	30697468	20312	0.048	1.5966	up
ZNF32	chr10	44144152	44139306	4846	0.0326	12.6579	up
ZNF32	chr10	44144326	44139306	5020	0.0326	12.6588	up
ZNF396	chr18	32957301	32946660	10641	0.0063	5.7851	up
ZNF511	chr10	135122422	135126666	4244	0.0083	100	up
ZNF519	chr18	14132489	14099941	32548	0.0078	2.4933	up
ZNF654	chr3	88188261	88193814	5553	0.0229	100	up
ZNF655	chr7	99156044	99162328	6284	0.0146	36.4744	up
ZNF655	chr7	99156447	99162328	5881	0.009	34.1155	up
ZNF705D	chr8	11946846	11973025	26179	0.0485	3.9318	up
ZNF726	chr19	24097683	24106517	8834	0.0391	8.1599	up
ZNF766	chr19	52772823	52795976	23153	0.0168	1.8921	up
ZNF770	chr15	35280497	35270541	9956	0.033	4.2796	up
ZNF773	chr19	58011308	58019510	8202	0.0315	2.5861	up
ZNF879	chr5	178450775	178461388	10613	0.0199	3.9965	up
ZSCAN2	chr15	85144248	85150116	5868	0.0149	3.8534	up
ZSCAN5B	chr19	56704421	56701057	3364	0.0142	100	up

## Sheet: Genebody Senescent vs Youn.down
Down-regulated hydromethylated sites in genebody region between the senescent cells and the young cells
genebody information					P-value, fold change, regulation
GeneName	Chromosome	TSS	TTS	GeneLength	P-value (Senescent vs Young)	Fold Change (Senescent vs Young)	Regulation
ADAM23	chr2	207308367	207482679	174312	0.0378	-1.5076	down
ADH4	chr4	100065449	100044832	20617	0.0316	-1.6351	down
AKAP11	chr13	42846288	42897403	51115	0.0254	-1.8507	down
ANKRD26P3	chr13	19919113	19836939	82174	0.0431	-1.6075	down
ANKRD46	chr8	101572012	101532999	39013	0.003	-1.9976	down
ASTN2	chr9	119449542	119373122	76420	0.0289	-1.6202	down
B4GALT1	chr9	33167356	33110638	56718	0.0143	-1.5291	down
BCO2	chr11	112046207	112089649	43442	0.0058	-1.7697	down
BCO2	chr11	112047088	112089649	42561	0.0049	-1.832	down
BMI1	chr10	22610138	22620414	10276	0.0114	-2.6905	down
C10orf131	chr10	97667721	97698415	30694	0.0251	-2.0421	down
C10orf2	chr10	102747292	102754158	6866	0.0291	-2.6254	down
C12orf75	chr12	105724413	105765296	40883	0.0165	-1.5016	down
C13orf33	chr13	31480311	31499709	19398	0.0013	-3.2636	down
C4orf19	chr4	37585854	37595132	9278	0.0191	-3.2412	down
CCDC75	chr2	37311593	37323738	12145	0.0476	-2.2908	down
CCDC81	chr11	86085777	86134151	48374	0.0386	-1.5719	down
CD2	chr1	117297085	117311851	14766	0.0089	-1.8395	down
CDC20B	chr5	54469005	54408798	60207	0.0246	-1.8631	down
CDH9	chr5	27038689	26880708	157981	0.0163	-1.5467	down
CDK4	chr12	58146230	58141509	4721	0.0478	-2.3455	down
CEACAM8	chr19	43099082	43084394	14688	0.0225	-3.5591	down
CHRDL2	chr11	74442186	74407473	34713	0.0265	-1.7735	down
CHURC1	chr14	65381078	65402084	21006	0.0205	-2.0107	down
CLEC12A	chr12	10103914	10138194	34280	0.0401	-1.6945	down
CLEC12B	chr12	10163230	10170548	7318	0.0372	-2.3983	down
CLEC1A	chr12	10251605	10223079	28526	0.0364	-1.517	down
CMKLR1	chr12	108714439	108681820	32619	0.013	-1.8597	down
CNGA3	chr2	98962617	99015064	52447	0.0188	-1.547	down
COMMD9	chr11	36310999	36293841	17158	0.0328	-1.7575	down
COX17	chr3	119396243	119388371	7872	0.0441	-3.3005	down
CRTAC1	chr10	99790585	99639382	151203	0.0278	-1.6795	down
CST5	chr20	23860380	23856571	3809	0.0093	-2.9978	down
CT47A1	chrX	120105058	120101740	3318	0.0222	-3.8158	down
CT47A10	chrX	120105058	120101740	3318	0.0222	-3.8158	down
CT47A11	chrX	120105058	120101740	3318	0.0222	-3.8158	down
CT47A2	chrX	120105058	120101740	3318	0.0222	-3.8158	down
CT47A3	chrX	120105058	120101740	3318	0.0222	-3.8158	down
CT47A4	chrX	120105058	120101740	3318	0.0222	-3.8158	down
CT47A5	chrX	120105058	120101740	3318	0.0222	-3.8158	down
CT47A6	chrX	120105058	120101740	3318	0.0222	-3.8158	down
CT47A8	chrX	120105058	120101740	3318	0.0222	-3.8158	down
CT47A9	chrX	120105058	120101740	3318	0.0222	-3.8158	down
CTBS	chr1	85040163	85018803	21360	0.0401	-2.0533	down
CXorf58	chrX	23926122	23957624	31502	0.0304	-2.5799	down
DBT	chr1	100715409	100652477	62932	0.0384	-1.6881	down
DCN	chr12	91572329	91539034	33295	0.0138	-2.3905	down
DCN	chr12	91573359	91539034	34325	0.0089	-2.4463	down
DCN	chr12	91576806	91539034	37772	0.0067	-2.1305	down
DEF6	chr6	35265594	35289548	23954	0.0366	-1.7077	down
DNAJA1	chr9	33025208	33039062	13854	0.0367	-1.6428	down
DNAJB4	chr1	78470635	78482995	12360	0.0279	-3.0342	down
DUSP5	chr10	112257624	112271302	13678	0.0206	-1.8265	down
DYTN	chr2	207583120	207516344	66776	0.0107	-1.5936	down
EIF4E3	chr3	71774526	71728439	46087	0.0163	-1.7012	down
EIF4E3	chr3	71778269	71728439	49830	0.0358	-1.5366	down
EIF4E3	chr3	71803532	71728439	75093	0.0222	-1.6714	down
EIF4E3	chr3	71803924	71728439	75485	0.0143	-1.703	down
ELSPBP1	chr19	48497907	48528410	30503	0.0178	-1.7186	down
ERGIC2	chr12	29534143	29493578	40565	0.0418	-1.6892	down
EXOC5	chr14	57735617	57669193	66424	0.0181	-1.7258	down
EXTL2	chr1	101360418	101337940	22478	0.0406	-1.72	down
F5	chr1	169555769	169481191	74578	0.0434	-1.8331	down
FAM154A	chr9	19033256	18927890	105366	0.0481	-1.6924	down
FAM75C2	chr9	90749900	90744219	5681	0.0106	-1.9548	down
FAM81A	chr15	59730371	59815751	85380	0.0176	-1.5078	down
FCAMR	chr1	207143970	207131311	12659	0.0164	-2.8947	down
FLJ39739	chr1	143744457	143718512	25945	0.0438	-1.8763	down
FLJ40194	chr17	47325604	47336027	10423	0.0073	-1.9076	down
FOXO4	chrX	70315998	70323384	7386	0.0411	-4.7395	down
FRA10AC1	chr10	95462329	95427639	34690	0.0411	-1.8214	down
FTSJD1	chr16	71323315	71316202	7113	0.0305	-2.5027	down
FTSJD1	chr16	71323509	71316202	7307	0.0305	-2.5027	down
GAP43	chr3	115342150	115440334	98184	0.027	-1.9356	down
GCC2	chr2	109065576	109125854	60278	0.0297	-1.5945	down
GCOM1	chr15	57884101	57977562	93461	0.0134	-2.1595	down
GDAP1	chr8	75262617	75279335	16718	0.0003	-1.5953	down
GDAP1	chr8	75262652	75279335	16683	0.0003	-1.5953	down
GINS3	chr16	58426297	58440048	13751	0.0109	-1.8426	down
GRAMD1C	chr3	113616317	113666021	49704	0.0299	-1.7288	down
GRIK1-AS2	chr21	30968359	31003067	34708	0.0046	-1.6183	down
GRXCR1	chr4	42895282	43032675	137393	0.0384	-1.8514	down
GUCY1B3	chr4	156680125	156728783	48658	0.0057	-1.5645	down
HAUS2	chr15	42841010	42862190	21180	0.0099	-1.7187	down
HHATL	chr3	42743013	42734154	8859	0.043	-2.3341	down
HIST1H2BK	chr6	27114637	27106071	8566	0.0021	-2.5715	down
HMGCR	chr5	74632992	74657926	24934	0.0065	-2.1066	down
HNRNPA2B1	chr7	26240413	26229555	10858	0.0277	-2.0169	down
IDI1	chr10	1095061	1085963	9098	0.0282	-2.1189	down
IER2	chr19	13261281	13265718	4437	0.0458	-3.3055	down
IER3IP1	chr18	44702745	44681412	21333	0.0133	-1.9109	down
IFI44L	chr1	79086087	79111830	25743	0.0454	-2.6448	down
IMPAD1	chr8	57906427	57870487	35940	0.0048	-2.0968	down
ITGA4	chr2	182321618	182402468	80850	0.0098	-1.8784	down
ITGAD	chr16	31404632	31437826	33194	0.0093	-1.9359	down
KCNS3	chr2	18059944	18114225	54281	0.0301	-1.7331	down
KIAA0748	chr12	55375622	55343928	31694	0.0371	-1.8978	down
KIAA1377	chr11	101785745	101871793	86048	0.0398	-1.8007	down
KIF11	chr10	94352824	94415152	62328	0.0074	-1.6873	down
KITLG	chr12	88974250	88886569	87681	0.0226	-1.6975	down
LIPN	chr10	90521162	90537999	16837	0.0265	-2.342	down
LOC100124692	chr7	141870969	141921088	50119	0.047	-1.7158	down
LOC100129055	chr10	38464598	38503273	38675	0.0155	-1.9103	down
LOC100286793	chr1	143744587	143718512	26075	0.0441	-1.8678	down
LOC100287718	chr6	46714653	46726954	12301	0.0145	-3.2972	down
LOC100507170	chrX	120105058	120101740	3318	0.0222	-3.8158	down
LOC100507300	chr11	43942494	43930838	11656	0.0333	-2.2691	down
LOC100507632	chr8	57472382	57430877	41505	0.0451	-2.7094	down
LOC338579	chr10	45650109	45681489	31380	0.0486	-1.8026	down
LOC340113	chr5	32947548	32962573	15025	0.021	-1.7333	down
LOC643714	chr16	52640887	52585998	54889	0.0217	-2.326	down
LOC645355	chr18	5748817	5795900	47083	0.0407	-1.7935	down
LOC93432	chr7	141811548	141843783	32235	0.0107	-1.8554	down
LPPR5	chr1	99470449	99355800	114649	0.0352	-1.7485	down
LRRC4C	chr11	40315664	40135752	179912	0.0249	-1.546	down
LRRC52	chr1	165513477	165533185	19708	0.022	-2.6924	down
LYNX1	chr8	143851246	143845755	5491	0.0307	-2.8987	down
MAGIX	chrX	49019180	49023836	4656	0.0209	-2.3098	down
MAGOHB	chr12	10766208	10756363	9845	0.0328	-3.2165	down
MAPK1IP1L	chr14	55518361	55536912	18551	0.0336	-1.875	down
MATL2963	chr12	7260903	7274447	13544	0.0116	-1.6645	down
MED31	chr17	6554954	6546632	8322	0.0452	-2.2184	down
MEF2C	chr5	88119744	88014057	105687	0.0082	-1.7117	down
MEF2C	chr5	88179283	88014057	165226	0.0017	-1.5493	down
MFGE8	chr15	89456663	89441913	14750	0.0387	-1.789	down
MIR548AA2	chr16	22803363	22729602	73761	0.0475	-1.7647	down
MIR548D2	chr16	22729602	22803362	73760	0.0239	-1.9367	down
MTX3	chr5	79287088	79272538	14550	0.0143	-1.9937	down
MUC15	chr11	26593815	26580578	13237	0.0348	-2.308	down
MUTYH	chr1	45806142	45794913	11229	0.0347	-1.8384	down
MYL1	chr2	211168339	211154867	13472	0.0066	-2.3625	down
MYLK-AS1	chr3	123304402	123349666	45264	0.0099	-2.3015	down
NR0B1	chrX	30327495	30322538	4957	0.0369	-5.6865	down
OLR1	chr12	10324790	10310898	13892	0.0011	-1.8519	down
OR51E2	chr11	4719076	4701400	17676	0.0262	-2.905	down
ORMDL1	chr2	190649097	190634992	14105	0.0074	-2.5088	down
OTC	chrX	38211735	38280703	68968	0.0414	-1.8131	down
PART1	chr5	59783539	59843484	59945	0.0346	-1.8735	down
PART1	chr5	59783758	59822245	38487	0.0263	-2.0624	down
PATL1	chr11	59436511	59404191	32320	0.0202	-1.5196	down
PDE4D	chr5	58335339	58264865	70474	0.0127	-1.5727	down
PDE8B	chr5	76506705	76724080	217375	0.0444	-1.5573	down
PEX1	chr7	92157845	92116336	41509	0.0005	-1.6467	down
PGA3	chr11	60970983	60980350	9367	0.026	-1.775	down
PLAC8L1	chr5	145483946	145463875	20071	0.0404	-2.2026	down
PLEK	chr2	68592321	68624585	32264	0.0255	-1.7233	down
PLEKHG4	chr16	67313049	67323403	10354	0.0445	-1.5476	down
PLEKHG4	chr16	67313488	67323403	9915	0.0427	-1.5543	down
PLEKHG4	chr16	67313491	67323403	9912	0.0427	-1.5543	down
POGLUT1	chr3	119187784	119213554	25770	0.0086	-1.5091	down
POLK	chr5	74807656	74895646	87990	0.0159	-1.5091	down
POM121L1P	chr22	22987012	22974027	12985	0.0305	-1.5942	down
POTEB	chr15	22083137	22051852	31285	0.0417	-1.7222	down
PRDX5	chr11	64085559	64089295	3736	0.0235	-4.9759	down
PSMA2	chr7	42971805	42956461	15344	0.0147	-1.897	down
PTPN20A	chr10	48827581	48737041	90540	0.039	-1.58	down
PTPN20A	chr10	48827924	48737041	90883	0.0409	-1.576	down
PTPN20B	chr10	48827581	48737041	90540	0.039	-1.58	down
PTPN20B	chr10	48827924	48737041	90883	0.0409	-1.576	down
RASL12	chr15	65360388	65345674	14714	0.0444	-2.561	down
RDH12	chr14	68168602	68201168	32566	0.0093	-1.6513	down
REPS1	chr6	139309398	139225619	83779	0.0353	-1.5165	down
RFPL2	chr22	32600718	32586421	14297	0.0402	-1.7064	down
RGAG1	chrX	109662284	109699562	37278	0.0124	-2.0181	down
RGN	chrX	46937774	46952712	14938	0.0334	-1.5374	down
RGS7BP	chr5	63802451	63908121	105670	0.0271	-1.6677	down
RIPK2	chr8	90769974	90803292	33318	0.0134	-1.7661	down
RNF145	chr5	158634656	158584416	50240	0.0104	-1.5918	down
RNF145	chr5	158634834	158584416	50418	0.0104	-1.5918	down
RNF145	chr5	158635140	158584416	50724	0.009	-1.6007	down
RNF145	chr5	158636563	158584416	52147	0.0036	-1.6398	down
RNF145	chr5	158637061	158584416	52645	0.0022	-1.6462	down
RNF219	chr13	79233314	79188420	44894	0.0462	-1.5224	down
RPE	chr2	210867351	210885950	18599	0.0272	-1.894	down
RPE	chr2	210867380	210886291	18911	0.0272	-1.894	down
SAP30L	chr5	153825516	153840613	15097	0.042	-1.8212	down
SAR1A	chr10	71930285	71909960	20325	0.0435	-2.6953	down
SELL	chr1	169680843	169659805	21038	0.0218	-1.7612	down
SEMA6D	chr15	48010685	48057677	46992	0.0027	-1.8463	down
SERPINB7	chr18	61420276	61472603	52327	0.0292	-1.7773	down
SERPINB7	chr18	61442611	61472604	29993	0.0336	-1.8445	down
SGMS2	chr4	108814419	108836204	21785	0.0409	-2.0665	down
SH2D1A	chrX	123480131	123507010	26879	0.0334	-1.9365	down
SLAIN1	chr13	78271988	78338377	66389	0.0328	-2.3169	down
SLAIN1	chr13	78273015	78338377	65362	0.0328	-2.3169	down
SLC22A2	chr6	160679963	160637793	42170	0.013	-1.5695	down
SLC22A8	chr11	62783317	62760295	23022	0.0355	-1.5451	down
SLC27A2	chr15	50474392	50528589	54197	0.0226	-1.5783	down
SLC35G1	chr10	95653729	95662491	8762	0.0407	-3.7674	down
SLC5A1	chr22	32439018	32509011	69993	0.0385	-1.6918	down
SLC5A1	chr22	32455156	32509011	53855	0.0378	-1.7901	down
SLC5A6	chr2	27435175	27422454	12721	0.0214	-1.5516	down
SPANXN2	chrX	142804516	142795054	9462	0.0247	-2.0481	down
SSFA2	chr2	182756471	182795464	38993	0.024	-1.6738	down
STK17A	chr7	43622691	43666978	44287	0.0021	-1.9139	down
SULT6B1	chr2	37415690	37394962	20728	0.003	-2.3639	down
TCF19	chr6	31126302	31131992	5690	0.0093	-1.976	down
TET2	chr4	106067031	106163928	96897	0.029	-1.5457	down
TET2	chr4	106067841	106200960	133119	0.0335	-1.6207	down
TMEM100	chr17	53809482	53796987	12495	0.0077	-2.7382	down
TMEM14A	chr6	52535883	52551385	15502	0.0453	-1.9197	down
TMEM150C	chr4	83483126	83405603	77523	0.0165	-1.5887	down
TMEM212	chr3	171561138	171577108	15970	0.0425	-1.6629	down
TNN	chr1	175036993	175117202	80209	0.0266	-1.7753	down
TPP1	chr11	6640692	6633996	6696	0.0423	-1.8526	down
TSC22D2	chr3	150126787	150177615	50828	0.0337	-1.9663	down
UBE2T	chr1	202311094	202300784	10310	0.0237	-1.9202	down
UNC5CL	chr6	41006938	40994639	12299	0.0229	-1.7958	down
USP6	chr17	5031686	5078324	46638	0.008	-1.7825	down
VDAC2	chr10	76969911	76991207	21296	0.0335	-1.9179	down
VDAC2	chr10	76970299	76991207	20908	0.0335	-1.9179	down
VPS35	chr16	46723144	46693588	29556	0.0466	-1.5408	down
VSIG1	chrX	107288199	107322414	34215	0.0351	-1.82	down
VSTM5	chr11	93583668	93553734	29934	0.0474	-2.2959	down
WDR61	chr15	78591940	78575577	16363	0.0256	-1.8022	down
ZFP91-CNTF	chr11	58346586	58393205	46619	0.0357	-1.5066	down
ZNF185	chrX	152110214	152142025	31811	0.0203	-1.8611	down
ZNF22	chr10	45496272	45500777	4505	0.0127	-4.2312	down
ZNF221	chr19	44455396	44471752	16356	0.0277	-2.5172	down
ZNF233	chr19	44764032	44779470	15438	0.0002	-1.6422	down
ZNF233	chr19	44764066	44779470	15404	0.0002	-1.6422	down
ZNF248	chr10	38146486	38117898	28588	0.0137	-2.67	down
ZNF271	chr18	32870235	32890730	20495	0.0284	-2.1073	down
ZNF502	chr3	44754134	44765323	11189	0.0406	-3.1051	down
ZNF518A	chr10	97889471	97923517	34046	0.0113	-1.5775	down
ZNF594	chr17	5095178	5082830	12348	0.0497	-2.4163	down
ZNF621	chr3	40566375	40581043	14668	0.009	-1.9302	down
ZNF714	chr19	21264952	21307883	42931	0.0175	-1.5157	down
ZNF727	chr7	63505820	63538927	33107	0.0477	-1.7916	down
ZNF749	chr19	57946692	57957191	10499	0.0492	-1.8292	down
