# Supplementary material for: Tet Methylcytosine Dioxygenase 3 Promotes Cardiovascular Senescence by DNA 5‐Hydroxymethylcytosine‐Mediated Sp1 Transcription Factor Expression
Source: MedComm (2020). 2025 Jun 19;6(7):e70261. doi: 10.1002/mco2.70261 (PMC12179407; doi:10.1002/mco2.70261)
Supplement: Supplementary file 4 — Supporting file 4: mco270261‐sup‐0004‐TableS3.xlsx. [file MCO2-6-e70261-s001.xlsx]

## Sheet: up.TET3-KO+PQ_vs_Cas9+PQ
Up-regulated hydromethylated sites between the TET3-KO+PQ group and the Cas9+PQ group
Genomic_position	Fold change	P-value	FDR	Regulation	Length	chr	tss	tts	RefSeq_name	GeneSymbol	Peak_classification	Peak_To_TSS
chr6:119525221-119525600	87.9	1.48357e-09	1.07761e-05	Up	380	chr6	119670931	119498365	NM_005907	MAN1A1	intron	145521
chr7:119243421-119243760	86.9	3.86005e-09	2.10286e-05	Up	340	chr7	119547429	119344609	NR_131962	LVCAT5	intergenic	303839
chr7:119243421-119243760	86.9	3.86005e-09	2.10286e-05	Up	340	chr7	119547429	119390863	NR_131961	LVCAT5	intergenic	303839
chr7:119243421-119243760	86.9	3.86005e-09	2.10286e-05	Up	340	chr7	119547429	119427005	NR_131963	LVCAT5	intergenic	303839
chr7:119243421-119243760	86.9	3.86005e-09	2.10286e-05	Up	340	chr7	119547429	119259483	NR_131960	LVCAT5	intergenic	303839
chr4:16839121-16839480	81.3	3.58673e-09	2.00406e-05	Up	360	chr4	16900432	16752472	NR_130734	LDB2	intron	61132
chr4:16839121-16839480	81.3	3.58673e-09	2.00406e-05	Up	360	chr4	16900432	16503156	NM_001290	LDB2	intron	61132
chr4:16839121-16839480	81.3	3.58673e-09	2.00406e-05	Up	360	chr4	16900432	16503156	NM_001130834	LDB2	intron	61132
chr4:16839121-16839480	81.3	3.58673e-09	2.00406e-05	Up	360	chr4	16900432	16503156	NM_001304435	LDB2	intron	61132
chr4:16839121-16839480	81.3	3.58673e-09	2.00406e-05	Up	360	chr4	16900432	16503156	NM_001304434	LDB2	intron	61132
chr5:108616821-108617240	78.9	3.9524e-08	0.000130835	Up	420	chr5	108745675	108670409	NM_014819	PJA2	intergenic	128645
chr7:145457901-145458100	78.7	3.57626e-08	0.000125869	Up	200	chr7	145813452	148118088	NM_014141	CNTNAP2	intergenic	-355452
chr13:91825701-91825960	76.1	6.48401e-08	0.000200324	Up	260	chr13	91863952	91779866	NR_047004	LINC00379	intron	38122
chr3:145928141-145928400	73.6	6.92484e-08	0.00020235	Up	260	chr3	145968651	145910123	NM_001128305	PLSCR4	intron	40381
chr3:145928141-145928400	73.6	6.92484e-08	0.00020235	Up	260	chr3	145968966	145910123	NM_001177304	PLSCR4	intron	40696
chr3:145928141-145928400	73.6	6.92484e-08	0.00020235	Up	260	chr3	145968966	145910123	NM_001128304	PLSCR4	intron	40696
chr3:145928141-145928400	73.6	6.92484e-08	0.00020235	Up	260	chr3	145968966	145910123	NM_001128306	PLSCR4	intron	40696
chr3:145928141-145928400	73.6	6.92484e-08	0.00020235	Up	260	chr3	145968966	145910123	NM_020353	PLSCR4	intron	40696
chr5:129117921-129118140	72.9	1.23946e-07	0.000315405	Up	220	chr5	129083883	129100756	NM_001257308	KIAA1024L	intergenic	34147
chr12:117832641-117832900	72.5	1.26674e-07	0.000317281	Up	260	chr12	117799607	117645946	NM_001204218	NOS1	intergenic	-33163
chr12:117832641-117832900	72.5	1.26674e-07	0.000317281	Up	260	chr12	117799607	117645946	NM_000620	NOS1	intergenic	-33163
chr2:151342821-151343120	71.8	2.06038e-07	0.000440174	Up	300	chr2	151344209	151324709	NM_005168	RND3	promoter	1239
chr2:151342821-151343120	71.8	2.06038e-07	0.000440174	Up	300	chr2	151344209	151324706	NM_001254738	RND3	promoter	1239
chr10:93468001-93468260	69.8	1.3856e-07	0.000339253	Up	260	chr10	93392858	93388196	NM_005398	PPP1R3C	intergenic	-75272
chr16:73337201-73337520	68.2	4.43611e-07	0.000743595	Up	320	chr16	73420703	73455295	NR_038234	LINC01568	intergenic	-83343
chr6:90476621-90476840	67.5	2.09853e-07	0.000443972	Up	220	chr6	90529513	90352493	NM_014611	MDN1	intron	52783
chr9:17302321-17302580	66.4	4.83333e-07	0.000793848	Up	260	chr9	17134988	17503921	NM_017738	CNTLN	intron	167462
chr3:72607221-72607500	65.6	5.3563e-07	0.000821302	Up	280	chr3	72713400	72712446	NR_135531	LOC105377162	intergenic	106040
chr8:141569241-141569480	65.2	6.27805e-07	0.000865854	Up	240	chr8	141645646	141541263	NM_012154	AGO2	intron	76286
chr8:141569241-141569480	65.2	6.27805e-07	0.000865854	Up	240	chr8	141645646	141541263	NM_001164623	AGO2	intron	76286
chr7:101761101-101761420	64.8	6.46774e-07	0.000880865	Up	320	chr7	101459183	101927250	NM_001202545	CUX1	intron	302077
chr7:101761101-101761420	64.8	6.46774e-07	0.000880865	Up	320	chr7	101459183	101927250	NM_001202544	CUX1	intron	302077
chr7:101761101-101761420	64.8	6.46774e-07	0.000880865	Up	320	chr7	101459183	101927250	NM_181500	CUX1	intron	302077
chr7:101761101-101761420	64.8	6.46774e-07	0.000880865	Up	320	chr7	101459183	101927250	NM_001913	CUX1	intron	302077
chr7:101761101-101761420	64.8	6.46774e-07	0.000880865	Up	320	chr7	101460881	101901513	NM_181552	CUX1	intron	300379
chr7:101761101-101761420	64.8	6.46774e-07	0.000880865	Up	320	chr7	101459183	101901513	NM_001202543	CUX1	intron	302077
chr17:35786121-35786400	64.6	3.18732e-07	0.000627239	Up	280	chr17	35766902	35441926	NM_198839	ACACA	upstream	-19358
chr17:35786121-35786400	64.6	3.18732e-07	0.000627239	Up	280	chr17	35766902	35441926	NM_198834	ACACA	upstream	-19358
chr17:66671301-66671580	64.2	9.38601e-07	0.0010908	Up	280	chr17	66624294	66675747	NR_110825	LINC01482	intron	47146
chr1:247839121-247839420	63.8	9.10279e-07	0.0010908	Up	300	chr1	247836343	247835419	NM_001005487	OR13G1	upstream	-2927
chr8:133292941-133293220	63.4	3.8927e-07	0.000673222	Up	280	chr8	133493004	133133104	NM_004519	KCNQ3	intron	199924
chr8:133292941-133293220	63.4	3.8927e-07	0.000673222	Up	280	chr8	133459509	133133104	NM_001204824	KCNQ3	intron	166429
chr20:46712241-46712520	63.2	5.17126e-07	0.000821302	Up	280	chr20	46618861	46608836	NR_110027	LINC01522	intergenic	-93519
chr19:16759301-16759640	63	3.8908e-07	0.000673222	Up	340	chr19	16771937	16799816	NM_024074	TMEM38A	upstream	-12467
chrX:37227281-37227600	63	3.8908e-07	0.000673222	Up	320	chrX	37208582	37316548	NM_001173490	PRRG1	intron	18858
chrX:37227281-37227600	63	3.8908e-07	0.000673222	Up	320	chrX	37208582	37316548	NM_001173489	PRRG1	intron	18858
chrX:37227281-37227600	63	3.8908e-07	0.000673222	Up	320	chrX	37208527	37316548	NM_001142395	PRRG1	intron	18913
chrX:37227281-37227600	63	3.8908e-07	0.000673222	Up	320	chrX	37208527	37316548	NM_000950	PRRG1	intron	18913
chrX:37227281-37227600	63	3.8908e-07	0.000673222	Up	320	chrX	37208527	37301477	NM_001173486	PRRG1	intron	18913
chr2:173118881-173119180	62.7	2.76344e-07	0.000568095	Up	300	chr2	172967733	172974710	NR_126376	DLX2-AS1	intergenic	151297
chr1:33538041-33538320	62.2	8.57333e-07	0.00108752	Up	280	chr1	33547778	33567493	NR_126031	AZIN2	upstream	-9598
chr1:33538041-33538320	62.2	8.57333e-07	0.00108752	Up	280	chr1	33547778	33567493	NM_001301826	AZIN2	upstream	-9598
chr1:33538041-33538320	62.2	8.57333e-07	0.00108752	Up	280	chr1	33546713	33586132	NM_052998	AZIN2	upstream	-8533
chr1:33538041-33538320	62.2	8.57333e-07	0.00108752	Up	280	chr1	33546713	33586132	NM_001293562	AZIN2	upstream	-8533
chr1:33538041-33538320	62.2	8.57333e-07	0.00108752	Up	280	chr1	33547778	33586132	NM_001301825	AZIN2	upstream	-9598
chr1:33538041-33538320	62.2	8.57333e-07	0.00108752	Up	280	chr1	33546729	33586132	NM_001301824	AZIN2	upstream	-8549
chr1:33538041-33538320	62.2	8.57333e-07	0.00108752	Up	280	chr1	33546729	33586132	NM_001301823	AZIN2	upstream	-8549
chr6:97648201-97648560	61.7	4.32218e-07	0.000735818	Up	360	chr6	97862283	97537842	NR_031679	MIR548H3	intron	213903
chr6:97648201-97648560	61.7	4.32218e-07	0.000735818	Up	360	chr6	97731052	97590036	NM_198468	MMS22L	intron	82672
chr12:41967361-41967660	61.6	1.51958e-06	0.0012687	Up	300	chr12	41831540	41968392	NM_013377	PDZRN4	exon	135970
chr12:41967361-41967660	61.6	1.51958e-06	0.0012687	Up	300	chr12	41582249	41968392	NM_001164595	PDZRN4	exon	385261
chr2:192822301-192822680	61.3	3.88418e-07	0.000673222	Up	380	chr2	193059659	192813771	NM_016192	TMEFF2	intron	237169
chr2:192822301-192822680	61.3	3.88418e-07	0.000673222	Up	380	chr2	193059659	192813771	NM_001305134	TMEFF2	intron	237169
chr8:81917881-81918140	60.6	1.889e-06	0.00144822	Up	260	chr8	82024303	81880045	NM_018440	PAG1	intron	106293
chr16:56333481-56333680	60.6	1.889e-06	0.00144822	Up	200	chr16	56279431	56279535	NR_037499	MIR3935	intergenic	54149
chr18:32979021-32979240	60.6	1.889e-06	0.00144822	Up	220	chr18	32957301	32953257	NM_001322291	ZNF396	intergenic	-21829
chr18:32979021-32979240	60.6	1.889e-06	0.00144822	Up	220	chr18	32957301	32946660	NM_145756	ZNF396	intergenic	-21829
chr18:32979021-32979240	60.6	1.889e-06	0.00144822	Up	220	chr18	32957301	32946660	NM_001322286	ZNF396	intergenic	-21829
chr18:32979021-32979240	60.6	1.889e-06	0.00144822	Up	220	chr18	32957301	32946660	NM_001322290	ZNF396	intergenic	-21829
chr5:27188261-27188560	60.5	3.88188e-07	0.000673222	Up	300	chr5	27038689	26880708	NM_016279	CDH9	intergenic	-149721
chr12:20267901-20268120	60.2	1.90074e-06	0.00144822	Up	220	chr12	20167618	20251802	NR_040098	LOC100506393	intergenic	100392
chr20:52481601-52481840	60.2	1.90074e-06	0.00144822	Up	240	chr20	52492248	52491039	NR_002189	SUMO1P1	intergenic	10528
chr19:2072401-2072600	59.9	1.10281e-06	0.0010908	Up	200	chr19	2096269	2071034	NM_130807	MOB3A	exon	23769
chr14:39252141-39252400	59.1	7.89448e-07	0.00102398	Up	260	chr14	39351798	39388404	NR_135256	LOC105370457	intergenic	-99528
chr15:21158881-21159200	58.6	1.97355e-06	0.00148295	Up	320	chr15	21145766	21198633	NR_040094	LINC01193	intron	13274
chr5:24590201-24590460	58.6	1.97355e-06	0.00148295	Up	260	chr5	24645087	24487208	NM_006727	CDH10	intron	54757
chr5:24590201-24590460	58.6	1.97355e-06	0.00148295	Up	260	chr5	24645087	24487208	NM_001317222	CDH10	intron	54757
chr5:24590201-24590460	58.6	1.97355e-06	0.00148295	Up	260	chr5	24593608	24487208	NM_001317224	CDH10	intron	3278
chr2:139281081-139281380	58.4	3.37287e-06	0.0017746	Up	300	chr2	139259349	139330805	NM_001001664	SPOPL	intron	21881
chr1:198720821-198721080	58.4	3.37287e-06	0.0017746	Up	260	chr1	198608097	198726605	NM_002838	PTPRC	intron	112853
chr1:198720821-198721080	58.4	3.37287e-06	0.0017746	Up	260	chr1	198608097	198726605	NM_080921	PTPRC	intron	112853
chr21:27145921-27146180	58.4	3.37287e-06	0.0017746	Up	260	chr21	27107965	27096790	NM_001685	ATP5J	intergenic	-38085
chr21:27145921-27146180	58.4	3.37287e-06	0.0017746	Up	260	chr21	27107965	27096790	NM_001003697	ATP5J	intergenic	-38085
chr21:27145921-27146180	58.4	3.37287e-06	0.0017746	Up	260	chr21	27107965	27096790	NM_001003701	ATP5J	intergenic	-38085
chr21:27145921-27146180	58.4	3.37287e-06	0.0017746	Up	260	chr21	27107965	27096790	NM_001320267	ATP5J	intergenic	-38085
chr21:27145921-27146180	58.4	3.37287e-06	0.0017746	Up	260	chr21	27107965	27096790	NM_001003696	ATP5J	intergenic	-38085
chr21:27145921-27146180	58.4	3.37287e-06	0.0017746	Up	260	chr21	27107965	27096790	NM_001320266	ATP5J	intergenic	-38085
chr21:27145921-27146180	58.4	3.37287e-06	0.0017746	Up	260	chr21	27107965	27096790	NM_001003703	ATP5J	intergenic	-38085
chr1:10343621-10343860	58	3.52296e-06	0.00182295	Up	240	chr1	10359023	10359128	NR_125730	RNU6-2	upstream	-15283
chr4:10196541-10196780	58	3.52296e-06	0.00182295	Up	240	chr4	10118573	10075962	NM_017491	WDR1	intergenic	-78087
chr4:10196541-10196780	58	3.52296e-06	0.00182295	Up	240	chr4	10118573	10075962	NM_005112	WDR1	intergenic	-78087
chr6:90693501-90693740	57.6	3.40339e-06	0.00178277	Up	240	chr6	91006627	90636246	NM_001170794	BACH2	intron	313007
chr6:90693501-90693740	57.6	3.40339e-06	0.00178277	Up	240	chr6	91006627	90636246	NM_021813	BACH2	intron	313007
chr3:77448941-77449240	57.5	1.54194e-06	0.00128246	Up	300	chr3	77147162	77699114	NM_001128929	ROBO2	intron	301928
chr3:77448941-77449240	57.5	1.54194e-06	0.00128246	Up	300	chr3	77089293	77699114	NM_001290065	ROBO2	intron	359797
chr3:77448941-77449240	57.5	1.54194e-06	0.00128246	Up	300	chr3	77089293	77699114	NM_001290040	ROBO2	intron	359797
chr3:77448941-77449240	57.5	1.54194e-06	0.00128246	Up	300	chr3	77089293	77699114	NM_001290039	ROBO2	intron	359797
chr3:77448941-77449240	57.5	1.54194e-06	0.00128246	Up	300	chr3	77089293	77699114	NM_002942	ROBO2	intron	359797
chr22:23717901-23718260	57.3	1.06913e-06	0.0010908	Up	360	chr22	23724313	23701792	NR_037839	CES5AP1	intron	6233
chr18:41499401-41499720	57.3	1.06913e-06	0.0010908	Up	320	chr18	42111662	41903399	NR_110792	LINC01478	intergenic	612102
chr7:92110501-92110720	57.1	1.6383e-06	0.00131921	Up	220	chr7	92076761	92089381	NR_052016	GATAD1	intergenic	33849
chr7:92110501-92110720	57.1	1.6383e-06	0.00131921	Up	220	chr7	92076761	92089381	NM_021167	GATAD1	intergenic	33849
chr21:23276821-23277140	57.1	1.6383e-06	0.00131921	Up	320	chr21	23119304	23169735	NR_109958	LINC01425	intergenic	157676
chr7:23306421-23306720	56.9	1.06899e-06	0.0010908	Up	300	chr7	23286315	23314729	NM_001005340	GPNMB	intron	20255
chr7:23306421-23306720	56.9	1.06899e-06	0.0010908	Up	300	chr7	23286315	23314729	NM_002510	GPNMB	intron	20255
chr17:35685601-35685920	56.9	1.06899e-06	0.0010908	Up	320	chr17	35716059	35441926	NM_198836	ACACA	intron	30299
chr17:35685601-35685920	56.9	1.06899e-06	0.0010908	Up	320	chr17	35766902	35441926	NM_198839	ACACA	intron	81142
chr17:35685601-35685920	56.9	1.06899e-06	0.0010908	Up	320	chr17	35766902	35441926	NM_198834	ACACA	intron	81142
chr18:63050741-63051020	56.9	1.06899e-06	0.0010908	Up	280	chr18	63417487	63549202	NM_033646	CDH7	intergenic	-366607
chr3:177091121-177091420	56.9	1.06899e-06	0.0010908	Up	300	chr3	177159708	177470492	NR_047568	LINC00578	intergenic	-68438
chr19:4996481-4996700	56.6	3.83193e-06	0.00183596	Up	220	chr19	4969123	5153608	NM_015015	KDM4B	intron	27467
chr15:63361401-63361620	56.6	3.83193e-06	0.00183596	Up	220	chr15	63340635	63364113	NM_001301289	TPM1	intron	20875
chr15:63361401-63361620	56.6	3.83193e-06	0.00183596	Up	220	chr15	63340635	63362831	NM_001018008	TPM1	intron	20875
chr15:63361401-63361620	56.6	3.83193e-06	0.00183596	Up	220	chr15	63334837	63364113	NM_001018007	TPM1	intron	26673
chr15:63361401-63361620	56.6	3.83193e-06	0.00183596	Up	220	chr15	63334837	63364113	NM_001018020	TPM1	intron	26673
chr15:63361401-63361620	56.6	3.83193e-06	0.00183596	Up	220	chr15	63334837	63364113	NM_001018006	TPM1	intron	26673
chr15:63361401-63361620	56.6	3.83193e-06	0.00183596	Up	220	chr15	63334837	63364113	NM_001018004	TPM1	intron	26673
chr8:27492441-27492660	56.6	3.83193e-06	0.00183596	Up	220	chr8	27491576	27534286	NM_182826	SCARA3	promoter	974
chr8:27492441-27492660	56.6	3.83193e-06	0.00183596	Up	220	chr8	27491576	27530537	NM_016240	SCARA3	promoter	974
chr1:210919501-210919700	56.6	3.83193e-06	0.00183596	Up	200	chr1	211307457	210851656	NM_002238	KCNH1	intron	387857
chr1:210919501-210919700	56.6	3.83193e-06	0.00183596	Up	200	chr1	211307457	210851656	NM_172362	KCNH1	intron	387857
chr10:53684901-53685140	56.6	3.83193e-06	0.00183596	Up	240	chr10	52834233	54058110	NM_006258	PRKG1	intron	850787
chr10:53684901-53685140	56.6	3.83193e-06	0.00183596	Up	240	chr10	52750910	54058110	NM_001098512	PRKG1	intron	934110
chr14:61971461-61971660	56.6	3.83193e-06	0.00183596	Up	200	chr14	61788160	62017698	NM_006255	PRKCH	intron	183400
chr15:20466621-20466860	56.6	3.83193e-06	0.00183596	Up	240	chr15	20487996	20496811	NR_038836	CHEK2P2	intergenic	-21256
chr3:94845501-94845700	56.6	3.83193e-06	0.00183596	Up	200	chr3	94657106	94710169	NR_015400	LINC00879	intergenic	188494
chr14:73312441-73312820	56.3	3.54702e-06	0.00182295	Up	380	chr14	73359357	73127750	NM_001280544	DPF3	intron	46727
chr7:34104021-34104300	56.3	3.54702e-06	0.00182295	Up	280	chr7	33944522	34195484	NM_133468	BMPER	intron	159638
chr6:75118321-75118580	56.3	3.54702e-06	0.00182295	Up	260	chr6	74779166	75400443	NR_110856	LOC101928516	intron	339284
chr7:11107241-11107520	56.1	2.62363e-06	0.00163691	Up	280	chr7	11013498	11209250	NR_033436	PHF14	intron	93882
chr7:11107241-11107520	56.1	2.62363e-06	0.00163691	Up	280	chr7	11013498	11147376	NR_033435	PHF14	intron	93882
chr7:11107241-11107520	56.1	2.62363e-06	0.00163691	Up	280	chr7	11013498	11147376	NM_014660	PHF14	intron	93882
chr11:109635181-109635440	56.1	2.62363e-06	0.00163691	Up	260	chr11	109964086	110042566	NM_033390	ZC3H12C	intergenic	-328776
chr13:97196401-97196700	56.1	2.62363e-06	0.00163691	Up	300	chr13	97079482	97079546	NR_039723	MIR4501	intergenic	117068
chr18:10416861-10417120	55.9	2.97032e-06	0.00163691	Up	260	chr18	10414367	10405129	NR_110775	LINC01254	upstream	-2623
chr19:8587081-8587360	55.9	2.97032e-06	0.00163691	Up	280	chr19	8567538	8554939	NM_032152	PRAM1	upstream	-19682
chr19:8587081-8587360	55.9	2.97032e-06	0.00163691	Up	280	chr19	8579048	8575461	NM_001146175	ZNF414	upstream	-8172
chr19:8587081-8587360	55.9	2.97032e-06	0.00163691	Up	280	chr19	8579048	8576215	NM_032370	ZNF414	upstream	-8172
chr13:45157541-45157740	55.9	2.69948e-06	0.00163691	Up	200	chr13	45150701	45006278	NM_001243799	TSC22D1	upstream	-6939
chr13:45157541-45157740	55.9	2.69948e-06	0.00163691	Up	200	chr13	45150701	45006278	NM_183422	TSC22D1	upstream	-6939
chr11:67119501-67119820	55.9	2.97032e-06	0.00163691	Up	320	chr11	67121067	67118235	NR_046413	POLD4	promoter	1407
chr11:67119501-67119820	55.9	2.97032e-06	0.00163691	Up	320	chr11	67121067	67118235	NR_046412	POLD4	promoter	1407
chr11:67119501-67119820	55.9	2.97032e-06	0.00163691	Up	320	chr11	67121067	67118235	NR_046411	POLD4	promoter	1407
chr11:67119501-67119820	55.9	2.97032e-06	0.00163691	Up	320	chr11	67121067	67118235	NM_001256870	POLD4	promoter	1407
chr11:67119501-67119820	55.9	2.97032e-06	0.00163691	Up	320	chr11	67121067	67118235	NM_021173	POLD4	promoter	1407
chr12:90062761-90063000	55.9	2.69948e-06	0.00163691	Up	240	chr12	90049844	89981825	NM_001682	ATP2B1	upstream	-13036
chr12:90062761-90063000	55.9	2.69948e-06	0.00163691	Up	240	chr12	90049844	89981825	NM_001001323	ATP2B1	upstream	-13036
chr21:18029281-18029500	55.9	2.69948e-06	0.00163691	Up	220	chr21	17962556	17962645	NR_029694	MIR125B2	intergenic	66834
chr2:56068261-56068460	55.9	2.69948e-06	0.00163691	Up	200	chr2	56151298	56093096	NM_001039349	EFEMP1	intergenic	82938
chr2:56068261-56068460	55.9	2.69948e-06	0.00163691	Up	200	chr2	56151298	56093096	NM_001039348	EFEMP1	intergenic	82938
chr5:86772401-86772640	55.9	2.97032e-06	0.00163691	Up	240	chr5	86708850	86690078	NM_001239	CCNH	intergenic	-63670
chr20:50453901-50454160	55.5	2.37675e-06	0.00163168	Up	260	chr20	50479452	50448335	NR_110016	LINC01429	intron	25422
chr1:165296321-165296580	55.5	2.97002e-06	0.00163691	Up	260	chr1	165325952	165171103	NM_177398	LMX1A	intron	29502
chr1:165296321-165296580	55.5	2.97002e-06	0.00163691	Up	260	chr1	165325478	165171103	NM_001174069	LMX1A	intron	29028
chrX:116709821-116710080	55.5	2.37675e-06	0.00163168	Up	260	chrX	117107701	117031775	NM_033495	KLHL13	intergenic	397751
chr17:48818761-48819020	55.1	1.0685e-06	0.0010908	Up	260	chr17	48796925	48830072	NM_006107	LUC7L3	intron	21965
chr17:48818761-48819020	55.1	1.0685e-06	0.0010908	Up	260	chr17	48796925	48830072	NM_016424	LUC7L3	intron	21965
chr3:56369621-56369920	55.1	1.0685e-06	0.0010908	Up	300	chr3	56502391	55542338	NM_015576	ERC2	intron	132621
chr3:56369621-56369920	55.1	1.0685e-06	0.0010908	Up	300	chr3	56502391	55542338	NR_132749	ERC2	intron	132621
chr10:51816081-51816420	55.1	4.64717e-06	0.00209218	Up	340	chr10	51827563	51780941	NR_038275	FAM21EP	intron	11313
chr2:103784841-103785080	55.1	1.0685e-06	0.0010908	Up	240	chr2	103600887	103583866	NR_135530	LOC105373519	intergenic	-184073
chr15:92796381-92796620	55.1	4.64717e-06	0.00209218	Up	240	chr15	92937139	93011958	NM_006011	ST8SIA2	intergenic	-140639
chr6:30243221-30243540	54.7	1.06841e-06	0.0010908	Up	320	chr6	30293911	30201815	NR_052012	HCG17	intron	50531
chr9:111535441-111535720	54.7	1.06841e-06	0.0010908	Up	280	chr9	111618275	111616868	NM_006686	ACTL7B	intergenic	82695
chr17:34904721-34904960	54.3	1.26114e-06	0.00117539	Up	240	chr17	34891305	34868916	NM_001033580	MYO19	upstream	-13535
chr17:34904721-34904960	54.3	1.26114e-06	0.00117539	Up	240	chr17	34891305	34851598	NM_001163735	MYO19	upstream	-13535
chr17:34904721-34904960	54.3	1.26114e-06	0.00117539	Up	240	chr17	34891305	34851598	NM_025109	MYO19	upstream	-13535
chr19:5530881-5531140	54.3	1.26114e-06	0.00117539	Up	260	chr19	5568045	5558177	NR_027064	TINCR	intergenic	37035
chrX:146770801-146771100	54.3	1.26114e-06	0.00117539	Up	300	chrX	146993335	146990948	NR_024503	FMR1-AS1	intergenic	222385
chrX:146770801-146771100	54.3	1.26114e-06	0.00117539	Up	300	chrX	146993335	146990948	NR_024502	FMR1-AS1	intergenic	222385
chrX:146770801-146771100	54.3	1.26114e-06	0.00117539	Up	300	chrX	146993335	146990948	NR_024501	FMR1-AS1	intergenic	222385
chrX:146770801-146771100	54.3	1.26114e-06	0.00117539	Up	300	chrX	146993335	146990948	NR_024499	FMR1-AS1	intergenic	222385
chr2:102500241-102500520	54.1	3.36565e-06	0.0017746	Up	280	chr2	102314537	102511152	NM_145687	MAP4K4	intron	185843
chr2:102500241-102500520	54.1	3.36565e-06	0.0017746	Up	280	chr2	102314537	102511152	NM_001242559	MAP4K4	intron	185843
chr2:102500241-102500520	54.1	3.36565e-06	0.0017746	Up	280	chr2	102314164	102511152	NM_001242560	MAP4K4	intron	186216
chr2:102500241-102500520	54.1	3.36565e-06	0.0017746	Up	280	chr2	102314164	102511152	NM_004834	MAP4K4	intron	186216
chr2:102500241-102500520	54.1	3.36565e-06	0.0017746	Up	280	chr2	102314164	102511152	NM_145686	MAP4K4	intron	186216
chr14:78652461-78652740	54.1	7.44668e-06	0.00270994	Up	280	chr14	78636715	80334633	NR_073547	NRXN3	intron	15885
chr10:78767821-78768140	54.1	7.44668e-06	0.00270994	Up	320	chr10	79397577	78629358	NM_001322829	KCNMA1	intron	629597
chr10:78767821-78768140	54.1	7.44668e-06	0.00270994	Up	320	chr10	79397577	78629358	NM_001322830	KCNMA1	intron	629597
chr10:78767821-78768140	54.1	7.44668e-06	0.00270994	Up	320	chr10	79397577	78644634	NM_001271519	KCNMA1	intron	629597
chr10:78767821-78768140	54.1	7.44668e-06	0.00270994	Up	320	chr10	79397577	78644634	NM_001161352	KCNMA1	intron	629597
chr10:78767821-78768140	54.1	7.44668e-06	0.00270994	Up	320	chr10	79397577	78644634	NM_001322836	KCNMA1	intron	629597
chr10:78767821-78768140	54.1	7.44668e-06	0.00270994	Up	320	chr10	79110519	78629358	NM_001322838	KCNMA1	intron	342539
chr10:78767821-78768140	54.1	7.44668e-06	0.00270994	Up	320	chr10	79397577	78629358	NM_001271518	KCNMA1	intron	629597
chr10:78767821-78768140	54.1	7.44668e-06	0.00270994	Up	320	chr10	79397577	78629358	NM_001014797	KCNMA1	intron	629597
chr10:78767821-78768140	54.1	7.44668e-06	0.00270994	Up	320	chr10	79397577	78629358	NM_001322832	KCNMA1	intron	629597
chr10:78767821-78768140	54.1	7.44668e-06	0.00270994	Up	320	chr10	79397577	78629358	NM_001322835	KCNMA1	intron	629597
chr10:78767821-78768140	54.1	7.44668e-06	0.00270994	Up	320	chr10	79397577	78644634	NM_002247	KCNMA1	intron	629597
chr10:78767821-78768140	54.1	7.44668e-06	0.00270994	Up	320	chr10	79397577	78644634	NM_001161353	KCNMA1	intron	629597
chr10:78767821-78768140	54.1	7.44668e-06	0.00270994	Up	320	chr10	79397577	78644634	NM_001322837	KCNMA1	intron	629597
chr18:59356841-59357100	54.1	7.44668e-06	0.00270994	Up	260	chr18	59415408	59421928	NR_103449	LINC01544	intergenic	-58438
chr2:1769941-1770220	54.1	3.36565e-06	0.0017746	Up	280	chr2	1748319	1635658	NM_012293	PXDN	intergenic	-21761
chr11:134525001-134525240	54.1	7.44668e-06	0.00270994	Up	240	chr11	134306375	134375555	NR_033852	LOC283177	intergenic	218745
chr9:128184801-128185060	54.1	7.44668e-06	0.00270994	Up	260	chr9	128061168	128127290	NM_001282681	GAPVD1	intergenic	123762
chr11:80675801-80676060	54.1	7.44668e-06	0.00270994	Up	260	chr11	80473846	80462243	NR_120570	LOC101928944	intergenic	-202084
chr8:83608821-83609060	54.1	7.44668e-06	0.00270994	Up	240	chr8	83824338	83874159	NR_134295	LOC101927141	intergenic	-215398
chr12:120567181-120567480	53.9	3.20548e-06	0.00172898	Up	300	chr12	120554643	120532898	NM_001167606	RAB35	upstream	-12687
chr12:120567181-120567480	53.9	3.20548e-06	0.00172898	Up	300	chr12	120554643	120532898	NM_006861	RAB35	upstream	-12687
chr5:34115881-34116140	53.9	3.20548e-06	0.00172898	Up	260	chr5	34124633	33987090	NR_037951	C1QTNF3-AMACR	intron	8623
chr15:29276261-29276580	53.7	2.96901e-06	0.00163691	Up	320	chr15	29213839	29410516	NM_001130414	APBA2	intron	62581
chr15:29276261-29276580	53.7	2.96901e-06	0.00163691	Up	320	chr15	29213839	29410516	NM_005503	APBA2	intron	62581
chr3:50742521-50742880	53.7	2.96901e-06	0.00163691	Up	360	chr3	50712671	51421629	NM_004947	DOCK3	intron	30029
chr4:164362861-164363160	53.7	2.96901e-06	0.00163691	Up	300	chr4	164395047	164392246	NM_032136	TKTL2	intergenic	32037
chr11:60378341-60378640	53.5	3.70593e-06	0.00183362	Up	300	chr11	60383223	60454621	NR_026946	LINC00301	upstream	-4733
chr3:61708901-61709200	53.5	3.70593e-06	0.00183362	Up	300	chr3	61547242	62280573	NM_002841	PTPRG	intron	161808
chr2:96015241-96015540	53.3	2.96883e-06	0.00163691	Up	300	chr2	95963071	96051825	NM_013434	KCNIP3	intron	52319
chr2:96015241-96015540	53.3	2.96883e-06	0.00163691	Up	300	chr2	96012767	96051825	NM_001034914	KCNIP3	intron	2623
chr8:113374961-113375260	52.9	2.96866e-06	0.00163691	Up	300	chr8	114389382	113235158	NM_198124	CSMD3	intron	1014272
chr8:113374961-113375260	52.9	2.96866e-06	0.00163691	Up	300	chr8	114449242	113235158	NM_198123	CSMD3	intron	1074132
chr8:113374961-113375260	52.9	2.96866e-06	0.00163691	Up	300	chr8	114449242	113235158	NM_052900	CSMD3	intron	1074132
chr12:80112841-80113100	52.9	2.96866e-06	0.00163691	Up	260	chr12	80084790	79985744	NM_002583	PAWR	intergenic	-28180
chrX:150571201-150571460	52.5	5.74897e-06	0.00235368	Up	260	chrX	150565656	150577836	NM_001017980	VMA21	intron	5674
chr9:102937921-102938160	52.3	1.03302e-05	0.00277139	Up	240	chr9	102861466	103064457	NM_014425	INVS	intron	76574
chr9:102937921-102938160	52.3	1.03302e-05	0.00277139	Up	240	chr9	102861466	103064457	NM_001318382	INVS	intron	76574
chr9:102937921-102938160	52.3	1.03302e-05	0.00277139	Up	240	chr9	102861466	103064457	NM_001318381	INVS	intron	76574
chr9:102937921-102938160	52.3	1.03302e-05	0.00277139	Up	240	chr9	102861466	103064457	NR_134606	INVS	intron	76574
chr3:113913181-113913460	52.3	1.03302e-05	0.00277139	Up	280	chr3	113897623	113847498	NM_001290809	DRD3	upstream	-15697
chr1:154150101-154150320	52.3	1.03302e-05	0.00277139	Up	220	chr1	154150697	154127779	NM_001278191	TPM3	promoter	487
chr3:64111821-64112020	52.3	1.03302e-05	0.00277139	Up	200	chr3	64211131	64079525	NM_198859	PRICKLE2	intron	99211
chr10:78716441-78716760	51.9	1.00718e-05	0.00277139	Up	320	chr10	79110519	78629358	NM_001322838	KCNMA1	intron	393919
chr10:78716441-78716760	51.9	1.00718e-05	0.00277139	Up	320	chr10	79397577	78629358	NM_001271518	KCNMA1	intron	680977
chr10:78716441-78716760	51.9	1.00718e-05	0.00277139	Up	320	chr10	79397577	78629358	NM_001014797	KCNMA1	intron	680977
chr10:78716441-78716760	51.9	1.00718e-05	0.00277139	Up	320	chr10	79397577	78629358	NM_001322829	KCNMA1	intron	680977
chr10:78716441-78716760	51.9	1.00718e-05	0.00277139	Up	320	chr10	79397577	78629358	NM_001322830	KCNMA1	intron	680977
chr10:78716441-78716760	51.9	1.00718e-05	0.00277139	Up	320	chr10	79397577	78629358	NM_001322832	KCNMA1	intron	680977
chr10:78716441-78716760	51.9	1.00718e-05	0.00277139	Up	320	chr10	79397577	78629358	NM_001322835	KCNMA1	intron	680977
chr10:78716441-78716760	51.9	1.00718e-05	0.00277139	Up	320	chr10	79397577	78644634	NM_001271519	KCNMA1	intron	680977
chr10:78716441-78716760	51.9	1.00718e-05	0.00277139	Up	320	chr10	79397577	78644634	NM_001161352	KCNMA1	intron	680977
chr10:78716441-78716760	51.9	1.00718e-05	0.00277139	Up	320	chr10	79397577	78644634	NM_002247	KCNMA1	intron	680977
chr10:78716441-78716760	51.9	1.00718e-05	0.00277139	Up	320	chr10	79397577	78644634	NM_001161353	KCNMA1	intron	680977
chr10:78716441-78716760	51.9	1.00718e-05	0.00277139	Up	320	chr10	79397577	78644634	NM_001322836	KCNMA1	intron	680977
chr10:78716441-78716760	51.9	1.00718e-05	0.00277139	Up	320	chr10	79397577	78644634	NM_001322837	KCNMA1	intron	680977
chr10:78716441-78716760	51.9	1.00718e-05	0.00277139	Up	320	chr10	78647801	78738351	NR_120655	KCNMA1-AS1	intron	68799
chr1:203313061-203313280	51.9	1.00718e-05	0.00277139	Up	220	chr1	203320557	203309748	NM_002023	FMOD	intron	7387
chr1:203313061-203313280	51.9	1.00718e-05	0.00277139	Up	220	chr1	203320557	203309748	NR_103757	FMOD	intron	7387
chrX:52859881-52860140	51.9	1.00718e-05	0.00277139	Up	260	chrX	52841227	52847322	NM_130775	XAGE5	intergenic	18783
chr11:5734721-5734920	51.9	6.39163e-06	0.00254829	Up	200	chr11	5757677	5758768	NM_001005180	OR56B1	intergenic	-22857
chr12:91102721-91102980	51.9	1.00718e-05	0.00277139	Up	260	chr12	91311799	91342446	NR_038868	LINC00615	intergenic	-208949
chrX:45280081-45280280	51.9	6.39163e-06	0.00254829	Up	200	chrX	45364632	45386484	NR_104644	LINC01204	intergenic	-84452
chrX:45280081-45280280	51.9	6.39163e-06	0.00254829	Up	200	chrX	45364632	45382889	NR_104645	LINC01204	intergenic	-84452
chr1:229146101-229146360	51.9	6.39163e-06	0.00254829	Up	260	chr1	229310548	229310429	NR_039659	MIR4454	intergenic	164318
chr12:62537561-62537840	51.5	2.96819e-06	0.00163691	Up	280	chr12	62586620	62102028	NM_178539	FAM19A2	intron	48920
chr8:128957021-128957280	51.5	2.96819e-06	0.00163691	Up	260	chr8	128972878	128972941	NR_031610	MIR1205	upstream	-15728
chrX:37022401-37022760	51.5	1.14659e-05	0.00292226	Up	360	chrX	37026431	37029739	NM_001013736	FAM47C	upstream	-3851
chr12:97891201-97891440	51.5	1.14659e-05	0.00292226	Up	240	chr12	97858798	97927544	NR_024037	RMST	intron	32522
chr16:50412401-50412640	51.5	1.14659e-05	0.00292226	Up	240	chr16	50402845	50352928	NM_001173984	BRD7	upstream	-9675
chr16:50412401-50412640	51.5	1.14659e-05	0.00292226	Up	240	chr16	50402845	50352928	NM_013263	BRD7	upstream	-9675
chr6:166576021-166576280	51.5	1.14659e-05	0.00292226	Up	260	chr6	166582157	166571145	NM_001270484	T	intron	6007
chr6:166576021-166576280	51.5	1.14659e-05	0.00292226	Up	260	chr6	166582157	166571145	NM_003181	T	intron	6007
chr10:101599721-101600000	51.5	2.96819e-06	0.00163691	Up	280	chr10	101542354	101611949	NM_000392	ABCC2	intron	57506
chr16:1018001-1018300	51.5	1.14659e-05	0.00292226	Up	300	chr16	1031807	1036979	NM_014587	SOX8	upstream	-13657
chr3:16658441-16658740	51.5	1.14659e-05	0.00292226	Up	300	chr3	16647006	16628300	NM_001351	DAZL	upstream	-11584
chr17:69641261-69641560	51.5	1.14659e-05	0.00292226	Up	300	chr17	70022120	70017991	NR_110876	LOC102723505	intergenic	380710
chr3:69574161-69574460	51.5	1.14659e-05	0.00292226	Up	300	chr3	69435455	69217933	NM_015123	FRMD4B	intergenic	-138855
chr4:158691821-158692140	51.5	1.14659e-05	0.00292226	Up	320	chr4	158493641	158497303	NR_026992	LOC340017	intergenic	198339
chr4:145392581-145392820	51.5	1.14659e-05	0.00292226	Up	240	chr4	145567147	145659881	NM_022475	HHIP	intergenic	-174447
chr1:105567441-105567700	51.5	1.14659e-05	0.00292226	Up	260	chr1	106161557	106132315	NR_125955	LOC101928476	intergenic	593987
chr1:105567441-105567700	51.5	1.14659e-05	0.00292226	Up	260	chr1	106161557	106144773	NR_125954	LOC101928476	intergenic	593987
chr2:65933361-65933640	51.1	2.96808e-06	0.00163691	Up	280	chr2	65659656	65537984	NM_181784	SPRED2	intergenic	-273844
chr20:5034261-5034560	51.1	2.96808e-06	0.00163691	Up	300	chr20	4990939	4833001	NM_203327	SLC23A2	intergenic	-43471
chr18:62258881-62259120	51.1	2.96808e-06	0.00163691	Up	240	chr18	61927290	61880317	NR_033983	LINC01538	intergenic	-331710
chr18:54086741-54086960	51.1	2.96808e-06	0.00163691	Up	220	chr18	54305920	54270052	NR_024546	TXNL1	intergenic	219070
chr18:54086741-54086960	51.1	2.96808e-06	0.00163691	Up	220	chr18	54305920	54270052	NM_004786	TXNL1	intergenic	219070
chr9:117353561-117353920	50.7	2.96797e-06	0.00163691	Up	360	chr9	117373705	117408703	NM_153045	C9orf91	upstream	-19965
chr5:121484521-121484820	50.7	2.96797e-06	0.00163691	Up	300	chr5	121495870	121518358	NM_001195535	LOC100505841	upstream	-11200
chr10:10376081-10376420	50.7	2.96797e-06	0.00163691	Up	340	chr10	10504312	10461500	NR_120637	LOC101928322	intergenic	128062
chr2:240979021-240979320	50.5	1.53408e-05	0.00343921	Up	300	chr2	240964819	240912048	NM_001322019	NDUFA10	upstream	-14351
chr2:240979021-240979320	50.5	1.53408e-05	0.00343921	Up	300	chr2	240964819	240831867	NR_136158	NDUFA10	upstream	-14351
chr2:240979021-240979320	50.5	1.53408e-05	0.00343921	Up	300	chr2	240964819	240896788	NM_004544	NDUFA10	upstream	-14351
chr2:240979021-240979320	50.5	1.53408e-05	0.00343921	Up	300	chr2	240964819	240896788	NM_001322020	NDUFA10	upstream	-14351
chr2:240979021-240979320	50.5	1.53408e-05	0.00343921	Up	300	chr2	240964819	240896788	NR_136155	NDUFA10	upstream	-14351
chr2:240979021-240979320	50.5	1.53408e-05	0.00343921	Up	300	chr2	240964819	240896788	NR_136156	NDUFA10	upstream	-14351
chr2:240979021-240979320	50.5	1.53408e-05	0.00343921	Up	300	chr2	240964819	240896788	NR_136157	NDUFA10	upstream	-14351
chr3:142601021-142601240	50.5	1.53408e-05	0.00343921	Up	220	chr3	142608045	142536701	NM_013363	PCOLCE2	intron	6915
chr5:109084581-109084780	50.5	1.53408e-05	0.00343921	Up	200	chr5	109025066	109205326	NM_002372	MAN2A1	intron	59614
chr11:125489421-125489680	50.5	1.53408e-05	0.00343921	Up	260	chr11	125496250	125527042	NM_001274	CHEK1	upstream	-6700
chr11:125489421-125489680	50.5	1.53408e-05	0.00343921	Up	260	chr11	125495030	125527042	NM_001244846	CHEK1	upstream	-5480
chr11:125489421-125489680	50.5	1.53408e-05	0.00343921	Up	260	chr11	125495030	125527042	NM_001114122	CHEK1	upstream	-5480
chr11:125489421-125489680	50.5	1.53408e-05	0.00343921	Up	260	chr11	125495030	125527042	NR_045204	CHEK1	upstream	-5480
chr11:125489421-125489680	50.5	1.53408e-05	0.00343921	Up	260	chr11	125495030	125546150	NM_001114121	CHEK1	upstream	-5480
chr2:37355041-37355260	50.5	1.53408e-05	0.00343921	Up	220	chr2	37374965	37332283	NM_001135652	EIF2AK2	intron	19815
chr14:47100941-47101160	50.5	1.53408e-05	0.00343921	Up	220	chr14	47121028	47120219	NM_080746	RPL10L	intergenic	19978
chr6:143084261-143084480	50.3	5.76322e-06	0.00235368	Up	220	chr6	143266338	143072603	NM_006734	HIVEP2	intron	181968
chr3:55120641-55120900	50.3	5.76322e-06	0.00235368	Up	260	chr3	55001115	54952380	NM_001304389	LRTM1	intergenic	-119655
chr7:137084601-137084800	50.1	8.86222e-06	0.00270994	Up	200	chr7	137531610	137072395	NM_001321708	DGKI	intron	446910
chr7:137084601-137084800	50.1	8.86222e-06	0.00270994	Up	200	chr7	137531610	137072395	NM_001321710	DGKI	intron	446910
chr7:137084601-137084800	50.1	8.86222e-06	0.00270994	Up	200	chr7	137531610	137072395	NM_004717	DGKI	intron	446910
chr7:137084601-137084800	50.1	8.86222e-06	0.00270994	Up	200	chr7	137531078	137072395	NM_001321709	DGKI	intron	446378
chr3:182835981-182836220	50.1	8.86222e-06	0.00270994	Up	240	chr3	182817375	182733005	NM_020166	MCCC1	upstream	-18725
chr3:182835981-182836220	50.1	8.86222e-06	0.00270994	Up	240	chr3	182817375	182733005	NR_120639	MCCC1	upstream	-18725
chr3:182835981-182836220	50.1	8.86222e-06	0.00270994	Up	240	chr3	182817375	182733005	NM_001293273	MCCC1	upstream	-18725
chr2:111075241-111075440	50.1	8.86222e-06	0.00270994	Up	200	chr2	111042429	111042520	NR_039941	MIR4436B1	intergenic	32911
chr2:111075241-111075440	50.1	8.86222e-06	0.00270994	Up	200	chr2	111042429	111042520	NR_049830	MIR4436B2	intergenic	32911
chr2:176742181-176742480	50.1	8.86222e-06	0.00270994	Up	300	chr2	176867073	176788619	NM_030650	KIAA1715	intergenic	124743
chr2:176742181-176742480	50.1	8.86222e-06	0.00270994	Up	300	chr2	176867073	176788619	NM_001305011	KIAA1715	intergenic	124743
chr2:176742181-176742480	50.1	8.86222e-06	0.00270994	Up	300	chr2	176867073	176788619	NM_001305008	KIAA1715	intergenic	124743
chr2:176742181-176742480	50.1	8.86222e-06	0.00270994	Up	300	chr2	176867073	176788619	NM_001305009	KIAA1715	intergenic	124743
chr2:176742181-176742480	50.1	8.86222e-06	0.00270994	Up	300	chr2	176867073	176788619	NM_001305010	KIAA1715	intergenic	124743
chr17:61640281-61640520	49.9	8.36926e-06	0.00270994	Up	240	chr17	61627795	61671642	NM_005828	DCAF7	intron	12605
chr17:61640281-61640520	49.9	8.36926e-06	0.00270994	Up	240	chr17	61627795	61671642	NR_073585	DCAF7	intron	12605
chr7:70629861-70630100	49.9	8.36926e-06	0.00270994	Up	240	chr7	70597522	71178586	NM_022479	WBSCR17	intron	32458
chr11:44611701-44611940	49.7	8.86196e-06	0.00270994	Up	240	chr11	44587140	44641315	NM_001024844	CD82	intron	24680
chr11:44611701-44611940	49.7	8.86196e-06	0.00270994	Up	240	chr11	44587140	44641315	NM_002231	CD82	intron	24680
chr2:183955381-183955700	49.7	8.86196e-06	0.00270994	Up	320	chr2	183943286	183964722	NM_001142314	DUSP19	intron	12254
chr2:183955381-183955700	49.7	8.86196e-06	0.00270994	Up	320	chr2	183943286	183964722	NM_080876	DUSP19	intron	12254
chr2:183955381-183955700	49.7	8.86196e-06	0.00270994	Up	320	chr2	183943286	183964722	NR_135688	DUSP19	intron	12254
chr2:183955381-183955700	49.7	8.86196e-06	0.00270994	Up	320	chr2	183943286	183964722	NM_001321519	DUSP19	intron	12254
chr7:70597741-70598040	49.7	8.86196e-06	0.00270994	Up	300	chr7	70597522	71178586	NM_022479	WBSCR17	promoter	368
chrX:42022641-42022900	49.7	8.86196e-06	0.00270994	Up	260	chrX	41782287	41374188	NM_001126055	CASK	intergenic	-240483
chrX:42022641-42022900	49.7	8.86196e-06	0.00270994	Up	260	chrX	41782287	41374188	NM_003688	CASK	intergenic	-240483
chrX:42022641-42022900	49.7	8.86196e-06	0.00270994	Up	260	chrX	41782287	41374188	NM_001126054	CASK	intergenic	-240483
chr3:130432161-130432400	49.3	8.86173e-06	0.00270994	Up	240	chr3	130465696	130397777	NM_014602	PIK3R4	intron	33416
chr2:225397041-225397340	49.3	8.86173e-06	0.00270994	Up	300	chr2	225450114	225334866	NM_001257197	CUL3	intron	52924
chr2:225397041-225397340	49.3	8.86173e-06	0.00270994	Up	300	chr2	225450114	225334866	NM_003590	CUL3	intron	52924
chr2:225397041-225397340	49.3	8.86173e-06	0.00270994	Up	300	chr2	225434542	225334866	NM_001257198	CUL3	intron	37352
chr6:12097061-12097340	49.3	8.86173e-06	0.00270994	Up	280	chr6	12012723	12165232	NM_002114	HIVEP1	intron	84477
chr8:97502341-97502620	49.3	8.86173e-06	0.00270994	Up	280	chr8	97505881	97624037	NM_002998	SDC2	upstream	-3401
chr1:23849601-23849880	49.3	8.86173e-06	0.00270994	Up	280	chr1	23848421	23854911	NR_110799	LOC101928163	promoter	1319
chr8:105282861-105283060	49.3	8.86173e-06	0.00270994	Up	200	chr8	105235562	105266653	NM_001282882	RIMS2	intergenic	47398
chr3:126992041-126992360	49.3	8.86173e-06	0.00270994	Up	320	chr3	126911973	126917027	NM_001007534	C3orf56	intergenic	80227
chr12:59058061-59058340	48.9	1.25176e-05	0.00307174	Up	280	chr12	59175498	58959741	NR_120452	LOC101927653	intron	117298
chr12:59058061-59058340	48.9	1.25176e-05	0.00307174	Up	280	chr12	58985483	59206450	NR_126341	LOC100506869	intron	72717
chr12:72670981-72671260	48.9	1.25176e-05	0.00307174	Up	280	chr12	72667289	72647286	NR_026837	TRHDE-AS1	upstream	-3831
chr12:72670981-72671260	48.9	1.25176e-05	0.00307174	Up	280	chr12	72667289	72656326	NR_026836	TRHDE-AS1	upstream	-3831
chr1:85132641-85132940	48.9	1.25176e-05	0.00307174	Up	300	chr1	85156240	85109389	NM_001166294	SSX2IP	intron	23450
chr1:85132641-85132940	48.9	1.25176e-05	0.00307174	Up	300	chr1	85156240	85109389	NM_001166293	SSX2IP	intron	23450
chr1:85132641-85132940	48.9	1.25176e-05	0.00307174	Up	300	chr1	85156240	85109389	NM_014021	SSX2IP	intron	23450
chr1:85132641-85132940	48.9	1.25176e-05	0.00307174	Up	300	chr1	85156151	85109389	NM_001166417	SSX2IP	intron	23361
chr1:85132641-85132940	48.9	1.25176e-05	0.00307174	Up	300	chr1	85156151	85109389	NM_001166295	SSX2IP	intron	23361
chr5:18443741-18444040	48.9	1.25176e-05	0.00307174	Up	300	chr5	17807382	17930598	NR_134286	LOC646241	intergenic	636508
chr5:18443741-18444040	48.9	1.25176e-05	0.00307174	Up	300	chr5	17807382	17811964	NR_134287	LOC646241	intergenic	636508
chr2:30283321-30283660	48.9	1.25176e-05	0.00307174	Up	340	chr2	30369749	30383399	NM_016061	YPEL5	intergenic	-86259
chr2:30283321-30283660	48.9	1.25176e-05	0.00307174	Up	340	chr2	30369749	30383399	NM_001127399	YPEL5	intergenic	-86259
chr2:30283321-30283660	48.9	1.25176e-05	0.00307174	Up	340	chr2	30369749	30383399	NM_001127401	YPEL5	intergenic	-86259
chr2:30283321-30283660	48.9	1.25176e-05	0.00307174	Up	340	chr2	30369749	30383399	NM_001127400	YPEL5	intergenic	-86259
chr18:35999481-35999740	48.9	1.25176e-05	0.00307174	Up	260	chr18	35237097	35237178	NR_036202	MIR4318	intergenic	762513
chr2:131797361-131797580	48.3	2.72554e-05	0.00361869	Up	220	chr2	131674969	131804826	NM_032995	ARHGEF4	intron	122501
chr2:131797361-131797580	48.3	2.72554e-05	0.00361869	Up	220	chr2	131674223	131804826	NM_015320	ARHGEF4	intron	123247
chr1:95123761-95123960	48.3	2.72554e-05	0.00361869	Up	200	chr1	95285837	95123088	NR_104131	LINC01057	intron	161977
chr8:37754581-37754860	48.3	2.72554e-05	0.00361869	Up	280	chr8	37757015	37716464	NM_025151	RAB11FIP1	intron	2295
chr8:37754581-37754860	48.3	2.72554e-05	0.00361869	Up	280	chr8	37757015	37716464	NM_001002814	RAB11FIP1	intron	2295
chr17:76866301-76866600	48.3	2.72554e-05	0.00361869	Up	300	chr17	76921472	76849058	NM_003255	TIMP2	intron	55022
chr2:17797041-17797300	48.3	2.72554e-05	0.00361869	Up	260	chr2	17721806	17837706	NM_003385	VSNL1	intron	75364
chr1:209932841-209933060	48.3	2.72554e-05	0.00361869	Up	220	chr1	209931842	209955668	NM_001320143	TRAF3IP3	promoter	1108
chrX:74609741-74609980	48.3	2.72554e-05	0.00361869	Up	240	chrX	74743337	74588261	NM_001146256	ZDHHC15	intron	133477
chrX:74609741-74609980	48.3	2.72554e-05	0.00361869	Up	240	chrX	74743337	74588261	NM_144969	ZDHHC15	intron	133477
chr2:175824701-175824940	48.3	2.72554e-05	0.00361869	Up	240	chr2	175869981	175664041	NM_001822	CHN1	intron	45161
chr2:175824701-175824940	48.3	2.72554e-05	0.00361869	Up	240	chr2	175870107	175664041	NM_001025201	CHN1	intron	45287
chr2:175824701-175824940	48.3	2.72554e-05	0.00361869	Up	240	chr2	175870107	175664041	NR_038133	CHN1	intron	45287
chr10:133982261-133982580	48.3	2.72554e-05	0.00361869	Up	320	chr10	134000413	134019280	NM_006426	DPYSL4	upstream	-17993
chr5:63929481-63929720	48.3	2.72554e-05	0.00361869	Up	240	chr5	63986134	64014017	NM_001164442	FAM159B	intergenic	-56534
chr6:52753361-52753620	48.3	2.72554e-05	0.00361869	Up	260	chr6	52774496	52761438	NM_000847	GSTA3	intergenic	21006
chr3:82797581-82797800	48.3	2.72554e-05	0.00361869	Up	220	chr3	81810950	81538849	NM_000158	GBE1	intergenic	-986740
chr9:129092501-129092780	48	1.36193e-05	0.00324347	Up	280	chr9	129089122	129269320	NM_033446	MVB12B	intron	3518
chr9:129092501-129092780	48	1.36193e-05	0.00324347	Up	280	chr9	129089122	129159912	NM_001011703	MVB12B	intron	3518
chr1:188956521-188956740	48	1.36193e-05	0.00324347	Up	220	chr1	190445140	190066796	NM_001317188	BRINP3	intergenic	1488510
chr15:70387481-70387720	47.9	2.72492e-05	0.00361869	Up	240	chr15	70389091	70340129	NM_001282981	TLE3	promoter	1491
chr15:70387481-70387720	47.9	2.72492e-05	0.00361869	Up	240	chr15	70387124	70340129	NM_001282982	TLE3	promoter	-476
chr5:170302801-170303000	47.9	2.72492e-05	0.00361869	Up	200	chr5	170288885	170727019	NM_022897	RANBP17	intron	14015
chr14:63322001-63322200	47.9	2.72492e-05	0.00361869	Up	200	chr14	63511956	63173290	NM_139318	KCNH5	intron	189856
chr14:63322001-63322200	47.9	2.72492e-05	0.00361869	Up	200	chr14	63511956	63173290	NM_172375	KCNH5	intron	189856
chr7:18646881-18647100	47.9	2.72492e-05	0.00361869	Up	220	chr7	18329714	18708466	NM_001321896	HDAC9	intron	317276
chr7:18646881-18647100	47.9	2.72492e-05	0.00361869	Up	220	chr7	18548895	18708466	NM_001204147	HDAC9	intron	98095
chr7:18646881-18647100	47.9	2.72492e-05	0.00361869	Up	220	chr7	18548895	18708466	NM_001204148	HDAC9	intron	98095
chr7:18646881-18647100	47.9	2.72492e-05	0.00361869	Up	220	chr7	18535332	18708466	NM_001204145	HDAC9	intron	111658
chr7:18646881-18647100	47.9	2.72492e-05	0.00361869	Up	220	chr7	18535332	18708466	NM_001204146	HDAC9	intron	111658
chr7:18646881-18647100	47.9	2.72492e-05	0.00361869	Up	220	chr7	18535332	18708466	NM_001321874	HDAC9	intron	111658
chr7:18646881-18647100	47.9	2.72492e-05	0.00361869	Up	220	chr7	18535332	18708466	NM_001321875	HDAC9	intron	111658
chr7:18646881-18647100	47.9	2.72492e-05	0.00361869	Up	220	chr7	18535332	18708466	NM_001321876	HDAC9	intron	111658
chr7:18646881-18647100	47.9	2.72492e-05	0.00361869	Up	220	chr7	18535332	18708466	NM_001321878	HDAC9	intron	111658
chr7:18646881-18647100	47.9	2.72492e-05	0.00361869	Up	220	chr7	18535332	18708466	NM_001321879	HDAC9	intron	111658
chr7:18646881-18647100	47.9	2.72492e-05	0.00361869	Up	220	chr7	18535332	18708466	NM_001321884	HDAC9	intron	111658
chr7:18646881-18647100	47.9	2.72492e-05	0.00361869	Up	220	chr7	18535332	18708466	NM_001321885	HDAC9	intron	111658
chr7:18646881-18647100	47.9	2.72492e-05	0.00361869	Up	220	chr7	18535332	18708466	NM_001321886	HDAC9	intron	111658
chr7:18646881-18647100	47.9	2.72492e-05	0.00361869	Up	220	chr7	18535332	18708466	NM_001321887	HDAC9	intron	111658
chr7:18646881-18647100	47.9	2.72492e-05	0.00361869	Up	220	chr7	18535332	18708466	NM_001321888	HDAC9	intron	111658
chr7:18646881-18647100	47.9	2.72492e-05	0.00361869	Up	220	chr7	18535332	18708466	NM_001321889	HDAC9	intron	111658
chr7:18646881-18647100	47.9	2.72492e-05	0.00361869	Up	220	chr7	18535332	18708466	NM_001321890	HDAC9	intron	111658
chr7:18646881-18647100	47.9	2.72492e-05	0.00361869	Up	220	chr7	18535332	18708466	NM_001321891	HDAC9	intron	111658
chr7:18646881-18647100	47.9	2.72492e-05	0.00361869	Up	220	chr7	18535332	18708466	NM_001321893	HDAC9	intron	111658
chr7:18646881-18647100	47.9	2.72492e-05	0.00361869	Up	220	chr7	18535332	18708466	NM_001321894	HDAC9	intron	111658
chr7:18646881-18647100	47.9	2.72492e-05	0.00361869	Up	220	chr7	18535332	18708466	NM_001321895	HDAC9	intron	111658
chr7:18646881-18647100	47.9	2.72492e-05	0.00361869	Up	220	chr7	18535332	18708466	NM_001321898	HDAC9	intron	111658
chr7:18646881-18647100	47.9	2.72492e-05	0.00361869	Up	220	chr7	18535332	18708466	NM_001321899	HDAC9	intron	111658
chr7:18646881-18647100	47.9	2.72492e-05	0.00361869	Up	220	chr7	18535332	18708466	NM_001321900	HDAC9	intron	111658
chr7:18646881-18647100	47.9	2.72492e-05	0.00361869	Up	220	chr7	18535332	18708466	NM_001321901	HDAC9	intron	111658
chr7:18646881-18647100	47.9	2.72492e-05	0.00361869	Up	220	chr7	18535332	18708466	NM_001321902	HDAC9	intron	111658
chr7:18646881-18647100	47.9	2.72492e-05	0.00361869	Up	220	chr7	18535332	18708466	NM_014707	HDAC9	intron	111658
chr7:18646881-18647100	47.9	2.72492e-05	0.00361869	Up	220	chr7	18126564	18708466	NM_001204144	HDAC9	intron	520426
chr7:18646881-18647100	47.9	2.72492e-05	0.00361869	Up	220	chr7	18126564	18708466	NM_001321869	HDAC9	intron	520426
chr7:18646881-18647100	47.9	2.72492e-05	0.00361869	Up	220	chr7	18126564	18708466	NM_001321870	HDAC9	intron	520426
chr7:18646881-18647100	47.9	2.72492e-05	0.00361869	Up	220	chr7	18126564	18708466	NM_001321871	HDAC9	intron	520426
chr7:18646881-18647100	47.9	2.72492e-05	0.00361869	Up	220	chr7	18126564	18708466	NM_001321872	HDAC9	intron	520426
chr7:18646881-18647100	47.9	2.72492e-05	0.00361869	Up	220	chr7	18126564	18708466	NM_001321873	HDAC9	intron	520426
chr7:18646881-18647100	47.9	2.72492e-05	0.00361869	Up	220	chr7	18126564	19042037	NM_001321868	HDAC9	intron	520426
chr7:18646881-18647100	47.9	2.72492e-05	0.00361869	Up	220	chr7	18535332	19042037	NM_001321877	HDAC9	intron	111658
chr7:18646881-18647100	47.9	2.72492e-05	0.00361869	Up	220	chr7	18535332	19042037	NM_001321897	HDAC9	intron	111658
chr7:18646881-18647100	47.9	2.72492e-05	0.00361869	Up	220	chr7	18535332	19042037	NM_178423	HDAC9	intron	111658
chr15:48468821-48469120	47.9	2.72492e-05	0.00361869	Up	300	chr15	48470558	48431624	NM_016132	MYEF2	promoter	1588
chr15:48468821-48469120	47.9	2.72492e-05	0.00361869	Up	300	chr15	48470558	48431624	NM_001301210	MYEF2	promoter	1588
chr15:48468821-48469120	47.9	2.72492e-05	0.00361869	Up	300	chr15	48470558	48444503	NR_125408	MYEF2	promoter	1588
chr3:114233381-114233640	47.9	2.72492e-05	0.00361869	Up	260	chr3	114172439	114238979	NR_121661	LOC101929754	intron	61071
chr3:114233381-114233640	47.9	2.72492e-05	0.00361869	Up	260	chr3	114478124	114033346	NM_001164344	ZBTB20	intron	244614
chr3:114233381-114233640	47.9	2.72492e-05	0.00361869	Up	260	chr3	114478124	114033346	NM_001164345	ZBTB20	intron	244614
chr3:114233381-114233640	47.9	2.72492e-05	0.00361869	Up	260	chr3	114790261	114033346	NM_001164343	ZBTB20	intron	556751
chr3:114233381-114233640	47.9	2.72492e-05	0.00361869	Up	260	chr3	114866127	114033346	NM_015642	ZBTB20	intron	632617
chr3:114233381-114233640	47.9	2.72492e-05	0.00361869	Up	260	chr3	114619469	114033346	NR_121662	ZBTB20	intron	385959
chr3:114233381-114233640	47.9	2.72492e-05	0.00361869	Up	260	chr3	114343053	114033346	NM_001164347	ZBTB20	intron	109543
chr18:426341-426580	47.9	2.72492e-05	0.00361869	Up	240	chr18	500729	319354	NM_130386	COLEC12	intron	74269
chr13:49810221-49810480	47.9	2.72492e-05	0.00361869	Up	260	chr13	49821976	49809650	NR_135318	LOC105370203	intron	11626
chr15:67328261-67328480	47.9	2.72492e-05	0.00361869	Up	220	chr15	67356520	67276544	NR_135686	LOC102723493	intron	28150
chr18:37179881-37180080	47.9	2.72492e-05	0.00361869	Up	200	chr18	37331959	36786887	NR_024391	MIR924HG	intron	151979
chr7:146627221-146627500	47.9	2.72492e-05	0.00361869	Up	280	chr7	145813452	148118088	NM_014141	CNTNAP2	intron	813908
chr1:82777041-82777260	47.9	2.72492e-05	0.00361869	Up	220	chr1	82266081	82458422	NM_001297706	ADGRL2	intergenic	511069
chr1:82777041-82777260	47.9	2.72492e-05	0.00361869	Up	220	chr1	82266081	82458422	NM_001297705	ADGRL2	intergenic	511069
chr1:82777041-82777260	47.9	2.72492e-05	0.00361869	Up	220	chr1	82266081	82458422	NM_012302	ADGRL2	intergenic	511069
chr4:27692801-27693100	47.9	2.72492e-05	0.00361869	Up	300	chr4	27219100	27283847	NR_125921	LOC101929199	intergenic	473850
chr1:27389981-27390220	47.9	2.72492e-05	0.00361869	Up	240	chr1	27339333	27331510	NM_052943	FAM46B	intergenic	-50767
chrX:34997781-34998060	47.9	2.72492e-05	0.00361869	Up	280	chrX	34960912	34963034	NM_152631	FAM47B	intergenic	37008
chr1:181975601-181975800	47.9	2.72492e-05	0.00361869	Up	200	chr1	182030847	182023704	NM_001009992	ZNF648	intergenic	55147
chr17:52748401-52748620	47.9	2.72492e-05	0.00361869	Up	220	chr17	52978051	53015397	NM_001321173	TOM1L1	intergenic	-229541
chr17:52748401-52748620	47.9	2.72492e-05	0.00361869	Up	220	chr17	52978051	53039328	NM_005486	TOM1L1	intergenic	-229541
chr17:52748401-52748620	47.9	2.72492e-05	0.00361869	Up	220	chr17	52978051	53039328	NM_001321174	TOM1L1	intergenic	-229541
chr17:52748401-52748620	47.9	2.72492e-05	0.00361869	Up	220	chr17	52978051	53039328	NM_001321175	TOM1L1	intergenic	-229541
chr17:52748401-52748620	47.9	2.72492e-05	0.00361869	Up	220	chr17	52978051	53039328	NM_001321176	TOM1L1	intergenic	-229541
chr8:37890301-37890600	47.6	8.86091e-06	0.00270994	Up	300	chr8	37888019	37917883	NM_004095	EIF4EBP1	intron	2431
chr6:31905821-31906120	47.6	8.86091e-06	0.00270994	Up	300	chr6	31913720	31919861	NM_001710	CFB	upstream	-7750
chr1:40963121-40963360	47.6	8.86091e-06	0.00270994	Up	240	chr1	40974432	40982214	NM_022774	EXO5	upstream	-11192
chr6:94123021-94123280	47.6	8.86091e-06	0.00270994	Up	260	chr6	94129300	94119371	NM_001288630	EPHA7	intron	6150
chr6:94123021-94123280	47.6	8.86091e-06	0.00270994	Up	260	chr6	94129300	93949739	NM_004440	EPHA7	intron	6150
chr6:94123021-94123280	47.6	8.86091e-06	0.00270994	Up	260	chr6	94129300	93949739	NM_001288629	EPHA7	intron	6150
chr17:62056741-62057000	47.6	8.86091e-06	0.00270994	Up	260	chr17	62050278	62015913	NM_000334	SCN4A	upstream	-6592
chr17:62056741-62057000	47.6	8.86091e-06	0.00270994	Up	260	chr17	62075710	62081644	NM_001191031	PRR29	upstream	-18840
chr17:62056741-62057000	47.6	8.86091e-06	0.00270994	Up	260	chr17	62075710	62081644	NM_001191030	PRR29	upstream	-18840
chr17:62056741-62057000	47.6	8.86091e-06	0.00270994	Up	260	chr17	62075710	62081644	NM_001191029	PRR29	upstream	-18840
chr17:62056741-62057000	47.6	8.86091e-06	0.00270994	Up	260	chr17	62075710	62081644	NM_001164257	PRR29	upstream	-18840
chr2:218416021-218416260	47.6	8.86091e-06	0.00270994	Up	240	chr2	218621316	218148745	NR_026597	DIRC3	intron	205176
chr11:32123981-32124260	47.6	8.86091e-06	0.00270994	Up	280	chr11	32112476	32127272	NM_002901	RCN1	intron	11644
chr7:141856841-141857080	47.6	8.86091e-06	0.00270994	Up	240	chr7	141811548	141922124	NM_001293626	MGAM2	intron	45412
chr2:99896301-99896500	47.6	8.86091e-06	0.00270994	Up	200	chr2	99917639	99900700	NM_174898	LYG1	intergenic	21239
chr1:203347741-203348020	47.6	8.86091e-06	0.00270994	Up	280	chr1	203320557	203309748	NM_002023	FMOD	intergenic	-27323
chr1:203347741-203348020	47.6	8.86091e-06	0.00270994	Up	280	chr1	203320557	203309748	NR_103757	FMOD	intergenic	-27323
chr22:50483801-50484040	47.6	8.86091e-06	0.00270994	Up	240	chr22	50451055	50432941	NM_001001694	IL17REL	intergenic	-32865
chr14:77023661-77024000	47.6	8.86091e-06	0.00270994	Up	340	chr14	76837689	76968180	NM_004452	ESRRB	intergenic	186141
chr20:47497341-47497600	47.6	8.86091e-06	0.00270994	Up	260	chr20	47538274	47653230	NM_006420	ARFGEF2	intergenic	-40804
chr1:186622001-186622220	47.6	8.86091e-06	0.00270994	Up	220	chr1	186649559	186640943	NM_000963	PTGS2	intergenic	27449
chr1:239459561-239459800	47.6	8.86091e-06	0.00270994	Up	240	chr1	239792372	240072717	NM_000740	CHRM3	intergenic	-332692
chr4:63709561-63709880	47.6	8.86091e-06	0.00270994	Up	320	chr4	63027483	62937472	NR_110595	ADGRL3-AS1	intergenic	-682237
chrX:146475081-146475340	47.6	8.86091e-06	0.00270994	Up	260	chrX	146366246	146366158	NR_030239	MIR514A2	intergenic	-108964
chrX:146475081-146475340	47.6	8.86091e-06	0.00270994	Up	260	chrX	146366246	146366158	NR_030240	MIR514A3	intergenic	-108964
chr12:84276381-84276660	47.6	8.86091e-06	0.00270994	Up	280	chr12	85306608	85274628	NM_018057	SLC6A15	intergenic	1030088
chr12:84276381-84276660	47.6	8.86091e-06	0.00270994	Up	280	chr12	85306608	85253266	NM_001146335	SLC6A15	intergenic	1030088
chr12:84276381-84276660	47.6	8.86091e-06	0.00270994	Up	280	chr12	85306608	85253266	NM_182767	SLC6A15	intergenic	1030088
chr9:82443781-82443980	47.1	8.86077e-06	0.00270994	Up	200	chr9	82439444	82649470	NR_121213	LINC01507	intron	4436
chr3:78773021-78773280	47.1	8.86077e-06	0.00270994	Up	260	chr3	79817059	78646387	NM_002941	ROBO1	intron	1043909
chr3:78773021-78773280	47.1	8.86077e-06	0.00270994	Up	260	chr3	79068609	78646387	NM_001145845	ROBO1	intron	295459
chr3:78773021-78773280	47.1	8.86077e-06	0.00270994	Up	260	chr3	79068609	78646387	NM_133631	ROBO1	intron	295459
chr2:55938161-55938420	47.1	8.86077e-06	0.00270994	Up	260	chr2	55921045	55861197	NM_033109	PNPT1	upstream	-17245
chr13:109466621-109466820	47.1	8.86077e-06	0.00270994	Up	200	chr13	109281570	109860355	NM_001198950	MYO16	intron	185150
chr13:109466621-109466820	47.1	8.86077e-06	0.00270994	Up	200	chr13	109248499	109860355	NM_015011	MYO16	intron	218221
chr11:74573341-74573560	47.1	8.86077e-06	0.00270994	Up	220	chr11	74660232	74551954	NM_182969	XRRA1	intron	86782
chr11:74573341-74573560	47.1	8.86077e-06	0.00270994	Up	220	chr11	74660232	74551954	NM_001270381	XRRA1	intron	86782
chr11:74573341-74573560	47.1	8.86077e-06	0.00270994	Up	220	chr11	74660232	74551954	NM_001270380	XRRA1	intron	86782
chr2:50708241-50708480	47.1	8.86077e-06	0.00270994	Up	240	chr2	51259674	50145642	NM_004801	NRXN1	intron	551314
chr2:50708241-50708480	47.1	8.86077e-06	0.00270994	Up	240	chr2	51259674	50145642	NM_001135659	NRXN1	intron	551314
chr2:95573121-95573340	47.1	8.86077e-06	0.00270994	Up	220	chr2	95613087	95534429	NR_037597	LOC442028	intron	39857
chr6:539121-539360	47.1	8.86077e-06	0.00270994	Up	240	chr6	693141	485137	NM_018303	EXOC2	intron	153901
chr6:539121-539360	47.1	8.86077e-06	0.00270994	Up	240	chr6	693141	485137	NR_073064	EXOC2	intron	153901
chr11:93335221-93335480	47.1	8.86077e-06	0.00270994	Up	260	chr11	93276546	93211638	NM_020179	SMCO4	intergenic	-58804
chr9:25505901-25506120	47.1	8.86077e-06	0.00270994	Up	220	chr9	25678856	25676386	NM_001004125	TUSC1	intergenic	172846
chr3:125494361-125494560	47.1	8.86077e-06	0.00270994	Up	200	chr3	125509395	125509246	NR_031687	MIR548I1	intergenic	14935
chrX:146456981-146457300	47.1	8.86077e-06	0.00270994	Up	320	chrX	146366246	146366158	NR_030239	MIR514A2	intergenic	-90894
chrX:146456981-146457300	47.1	8.86077e-06	0.00270994	Up	320	chrX	146366246	146366158	NR_030240	MIR514A3	intergenic	-90894
chr8:26020301-26020560	47.1	8.86077e-06	0.00270994	Up	260	chr8	25902640	25699245	NM_022659	EBF2	intergenic	-117790
chr17:3641221-3641480	46.7	8.86063e-06	0.00270994	Up	260	chr17	3704537	3617918	NM_002208	ITGAE	intron	63187
chr16:23144101-23144300	46.7	8.86063e-06	0.00270994	Up	200	chr16	23160591	23072727	NM_020718	USP31	intron	16391
chr1:166980941-166981140	46.7	8.86063e-06	0.00270994	Up	200	chr1	166958325	166991449	NM_032858	MAEL	intron	22715
chr1:166980941-166981140	46.7	8.86063e-06	0.00270994	Up	200	chr1	166958325	166991449	NM_001286377	MAEL	intron	22715
chr2:207428121-207428360	46.7	8.86063e-06	0.00270994	Up	240	chr2	207308367	207485854	NM_003812	ADAM23	intron	119873
chr5:93095221-93095520	46.7	8.86063e-06	0.00270994	Up	300	chr5	93077309	93076014	NM_153216	POU5F2	upstream	-18061
chr14:48850241-48850480	46.7	8.86063e-06	0.00270994	Up	240	chr14	48264217	48234155	NR_039996	LINC00648	intergenic	-586143
chr20:2768161-2768400	46.7	8.86063e-06	0.00270994	Up	240	chr20	2781292	2774714	NM_019609	CPXM1	intergenic	13012
chr20:2768161-2768400	46.7	8.86063e-06	0.00270994	Up	240	chr20	2781292	2774714	NM_001184699	CPXM1	intergenic	13012
chr6:11613761-11613960	46.7	8.86063e-06	0.00270994	Up	200	chr6	11538459	11583757	NM_001100829	TMEM170B	intergenic	75401
chr16:5386301-5386520	46.7	8.86063e-06	0.00270994	Up	220	chr16	5147821	5134300	NM_201400	EEF2KMT	intergenic	-238589
chr16:5386301-5386520	46.7	8.86063e-06	0.00270994	Up	220	chr16	5147821	5134300	NM_001289029	EEF2KMT	intergenic	-238589
chr16:5386301-5386520	46.7	8.86063e-06	0.00270994	Up	220	chr16	5147821	5134300	NM_201598	EEF2KMT	intergenic	-238589
chr12:75299481-75299680	46.7	8.86063e-06	0.00270994	Up	200	chr12	75603528	75433857	NM_153748	KCNC2	intergenic	303948
chr12:75299481-75299680	46.7	8.86063e-06	0.00270994	Up	200	chr12	75603528	75433857	NM_139136	KCNC2	intergenic	303948
chr12:75299481-75299680	46.7	8.86063e-06	0.00270994	Up	200	chr12	75603528	75433857	NM_001260498	KCNC2	intergenic	303948
chr12:75299481-75299680	46.7	8.86063e-06	0.00270994	Up	200	chr12	75603528	75433857	NM_001260497	KCNC2	intergenic	303948
chr12:75299481-75299680	46.7	8.86063e-06	0.00270994	Up	200	chr12	75603528	75433857	NM_001260499	KCNC2	intergenic	303948
chr12:75299481-75299680	46.7	8.86063e-06	0.00270994	Up	200	chr12	75603528	75433857	NM_139137	KCNC2	intergenic	303948
chr16:64914621-64914820	46.7	8.86063e-06	0.00270994	Up	200	chr16	65156040	64977656	NM_001308392	CDH11	intergenic	241320
chr16:64914621-64914820	46.7	8.86063e-06	0.00270994	Up	200	chr16	65156040	64977656	NM_001797	CDH11	intergenic	241320
chr6:158478081-158478300	46.3	1.85989e-05	0.00361869	Up	220	chr6	158438079	158520207	NM_001178088	SYNJ2	intron	40111
chr6:158478081-158478300	46.3	1.85989e-05	0.00361869	Up	220	chr6	158402887	158520207	NM_003898	SYNJ2	intron	75303
chr6:150289701-150289940	46.3	1.85989e-05	0.00361869	Up	240	chr6	150285109	150294849	NM_001317089	ULBP1	intron	4711
chr21:45937601-45937900	46.3	1.85989e-05	0.00361869	Up	300	chr21	45937097	45938860	NR_026548	TSPEAR-AS2	promoter	653
chr21:45937601-45937900	46.3	1.85989e-05	0.00361869	Up	300	chr21	45937097	45938860	NR_026547	TSPEAR-AS2	promoter	653
chr14:78877361-78877600	46.3	1.85989e-05	0.00361869	Up	240	chr14	78636715	80334633	NR_073547	NRXN3	intron	240765
chr14:78877361-78877600	46.3	1.85989e-05	0.00361869	Up	240	chr14	78870073	80334633	NM_004796	NRXN3	intron	7407
chr2:56158781-56158980	46.3	1.85989e-05	0.00361869	Up	200	chr2	56151298	56093096	NM_001039349	EFEMP1	upstream	-7582
chr2:56158781-56158980	46.3	1.85989e-05	0.00361869	Up	200	chr2	56151298	56093096	NM_001039348	EFEMP1	upstream	-7582
chr11:80011141-80011440	46.3	1.85989e-05	0.00361869	Up	300	chr11	80473846	80462243	NR_120570	LOC101928944	intergenic	462556
chr10:34226521-34226760	46.3	1.85989e-05	0.00361869	Up	240	chr10	34061608	34048640	NR_038932	LINC00838	intergenic	-165032
chr8:86489441-86489680	46.3	1.85989e-05	0.00361869	Up	240	chr8	86567905	86566827	NR_003594	REXO1L2P	intergenic	78345
chr8:82234961-82235180	46.3	1.85989e-05	0.00361869	Up	220	chr8	82192717	82197012	NM_001444	FABP5	intergenic	42353
chr19:42202661-42202880	46.1	2.42676e-05	0.00361869	Up	220	chr19	42192206	42177234	NM_006890	CEACAM7	upstream	-10564
chr19:42202661-42202880	46.1	2.42676e-05	0.00361869	Up	220	chr19	42192206	42177234	NM_001291485	CEACAM7	upstream	-10564
chr19:42202661-42202880	46.1	2.42676e-05	0.00361869	Up	220	chr19	42212503	42231272	NM_001308398	CEACAM5	upstream	-9733
chr19:42202661-42202880	46.1	2.42676e-05	0.00361869	Up	220	chr19	42212503	42234341	NM_001291484	CEACAM5	upstream	-9733
chr19:42202661-42202880	46.1	2.42676e-05	0.00361869	Up	220	chr19	42212503	42234341	NM_004363	CEACAM5	upstream	-9733
chr1:204667021-204667220	46.1	2.42676e-05	0.00361869	Up	200	chr1	204654481	204586302	NM_006338	LRRN2	upstream	-12639
chr1:204667021-204667220	46.1	2.42676e-05	0.00361869	Up	200	chr1	204654597	204586302	NM_201630	LRRN2	upstream	-12523
chr12:107936841-107937040	46.1	2.42676e-05	0.00361869	Up	200	chr12	107712196	108053419	NM_001018072	BTBD11	intron	224744
chr7:102967501-102967720	46.1	2.42676e-05	0.00361869	Up	220	chr7	102985320	102952920	NM_001129887	DNAJC2	intron	17710
chr7:102967501-102967720	46.1	2.42676e-05	0.00361869	Up	220	chr7	102985320	102952920	NM_014377	DNAJC2	intron	17710
chr5:132892141-132892440	46.1	2.42676e-05	0.00361869	Up	300	chr5	132948223	132532151	NM_015082	FSTL4	intron	55933
chr5:96075961-96076220	46.1	2.42676e-05	0.00361869	Up	260	chr5	96079243	96109116	NR_104285	CAST	upstream	-3153
chr22:46489481-46489680	46.1	2.42676e-05	0.00361869	Up	200	chr22	46509445	46509537	NR_039920	MIR4763	upstream	-19865
chr22:46489481-46489680	46.1	2.42676e-05	0.00361869	Up	200	chr22	46509565	46509648	NR_029479	MIRLET7B	upstream	-19985
chr6:13986761-13987040	46.1	2.42676e-05	0.00361869	Up	280	chr6	13925423	13980240	NM_001165033	RNF182	intergenic	61477
chr3:144154921-144155120	46.1	2.42676e-05	0.00361869	Up	200	chr3	143692166	143711210	NM_001134470	C3orf58	intergenic	462854
chr1:31008101-31008380	46.1	2.42676e-05	0.00361869	Up	280	chr1	31191618	31199593	NR_034182	MATN1-AS1	intergenic	-183378
chr7:92815361-92815600	46.1	2.42676e-05	0.00361869	Up	240	chr7	92848908	92817898	NM_001288810	HEPACAM2	intergenic	33428
chr7:92815361-92815600	46.1	2.42676e-05	0.00361869	Up	240	chr7	92848908	92817898	NM_198151	HEPACAM2	intergenic	33428
chr11:68978441-68978680	46.1	2.42676e-05	0.00361869	Up	240	chr11	68939030	68914695	NR_104161	LOC338694	intergenic	-39530
chrX:72330961-72331220	46.1	2.42676e-05	0.00361869	Up	260	chrX	72347919	72345875	NR_027291	NAP1L6	intergenic	16829
chr2:177575061-177575300	46.1	2.42676e-05	0.00361869	Up	240	chr2	177502481	177520686	NR_110599	LINC01117	intergenic	72699
chr4:108605041-108605280	45.7	2.42673e-05	0.00361869	Up	240	chr4	108641419	108534821	NM_005443	PAPSS1	intron	36259
chr18:42063641-42063900	45.7	2.42673e-05	0.00361869	Up	260	chr18	42111662	41903399	NR_110792	LINC01478	intron	47892
chr12:133711341-133711600	45.7	2.42673e-05	0.00361869	Up	260	chr12	133707059	133696554	NM_001277291	ZNF891	upstream	-4411
chrX:131619421-131619660	45.7	2.42673e-05	0.00361869	Up	240	chrX	131623996	131503342	NM_001170704	MBNL3	intron	4456
chr8:107468421-107468680	45.7	2.42673e-05	0.00361869	Up	260	chr8	107282405	107764921	NM_001198533	OXR1	intron	186145
chr8:107468421-107468680	45.7	2.42673e-05	0.00361869	Up	260	chr8	107282405	107764921	NM_018002	OXR1	intron	186145
chr8:107468421-107468680	45.7	2.42673e-05	0.00361869	Up	260	chr8	107460151	107764921	NM_001198532	OXR1	intron	8399
chr1:231345681-231345900	45.7	2.42673e-05	0.00361869	Up	220	chr1	231298673	231357314	NM_001004342	TRIM67	intron	47117
chr1:231345681-231345900	45.7	2.42673e-05	0.00361869	Up	220	chr1	231298673	231357314	NM_001300889	TRIM67	intron	47117
chr17:17232281-17232580	45.7	2.42673e-05	0.00361869	Up	300	chr17	17206679	17250977	NM_020201	NT5M	intron	25751
chr8:18785761-18786100	45.7	2.42673e-05	0.00361869	Up	340	chr8	18871196	18384812	NM_015310	PSD3	intron	85266
chr4:63825161-63825460	45.7	2.42673e-05	0.00361869	Up	300	chr4	63027483	62937472	NR_110595	ADGRL3-AS1	intergenic	-797827
chr1:168042061-168042360	45.7	2.42673e-05	0.00361869	Up	300	chr1	168105674	168048779	NM_001267612	GPR161	intergenic	63464
chr11:25475821-25476060	45.7	2.42673e-05	0.00361869	Up	240	chr11	26210669	26684836	NM_001313726	ANO3	intergenic	-734729
chr8:49157681-49157920	45.7	2.42673e-05	0.00361869	Up	240	chr8	48920994	48974454	NM_003350	UBE2V2	intergenic	236806
chr10:119662401-119662600	45.7	2.42673e-05	0.00361869	Up	200	chr10	119806114	119764426	NM_014904	RAB11FIP2	intergenic	143614
chr7:44922501-44922740	45.3	2.51596e-05	0.00361869	Up	240	chr7	44921399	44921346	NR_039801	MIR4657	promoter	-1221
chr5:50673821-50674060	45.3	2.51596e-05	0.00361869	Up	240	chr5	50678957	50690563	NM_002202	ISL1	upstream	-5017
chr12:89743261-89743520	45.3	2.51596e-05	0.00361869	Up	260	chr12	89746636	89741601	NM_001946	DUSP6	intron	3246
chr12:89743261-89743520	45.3	2.51596e-05	0.00361869	Up	260	chr12	89746636	89741601	NM_022652	DUSP6	intron	3246
chr13:111261241-111261460	45.3	2.51596e-05	0.00361869	Up	220	chr13	111267806	111292342	NR_040103	NAXD	upstream	-6456
chr13:111261241-111261460	45.3	2.51596e-05	0.00361869	Up	220	chr13	111267806	111292342	NM_001242883	NAXD	upstream	-6456
chr13:111261241-111261460	45.3	2.51596e-05	0.00361869	Up	220	chr13	111267806	111292342	NM_001242882	NAXD	upstream	-6456
chr13:111261241-111261460	45.3	2.51596e-05	0.00361869	Up	220	chr13	111267806	111292342	NR_040104	NAXD	upstream	-6456
chr13:111261241-111261460	45.3	2.51596e-05	0.00361869	Up	220	chr13	111267930	111292342	NM_001242881	NAXD	upstream	-6580
chr13:111261241-111261460	45.3	2.51596e-05	0.00361869	Up	220	chr13	111267930	111292342	NM_018210	NAXD	upstream	-6580
chr7:27905981-27906220	45.3	2.51596e-05	0.00361869	Up	240	chr7	28220437	27870192	NM_175061	JAZF1	intron	314337
chr17:56593601-56593880	45.3	2.51596e-05	0.00361869	Up	280	chr17	56595251	56566892	NM_004687	MTMR4	promoter	1511
chr20:40766041-40766260	45.3	2.51596e-05	0.00361869	Up	220	chr20	41818557	40701391	NM_133170	PTPRT	intron	1052407
chr20:40766041-40766260	45.3	2.51596e-05	0.00361869	Up	220	chr20	41818557	40701391	NM_007050	PTPRT	intron	1052407
chr2:123526761-123526960	45.3	2.51596e-05	0.00361869	Up	200	chr2	122513120	122525428	NM_004622	TSN	intergenic	1013740
chr2:123526761-123526960	45.3	2.51596e-05	0.00361869	Up	200	chr2	122513120	122525428	NM_001261401	TSN	intergenic	1013740
chr2:123526761-123526960	45.3	2.51596e-05	0.00361869	Up	200	chr2	122513120	122525428	NR_048559	TSN	intergenic	1013740
chr2:123526761-123526960	45.3	2.51596e-05	0.00361869	Up	200	chr2	122513120	122525428	NR_048558	TSN	intergenic	1013740
chr2:123526761-123526960	45.3	2.51596e-05	0.00361869	Up	200	chr2	122513120	122525428	NR_048557	TSN	intergenic	1013740
chr2:123526761-123526960	45.3	2.51596e-05	0.00361869	Up	200	chr2	122513120	122525428	NR_048556	TSN	intergenic	1013740
chr3:15695041-15695260	45.3	2.51596e-05	0.00361869	Up	220	chr3	15643475	15687328	NM_001281725	BTD	intergenic	51675
chr4:104432581-104432860	45.3	2.51596e-05	0.00361869	Up	280	chr4	104346198	104360885	NR_125925	LOC101929448	intergenic	86522
chr8:40343081-40343340	45.3	2.51596e-05	0.00361869	Up	260	chr8	40010986	40012827	NM_020130	C8orf4	intergenic	332224
chr22:39522441-39522640	45.3	2.51596e-05	0.00361869	Up	200	chr22	39548538	39526778	NM_175709	CBX7	intergenic	25998
chr8:55610041-55610340	45.3	2.51596e-05	0.00361869	Up	300	chr8	55528626	55543394	NM_006269	RP1	intergenic	81564
chr11:101486781-101487020	45.3	2.51596e-05	0.00361869	Up	240	chr11	101454659	101322294	NM_004621	TRPC6	intergenic	-32241
chr5:19034381-19034640	45.3	2.51596e-05	0.00361869	Up	260	chr5	19886381	19473154	NM_001291957	CDH18	intergenic	851871
chr6:48118341-48118580	45.3	2.51596e-05	0.00361869	Up	240	chr6	48036425	47867344	NM_207499	PTCHD4	intergenic	-82035
chr6:48118341-48118580	45.3	2.51596e-05	0.00361869	Up	240	chr6	48036425	47845763	NM_001013732	PTCHD4	intergenic	-82035
chr3:139524761-139524980	45.3	2.51596e-05	0.00361869	Up	220	chr3	139396892	139279024	NM_001200047	NMNAT3	intergenic	-127978
chr3:139524761-139524980	45.3	2.51596e-05	0.00361869	Up	220	chr3	139396892	139279024	NM_001320510	NMNAT3	intergenic	-127978
chr3:139524761-139524980	45.3	2.51596e-05	0.00361869	Up	220	chr3	139396892	139279024	NM_001320511	NMNAT3	intergenic	-127978
chr3:139524761-139524980	45.3	2.51596e-05	0.00361869	Up	220	chr3	139396892	139279024	NM_001320512	NMNAT3	intergenic	-127978
chr3:139524761-139524980	45.3	2.51596e-05	0.00361869	Up	220	chr3	139396892	139279024	NM_001320513	NMNAT3	intergenic	-127978
chr3:139524761-139524980	45.3	2.51596e-05	0.00361869	Up	220	chr3	139396892	139279024	NM_178177	NMNAT3	intergenic	-127978
chr1:146642481-146642680	44.3	6.11962e-05	0.00519383	Up	200	chr1	146644168	146626684	NM_005399	PRKAB2	promoter	1588
chr1:146642481-146642680	44.3	6.11962e-05	0.00519383	Up	200	chr1	146644168	146626684	NR_103871	PRKAB2	promoter	1588
chr1:146642481-146642680	44.3	6.11962e-05	0.00519383	Up	200	chr1	146644168	146626684	NR_103870	PRKAB2	promoter	1588
chr10:80833081-80833280	44.3	6.11962e-05	0.00519383	Up	200	chr10	80827205	80703082	NR_015429	ZMIZ1-AS1	upstream	-5975
chr10:80833081-80833280	44.3	6.11962e-05	0.00519383	Up	200	chr10	80827205	80703082	NR_024431	ZMIZ1-AS1	upstream	-5975
chr10:80833081-80833280	44.3	6.11962e-05	0.00519383	Up	200	chr10	80827205	80703082	NR_024429	ZMIZ1-AS1	upstream	-5975
chr12:53112401-53112620	44.3	6.11962e-05	0.00519383	Up	220	chr12	53097247	53083410	NM_175078	KRT77	upstream	-15263
chr17:59943521-59943720	44.3	6.11962e-05	0.00519383	Up	200	chr17	59940920	59756546	NM_032043	BRIP1	upstream	-2700
chr12:29872401-29872620	44.3	6.11962e-05	0.00519383	Up	220	chr12	29936743	29653745	NM_001193451	TMTC1	intron	64233
chr12:29872401-29872620	44.3	6.11962e-05	0.00519383	Up	220	chr12	29937692	29653745	NM_175861	TMTC1	intron	65182
chr17:10694321-10694540	44.3	6.11962e-05	0.00519383	Up	220	chr17	10633093	10718481	NR_073458	TMEM220-AS1	intron	61337
chr3:126188241-126188480	44.3	6.11962e-05	0.00519383	Up	240	chr3	126194762	126156443	NM_025112	ZXDC	intron	6402
chr3:126188241-126188480	44.3	6.11962e-05	0.00519383	Up	240	chr3	126194762	126156443	NR_104249	ZXDC	intron	6402
chr3:126188241-126188480	44.3	6.11962e-05	0.00519383	Up	240	chr3	126194762	126177743	NM_001040653	ZXDC	intron	6402
chr3:99362861-99363080	44.3	6.11962e-05	0.00519383	Up	220	chr3	99357439	99515577	NM_001850	COL8A1	intron	5531
chr3:99362861-99363080	44.3	6.11962e-05	0.00519383	Up	220	chr3	99357439	99515577	NM_020351	COL8A1	intron	5531
chr3:99362861-99363080	44.3	6.11962e-05	0.00519383	Up	220	chr3	99717059	99273152	NR_031662	MIR548G	intron	354089
chr5:87611841-87612080	44.3	6.11962e-05	0.00519383	Up	240	chr5	87564832	87732491	NR_039994	TMEM161B-AS1	intron	47128
chr5:87611841-87612080	44.3	6.11962e-05	0.00519383	Up	240	chr5	87564832	87732491	NR_105019	TMEM161B-AS1	intron	47128
chr22:17490501-17490740	44.3	6.11962e-05	0.00519383	Up	240	chr22	17489112	17442826	NM_001037814	GAB4	promoter	-1508
chr10:76746981-76747200	44.3	6.11962e-05	0.00519383	Up	220	chr10	76586170	76792380	NM_001256469	KAT6B	intron	160920
chr10:76746981-76747200	44.3	6.11962e-05	0.00519383	Up	220	chr10	76586170	76792380	NM_012330	KAT6B	intron	160920
chr10:76746981-76747200	44.3	6.11962e-05	0.00519383	Up	220	chr10	76586170	76792380	NM_001256468	KAT6B	intron	160920
chr2:207543761-207543960	44.3	6.11962e-05	0.00519383	Up	200	chr2	207583120	207516344	NM_001093730	DYTN	intron	39260
chr3:40174641-40174880	44.3	6.11962e-05	0.00519383	Up	240	chr3	40141501	40301811	NM_001284426	MYRIP	intron	33259
chr3:40174641-40174880	44.3	6.11962e-05	0.00519383	Up	240	chr3	39850404	40301811	NM_001284423	MYRIP	intron	324356
chr3:40174641-40174880	44.3	6.11962e-05	0.00519383	Up	240	chr3	39851150	40301811	NM_001284424	MYRIP	intron	323610
chr3:40174641-40174880	44.3	6.11962e-05	0.00519383	Up	240	chr3	39851150	40301811	NR_104316	MYRIP	intron	323610
chr3:40174641-40174880	44.3	6.11962e-05	0.00519383	Up	240	chr3	39851150	40301811	NM_015460	MYRIP	intron	323610
chr3:40174641-40174880	44.3	6.11962e-05	0.00519383	Up	240	chr3	39851150	40301811	NM_001284425	MYRIP	intron	323610
chr12:44345581-44345800	44.3	6.11962e-05	0.00519383	Up	220	chr12	44229663	44783545	NM_032256	TMEM117	intron	116027
chr12:44345581-44345800	44.3	6.11962e-05	0.00519383	Up	220	chr12	44229663	44783545	NM_001286212	TMEM117	intron	116027
chr12:44345581-44345800	44.3	6.11962e-05	0.00519383	Up	220	chr12	44229663	44783545	NM_001286211	TMEM117	intron	116027
chr12:44345581-44345800	44.3	6.11962e-05	0.00519383	Up	220	chr12	44229663	44783545	NM_001286213	TMEM117	intron	116027
chr10:86221301-86221520	44.3	6.11962e-05	0.00519383	Up	220	chr10	86184694	86278277	NM_001284243	CCSER2	intron	36716
chr10:86221301-86221520	44.3	6.11962e-05	0.00519383	Up	220	chr10	86088344	86278277	NM_018999	CCSER2	intron	133066
chr10:86221301-86221520	44.3	6.11962e-05	0.00519383	Up	220	chr10	86088344	86278277	NM_001284240	CCSER2	intron	133066
chr10:86221301-86221520	44.3	6.11962e-05	0.00519383	Up	220	chr10	86184937	86278277	NM_001284242	CCSER2	intron	36473
chr7:16476581-16476880	44.3	6.11962e-05	0.00519383	Up	300	chr7	16460947	16127151	NM_001101426	ISPD	upstream	-15783
chr7:16476581-16476880	44.3	6.11962e-05	0.00519383	Up	300	chr7	16460947	16127151	NM_001101417	ISPD	upstream	-15783
chr4:85668181-85668380	44.3	6.11962e-05	0.00519383	Up	200	chr4	85887544	85590692	NM_014991	WDFY3	intron	219264
chr3:141691981-141692280	44.3	6.11962e-05	0.00519383	Up	300	chr3	141719229	141663269	NM_001178140	TFDP2	intron	27099
chr3:141691981-141692280	44.3	6.11962e-05	0.00519383	Up	300	chr3	141747507	141663269	NM_006286	TFDP2	intron	55377
chr3:141691981-141692280	44.3	6.11962e-05	0.00519383	Up	300	chr3	141747507	141663269	NM_001178142	TFDP2	intron	55377
chr3:141691981-141692280	44.3	6.11962e-05	0.00519383	Up	300	chr3	141747507	141663269	NM_001178141	TFDP2	intron	55377
chr3:141691981-141692280	44.3	6.11962e-05	0.00519383	Up	300	chr3	141868386	141663269	NM_001178139	TFDP2	intron	176256
chr3:141691981-141692280	44.3	6.11962e-05	0.00519383	Up	300	chr3	141868386	141663269	NM_001178138	TFDP2	intron	176256
chr17:54227261-54227460	44.3	6.11962e-05	0.00519383	Up	200	chr17	54230835	54560007	NM_153228	ANKFN1	upstream	-3475
chr1:11311741-11312000	44.3	6.11962e-05	0.00519383	Up	260	chr1	11322608	11166587	NM_004958	MTOR	intron	10738
chr11:42209181-42209440	44.3	6.11962e-05	0.00519383	Up	260	chr11	42275240	42209292	NR_038309	LOC100507205	exon	65930
chr13:99035481-99035700	44.3	6.11962e-05	0.00519383	Up	220	chr13	98794815	99102027	NM_001286839	FARP1	intron	240775
chr11:34606461-34606680	44.3	6.11962e-05	0.00519383	Up	220	chr11	34642587	34684834	NM_001206615	EHF	intergenic	-36017
chr11:34606461-34606680	44.3	6.11962e-05	0.00519383	Up	220	chr11	34642587	34684834	NM_012153	EHF	intergenic	-36017
chr2:223832261-223832520	44.3	6.11962e-05	0.00519383	Up	260	chr2	223916647	223920357	NM_080671	KCNE4	intergenic	-84257
chr8:116318701-116319000	44.3	6.11962e-05	0.00519383	Up	300	chr8	116680239	116420723	NM_001282902	TRPS1	intergenic	361389
chr3:117814601-117814900	44.3	6.11962e-05	0.00519383	Up	300	chr3	118360614	118363004	NR_135573	LOC101926968	intergenic	-545864
chr14:55997621-55997880	44.3	6.11962e-05	0.00519383	Up	260	chr14	56046810	56042874	NR_027123	KTN1-AS1	intergenic	49060
chr12:93016161-93016380	44.3	6.11962e-05	0.00519383	Up	220	chr12	93096618	93102325	NM_001037671	C12orf74	intergenic	-80348
chr12:93016161-93016380	44.3	6.11962e-05	0.00519383	Up	220	chr12	93096618	93102325	NM_001178097	C12orf74	intergenic	-80348
chr20:37923761-37923960	44.3	6.11962e-05	0.00519383	Up	200	chr20	37853391	37842423	NR_027124	LOC339568	intergenic	-70469
chr15:98273821-98274120	44.3	6.11962e-05	0.00519383	Up	300	chr15	98417659	98285845	NR_024173	LINC00923	intergenic	143689
chr15:98273821-98274120	44.3	6.11962e-05	0.00519383	Up	300	chr15	98417659	98285845	NR_024172	LINC00923	intergenic	143689
chr20:31485641-31485840	44.3	6.11962e-05	0.00519383	Up	200	chr20	31407698	31438211	NM_012325	MAPRE1	intergenic	78042
chr3:7861861-7862160	44.3	6.11962e-05	0.00519383	Up	300	chr3	8057994	7994491	NR_110131	LOC101927394	intergenic	195984
chr2:64021321-64021540	44.3	6.11962e-05	0.00519383	Up	220	chr2	64068097	64118696	NM_001001521	UGP2	intergenic	-46667
chr20:33792361-33792580	44.3	6.11962e-05	0.00519383	Up	220	chr20	33814538	33864804	NM_006690	MMP24	intergenic	-22068
chr5:72648881-72649140	44.3	6.11962e-05	0.00519383	Up	260	chr5	72744352	72742084	NM_004472	FOXD1	intergenic	95342
chr10:38948701-38948920	44.3	6.11962e-05	0.00519383	Up	220	chr10	38989726	38991371	NR_045000	ACTR3BP5	intergenic	-40916
chr7:43508561-43508760	44	2.42663e-05	0.00361869	Up	200	chr7	43152197	43602938	NM_001287059	HECW1	exon	356463
chr7:43508561-43508760	44	2.42663e-05	0.00361869	Up	200	chr7	43152197	43602938	NM_015052	HECW1	exon	356463
chr14:39697141-39697340	44	2.42663e-05	0.00361869	Up	200	chr14	39703124	39722575	NM_054024	MIA2	upstream	-5884
chr12:121946941-121947140	44	2.42663e-05	0.00361869	Up	200	chr12	122018364	121866899	NM_001005366	KDM2B	intron	71324
chr3:157893961-157894200	44	2.42663e-05	0.00361869	Up	240	chr3	157827840	158262624	NM_001271838	RSRC1	intron	66240
chr3:157893961-157894200	44	2.42663e-05	0.00361869	Up	240	chr3	157827840	158262624	NM_016625	RSRC1	intron	66240
chr3:157893961-157894200	44	2.42663e-05	0.00361869	Up	240	chr3	157827840	158262624	NM_001271834	RSRC1	intron	66240
chr19:8047381-8047600	44	2.42663e-05	0.00361869	Up	220	chr19	8070529	8023456	NM_001419	ELAVL1	intron	23039
chrX:46497821-46498020	44	2.42663e-05	0.00361869	Up	200	chrX	46618607	46458685	NM_032591	SLC9A7	intron	120687
chrX:46497821-46498020	44	2.42663e-05	0.00361869	Up	200	chrX	46618607	46458685	NM_001257291	SLC9A7	intron	120687
chr3:184887001-184887200	44	2.42663e-05	0.00361869	Up	200	chr3	184870802	184795837	NM_001025266	C3orf70	upstream	-16298
chr3:151411021-151411220	44	2.42663e-05	0.00361869	Up	200	chr3	151347319	151542394	NR_031678	MIR548H2	intron	63801
chr7:73750541-73750780	44	2.42663e-05	0.00361869	Up	240	chr7	73703804	73820273	NM_032421	CLIP2	intron	46856
chr7:73750541-73750780	44	2.42663e-05	0.00361869	Up	240	chr7	73703804	73820273	NM_003388	CLIP2	intron	46856
chr7:66216741-66216940	44	2.42663e-05	0.00361869	Up	200	chr7	66220868	66276448	NM_001287061	RABGEF1	upstream	-4028
chr11:70515681-70515920	44	2.42663e-05	0.00361869	Up	240	chr11	70507945	70313960	NM_133266	SHANK2	upstream	-7855
chr11:70515681-70515920	44	2.42663e-05	0.00361869	Up	240	chr11	70507945	70313960	NR_110766	SHANK2	upstream	-7855
chr2:135422601-135422800	44	2.42663e-05	0.00361869	Up	200	chr2	135476571	135213329	NM_030923	TMEM163	intron	53871
chr1:120309001-120309220	44	2.42663e-05	0.00361869	Up	220	chr1	120311555	120290618	NM_005518	HMGCS2	intron	2445
chr1:120309001-120309220	44	2.42663e-05	0.00361869	Up	220	chr1	120311555	120290618	NM_001166107	HMGCS2	intron	2445
chr7:144334221-144334440	44	2.42663e-05	0.00361869	Up	220	chr7	144533146	144149033	NM_022445	TPK1	intron	198816
chr7:144334221-144334440	44	2.42663e-05	0.00361869	Up	220	chr7	144533146	144149033	NM_001042482	TPK1	intron	198816
chr12:97029861-97030080	44	2.42663e-05	0.00361869	Up	220	chr12	96883348	97269333	NM_001306084	CFAP54	intron	146622
chr6:166833541-166833780	44	2.42663e-05	0.00361869	Up	240	chr6	167276039	166822851	NM_001006932	RPS6KA2	intron	442379
chr6:166833541-166833780	44	2.42663e-05	0.00361869	Up	240	chr6	167276039	166822851	NM_001318936	RPS6KA2	intron	442379
chr6:166833541-166833780	44	2.42663e-05	0.00361869	Up	240	chr6	167276039	166822851	NM_001318937	RPS6KA2	intron	442379
chr6:166833541-166833780	44	2.42663e-05	0.00361869	Up	240	chr6	167040765	166822851	NM_021135	RPS6KA2	intron	207105
chr6:166833541-166833780	44	2.42663e-05	0.00361869	Up	240	chr6	166958178	166822851	NM_001318938	RPS6KA2	intron	124518
chr22:33684101-33684340	44	2.42663e-05	0.00361869	Up	240	chr22	34316416	33669061	NM_133642	LARGE	intron	632196
chr22:33684101-33684340	44	2.42663e-05	0.00361869	Up	240	chr22	34316416	33669061	NM_004737	LARGE	intron	632196
chr3:69543081-69543300	44	2.42663e-05	0.00361869	Up	220	chr3	69435455	69217933	NM_015123	FRMD4B	intergenic	-107735
chr10:38996881-38997100	44	2.42663e-05	0.00361869	Up	220	chr10	38989726	38991371	NR_045000	ACTR3BP5	intergenic	7264
chrX:30017461-30017660	44	2.42663e-05	0.00361869	Up	200	chrX	30233674	30238206	NM_002364	MAGEB2	intergenic	-216114
chr9:11535941-11536220	44	2.42663e-05	0.00361869	Up	280	chr9	10613205	10620420	NR_110696	PTPRD-AS2	intergenic	922875
chr14:43936381-43936700	44	2.42663e-05	0.00361869	Up	320	chr14	44976499	44973353	NM_032135	FSCB	intergenic	1039959
chr3:34622101-34622300	44	2.42663e-05	0.00361869	Up	200	chr3	33840062	33868756	NM_001256192	PDCD6IP	intergenic	782138
chr3:34622101-34622300	44	2.42663e-05	0.00361869	Up	200	chr3	33840062	33911199	NM_001162429	PDCD6IP	intergenic	782138
chr3:34622101-34622300	44	2.42663e-05	0.00361869	Up	200	chr3	33840062	33911199	NM_013374	PDCD6IP	intergenic	782138
chr7:48989901-48990140	44	2.42663e-05	0.00361869	Up	240	chr7	48964156	48967049	NR_003595	CDC14C	intergenic	25864
chr8:127010161-127010400	44	2.42663e-05	0.00361869	Up	240	chr8	126963441	126953375	NR_038446	LINC00861	intergenic	-46839
chr8:127010161-127010400	44	2.42663e-05	0.00361869	Up	240	chr8	126963441	126934766	NR_038447	LINC00861	intergenic	-46839
chr5:4582601-4582900	44	2.42663e-05	0.00361869	Up	300	chr5	4773593	4774978	NR_104619	LOC101929153	intergenic	-190843
chr8:118690581-118690840	44	2.42663e-05	0.00361869	Up	260	chr8	118532951	118552501	NM_080651	MED30	intergenic	157759
chr8:118690581-118690840	44	2.42663e-05	0.00361869	Up	260	chr8	118532951	118552501	NM_001282986	MED30	intergenic	157759
chr9:130535161-130535360	43.6	2.42661e-05	0.00361869	Up	200	chr9	130533648	130500595	NM_001252334	SH2D3C	promoter	-1612
chr9:130535161-130535360	43.6	2.42661e-05	0.00361869	Up	200	chr9	130533648	130500595	NM_005489	SH2D3C	promoter	-1612
chr6:158913761-158913960	43.6	2.42661e-05	0.00361869	Up	200	chr6	158733691	158932856	NM_001007466	TULP4	intron	180169
chr6:158913761-158913960	43.6	2.42661e-05	0.00361869	Up	200	chr6	158733691	158932856	NM_020245	TULP4	intron	180169
chr5:65980161-65980420	43.6	2.42661e-05	0.00361869	Up	260	chr5	65892175	66282351	NM_198828	MAST4	intron	88115
chr5:65980161-65980420	43.6	2.42661e-05	0.00361869	Up	260	chr5	65892175	66282351	NM_001290228	MAST4	intron	88115
chr5:65980161-65980420	43.6	2.42661e-05	0.00361869	Up	260	chr5	65892175	66465423	NM_001164664	MAST4	intron	88115
chr3:20067281-20067500	43.6	2.42661e-05	0.00361869	Up	220	chr3	20053765	20026835	NM_001252657	PP2D1	upstream	-13625
chr3:20067281-20067500	43.6	2.42661e-05	0.00361869	Up	220	chr3	20053765	20021452	NR_027694	PP2D1	upstream	-13625
chr9:103111461-103111680	43.6	2.42661e-05	0.00361869	Up	220	chr9	103115259	103064356	NM_017746	TEX10	exon	3689
chr9:103111461-103111680	43.6	2.42661e-05	0.00361869	Up	220	chr9	103114853	103064356	NM_001161584	TEX10	exon	3283
chr6:161882861-161883100	43.6	2.42661e-05	0.00361869	Up	240	chr6	161892008	161905077	NR_134593	LOC105378098	upstream	-9028
chr6:161882861-161883100	43.6	2.42661e-05	0.00361869	Up	240	chr6	161892008	161905077	NR_134594	LOC105378098	upstream	-9028
chr6:161882861-161883100	43.6	2.42661e-05	0.00361869	Up	240	chr6	161892008	161905077	NR_134595	LOC105378098	upstream	-9028
chr13:21631221-21631500	43.6	2.42661e-05	0.00361869	Up	280	chr13	21635722	21547175	NM_014572	LATS2	intron	4362
chr2:158988181-158988480	43.6	2.42661e-05	0.00361869	Up	300	chr2	158958381	158992666	NM_173355	UPP2	intron	29949
chr2:158988181-158988480	43.6	2.42661e-05	0.00361869	Up	300	chr2	158851690	158992666	NM_001135098	UPP2	intron	136640
chr3:190589801-190590020	43.6	2.42661e-05	0.00361869	Up	220	chr3	190580465	190570525	NM_001146686	GMNC	upstream	-9445
chr3:190589801-190590020	43.6	2.42661e-05	0.00361869	Up	220	chr3	190595718	190595839	NR_024343	SNAR-I	upstream	-5808
chr19:52180301-52180500	43.6	2.42661e-05	0.00361869	Up	200	chr19	52192686	52208443	NM_001316994	SPACA6	upstream	-12286
chr6:110522781-110523060	43.6	2.42661e-05	0.00361869	Up	280	chr6	110501623	110553422	NM_015891	CDC40	intron	21297
chr4:124712641-124712960	43.6	2.42661e-05	0.00361869	Up	320	chr4	124695418	124786730	NR_027106	LINC01091	intron	17382
chr7:23145301-23145520	43.6	2.42661e-05	0.00361869	Up	220	chr7	23145352	23165669	NM_001172428	KLHL7	promoter	58
chr7:23145301-23145520	43.6	2.42661e-05	0.00361869	Up	220	chr7	23145352	23165669	NR_033329	KLHL7	promoter	58
chr7:23145301-23145520	43.6	2.42661e-05	0.00361869	Up	220	chr7	23145322	23140846	NR_046220	KLHL7-AS1	promoter	-88
chr7:23145301-23145520	43.6	2.42661e-05	0.00361869	Up	220	chr7	23145352	23215038	NM_001031710	KLHL7	promoter	58
chr7:23145301-23145520	43.6	2.42661e-05	0.00361869	Up	220	chr7	23145352	23215038	NR_033328	KLHL7	promoter	58
chr7:23145301-23145520	43.6	2.42661e-05	0.00361869	Up	220	chr7	23145916	23215038	NM_018846	KLHL7	promoter	-506
chr6:71106041-71106260	43.6	2.42661e-05	0.00361869	Up	220	chr6	71103904	71109120	NR_125857	EVADR	intron	2246
chr5:139552661-139552860	43.6	2.42661e-05	0.00361869	Up	200	chr5	139554652	139623374	NM_032412	CYSTM1	promoter	-1892
chr7:156451041-156451280	43.6	2.42661e-05	0.00361869	Up	240	chr7	156433348	156431059	NR_026865	C7orf13	upstream	-17812
chr12:394001-394220	43.6	2.42661e-05	0.00361869	Up	220	chr12	372039	329786	NM_016615	SLC6A13	intergenic	-22071
chr12:394001-394220	43.6	2.42661e-05	0.00361869	Up	220	chr12	372039	329786	NM_001190997	SLC6A13	intergenic	-22071
chr12:394001-394220	43.6	2.42661e-05	0.00361869	Up	220	chr12	372039	368154	NM_001243392	SLC6A13	intergenic	-22071
chr3:23736361-23736700	43.6	2.42661e-05	0.00361869	Up	340	chr3	23847383	23933131	NM_003341	UBE2E1	intergenic	-110853
chr3:23736361-23736700	43.6	2.42661e-05	0.00361869	Up	340	chr3	23847383	23933131	NM_182666	UBE2E1	intergenic	-110853
chr6:109741561-109741860	43.6	2.42661e-05	0.00361869	Up	300	chr6	109761930	109765122	NM_003080	SMPD2	intergenic	-20220
chr4:58874381-58874640	43.6	2.42661e-05	0.00361869	Up	260	chr4	59402493	59390679	NR_133943	LOC105377671	intergenic	527983
chr2:126331261-126331500	43.6	2.42661e-05	0.00361869	Up	240	chr2	127413510	127454251	NM_002101	GYPC	intergenic	-1082130
chr2:126331261-126331500	43.6	2.42661e-05	0.00361869	Up	240	chr2	127413510	127454251	NM_001256584	GYPC	intergenic	-1082130
chr2:126331261-126331500	43.6	2.42661e-05	0.00361869	Up	240	chr2	127413510	127454251	NM_016815	GYPC	intergenic	-1082130
chr7:145786481-145786740	43.6	2.42661e-05	0.00361869	Up	260	chr7	145813452	148118088	NM_014141	CNTNAP2	intergenic	-26842
chr2:137175521-137175800	43.6	2.42661e-05	0.00361869	Up	280	chr2	136875725	136871918	NM_003467	CXCR4	intergenic	-299935
chr8:20378341-20378600	43.6	2.42661e-05	0.00361869	Up	260	chr8	20133283	20147969	NR_047509	LZTS1-AS1	intergenic	245187
chr11:37195441-37195680	43.6	2.42661e-05	0.00361869	Up	240	chr11	36619829	36613492	NM_000536	RAG2	intergenic	-575731
chr11:37195441-37195680	43.6	2.42661e-05	0.00361869	Up	240	chr11	36619829	36613492	NM_001243785	RAG2	intergenic	-575731
chr11:37195441-37195680	43.6	2.42661e-05	0.00361869	Up	240	chr11	36619829	36613492	NM_001243786	RAG2	intergenic	-575731
chr6:82812501-82812740	43.6	2.42661e-05	0.00361869	Up	240	chr6	82957471	82879703	NM_015525	IBTK	intergenic	144851
chr6:82812501-82812740	43.6	2.42661e-05	0.00361869	Up	240	chr6	82957471	82879703	NM_001300906	IBTK	intergenic	144851
chr16:63223001-63223220	43.6	2.42661e-05	0.00361869	Up	220	chr16	62070739	61685914	NM_001796	CDH8	intergenic	-1152371
chr10:10315021-10315300	43.6	2.42661e-05	0.00361869	Up	280	chr10	10504312	10461500	NR_120637	LOC101928322	intergenic	189152
chr5:24384121-24384380	43.6	2.42661e-05	0.00361869	Up	260	chr5	24593608	24487208	NM_001317224	CDH10	intergenic	209358
chr12:19053481-19053740	43.6	2.42661e-05	0.00361869	Up	260	chr12	18891044	18892122	NM_033328	CAPZA3	intergenic	162566
chr15:97757041-97757260	43.6	2.42661e-05	0.00361869	Up	220	chr15	98065041	97913600	NR_120324	LOC101927286	intergenic	307891
chr18:60854021-60854240	43.2	2.42659e-05	0.00361869	Up	220	chr18	60986613	60790578	NM_000633	BCL2	intron	132483
chr12:58029901-58030100	43.2	2.42659e-05	0.00361869	Up	200	chr12	58027022	58019677	NM_001478	B4GALNT1	upstream	-2978
chr12:58029901-58030100	43.2	2.42659e-05	0.00361869	Up	200	chr12	58027022	58023113	NM_001276469	B4GALNT1	upstream	-2978
chr12:58029901-58030100	43.2	2.42659e-05	0.00361869	Up	200	chr12	58026464	58019677	NM_001276468	B4GALNT1	upstream	-3536
chr12:58029901-58030100	43.2	2.42659e-05	0.00361869	Up	200	chr12	58015686	58012187	NR_120450	LOC101927583	upstream	-14314
chr8:124339101-124339300	43.2	2.42659e-05	0.00361869	Up	200	chr8	124408705	124332090	NM_014109	ATAD2	intron	69505
chr3:110813821-110814040	43.2	2.42659e-05	0.00361869	Up	220	chr3	110791014	110913016	NM_001243288	NECTIN3	intron	22916
chr8:8644561-8644880	43.2	2.42659e-05	0.00361869	Up	320	chr8	8751131	8641998	NM_004225	MFHAS1	intron	106411
chr20:2385501-2385780	43.2	2.42659e-05	0.00361869	Up	280	chr20	2361553	2413399	NM_198994	TGM6	intron	24087
chr20:2385501-2385780	43.2	2.42659e-05	0.00361869	Up	280	chr20	2361553	2413399	NM_001254734	TGM6	intron	24087
chr6:100896041-100896300	43.2	2.42659e-05	0.00361869	Up	260	chr6	100911551	100836749	NM_005068	SIM1	intron	15381
chr8:22569681-22569960	43.2	2.42659e-05	0.00361869	Up	280	chr8	22550815	22545173	NM_004430	EGR3	upstream	-19005
chr21:31915561-31915820	43.2	2.42659e-05	0.00361869	Up	260	chr21	31914183	31913853	NM_181612	KRTAP19-6	promoter	-1507
chr21:31915561-31915820	43.2	2.42659e-05	0.00361869	Up	260	chr21	31914183	31913853	NM_001303120	KRTAP19-6	promoter	-1507
chr8:19212161-19212380	43.2	2.42659e-05	0.00361869	Up	220	chr8	19171486	19253729	NM_001174159	SH2D4A	intron	40784
chr8:1474501-1474740	43.2	2.42659e-05	0.00361869	Up	240	chr8	1449531	1656642	NM_004745	DLGAP2	intron	25089
chr8:1474501-1474740	43.2	2.42659e-05	0.00361869	Up	240	chr8	1449531	1656642	NM_001277161	DLGAP2	intron	25089
chrX:135920541-135920800	43.2	2.42659e-05	0.00361869	Up	260	chrX	135961430	135961357	NR_002735	SNORD61	intergenic	40760
chr2:136819021-136819240	43.2	2.42659e-05	0.00361869	Up	220	chr2	136873813	136871918	NM_001008540	CXCR4	intergenic	54683
chr16:54646841-54647040	43.2	2.42659e-05	0.00361869	Up	200	chr16	54882145	54881161	NR_134971	LOC101927480	intergenic	235205
chr12:63155761-63155960	42.8	3.78514e-05	0.00445608	Up	200	chr12	63328665	63037762	NM_020700	PPM1H	intron	172805
chr7:40659861-40660100	42.8	3.78514e-05	0.00445608	Up	240	chr7	40174574	40900366	NM_001193313	SUGCT	intron	485406
chr7:40659861-40660100	42.8	3.78514e-05	0.00445608	Up	240	chr7	40174574	40900366	NM_024728	SUGCT	intron	485406
chr7:40659861-40660100	42.8	3.78514e-05	0.00445608	Up	240	chr7	40174574	40900366	NM_001193312	SUGCT	intron	485406
chr7:40659861-40660100	42.8	3.78514e-05	0.00445608	Up	240	chr7	40174574	40900366	NM_001193311	SUGCT	intron	485406
chr2:24954621-24954860	42.8	3.78514e-05	0.00445608	Up	240	chr2	24807345	24993570	NM_147233	NCOA1	intron	147395
chr2:24954621-24954860	42.8	3.78514e-05	0.00445608	Up	240	chr2	24807345	24993570	NM_003743	NCOA1	intron	147395
chr2:24954621-24954860	42.8	3.78514e-05	0.00445608	Up	240	chr2	24807345	24993570	NM_147223	NCOA1	intron	147395
chr7:21879301-21879520	42.8	3.78514e-05	0.00445608	Up	220	chr7	21582832	21941186	NM_001277115	DNAH11	intron	296578
chr6:41814841-41815040	42.8	3.78514e-05	0.00445608	Up	200	chr6	41839375	41757633	NM_001286554	USP49	intron	24435
chr6:41814841-41815040	42.8	3.78514e-05	0.00445608	Up	200	chr6	41863099	41765382	NM_018561	USP49	intron	48159
chr19:37188561-37188820	42.8	3.78514e-05	0.00445608	Up	260	chr19	37178351	37176340	NR_110708	LINC01534	upstream	-10339
chr19:37188561-37188820	42.8	3.78514e-05	0.00445608	Up	260	chr19	37178351	37176340	NR_110707	LINC01534	upstream	-10339
chr1:225949581-225949820	42.8	3.78514e-05	0.00445608	Up	240	chr1	225965514	225978168	NM_001130440	SRP9	upstream	-15814
chr1:225949581-225949820	42.8	3.78514e-05	0.00445608	Up	240	chr1	225965514	225978168	NM_003133	SRP9	upstream	-15814
chr1:46016961-46017160	42.8	3.78514e-05	0.00445608	Up	200	chr1	46016454	46035723	NM_001202413	AKR1A1	promoter	606
chr1:46016961-46017160	42.8	3.78514e-05	0.00445608	Up	200	chr1	46016454	46035723	NM_006066	AKR1A1	promoter	606
chr1:46016961-46017160	42.8	3.78514e-05	0.00445608	Up	200	chr1	46016454	46035723	NM_153326	AKR1A1	promoter	606
chr1:46016961-46017160	42.8	3.78514e-05	0.00445608	Up	200	chr1	46016454	46035723	NM_001202414	AKR1A1	promoter	606
chr20:41101281-41101580	42.8	3.78514e-05	0.00445608	Up	300	chr20	41818557	40701391	NM_133170	PTPRT	intron	717127
chr20:41101281-41101580	42.8	3.78514e-05	0.00445608	Up	300	chr20	41818557	40701391	NM_007050	PTPRT	intron	717127
chr12:51666741-51666940	42.8	3.78514e-05	0.00445608	Up	200	chr12	51664202	51639132	NM_001031628	SMAGP	upstream	-2638
chr12:51666741-51666940	42.8	3.78514e-05	0.00445608	Up	200	chr12	51663994	51639132	NM_001033873	SMAGP	upstream	-2846
chr1:240741561-240741760	42.8	3.78514e-05	0.00445608	Up	200	chr1	240775462	240652872	NM_022469	GREM2	intron	33802
chr1:240741561-240741760	42.8	3.78514e-05	0.00445608	Up	200	chr1	240640408	240912217	NR_128706	MIR1273E	intron	101252
chr1:55698881-55699080	42.8	3.78514e-05	0.00445608	Up	200	chr1	55681039	55532031	NM_015306	USP24	upstream	-17941
chr2:151353741-151354000	42.8	3.78514e-05	0.00445608	Up	260	chr2	151344209	151324709	NM_005168	RND3	upstream	-9661
chr2:151353741-151354000	42.8	3.78514e-05	0.00445608	Up	260	chr2	151344209	151324706	NM_001254738	RND3	upstream	-9661
chr7:72494221-72494440	42.8	3.78514e-05	0.00445608	Up	220	chr7	72476448	72467817	NR_040583	STAG3L1	upstream	-17882
chr16:5605881-5606080	42.8	3.78514e-05	0.00445608	Up	200	chr16	5666251	5651169	NR_110902	LINC01570	intergenic	60271
chr2:90189041-90189340	42.8	3.78514e-05	0.00445608	Up	300	chr2	89111883	89111968	NR_039635	MIR4436A	intergenic	1077307
chr17:53212241-53212440	42.8	3.78514e-05	0.00445608	Up	200	chr17	53342320	53402426	NM_002126	HLF	intergenic	-129980
chr10:58606821-58607080	42.8	3.78514e-05	0.00445608	Up	260	chr10	59064319	59064238	NR_037490	MIR3924	intergenic	457369
chr3:97900161-97900420	42.8	3.78514e-05	0.00445608	Up	260	chr3	97887543	97888485	NM_001005515	OR5H15	intergenic	12747
chrX:21886501-21886760	42.8	3.78514e-05	0.00445608	Up	260	chrX	21874104	21876845	NM_206923	YY2	intergenic	12526
chr10:44697061-44697280	42.8	3.78514e-05	0.00445608	Up	220	chr10	44788197	44790097	NM_001258000	C10orf142	intergenic	-91027
chr5:90560741-90560980	42.8	3.78514e-05	0.00445608	Up	240	chr5	90610219	90598802	NR_103548	LUCAT1	intergenic	49359
chr5:90560741-90560980	42.8	3.78514e-05	0.00445608	Up	240	chr5	90610219	90606730	NR_103549	LUCAT1	intergenic	49359
chr4:83614341-83614540	42.8	3.78514e-05	0.00445608	Up	200	chr4	83674583	83674489	NR_030301	MIR575	intergenic	60143
chr7:68731941-68732180	42.8	3.78514e-05	0.00445608	Up	240	chr7	69062481	69061123	NR_108105	LOC100507468	intergenic	330421
chr1:238522301-238522520	42.8	3.78514e-05	0.00445608	Up	220	chr1	238649317	238643683	NR_015407	LINC01139	intergenic	126907
chr7:146993681-146993920	42.2	6.70056e-05	0.00519383	Up	240	chr7	145813452	148118088	NM_014141	CNTNAP2	intron	1180348
chr7:146993681-146993920	42.2	6.70056e-05	0.00519383	Up	240	chr7	147254962	146991341	NR_031690	MIR548I4	intron	261162
chr5:89936221-89936540	42.2	6.70056e-05	0.00519383	Up	320	chr5	89854616	90460033	NM_032119	ADGRV1	intron	81764
chr5:89936221-89936540	42.2	6.70056e-05	0.00519383	Up	320	chr5	89854616	90460033	NR_003149	ADGRV1	intron	81764
chr2:36642321-36642580	42.2	6.70056e-05	0.00519383	Up	260	chr2	36583369	36778278	NM_016441	CRIM1	intron	59081
chr11:44053941-44054140	42.2	6.70056e-05	0.00519383	Up	200	chr11	44069530	44081527	NM_001031854	ACCSL	upstream	-15490
chr1:33922901-33923120	42.2	6.70056e-05	0.00519383	Up	220	chr1	33938231	33961995	NM_145238	ZSCAN20	upstream	-15221
chr2:180516641-180516860	42.2	6.70056e-05	0.00519383	Up	220	chr2	180610769	180306710	NM_001113397	ZNF385B	intron	94019
chr2:180516641-180516860	42.2	6.70056e-05	0.00519383	Up	220	chr2	180726232	180306710	NM_152520	ZNF385B	intron	209482
chr12:29543181-29543400	42.2	6.70056e-05	0.00519383	Up	220	chr12	29542226	29617863	NR_073171	OVCH1-AS1	promoter	1064
chr12:29543181-29543400	42.2	6.70056e-05	0.00519383	Up	220	chr12	29542226	29617863	NR_073170	OVCH1-AS1	promoter	1064
chr12:29543181-29543400	42.2	6.70056e-05	0.00519383	Up	220	chr12	29542226	29640257	NR_073172	OVCH1-AS1	promoter	1064
chr5:124031201-124031440	42.2	6.70056e-05	0.00519383	Up	240	chr5	124080805	123972609	NM_020747	ZNF608	intron	49485
chr2:201154921-201155120	42.2	6.70056e-05	0.00519383	Up	200	chr2	201173672	201346986	NM_001282744	SPATS2L	upstream	-18652
chr2:201154921-201155120	42.2	6.70056e-05	0.00519383	Up	200	chr2	201170603	201346986	NM_001282735	SPATS2L	upstream	-15583
chr2:201154921-201155120	42.2	6.70056e-05	0.00519383	Up	200	chr2	201170603	201346986	NM_001282743	SPATS2L	upstream	-15583
chr2:201154921-201155120	42.2	6.70056e-05	0.00519383	Up	200	chr2	201170603	201346986	NM_015535	SPATS2L	upstream	-15583
chr12:123721021-123721260	42.2	6.70056e-05	0.00519383	Up	240	chr12	123717785	123640942	NR_103517	MPHOSPH9	upstream	-3355
chr12:123721021-123721260	42.2	6.70056e-05	0.00519383	Up	240	chr12	123717785	123640942	NM_022782	MPHOSPH9	upstream	-3355
chr4:178357761-178357960	42.2	6.70056e-05	0.00519383	Up	200	chr4	178363657	178351928	NM_001171988	AGA	intron	5797
chr4:178357761-178357960	42.2	6.70056e-05	0.00519383	Up	200	chr4	178363657	178351928	NM_000027	AGA	intron	5797
chr4:178357761-178357960	42.2	6.70056e-05	0.00519383	Up	200	chr4	178363657	178351928	NR_033655	AGA	intron	5797
chr6:84295401-84295620	42.2	6.70056e-05	0.00519383	Up	220	chr6	84418520	84262604	NM_001256718	SNAP91	intron	123010
chr5:132387861-132388080	42.2	6.70056e-05	0.00519383	Up	220	chr5	132387661	132440709	NM_002154	HSPA4	promoter	309
chr5:139126301-139126500	42.2	6.70056e-05	0.00519383	Up	200	chr5	139125808	139120931	NR_105053	LOC101929696	promoter	-592
chr5:139126301-139126500	42.2	6.70056e-05	0.00519383	Up	200	chr5	139125808	139120931	NR_105052	LOC101929696	promoter	-592
chr7:24610101-24610300	42.2	6.70056e-05	0.00519383	Up	200	chr7	24612964	24733322	NM_016447	MPP6	upstream	-2764
chr7:24610101-24610300	42.2	6.70056e-05	0.00519383	Up	200	chr7	24612964	24733322	NM_001303037	MPP6	upstream	-2764
chr2:172868301-172868520	42.2	6.70056e-05	0.00519383	Up	220	chr2	172864803	172947157	NM_001322278	METAP1D	intron	3607
chr2:172868301-172868520	42.2	6.70056e-05	0.00519383	Up	220	chr2	172864803	172947157	NM_001322279	METAP1D	intron	3607
chr2:172868301-172868520	42.2	6.70056e-05	0.00519383	Up	220	chr2	172864803	172947157	NM_199227	METAP1D	intron	3607
chr2:172868301-172868520	42.2	6.70056e-05	0.00519383	Up	220	chr2	172864803	172947157	NR_136273	METAP1D	intron	3607
chr2:172868301-172868520	42.2	6.70056e-05	0.00519383	Up	220	chr2	172864803	172947157	NR_136276	METAP1D	intron	3607
chr17:78309321-78309560	42.2	6.70056e-05	0.00519383	Up	240	chr17	78234659	78372581	NM_001256071	RNF213	intron	74781
chr20:8402061-8402260	42.2	6.70056e-05	0.00519383	Up	200	chr20	8112911	8865547	NM_015192	PLCB1	intron	289249
chr20:8402061-8402260	42.2	6.70056e-05	0.00519383	Up	200	chr20	8112911	8865547	NM_182734	PLCB1	intron	289249
chr9:94019801-94020000	42.2	6.70056e-05	0.00519383	Up	200	chr9	94124206	93976096	NM_001698	AUH	intron	104306
chr9:94019801-94020000	42.2	6.70056e-05	0.00519383	Up	200	chr9	94124251	93976096	NM_001306190	AUH	intron	104351
chr5:169446001-169446220	42.2	6.70056e-05	0.00519383	Up	220	chr5	169455491	169455570	NR_039609	MIR378E	upstream	-9381
chr19:44539101-44539320	42.2	6.70056e-05	0.00519383	Up	220	chr19	44556163	44572147	NM_013361	ZNF223	upstream	-16953
chrX:67851341-67851560	42.2	6.70056e-05	0.00519383	Up	220	chrX	67867510	67945684	NM_001142503	STARD8	upstream	-16060
chrX:67851341-67851560	42.2	6.70056e-05	0.00519383	Up	220	chrX	67867510	67945684	NM_014725	STARD8	upstream	-16060
chr4:100924381-100924600	42.2	6.70056e-05	0.00519383	Up	220	chr4	100871650	100958862	NR_125923	LOC256880	intron	52840
chr6:66965881-66966140	42.2	6.70056e-05	0.00519383	Up	260	chr6	66497771	66499376	NR_026540	SLC25A51P1	intergenic	468239
chr6:44652781-44652980	42.2	6.70056e-05	0.00519383	Up	200	chr6	44519618	44513897	NR_134609	LOC105375075	intergenic	-133262
chr1:106422521-106422720	42.2	6.70056e-05	0.00519383	Up	200	chr1	106161557	106132315	NR_125955	LOC101928476	intergenic	-261063
chr1:106422521-106422720	42.2	6.70056e-05	0.00519383	Up	200	chr1	106161557	106144773	NR_125954	LOC101928476	intergenic	-261063
chr15:58488021-58488240	42.2	6.70056e-05	0.00519383	Up	220	chr15	58430394	58478110	NM_001320635	AQP9	intergenic	57736
chr15:58488021-58488240	42.2	6.70056e-05	0.00519383	Up	220	chr15	58430394	58478107	NM_020980	AQP9	intergenic	57736
chr20:38875601-38875860	42.2	6.70056e-05	0.00519383	Up	260	chr20	38633102	38637171	NR_109937	LINC01370	intergenic	242628
chr20:38875601-38875860	42.2	6.70056e-05	0.00519383	Up	260	chr20	38633102	38637171	NR_109936	LINC01370	intergenic	242628
chr10:64628761-64628980	42.2	6.70056e-05	0.00519383	Up	220	chr10	64578927	64571755	NM_001136178	EGR2	intergenic	-49943
chr1:10894221-10894440	42.2	6.70056e-05	0.00519383	Up	220	chr1	10856733	10707262	NM_017766	CASZ1	intergenic	-37597
chr1:10894221-10894440	42.2	6.70056e-05	0.00519383	Up	220	chr1	10856733	10696665	NM_001079843	CASZ1	intergenic	-37597
chr18:45353921-45354140	42.2	6.70056e-05	0.00519383	Up	220	chr18	45456970	45359465	NM_005901	SMAD2	intergenic	102940
chr3:52765641-52765860	42.2	6.70056e-05	0.00519383	Up	220	chr3	52740099	52728499	NM_018446	GLT8D1	intergenic	-25651
chr3:52765641-52765860	42.2	6.70056e-05	0.00519383	Up	220	chr3	52740099	52728499	NM_001010983	GLT8D1	intergenic	-25651
chr3:52765641-52765860	42.2	6.70056e-05	0.00519383	Up	220	chr3	52740099	52728499	NM_001278281	GLT8D1	intergenic	-25651
chr3:52765641-52765860	42.2	6.70056e-05	0.00519383	Up	220	chr3	52740099	52728499	NM_001278280	GLT8D1	intergenic	-25651
chr14:69306861-69307060	42.2	6.70056e-05	0.00519383	Up	200	chr14	69262960	69254371	NM_001244701	ZFP36L1	intergenic	-44000
chr2:79266321-79266560	42.2	6.70056e-05	0.00519383	Up	240	chr2	79252811	79255630	NM_198448	REG3G	intergenic	13629
chr2:79266321-79266560	42.2	6.70056e-05	0.00519383	Up	240	chr2	79252811	79255630	NM_001270040	REG3G	intergenic	13629
chr2:79266321-79266560	42.2	6.70056e-05	0.00519383	Up	240	chr2	79252811	79255630	NM_001008387	REG3G	intergenic	13629
chrX:37384361-37384560	42.2	6.70056e-05	0.00519383	Up	200	chrX	37430821	37536750	NM_198511	LANCL3	intergenic	-46361
chrX:37384361-37384560	42.2	6.70056e-05	0.00519383	Up	200	chrX	37430821	37536750	NM_001170331	LANCL3	intergenic	-46361
chr1:31169241-31169480	42.2	6.70056e-05	0.00519383	Up	240	chr1	31191618	31199593	NR_034182	MATN1-AS1	intergenic	-22258
chr7:122594681-122594940	42.2	6.70056e-05	0.00519383	Up	260	chr7	122635754	122634758	NM_016945	TAS2R16	intergenic	40944
chr9:73894581-73894800	42.2	6.70056e-05	0.00519383	Up	220	chr9	73736514	73149965	NM_001007471	TRPM3	intergenic	-158176
chr1:193590921-193591160	42.2	6.70056e-05	0.00519383	Up	240	chr1	193273874	193335083	NR_125789	LINC01031	intergenic	317166
chr8:73321681-73321900	42.2	6.70056e-05	0.00519383	Up	220	chr8	73449625	73850584	NM_004770	KCNB2	intergenic	-127835
chr11:90928961-90929240	42.2	6.70056e-05	0.00519383	Up	280	chr11	90602370	90602288	NR_031663	MIR1261	intergenic	-326730
chr21:43180401-43180620	41.7	6.70053e-05	0.00519383	Up	220	chr21	43167001	43166931	NR_106872	MIR6814	upstream	-13509
chr7:158605261-158605460	41.7	6.70053e-05	0.00519383	Up	200	chr7	158622319	158523688	NM_020728	ESYT2	intron	16959
chr16:1162861-1163120	41.7	6.70053e-05	0.00519383	Up	260	chr16	1146244	1138225	NM_207419	C1QTNF8	upstream	-16746
chr3:159469901-159470140	41.7	6.70053e-05	0.00519383	Up	240	chr3	158991035	159615155	NM_001197108	SCHIP1	intron	478985
chr3:159469901-159470140	41.7	6.70053e-05	0.00519383	Up	240	chr3	158991035	159615155	NM_014575	SCHIP1	intron	478985
chr3:159469901-159470140	41.7	6.70053e-05	0.00519383	Up	240	chr3	158991035	159615155	NM_001197107	SCHIP1	intron	478985
chr3:159469901-159470140	41.7	6.70053e-05	0.00519383	Up	240	chr3	158787040	159615155	NM_001197113	IQCJ-SCHIP1	intron	682980
chr3:159469901-159470140	41.7	6.70053e-05	0.00519383	Up	240	chr3	158787040	159615155	NM_001197114	IQCJ-SCHIP1	intron	682980
chr10:120988941-120989180	41.7	6.70053e-05	0.00519383	Up	240	chr10	120967196	121215131	NM_005308	GRK5	intron	21864
chr1:187159541-187159760	41.7	6.70053e-05	0.00519383	Up	220	chr1	187061973	187329376	NR_126347	LINC01036	intron	97677
chr2:236720361-236720660	41.7	6.70053e-05	0.00519383	Up	300	chr2	236402732	236761846	NM_001244888	AGAP1	intron	317778
chr2:236720361-236720660	41.7	6.70053e-05	0.00519383	Up	300	chr2	236402732	237040444	NM_001037131	AGAP1	intron	317778
chr2:236720361-236720660	41.7	6.70053e-05	0.00519383	Up	300	chr2	236402732	237040444	NM_014914	AGAP1	intron	317778
chr2:213662681-213662880	41.7	6.70053e-05	0.00519383	Up	200	chr2	213660054	213683987	NR_131941	LOC102725079	intron	2726
chr2:56304621-56304880	41.7	6.70053e-05	0.00519383	Up	260	chr2	56317517	56301788	NR_135590	LOC101927165	exon	12767
chr17:28025461-28025680	41.7	6.70053e-05	0.00519383	Up	220	chr17	28088450	28000929	NM_001282131	SSH2	intron	62880
chr9:107633401-107633600	41.7	6.70053e-05	0.00519383	Up	200	chr9	107690527	107543283	NM_005502	ABCA1	intron	57027
chr11:15196701-15196960	41.7	6.70053e-05	0.00519383	Up	260	chr11	15170647	15268756	NM_001278313	INSC	intron	26183
chr11:15196701-15196960	41.7	6.70053e-05	0.00519383	Up	260	chr11	15170647	15268756	NM_001278316	INSC	intron	26183
chr11:15196701-15196960	41.7	6.70053e-05	0.00519383	Up	260	chr11	15170647	15268756	NM_001278315	INSC	intron	26183
chr11:15196701-15196960	41.7	6.70053e-05	0.00519383	Up	260	chr11	15170647	15268756	NM_001278314	INSC	intron	26183
chr14:55310161-55310360	41.7	6.70053e-05	0.00519383	Up	200	chr14	55369542	55308723	NM_001024070	GCH1	intron	59282
chr14:55310161-55310360	41.7	6.70053e-05	0.00519383	Up	200	chr14	55369542	55308723	NM_001024024	GCH1	intron	59282
chr14:55310161-55310360	41.7	6.70053e-05	0.00519383	Up	200	chr14	55369542	55308723	NM_001024071	GCH1	intron	59282
chr3:75799581-75799780	41.7	6.70053e-05	0.00519383	Up	200	chr3	75834734	75786028	NM_001290208	ZNF717	intron	35054
chr3:75799581-75799780	41.7	6.70053e-05	0.00519383	Up	200	chr3	75834734	75786028	NM_001290209	ZNF717	intron	35054
chr3:75799581-75799780	41.7	6.70053e-05	0.00519383	Up	200	chr3	75834255	75786028	NM_001128223	ZNF717	intron	34575
chr3:75799581-75799780	41.7	6.70053e-05	0.00519383	Up	200	chr3	75834734	75779111	NM_001290210	ZNF717	intron	35054
chr4:99595921-99596180	41.7	6.70053e-05	0.00519383	Up	260	chr4	99579812	99391517	NM_005723	TSPAN5	upstream	-16238
chr17:48139781-48140000	41.7	6.70053e-05	0.00519383	Up	220	chr17	48133103	48127712	NR_038230	LOC284080	upstream	-6787
chr7:79828641-79828860	41.7	6.70053e-05	0.00519383	Up	220	chr7	79765070	79848725	NM_001256414	GNAI1	intron	63680
chr7:79828641-79828860	41.7	6.70053e-05	0.00519383	Up	220	chr7	79764139	79848725	NM_002069	GNAI1	intron	64611
chr11:2032381-2032600	41.7	6.70053e-05	0.00519383	Up	220	chr11	2022696	2016405	NR_131224	H19	upstream	-9794
chr8:133929581-133929780	41.7	6.70053e-05	0.00519383	Up	200	chr8	133879204	134147143	NM_003235	TG	intron	50476
chr10:131388461-131388700	41.7	6.70053e-05	0.00519383	Up	240	chr10	131265447	131565884	NM_002412	MGMT	intron	123133
chr15:50762741-50762940	41.7	6.70053e-05	0.00519383	Up	200	chr15	50716573	50793280	NM_001283049	USP8	intron	46267
chr15:50762741-50762940	41.7	6.70053e-05	0.00519383	Up	200	chr15	50716573	50793280	NM_005154	USP8	intron	46267
chr15:50762741-50762940	41.7	6.70053e-05	0.00519383	Up	200	chr15	50716573	50793280	NM_001128610	USP8	intron	46267
chr3:40600281-40600480	41.7	6.70053e-05	0.00519383	Up	200	chr3	40566368	40581285	NM_001287245	ZNF621	intergenic	34012
chr3:40600281-40600480	41.7	6.70053e-05	0.00519383	Up	200	chr3	40566368	40581285	NM_198484	ZNF621	intergenic	34012
chr3:40600281-40600480	41.7	6.70053e-05	0.00519383	Up	200	chr3	40566368	40581285	NM_001098414	ZNF621	intergenic	34012
chr2:242953561-242953860	41.7	6.70053e-05	0.00519383	Up	300	chr2	242912833	242919427	NR_110592	LOC102723927	intergenic	40877
chrX:81486981-81487280	41.7	6.70053e-05	0.00519383	Up	300	chrX	80457441	80369199	NM_030763	HMGN5	intergenic	-1029689
chr5:121076921-121077140	41.7	6.70053e-05	0.00519383	Up	220	chr5	121187649	121188523	NM_177478	FTMT	intergenic	-110619
chr3:136958421-136958640	41.7	6.70053e-05	0.00519383	Up	220	chr3	136676706	136729926	NM_144717	IL20RB	intergenic	281824
chr2:211710701-211710920	41.7	6.70053e-05	0.00519383	Up	220	chr2	211482294	211484599	NR_002763	CPS1-IT1	intergenic	228516
chr20:11937881-11938120	41.7	6.70053e-05	0.00519383	Up	240	chr20	11898512	11907243	NM_001282554	BTBD3	intergenic	39488
chr20:11937881-11938120	41.7	6.70053e-05	0.00519383	Up	240	chr20	11898512	11907243	NM_014962	BTBD3	intergenic	39488
chr20:11937881-11938120	41.7	6.70053e-05	0.00519383	Up	240	chr20	11898512	11907243	NM_001282551	BTBD3	intergenic	39488
chr3:44783321-44783520	41.7	6.70053e-05	0.00519383	Up	200	chr3	44771097	44778575	NM_001258280	ZNF501	intergenic	12323
chr3:44783321-44783520	41.7	6.70053e-05	0.00519383	Up	200	chr3	44771097	44778575	NM_145044	ZNF501	intergenic	12323
chrX:67998421-67998660	41.7	6.70053e-05	0.00519383	Up	240	chrX	68048839	68062006	NM_004429	EFNB1	intergenic	-50299
chr14:99629581-99629780	41.7	6.70053e-05	0.00519383	Up	200	chr14	99738050	99635624	NM_022898	BCL11B	intergenic	108370
chr14:99629581-99629780	41.7	6.70053e-05	0.00519383	Up	200	chr14	99738050	99635624	NM_001282238	BCL11B	intergenic	108370
chr14:99629581-99629780	41.7	6.70053e-05	0.00519383	Up	200	chr14	99738050	99635624	NM_138576	BCL11B	intergenic	108370
chr14:99629581-99629780	41.7	6.70053e-05	0.00519383	Up	200	chr14	99738050	99635624	NM_001282237	BCL11B	intergenic	108370
chr17:25598021-25598240	41.7	6.70053e-05	0.00519383	Up	220	chr17	25621022	25620935	NR_039748	MIR4522	intergenic	22892
chr15:27317421-27317640	41.7	6.70053e-05	0.00519383	Up	220	chr15	27406466	27402881	NR_120343	GABRG3-AS1	intergenic	88936
chr3:1693761-1694040	41.7	6.70053e-05	0.00519383	Up	280	chr3	2140549	3099645	NM_175607	CNTN4	intergenic	-446649
chr15:101712981-101713180	41.7	6.70053e-05	0.00519383	Up	200	chr15	101792137	101715927	NM_014918	CHSY1	intergenic	79057
chrX:44361661-44361860	41.7	6.70053e-05	0.00519383	Up	200	chrX	44402221	44382884	NM_173794	FUNDC1	intergenic	40461
chr9:83041181-83041380	41.7	6.70053e-05	0.00519383	Up	200	chr9	82589937	82649470	NR_121212	LINC01507	intergenic	451343
chrX:28139761-28140020	41.7	6.70053e-05	0.00519383	Up	260	chrX	27999566	27996109	NM_001017930	DCAF8L1	intergenic	-140324
chr12:29250941-29251140	41.7	6.70053e-05	0.00519383	Up	200	chr12	29301935	29488549	NM_001271783	FAR2	intergenic	-50895
chr7:35955481-35955680	41.7	6.70053e-05	0.00519383	Up	200	chr7	35840595	35946715	NM_001788	SEPT7	intergenic	114985
chr7:35955481-35955680	41.7	6.70053e-05	0.00519383	Up	200	chr7	35840595	35946715	NM_001011553	SEPT7	intergenic	114985
chr7:35955481-35955680	41.7	6.70053e-05	0.00519383	Up	200	chr7	35840595	35946715	NM_001242956	SEPT7	intergenic	114985
chr10:110842141-110842420	41.7	6.70053e-05	0.00519383	Up	280	chr10	111683311	111624523	NM_020383	XPNPEP1	intergenic	841031
chr10:110842141-110842420	41.7	6.70053e-05	0.00519383	Up	280	chr10	111683311	111624523	NM_001167604	XPNPEP1	intergenic	841031
chr10:110842141-110842420	41.7	6.70053e-05	0.00519383	Up	280	chr10	111683311	111624523	NR_030724	XPNPEP1	intergenic	841031
chr7:108608261-108608540	41.7	6.70053e-05	0.00519383	Up	280	chr7	108524644	108524031	NM_001024607	C7orf66	intergenic	-83756
chr7:144605221-144605540	41.7	6.70053e-05	0.00519383	Up	320	chr7	144533146	144149033	NM_022445	TPK1	intergenic	-72234
chr7:144605221-144605540	41.7	6.70053e-05	0.00519383	Up	320	chr7	144533146	144149033	NM_001042482	TPK1	intergenic	-72234
chr18:4567361-4567580	41.7	6.70053e-05	0.00519383	Up	220	chr18	4455266	3496029	NM_004746	DLGAP1	intergenic	-112204
chr18:4567361-4567580	41.7	6.70053e-05	0.00519383	Up	220	chr18	4455266	3502142	NM_001242761	DLGAP1	intergenic	-112204
chrX:130999601-130999860	41.7	6.70053e-05	0.00519383	Up	260	chrX	130964671	130836677	NR_026975	FIRRE	intergenic	-35059
chr6:14284581-14284800	40	6.70041e-05	0.00519383	Up	220	chr6	14285685	14280357	NR_108097	LINC01108	promoter	995
chr6:14284581-14284800	40	6.70041e-05	0.00519383	Up	220	chr6	14285685	14280357	NR_108096	LINC01108	promoter	995
chr14:33425961-33426200	40	6.70041e-05	0.00519383	Up	240	chr14	33408458	34273382	NM_001164749	NPAS3	intron	17622
chr14:33425961-33426200	40	6.70041e-05	0.00519383	Up	240	chr14	33408458	34273382	NM_022123	NPAS3	intron	17622
chr14:33425961-33426200	40	6.70041e-05	0.00519383	Up	240	chr14	33408458	34273382	NM_173159	NPAS3	intron	17622
chr14:33425961-33426200	40	6.70041e-05	0.00519383	Up	240	chr14	33408458	34273382	NM_001165893	NPAS3	intron	17622
chr11:108259781-108259980	40	6.70041e-05	0.00519383	Up	200	chr11	108338258	108253726	NM_152587	C11orf65	intron	78378
chr3:45268201-45268420	40	6.70041e-05	0.00519383	Up	220	chr3	45267814	45265955	NM_015444	TMEM158	promoter	-496
chr18:49941101-49941340	40	6.70041e-05	0.00519383	Up	240	chr18	49866541	51062273	NM_005215	DCC	intron	74679
chr3:17199161-17199440	40	6.70041e-05	0.00519383	Up	280	chr3	17741512	17198653	NM_001134381	TBC1D5	exon	542212
chr8:74429421-74429660	40	6.70041e-05	0.00519383	Up	240	chr8	74659162	74332603	NM_001164382	STAU2	intron	229622
chr8:74429421-74429660	40	6.70041e-05	0.00519383	Up	240	chr8	74659162	74332603	NM_001164383	STAU2	intron	229622
chr8:74429421-74429660	40	6.70041e-05	0.00519383	Up	240	chr8	74659162	74332603	NM_001164380	STAU2	intron	229622
chr8:74429421-74429660	40	6.70041e-05	0.00519383	Up	240	chr8	74659162	74332603	NM_001164381	STAU2	intron	229622
chr19:18638981-18639200	40	6.70041e-05	0.00519383	Up	220	chr19	18632937	18553472	NM_006532	ELL	upstream	-6153
chr2:227666221-227666440	40	6.70041e-05	0.00519383	Up	220	chr2	227663506	227596032	NM_005544	IRS1	upstream	-2824
chr5:61770641-61770840	40	6.70041e-05	0.00519383	Up	200	chr5	61714710	61924416	NM_001134779	IPO11	intron	56030
chr4:129351521-129351760	40	6.70041e-05	0.00519383	Up	240	chr4	129349170	129440551	NR_125882	LOC100507487	intron	2470
chr1:155145241-155145440	40	6.70041e-05	0.00519383	Up	200	chr1	155146262	155153091	NM_001282379	TRIM46	promoter	-922
chr1:155145241-155145440	40	6.70041e-05	0.00519383	Up	200	chr1	155146262	155153091	NR_104150	TRIM46	promoter	-922
chr1:155145241-155145440	40	6.70041e-05	0.00519383	Up	200	chr1	155147229	155157447	NM_001256601	TRIM46	promoter	-1889
chr1:155145241-155145440	40	6.70041e-05	0.00519383	Up	200	chr1	155147229	155157447	NR_046329	TRIM46	promoter	-1889
chr1:155145241-155145440	40	6.70041e-05	0.00519383	Up	200	chr1	155145804	155141883	NM_173852	KRTCAP2	promoter	464
chr1:155145241-155145440	40	6.70041e-05	0.00519383	Up	200	chr1	155146262	155157447	NM_001256599	TRIM46	promoter	-922
chr1:155145241-155145440	40	6.70041e-05	0.00519383	Up	200	chr1	155146262	155157447	NM_025058	TRIM46	promoter	-922
chr1:155145241-155145440	40	6.70041e-05	0.00519383	Up	200	chr1	155146262	155157447	NM_001282378	TRIM46	promoter	-922
chr1:155145241-155145440	40	6.70041e-05	0.00519383	Up	200	chr1	155146262	155157447	NM_001256600	TRIM46	promoter	-922
chr1:155145241-155145440	40	6.70041e-05	0.00519383	Up	200	chr1	155146262	155157447	NR_046327	TRIM46	promoter	-922
chr8:35271741-35271980	40	6.70041e-05	0.00519383	Up	240	chr8	35092974	35654068	NM_080872	UNC5D	intron	178886
chr6:32022981-32023200	40	6.70041e-05	0.00519383	Up	220	chr6	32013905	32008931	NM_032470	TNXB	upstream	-9185
chr10:76592401-76592600	40	6.70041e-05	0.00519383	Up	200	chr10	76586170	76792380	NM_001256469	KAT6B	intron	6330
chr10:76592401-76592600	40	6.70041e-05	0.00519383	Up	200	chr10	76586170	76792380	NM_012330	KAT6B	intron	6330
chr10:76592401-76592600	40	6.70041e-05	0.00519383	Up	200	chr10	76586170	76792380	NM_001256468	KAT6B	intron	6330
chr7:43270901-43271100	40	6.70041e-05	0.00519383	Up	200	chr7	43152197	43602938	NM_001287059	HECW1	intron	118803
chr7:43270901-43271100	40	6.70041e-05	0.00519383	Up	200	chr7	43152197	43602938	NM_015052	HECW1	intron	118803
chr13:111771381-111771600	40	6.70041e-05	0.00519383	Up	220	chr13	111768025	111766158	NR_046667	ARHGEF7-AS2	upstream	-3465
chr19:42186581-42186800	40	6.70041e-05	0.00519383	Up	220	chr19	42192206	42177234	NM_006890	CEACAM7	intron	5516
chr19:42186581-42186800	40	6.70041e-05	0.00519383	Up	220	chr19	42192206	42177234	NM_001291485	CEACAM7	intron	5516
chr7:1554021-1554320	40	6.70041e-05	0.00519383	Up	300	chr7	1570367	1582679	NM_002360	MAFK	upstream	-16197
chr7:1554021-1554320	40	6.70041e-05	0.00519383	Up	300	chr7	1544018	1509912	NM_001080453	INTS1	upstream	-10152
chr1:20523861-20524080	40	6.70041e-05	0.00519383	Up	220	chr1	20512979	20510735	NR_110078	UBXN10-AS1	upstream	-10991
chr7:38521441-38521680	40	6.70041e-05	0.00519383	Up	240	chr7	38671167	38423296	NM_139316	AMPH	intron	149607
chr7:38521441-38521680	40	6.70041e-05	0.00519383	Up	240	chr7	38671167	38423296	NM_001635	AMPH	intron	149607
chr1:153832221-153832420	40	6.70041e-05	0.00519383	Up	200	chr1	153895451	153777202	NM_020699	GATAD2B	intron	63131
chr1:145233241-145233460	40	6.70041e-05	0.00519383	Up	220	chr1	144146810	146467744	NM_001278267	NBPF20	intron	1086540
chr1:145233241-145233460	40	6.70041e-05	0.00519383	Up	220	chr1	145209112	145286270	NM_203458	NOTCH2NL	intron	24238
chr1:145233241-145233460	40	6.70041e-05	0.00519383	Up	220	chr1	144614958	145370304	NM_001277444	NBPF9	intron	618392
chr18:55092261-55092460	40	6.70041e-05	0.00519383	Up	200	chr18	55102916	55158530	NM_004852	ONECUT2	upstream	-10556
chr16:3938221-3938480	40	6.70041e-05	0.00519383	Up	260	chr16	3930121	3775055	NM_001079846	CREBBP	upstream	-8229
chr16:3938221-3938480	40	6.70041e-05	0.00519383	Up	260	chr16	3930121	3775055	NM_004380	CREBBP	upstream	-8229
chr2:163497881-163498120	40	6.70041e-05	0.00519383	Up	240	chr2	163695257	163279756	NM_173162	KCNH7	intron	197257
chr2:163497881-163498120	40	6.70041e-05	0.00519383	Up	240	chr2	163695257	163227916	NM_033272	KCNH7	intron	197257
chr16:5061961-5062180	40	6.70041e-05	0.00519383	Up	220	chr16	5008317	5069156	NM_014692	SEC14L5	intron	53753
chr17:76556121-76556320	40	6.70041e-05	0.00519383	Up	200	chr17	76573476	76419777	NM_173628	DNAH17	intron	17256
chr12:81732401-81732620	40	6.70041e-05	0.00519383	Up	220	chr12	82153109	81651753	NM_003625	PPFIA2	intron	420599
chr12:81732401-81732620	40	6.70041e-05	0.00519383	Up	220	chr12	81763193	81651753	NM_001220479	PPFIA2	intron	30683
chr12:81732401-81732620	40	6.70041e-05	0.00519383	Up	220	chr12	81763193	81651753	NM_001220480	PPFIA2	intron	30683
chr12:81732401-81732620	40	6.70041e-05	0.00519383	Up	220	chr12	81906170	81651753	NM_001282536	PPFIA2	intron	173660
chr12:81732401-81732620	40	6.70041e-05	0.00519383	Up	220	chr12	81992150	81651753	NM_001220477	PPFIA2	intron	259640
chr12:81732401-81732620	40	6.70041e-05	0.00519383	Up	220	chr12	81992150	81651753	NM_001220478	PPFIA2	intron	259640
chr9:108329281-108329480	40	6.70041e-05	0.00519383	Up	200	chr9	108320410	108403399	NM_006731	FKTN	intron	8970
chr9:108329281-108329480	40	6.70041e-05	0.00519383	Up	200	chr9	108320410	108403399	NM_001198963	FKTN	intron	8970
chr9:108329281-108329480	40	6.70041e-05	0.00519383	Up	200	chr9	108320410	108403399	NM_001079802	FKTN	intron	8970
chr6:37189461-37189660	40	6.70041e-05	0.00519383	Up	200	chr6	37225413	37179953	NM_145316	TMEM217	intron	35853
chr1:29244261-29244460	40	6.70041e-05	0.00519383	Up	200	chr1	29241087	29391733	NM_001166006	EPB41	intron	3273
chr1:29244261-29244460	40	6.70041e-05	0.00519383	Up	200	chr1	29213602	29446558	NM_004437	EPB41	intron	30758
chr1:29244261-29244460	40	6.70041e-05	0.00519383	Up	200	chr1	29213602	29446558	NM_001166007	EPB41	intron	30758
chr1:29244261-29244460	40	6.70041e-05	0.00519383	Up	200	chr1	29213602	29446558	NM_001166005	EPB41	intron	30758
chr1:29244261-29244460	40	6.70041e-05	0.00519383	Up	200	chr1	29213602	29446558	NM_203343	EPB41	intron	30758
chr1:29244261-29244460	40	6.70041e-05	0.00519383	Up	200	chr1	29213602	29446558	NM_203342	EPB41	intron	30758
chr12:108726141-108726340	40	6.70041e-05	0.00519383	Up	200	chr12	108714439	108681820	NM_001142345	CMKLR1	upstream	-11801
chr1:48439821-48440020	40	6.70041e-05	0.00519383	Up	200	chr1	48462562	48226199	NM_001194986	TRABD2B	intron	22642
chr16:23169481-23169700	40	6.70041e-05	0.00519383	Up	220	chr16	23160591	23072727	NM_020718	USP31	upstream	-8999
chr12:53801901-53802120	40	6.70041e-05	0.00519383	Up	220	chr12	53817638	53825318	NM_020547	AMHR2	upstream	-15628
chr12:53801901-53802120	40	6.70041e-05	0.00519383	Up	220	chr12	53817638	53825318	NM_001164690	AMHR2	upstream	-15628
chr12:53801901-53802120	40	6.70041e-05	0.00519383	Up	220	chr12	53817638	53825318	NM_001164691	AMHR2	upstream	-15628
chr1:61682601-61682800	40	6.70041e-05	0.00519383	Up	200	chr1	61547533	61928460	NM_001145512	NFIA	intron	135167
chr1:61682601-61682800	40	6.70041e-05	0.00519383	Up	200	chr1	61547979	61928460	NM_001134673	NFIA	intron	134721
chr1:61682601-61682800	40	6.70041e-05	0.00519383	Up	200	chr1	61547979	61928460	NM_005595	NFIA	intron	134721
chr1:61682601-61682800	40	6.70041e-05	0.00519383	Up	200	chr1	61542945	61928460	NM_001145511	NFIA	intron	139755
chr6:34725961-34726220	40	6.70041e-05	0.00519383	Up	260	chr6	34724870	34741634	NM_003093	SNRPC	promoter	1220
chr6:34725961-34726220	40	6.70041e-05	0.00519383	Up	260	chr6	34724870	34741634	NR_029472	SNRPC	promoter	1220
chr11:92451141-92451340	40	6.70041e-05	0.00519383	Up	200	chr11	92085261	92629635	NM_001008781	FAT3	intron	365979
chr8:9511141-9511360	40	6.70041e-05	0.00519383	Up	220	chr8	9413444	9639856	NM_003747	TNKS	intron	97806
chr5:16764421-16764620	40	6.70041e-05	0.00519383	Up	200	chr5	16936385	16662015	NM_012334	MYO10	intron	171865
chr1:73085401-73085620	40	6.70041e-05	0.00519383	Up	220	chr1	72748277	71868624	NM_173808	NEGR1	intergenic	-337233
chr2:97071221-97071460	40	6.70041e-05	0.00519383	Up	240	chr2	97001478	97042833	NM_015341	NCAPH	intergenic	69862
chr2:97071221-97071460	40	6.70041e-05	0.00519383	Up	240	chr2	97001478	97042833	NM_001281712	NCAPH	intergenic	69862
chr2:97071221-97071460	40	6.70041e-05	0.00519383	Up	240	chr2	97001478	97042833	NM_001281711	NCAPH	intergenic	69862
chr2:97071221-97071460	40	6.70041e-05	0.00519383	Up	240	chr2	97001478	97042833	NM_001281710	NCAPH	intergenic	69862
chr1:86691561-86691760	40	6.70041e-05	0.00519383	Up	200	chr1	86622121	86194915	NM_152890	COL24A1	intergenic	-69539
chr8:19897501-19897720	40	6.70041e-05	0.00519383	Up	220	chr8	19796581	19824770	NM_000237	LPL	intergenic	101029
chr2:89627481-89627700	40	6.70041e-05	0.00519383	Up	220	chr2	89111883	89111968	NR_039635	MIR4436A	intergenic	515707
chr3:59537621-59537840	40	6.70041e-05	0.00519383	Up	220	chr3	59035715	58727736	NM_198463	C3orf67	intergenic	-502015
chr15:87761181-87761420	40	6.70041e-05	0.00519383	Up	240	chr15	87531657	87482027	NR_135683	LOC102724452	intergenic	-229643
chrX:34933221-34933440	40	6.70041e-05	0.00519383	Up	220	chrX	34960912	34963034	NM_152631	FAM47B	intergenic	-27582
chr3:103804241-103804440	40	6.70041e-05	0.00519383	Up	200	chr3	103946105	103903475	NR_030330	MIR548A3	intergenic	141765
chr7:9809121-9809360	40	6.70041e-05	0.00519383	Up	240	chr7	9673899	9675447	NR_002790	PER4	intergenic	135341
chr11:129629641-129629880	40	6.70041e-05	0.00519383	Up	240	chr11	129685740	129729898	NM_138788	TMEM45B	intergenic	-55980
chr19:32355901-32356120	40	6.70041e-05	0.00519383	Up	220	chr19	32516767	32539805	NR_110675	LINC01533	intergenic	-160757
chr19:32355901-32356120	40	6.70041e-05	0.00519383	Up	220	chr19	32516767	32530759	NR_110674	LINC01533	intergenic	-160757
chr19:32355901-32356120	40	6.70041e-05	0.00519383	Up	220	chr19	32516767	32530759	NR_110673	LINC01533	intergenic	-160757
chr5:70478341-70478540	40	6.70041e-05	0.00519383	Up	200	chr5	70555122	70516052	NR_033968	GUSBP9	intergenic	76682
chr6:104577701-104577900	40	6.70041e-05	0.00519383	Up	200	chr6	105307421	105175967	NM_001321083	HACE1	intergenic	729621
chr6:104577701-104577900	40	6.70041e-05	0.00519383	Up	200	chr6	105307421	105175967	NM_001321084	HACE1	intergenic	729621
chr12:47696221-47696440	40	6.70041e-05	0.00519383	Up	220	chr12	47701182	47699699	NR_135024	LOC105369747	intergenic	4852
chr16:16912141-16912340	40	6.70041e-05	0.00519383	Up	200	chr16	17228360	17232589	NR_135179	LOC102723692	intergenic	-316120
chr18:68245661-68245900	40	6.70041e-05	0.00519383	Up	240	chr18	68318093	68297754	NM_001278515	GTSCR1	intergenic	72313
chr5:50929221-50929420	40	6.70041e-05	0.00519383	Up	200	chr5	50679166	50668570	NR_046243	LOC642366	intergenic	-250154
chrX:68371981-68372200	40	6.70041e-05	0.00519383	Up	220	chrX	68385365	68380580	NM_001032396	PJA1	intergenic	13275
chrX:68371981-68372200	40	6.70041e-05	0.00519383	Up	220	chrX	68385365	68380580	NM_145119	PJA1	intergenic	13275
chrX:68371981-68372200	40	6.70041e-05	0.00519383	Up	220	chrX	68385365	68380580	NM_022368	PJA1	intergenic	13275
chr15:50059061-50059260	40	6.70041e-05	0.00519383	Up	200	chr15	49913225	49937333	NM_001144955	DTWD1	intergenic	145935
chr15:50059061-50059260	40	6.70041e-05	0.00519383	Up	200	chr15	49913225	49937333	NM_020234	DTWD1	intergenic	145935
chr12:98516821-98517060	40	6.70041e-05	0.00519383	Up	240	chr12	98389226	98389160	NR_036189	MIR4303	intergenic	-127714
chr21:44626761-44626980	40	6.70041e-05	0.00519383	Up	220	chr21	44590345	44592915	NM_001320719	LOC102724652	intergenic	36525
chr3:27022221-27022420	40	6.70041e-05	0.00519383	Up	200	chr3	27258014	27152393	NM_001031741	NEK10	intergenic	235694
chr3:27022221-27022420	40	6.70041e-05	0.00519383	Up	200	chr3	27258014	27152393	NM_001304384	NEK10	intergenic	235694
chr15:53619301-53619540	40	6.70041e-05	0.00519383	Up	240	chr15	53833049	53805937	NR_102336	WDR72	intergenic	213629
chr8:90131681-90131880	40	6.70041e-05	0.00519383	Up	200	chr8	90769939	90729626	NR_125822	LOC101929709	intergenic	638159
chr6:156549461-156549720	40	6.70041e-05	0.00519383	Up	260	chr6	156267930	156268013	NR_031606	MIR1202	intergenic	281660
chr4:16949521-16949760	40	6.70041e-05	0.00519383	Up	240	chr4	16900432	16752472	NR_130734	LDB2	intergenic	-49208
chr4:16949521-16949760	40	6.70041e-05	0.00519383	Up	240	chr4	16900432	16503156	NM_001290	LDB2	intergenic	-49208
chr4:16949521-16949760	40	6.70041e-05	0.00519383	Up	240	chr4	16900432	16503156	NM_001130834	LDB2	intergenic	-49208
chr4:16949521-16949760	40	6.70041e-05	0.00519383	Up	240	chr4	16900432	16503156	NM_001304435	LDB2	intergenic	-49208
chr4:16949521-16949760	40	6.70041e-05	0.00519383	Up	240	chr4	16900432	16503156	NM_001304434	LDB2	intergenic	-49208
chr3:82649221-82649440	40	6.70041e-05	0.00519383	Up	220	chr3	81810950	81538849	NM_000158	GBE1	intergenic	-838380
chr11:128111061-128111300	40	6.70041e-05	0.00519383	Up	240	chr11	128392205	128328655	NM_005238	ETS1	intergenic	281025
chr11:128111061-128111300	40	6.70041e-05	0.00519383	Up	240	chr11	128392205	128328655	NM_001162422	ETS1	intergenic	281025
chr5:104372341-104372580	40	6.70041e-05	0.00519383	Up	240	chr5	104435174	104435799	NR_000039	RAB9BP1	intergenic	-62714
chrX:125403921-125404140	40	6.70041e-05	0.00519383	Up	220	chrX	125300080	125297481	NM_001013628	DCAF12L2	intergenic	-103950
chr1:151710701-151710920	40	6.70041e-05	0.00519383	Up	220	chr1	151694012	151702082	NM_001144956	RIIAD1	intergenic	16798
chr10:39100441-39100660	40	6.70041e-05	0.00519383	Up	220	chr10	38989726	38991371	NR_045000	ACTR3BP5	intergenic	110824
chr2:137446961-137447180	40	6.70041e-05	0.00519383	Up	220	chr2	137523131	138435282	NM_001316349	THSD7B	intergenic	-76061
chr2:100984861-100985060	40	6.70041e-05	0.00519383	Up	200	chr2	100939195	100889752	NM_198461	LONRF2	intergenic	-45765
chr1:96119861-96120060	40	6.70041e-05	0.00519383	Up	200	chr1	95975671	95981020	NR_110622	LOC100996635	intergenic	144289
chr1:96119861-96120060	40	6.70041e-05	0.00519383	Up	200	chr1	95975671	95981020	NR_110621	LOC100996635	intergenic	144289
chr2:143098281-143098500	40	6.70041e-05	0.00519383	Up	220	chr2	142889270	140988995	NM_018557	LRP1B	intergenic	-209120
chr8:137069161-137069360	40	6.70041e-05	0.00519383	Up	200	chr8	136469707	136659852	NM_006558	KHDRBS3	intergenic	599553
chr9:80823081-80823320	40	6.70041e-05	0.00519383	Up	240	chr9	80850990	80881983	NM_032171	CEP78	intergenic	-27790
chr9:80823081-80823320	40	6.70041e-05	0.00519383	Up	240	chr9	80850990	80881983	NM_001098802	CEP78	intergenic	-27790
chr1:87058901-87059100	39.6	6.70038e-05	0.00519383	Up	200	chr1	87170176	87036863	NR_135837	LOC105378828	intron	111176
chr12:124356281-124356540	39.6	6.70038e-05	0.00519383	Up	260	chr12	124247041	124420267	NM_207437	DNAH10	intron	109369
chr12:54019381-54019640	39.6	6.70038e-05	0.00519383	Up	260	chr12	54020199	53905842	NM_006856	ATF7	promoter	689
chr12:54019381-54019640	39.6	6.70038e-05	0.00519383	Up	260	chr12	54020199	53905842	NM_001130060	ATF7	promoter	689
chr12:54019381-54019640	39.6	6.70038e-05	0.00519383	Up	260	chr12	54020199	53901639	NR_073163	ATF7	promoter	689
chr12:54019381-54019640	39.6	6.70038e-05	0.00519383	Up	260	chr12	54020199	53936668	NM_001206682	ATF7	promoter	689
chr12:54019381-54019640	39.6	6.70038e-05	0.00519383	Up	260	chr12	54019780	53936668	NM_001206683	ATF7	promoter	270
chr17:67939201-67939460	39.6	6.70038e-05	0.00519383	Up	260	chr17	67957847	67979685	NR_110875	LINC01497	upstream	-18517
chr17:67939201-67939460	39.6	6.70038e-05	0.00519383	Up	260	chr17	67957847	67979685	NR_110874	LINC01497	upstream	-18517
chrX:129403841-129404100	39.6	6.70038e-05	0.00519383	Up	260	chrX	129402922	129336672	NM_017666	ZNF280C	promoter	-1048
chr21:22160721-22161000	39.6	6.70038e-05	0.00519383	Up	280	chr21	22175426	22114907	NR_109786	LINC00320	intron	14566
chr21:22160721-22161000	39.6	6.70038e-05	0.00519383	Up	280	chr21	22175426	22114907	NR_024090	LINC00320	intron	14566
chr21:22160721-22161000	39.6	6.70038e-05	0.00519383	Up	280	chr21	22175426	22114907	NR_109788	LINC00320	intron	14566
chr21:22160721-22161000	39.6	6.70038e-05	0.00519383	Up	280	chr21	22175426	22114907	NR_109787	LINC00320	intron	14566
chr15:59655841-59656080	39.6	6.70038e-05	0.00519383	Up	240	chr15	59665071	59428167	NM_004998	MYO1E	intron	9111
chr6:111796021-111796240	39.6	6.70038e-05	0.00519383	Up	220	chr6	111804674	111923497	NR_034109	TRAF3IP2-AS1	upstream	-8544
chr6:111796021-111796240	39.6	6.70038e-05	0.00519383	Up	220	chr6	111804674	111923497	NR_034108	TRAF3IP2-AS1	upstream	-8544
chr6:111796021-111796240	39.6	6.70038e-05	0.00519383	Up	220	chr6	111804674	111899383	NR_034110	TRAF3IP2-AS1	upstream	-8544
chr6:111796021-111796240	39.6	6.70038e-05	0.00519383	Up	220	chr6	111804674	111824811	NR_034111	TRAF3IP2-AS1	upstream	-8544
chr8:86101661-86101900	39.6	6.70038e-05	0.00519383	Up	240	chr8	86099909	86126753	NM_001083589	E2F5	promoter	1871
chr13:94878301-94878500	39.6	6.70038e-05	0.00519383	Up	200	chr13	93879077	95060273	NM_005708	GPC6	intron	999323
chr9:71847721-71848060	39.6	6.70038e-05	0.00519383	Up	340	chr9	71736179	71870124	NM_001170414	TJP2	intron	111711
chr9:71847721-71848060	39.6	6.70038e-05	0.00519383	Up	340	chr9	71819926	71870124	NM_001170415	TJP2	intron	27964
chr9:71847721-71848060	39.6	6.70038e-05	0.00519383	Up	340	chr9	71788970	71864662	NM_001170630	TJP2	intron	58920
chr9:71847721-71848060	39.6	6.70038e-05	0.00519383	Up	340	chr9	71788970	71870124	NM_201629	TJP2	intron	58920
chr9:71847721-71848060	39.6	6.70038e-05	0.00519383	Up	340	chr9	71788970	71870124	NM_004817	TJP2	intron	58920
chr9:71847721-71848060	39.6	6.70038e-05	0.00519383	Up	340	chr9	71820077	71870124	NM_001170416	TJP2	intron	27813
chr17:12709901-12710160	39.6	6.70038e-05	0.00519383	Up	260	chr17	12693601	12663450	NR_104607	LOC100128006	upstream	-16429
chr13:31809441-31809720	39.6	6.70038e-05	0.00519383	Up	280	chr13	31774111	31906411	NM_194318	B3GLCT	intron	35469
chr13:79977241-79977500	39.6	6.70038e-05	0.00519383	Up	260	chr13	79980356	79893002	NM_001286632	RBM26	intron	2986
chr13:79977241-79977500	39.6	6.70038e-05	0.00519383	Up	260	chr13	79980356	79893002	NM_001286631	RBM26	intron	2986
chr13:79977241-79977500	39.6	6.70038e-05	0.00519383	Up	260	chr13	79980356	79893002	NM_022118	RBM26	intron	2986
chr2:64068001-64068260	39.6	6.70038e-05	0.00519383	Up	260	chr2	64068097	64118696	NM_001001521	UGP2	promoter	33
chr2:64068001-64068260	39.6	6.70038e-05	0.00519383	Up	260	chr2	64069013	64118696	NM_006759	UGP2	promoter	-883
chr1:173570381-173570660	39.6	6.70038e-05	0.00519383	Up	280	chr1	173572233	173469603	NM_178527	SLC9C2	promoter	1713
chr1:31753421-31753680	39.6	6.70038e-05	0.00519383	Up	260	chr1	31769828	31837800	NM_001282567	ZCCHC17	upstream	-16278
chr1:31753421-31753680	39.6	6.70038e-05	0.00519383	Up	260	chr1	31769828	31837800	NM_016505	ZCCHC17	upstream	-16278
chr1:31753421-31753680	39.6	6.70038e-05	0.00519383	Up	260	chr1	31769828	31837800	NM_001282566	ZCCHC17	upstream	-16278
chr1:31753421-31753680	39.6	6.70038e-05	0.00519383	Up	260	chr1	31769828	31837800	NM_001282574	ZCCHC17	upstream	-16278
chr1:31753421-31753680	39.6	6.70038e-05	0.00519383	Up	260	chr1	31769828	31837800	NM_001282573	ZCCHC17	upstream	-16278
chr1:31753421-31753680	39.6	6.70038e-05	0.00519383	Up	260	chr1	31769828	31837800	NM_001282572	ZCCHC17	upstream	-16278
chr1:31753421-31753680	39.6	6.70038e-05	0.00519383	Up	260	chr1	31769828	31837800	NM_001282571	ZCCHC17	upstream	-16278
chr1:31753421-31753680	39.6	6.70038e-05	0.00519383	Up	260	chr1	31769828	31837800	NM_001282569	ZCCHC17	upstream	-16278
chr1:31753421-31753680	39.6	6.70038e-05	0.00519383	Up	260	chr1	31769828	31837800	NM_001282570	ZCCHC17	upstream	-16278
chr1:31753421-31753680	39.6	6.70038e-05	0.00519383	Up	260	chr1	31769828	31837800	NM_001282568	ZCCHC17	upstream	-16278
chr3:81107941-81108240	39.6	6.70038e-05	0.00519383	Up	300	chr3	81043018	81144798	NR_132411	LOC728290	intron	65072
chr20:58239841-58240080	39.6	6.70038e-05	0.00519383	Up	240	chr20	58251715	58422766	NM_001199506	PHACTR3	upstream	-11755
chr7:145853641-145853920	39.6	6.70038e-05	0.00519383	Up	280	chr7	145813452	148118088	NM_014141	CNTNAP2	intron	40328
chr1:206265541-206265800	39.6	6.70038e-05	0.00519383	Up	260	chr1	206288647	206238871	NM_001007544	C1orf186	intron	22977
chr19:4358781-4359060	39.6	6.70038e-05	0.00519383	Up	280	chr19	4343523	4360083	NM_001159846	MPND	intron	15397
chr19:4358781-4359060	39.6	6.70038e-05	0.00519383	Up	280	chr19	4343523	4360083	NM_001300862	MPND	intron	15397
chr19:4358781-4359060	39.6	6.70038e-05	0.00519383	Up	280	chr19	4343523	4360083	NM_032868	MPND	intron	15397
chr2:111770841-111771060	39.6	6.70038e-05	0.00519383	Up	220	chr2	111490149	111875799	NM_001142807	ACOXL	intron	280801
chr7:117459321-117459520	39.6	6.70038e-05	0.00519383	Up	200	chr7	117513561	117350705	NM_033427	CTTNBP2	intron	54141
chr3:186534621-186534860	39.6	6.70038e-05	0.00519383	Up	240	chr3	186543310	186528668	NR_125409	LOC102724699	intron	8570
chr9:123261601-123261900	39.6	6.70038e-05	0.00519383	Up	300	chr9	123342448	123151146	NM_018249	CDK5RAP2	intron	80698
chr9:123261601-123261900	39.6	6.70038e-05	0.00519383	Up	300	chr9	123342448	123151146	NR_073556	CDK5RAP2	intron	80698
chr9:123261601-123261900	39.6	6.70038e-05	0.00519383	Up	300	chr9	123342448	123151146	NM_001272039	CDK5RAP2	intron	80698
chr9:123261601-123261900	39.6	6.70038e-05	0.00519383	Up	300	chr9	123342448	123151146	NR_073558	CDK5RAP2	intron	80698
chr9:123261601-123261900	39.6	6.70038e-05	0.00519383	Up	300	chr9	123342448	123151146	NR_073557	CDK5RAP2	intron	80698
chr9:123261601-123261900	39.6	6.70038e-05	0.00519383	Up	300	chr9	123342448	123151146	NM_001011649	CDK5RAP2	intron	80698
chr9:123261601-123261900	39.6	6.70038e-05	0.00519383	Up	300	chr9	123342448	123151146	NR_073554	CDK5RAP2	intron	80698
chr9:123261601-123261900	39.6	6.70038e-05	0.00519383	Up	300	chr9	123342448	123151146	NR_073555	CDK5RAP2	intron	80698
chr10:56568381-56568600	39.6	6.70038e-05	0.00519383	Up	220	chr10	56561051	55580859	NM_001142764	PCDH15	upstream	-7439
chr10:56568381-56568600	39.6	6.70038e-05	0.00519383	Up	220	chr10	56561051	55580859	NM_001142768	PCDH15	upstream	-7439
chr10:56568381-56568600	39.6	6.70038e-05	0.00519383	Up	220	chr10	56561051	55580859	NM_001142767	PCDH15	upstream	-7439
chr10:56568381-56568600	39.6	6.70038e-05	0.00519383	Up	220	chr10	56561051	55580859	NM_001142765	PCDH15	upstream	-7439
chr10:56568381-56568600	39.6	6.70038e-05	0.00519383	Up	220	chr10	56561051	55580859	NM_001142773	PCDH15	upstream	-7439
chr10:56568381-56568600	39.6	6.70038e-05	0.00519383	Up	220	chr10	56561051	55580859	NM_001142766	PCDH15	upstream	-7439
chr10:56568381-56568600	39.6	6.70038e-05	0.00519383	Up	220	chr10	56561051	55580859	NM_033056	PCDH15	upstream	-7439
chr10:56568381-56568600	39.6	6.70038e-05	0.00519383	Up	220	chr10	56561051	55580859	NM_001142763	PCDH15	upstream	-7439
chr10:56568381-56568600	39.6	6.70038e-05	0.00519383	Up	220	chr10	56561051	55562532	NM_001142771	PCDH15	upstream	-7439
chr10:56568381-56568600	39.6	6.70038e-05	0.00519383	Up	220	chr10	56561051	55562532	NM_001142772	PCDH15	upstream	-7439
chr10:56568381-56568600	39.6	6.70038e-05	0.00519383	Up	220	chr10	56561051	55568451	NM_001142769	PCDH15	upstream	-7439
chr10:56568381-56568600	39.6	6.70038e-05	0.00519383	Up	220	chr10	56561051	55568451	NM_001142770	PCDH15	upstream	-7439
chr12:55056861-55057140	39.6	6.70038e-05	0.00519383	Up	280	chr12	55042277	55038374	NM_001300854	DCD	upstream	-14723
chr12:55056861-55057140	39.6	6.70038e-05	0.00519383	Up	280	chr12	55042277	55038374	NM_053283	DCD	upstream	-14723
chr2:180670301-180670560	39.6	6.70038e-05	0.00519383	Up	260	chr2	180726232	180306710	NM_152520	ZNF385B	intron	55802
chr1:150967241-150967440	39.6	6.70038e-05	0.00519383	Up	200	chr1	150947479	150937648	NM_022075	CERS2	upstream	-19861
chr1:150967241-150967440	39.6	6.70038e-05	0.00519383	Up	200	chr1	150947479	150937648	NM_181746	CERS2	upstream	-19861
chr16:30895761-30895960	39.6	6.70038e-05	0.00519383	Up	200	chr16	30886644	30886586	NR_039744	MIR4519	upstream	-9216
chr3:49755741-49755960	39.6	6.70038e-05	0.00519383	Up	220	chr3	49757238	49754266	NM_198722	AMIGO3	promoter	1388
chr7:44137721-44137940	39.6	6.70038e-05	0.00519383	Up	220	chr7	44122139	44111660	NM_001284330	POLM	upstream	-15691
chr7:44137721-44137940	39.6	6.70038e-05	0.00519383	Up	220	chr7	44122139	44111660	NR_104299	POLM	upstream	-15691
chr7:44137721-44137940	39.6	6.70038e-05	0.00519383	Up	220	chr7	44122139	44111660	NM_001284331	POLM	upstream	-15691
chr7:44137721-44137940	39.6	6.70038e-05	0.00519383	Up	220	chr7	44122139	44111660	NM_013284	POLM	upstream	-15691
chr7:44137721-44137940	39.6	6.70038e-05	0.00519383	Up	220	chr7	44143959	44154164	NM_001129	AEBP1	upstream	-6129
chr10:79656341-79656600	39.6	6.70038e-05	0.00519383	Up	260	chr10	79686348	79550548	NM_004747	DLG5	intron	29878
chr10:78907021-78907220	39.6	6.70038e-05	0.00519383	Up	200	chr10	79110519	78629358	NM_001322838	KCNMA1	intron	203399
chr10:78907021-78907220	39.6	6.70038e-05	0.00519383	Up	200	chr10	79397577	78629358	NM_001271518	KCNMA1	intron	490457
chr10:78907021-78907220	39.6	6.70038e-05	0.00519383	Up	200	chr10	79397577	78629358	NM_001014797	KCNMA1	intron	490457
chr10:78907021-78907220	39.6	6.70038e-05	0.00519383	Up	200	chr10	79397577	78629358	NM_001322829	KCNMA1	intron	490457
chr10:78907021-78907220	39.6	6.70038e-05	0.00519383	Up	200	chr10	79397577	78629358	NM_001322830	KCNMA1	intron	490457
chr10:78907021-78907220	39.6	6.70038e-05	0.00519383	Up	200	chr10	79397577	78629358	NM_001322832	KCNMA1	intron	490457
chr10:78907021-78907220	39.6	6.70038e-05	0.00519383	Up	200	chr10	79397577	78629358	NM_001322835	KCNMA1	intron	490457
chr10:78907021-78907220	39.6	6.70038e-05	0.00519383	Up	200	chr10	78900588	78909858	NR_120654	KCNMA1-AS2	intron	6532
chr10:78907021-78907220	39.6	6.70038e-05	0.00519383	Up	200	chr10	79397577	78644634	NM_001271519	KCNMA1	intron	490457
chr10:78907021-78907220	39.6	6.70038e-05	0.00519383	Up	200	chr10	79397577	78644634	NM_001161352	KCNMA1	intron	490457
chr10:78907021-78907220	39.6	6.70038e-05	0.00519383	Up	200	chr10	79397577	78644634	NM_002247	KCNMA1	intron	490457
chr10:78907021-78907220	39.6	6.70038e-05	0.00519383	Up	200	chr10	79397577	78644634	NM_001161353	KCNMA1	intron	490457
chr10:78907021-78907220	39.6	6.70038e-05	0.00519383	Up	200	chr10	79397577	78644634	NM_001322836	KCNMA1	intron	490457
chr10:78907021-78907220	39.6	6.70038e-05	0.00519383	Up	200	chr10	79397577	78644634	NM_001322837	KCNMA1	intron	490457
chr1:26018621-26018840	39.6	6.70038e-05	0.00519383	Up	220	chr1	25943958	26112698	NM_001289010	MAN1C1	intron	74772
chr1:26018621-26018840	39.6	6.70038e-05	0.00519383	Up	220	chr1	25943958	26112698	NM_020379	MAN1C1	intron	74772
chr10:80918981-80919240	39.6	6.70038e-05	0.00519383	Up	260	chr10	80828791	81076285	NM_020338	ZMIZ1	intron	90319
chr10:63960841-63961120	39.6	6.70038e-05	0.00519383	Up	280	chr10	64028622	63952844	NM_145307	RTKN2	intron	67642
chr18:57162381-57162660	39.6	6.70038e-05	0.00519383	Up	280	chr18	57364644	57098170	NM_133459	CCBE1	intron	202124
chr1:12048841-12049080	39.6	6.70038e-05	0.00519383	Up	240	chr1	12040237	12073572	NM_014874	MFN2	intron	8723
chr1:12048841-12049080	39.6	6.70038e-05	0.00519383	Up	240	chr1	12040237	12073572	NM_001127660	MFN2	intron	8723
chr14:52477801-52478020	39.6	6.70038e-05	0.00519383	Up	220	chr14	52535946	52471519	NM_007361	NID2	intron	58036
chr18:44486761-44487000	39.6	6.70038e-05	0.00519383	Up	240	chr18	44497495	44395672	NM_173206	PIAS2	intron	10615
chr18:44486761-44487000	39.6	6.70038e-05	0.00519383	Up	240	chr18	44497495	44390022	NM_004671	PIAS2	intron	10615
chr7:69267901-69268160	39.6	6.70038e-05	0.00519383	Up	260	chr7	69063904	69755772	NM_001127232	AUTS2	intron	204126
chr7:69267901-69268160	39.6	6.70038e-05	0.00519383	Up	260	chr7	69063904	70258054	NM_001127231	AUTS2	intron	204126
chr7:69267901-69268160	39.6	6.70038e-05	0.00519383	Up	260	chr7	69063904	70258054	NM_015570	AUTS2	intron	204126
chr11:119564801-119565020	39.6	6.70038e-05	0.00519383	Up	220	chr11	119599435	119531702	NM_002855	NECTIN1	intron	34525
chr11:119564801-119565020	39.6	6.70038e-05	0.00519383	Up	220	chr11	119599435	119545098	NM_203286	NECTIN1	intron	34525
chr11:119564801-119565020	39.6	6.70038e-05	0.00519383	Up	220	chr11	119599435	119508807	NM_203285	NECTIN1	intron	34525
chr1:8384341-8384640	39.6	6.70038e-05	0.00519383	Up	300	chr1	8378144	8404227	NM_001080397	SLC45A1	exon	6346
chr11:104892581-104892840	39.6	6.70038e-05	0.00519383	Up	260	chr11	104893895	104864966	NM_001136109	CASP5	promoter	1185
chr11:104892581-104892840	39.6	6.70038e-05	0.00519383	Up	260	chr11	104893895	104864966	NM_001136110	CASP5	promoter	1185
chr11:104892581-104892840	39.6	6.70038e-05	0.00519383	Up	260	chr11	104893895	104864966	NM_001136112	CASP5	promoter	1185
chr11:104892581-104892840	39.6	6.70038e-05	0.00519383	Up	260	chr11	104893895	104864966	NM_004347	CASP5	promoter	1185
chr11:104892581-104892840	39.6	6.70038e-05	0.00519383	Up	260	chr11	104893895	104864966	NR_036562	CASP5	promoter	1185
chr11:104892581-104892840	39.6	6.70038e-05	0.00519383	Up	260	chr11	104893895	104864966	NR_024239	CASP5	promoter	1185
chr7:35051161-35051380	39.6	6.70038e-05	0.00519383	Up	220	chr7	35077653	34968492	NM_015283	DPY19L1	intron	26383
chr6:14192221-14192500	39.6	6.70038e-05	0.00519383	Up	280	chr6	14117864	14137148	NM_004233	CD83	intergenic	74496
chr6:14192221-14192500	39.6	6.70038e-05	0.00519383	Up	280	chr6	14117864	14137148	NM_001040280	CD83	intergenic	74496
chr12:119229041-119229280	39.6	6.70038e-05	0.00519383	Up	240	chr12	119199484	119196558	NR_134998	LOC105370014	intergenic	-29676
chr12:119229041-119229280	39.6	6.70038e-05	0.00519383	Up	240	chr12	119199484	119196558	NR_134999	LOC105370014	intergenic	-29676
chr5:56986441-56986660	39.6	6.70038e-05	0.00519383	Up	220	chr5	56946486	56966816	NR_104668	LOC101928505	intergenic	40064
chr10:121781301-121781500	39.6	6.70038e-05	0.00519383	Up	200	chr10	121718024	121718104	NR_039830	MIR4682	intergenic	63376
chr16:54816221-54816500	39.6	6.70038e-05	0.00519383	Up	280	chr16	54882145	54881161	NR_134971	LOC101927480	intergenic	65785
chr4:13214021-13214220	39.6	6.70038e-05	0.00519383	Up	200	chr4	13485989	13369346	NM_004249	RAB28	intergenic	271869
chr4:13214021-13214220	39.6	6.70038e-05	0.00519383	Up	200	chr4	13485989	13369346	NM_001017979	RAB28	intergenic	271869
chr4:13214021-13214220	39.6	6.70038e-05	0.00519383	Up	200	chr4	13485989	13369346	NM_001159601	RAB28	intergenic	271869
chr13:19967481-19967700	39.6	6.70038e-05	0.00519383	Up	220	chr13	20012615	19997018	NM_001271850	TPTE2	intergenic	45025
chr14:41800181-41800380	39.6	6.70038e-05	0.00519383	Up	200	chr14	42076763	42373752	NM_152447	LRFN5	intergenic	-276483
chr4:163846181-163846460	39.6	6.70038e-05	0.00519383	Up	280	chr4	164014780	164014725	NR_039659	MIR4454	intergenic	168460
chr7:99554561-99554800	39.6	6.70038e-05	0.00519383	Up	240	chr7	99573735	99564349	NM_001185	AZGP1	intergenic	19055
chr7:53240121-53240380	39.6	6.70038e-05	0.00519383	Up	260	chr7	53103348	53104618	NM_182595	POM121L12	intergenic	136902
chr11:114884761-114885000	39.6	6.70038e-05	0.00519383	Up	240	chr11	115204295	115211158	NR_135108	LOC105369509	intergenic	-319415
chr7:75713901-75714100	39.6	6.70038e-05	0.00519383	Up	200	chr7	75738080	75721380	NR_135079	GTF2IP7	intergenic	24080
chr3:105994141-105994440	39.6	6.70038e-05	0.00519383	Up	300	chr3	105588266	105374304	NM_001321790	CBLB	intergenic	-406024
chr3:105994141-105994440	39.6	6.70038e-05	0.00519383	Up	300	chr3	105588266	105374304	NR_135810	CBLB	intergenic	-406024
chr2:90283201-90283460	39.6	6.70038e-05	0.00519383	Up	260	chr2	89111883	89111968	NR_039635	MIR4436A	intergenic	1171447
chr13:50953381-50953620	39.6	6.70038e-05	0.00519383	Up	240	chr13	51101585	51095068	NR_125753	DLEU1-AS1	intergenic	148085
chrX:81962221-81962500	39.6	6.70038e-05	0.00519383	Up	280	chrX	82763268	82764775	NM_000307	POU3F4	intergenic	-800908
chr2:236074541-236074780	39.6	6.70038e-05	0.00519383	Up	240	chr2	235860627	235964358	NM_014521	SH3BP4	intergenic	214033
chr2:226740801-226741020	39.6	6.70038e-05	0.00519383	Up	220	chr2	227007509	227044778	NR_046102	LOC646736	intergenic	-266599
chr11:134658961-134659220	39.6	6.70038e-05	0.00519383	Up	260	chr11	134855245	134856693	NR_135050	LOC100507548	intergenic	-196155
chr7:91341161-91341440	39.6	6.70038e-05	0.00519383	Up	280	chr7	91510034	91502190	NM_006980	MTERF1	intergenic	168734
chr7:91341161-91341440	39.6	6.70038e-05	0.00519383	Up	280	chr7	91510034	91502190	NM_001301135	MTERF1	intergenic	168734
chr7:91341161-91341440	39.6	6.70038e-05	0.00519383	Up	280	chr7	91510034	91502190	NM_001301134	MTERF1	intergenic	168734
chr1:11631281-11631480	39.6	6.70038e-05	0.00519383	Up	200	chr1	11669587	11673411	NR_104624	LOC101929181	intergenic	-38207
chr12:16856661-16856920	39.6	6.70038e-05	0.00519383	Up	260	chr12	16761148	16701305	NM_001001395	LMO3	intergenic	-95642
chr12:16856661-16856920	39.6	6.70038e-05	0.00519383	Up	260	chr12	16761148	16701305	NR_045013	LMO3	intergenic	-95642
chr12:16856661-16856920	39.6	6.70038e-05	0.00519383	Up	260	chr12	16761148	16701305	NR_045012	LMO3	intergenic	-95642
chr12:16856661-16856920	39.6	6.70038e-05	0.00519383	Up	260	chr12	16761148	16701305	NM_001243609	LMO3	intergenic	-95642
chr12:16856661-16856920	39.6	6.70038e-05	0.00519383	Up	260	chr12	16761148	16701305	NR_045014	LMO3	intergenic	-95642
chr1:53441341-53441620	39.6	6.70038e-05	0.00519383	Up	280	chr1	53405985	53406085	NR_039972	MIR1273G	intergenic	35495
chr11:106275461-106275660	39.6	6.70038e-05	0.00519383	Up	200	chr11	106122133	106135632	NR_120551	LOC101928535	intergenic	153427
chr7:13607421-13607680	39.6	6.70038e-05	0.00519383	Up	260	chr7	14026139	13930855	NM_001163152	ETV1	intergenic	418589
chr7:13607421-13607680	39.6	6.70038e-05	0.00519383	Up	260	chr7	14026139	13930855	NM_001163151	ETV1	intergenic	418589
chr7:13607421-13607680	39.6	6.70038e-05	0.00519383	Up	260	chr7	14026139	13930855	NM_001163150	ETV1	intergenic	418589
chr5:135016681-135016880	39.6	6.70038e-05	0.00519383	Up	200	chr5	134989624	134984371	NR_027127	LOC340074	intergenic	-27156
chr8:60029841-60030040	39.2	6.70036e-05	0.00519383	Up	200	chr8	60031767	59717976	NM_014729	TOX	promoter	1827
chr12:41877321-41877620	39.2	6.70036e-05	0.00519383	Up	300	chr12	41831540	41968392	NM_013377	PDZRN4	intron	45930
chr12:41877321-41877620	39.2	6.70036e-05	0.00519383	Up	300	chr12	41582249	41968392	NM_001164595	PDZRN4	intron	295221
chr1:13615981-13616180	39.2	6.70036e-05	0.00519383	Up	200	chr1	13611533	13607699	NM_001012276	PRAMEF8	upstream	-4547
chr1:13615981-13616180	39.2	6.70036e-05	0.00519383	Up	200	chr1	13611533	13607699	NM_001012277	PRAMEF7	upstream	-4547
chrX:69420001-69420320	39.2	6.70036e-05	0.00519383	Up	320	chrX	69397332	69425553	NM_198512	DGAT2L6	exon	22828
chr17:78738101-78738340	39.2	6.70036e-05	0.00519383	Up	240	chr17	78518624	78940173	NM_001163034	RPTOR	intron	219596
chr17:78738101-78738340	39.2	6.70036e-05	0.00519383	Up	240	chr17	78518624	78940173	NM_020761	RPTOR	intron	219596
chr1:181489861-181490080	39.2	6.70036e-05	0.00519383	Up	220	chr1	181452685	181775921	NM_001205294	CACNA1E	intron	37285
chr1:181489861-181490080	39.2	6.70036e-05	0.00519383	Up	220	chr1	181452685	181775921	NM_000721	CACNA1E	intron	37285
chr1:181489861-181490080	39.2	6.70036e-05	0.00519383	Up	220	chr1	181452685	181775921	NM_001205293	CACNA1E	intron	37285
chr17:42304641-42304840	39.2	6.70036e-05	0.00519383	Up	200	chr17	42298994	42282400	NR_045058	UBTF	upstream	-5746
chr17:30481401-30481620	39.2	6.70036e-05	0.00519383	Up	220	chr17	30478590	30477386	NR_002222	ARGFXP2	upstream	-2920
chr1:166122301-166122520	39.2	6.70036e-05	0.00519383	Up	220	chr1	166124035	166123979	NR_030626	MIR921	promoter	1625
chr13:39212861-39213080	39.2	6.70036e-05	0.00519383	Up	220	chr13	39260812	39106136	NR_126377	LINC00437	intron	47842
chr2:75288181-75288400	39.2	6.70036e-05	0.00519383	Up	220	chr2	75426645	75273589	NM_001058	TACR1	intron	138355
chr2:75288181-75288400	39.2	6.70036e-05	0.00519383	Up	220	chr2	75426645	75278162	NM_015727	TACR1	intron	138355
chr9:114214001-114214220	39.2	6.70036e-05	0.00519383	Up	220	chr9	114247025	114122972	NM_001080398	KIAA0368	intron	32915
chr17:55944241-55944480	39.2	6.70036e-05	0.00519383	Up	240	chr17	55927433	55916286	NM_016070	MRPS23	upstream	-16927
chr3:111357421-111357640	39.2	6.70036e-05	0.00519383	Up	220	chr3	111260925	111371206	NM_198196	CD96	intron	96605
chr3:111357421-111357640	39.2	6.70036e-05	0.00519383	Up	220	chr3	111260925	111371206	NM_005816	CD96	intron	96605
chr3:111357421-111357640	39.2	6.70036e-05	0.00519383	Up	220	chr3	111260925	111384838	NR_134917	CD96	intron	96605
chr8:37208421-37208640	39.2	6.70036e-05	0.00519383	Up	220	chr8	36979470	37258543	NR_031672	MIR1268A	intron	229060
chr3:21521401-21521620	39.2	6.70036e-05	0.00519383	Up	220	chr3	21792816	21462489	NM_024697	ZNF385D	intron	271306
chr18:60416681-60416900	39.2	6.70036e-05	0.00519383	Up	220	chr18	60382671	60647676	NM_194449	PHLPP1	intron	34119
chr1:24880621-24880820	39.2	6.70036e-05	0.00519383	Up	200	chr1	24882566	24935818	NM_001010980	NCMAP	promoter	-1846
chr1:24880621-24880820	39.2	6.70036e-05	0.00519383	Up	200	chr1	24882515	24865763	NR_109781	LOC100506985	promoter	1795
chr18:62072501-62072720	39.2	6.70036e-05	0.00519383	Up	220	chr18	61771324	62090827	NR_033881	LOC284294	intron	301286
chr7:7486401-7486600	39.2	6.70036e-05	0.00519383	Up	200	chr7	7575460	7398243	NM_001037763	COL28A1	intron	88960
chr14:81479321-81479560	39.2	6.70036e-05	0.00519383	Up	240	chr14	81421868	81575294	NM_001018036	TSHR	intron	57572
chr14:81479321-81479560	39.2	6.70036e-05	0.00519383	Up	240	chr14	81421868	81575294	NM_001142626	TSHR	intron	57572
chr14:81479321-81479560	39.2	6.70036e-05	0.00519383	Up	240	chr14	81421868	81612646	NM_000369	TSHR	intron	57572
chr3:43737041-43737260	39.2	6.70036e-05	0.00519383	Up	220	chr3	43732374	43764217	NM_016006	ABHD5	intron	4776
chr6:147084141-147084400	39.2	6.70036e-05	0.00519383	Up	260	chr6	146920135	147136597	NM_024694	ADGB	intron	164135
chr8:97864401-97864680	39.2	6.70036e-05	0.00519383	Up	280	chr8	97657454	98155731	NM_016134	CPQ	intron	207086
chr3:96681061-96681340	39.2	6.70036e-05	0.00519383	Up	280	chr3	96533424	97467786	NM_001080448	EPHA6	intron	147776
chr3:96681061-96681340	39.2	6.70036e-05	0.00519383	Up	280	chr3	96533424	96728971	NM_001278301	EPHA6	intron	147776
chr18:76942061-76942260	39.2	6.70036e-05	0.00519383	Up	200	chr18	76829274	77138282	NM_001306085	ATP9B	intron	112886
chr18:76942061-76942260	39.2	6.70036e-05	0.00519383	Up	200	chr18	76829274	77138282	NM_198531	ATP9B	intron	112886
chr8:135625561-135625760	39.2	6.70036e-05	0.00519383	Up	200	chr8	135725292	135490030	NM_001174157	ZFAT	intron	99632
chr8:135625561-135625760	39.2	6.70036e-05	0.00519383	Up	200	chr8	135725292	135490030	NM_020863	ZFAT	intron	99632
chr8:135625561-135625760	39.2	6.70036e-05	0.00519383	Up	200	chr8	135725292	135490030	NR_110323	ZFAT	intron	99632
chr8:135625561-135625760	39.2	6.70036e-05	0.00519383	Up	200	chr8	135725292	135490030	NM_001289394	ZFAT	intron	99632
chr8:135625561-135625760	39.2	6.70036e-05	0.00519383	Up	200	chr8	135708801	135490030	NM_001029939	ZFAT	intron	83141
chr8:135625561-135625760	39.2	6.70036e-05	0.00519383	Up	200	chr8	135708801	135490030	NM_001174158	ZFAT	intron	83141
chr8:135625561-135625760	39.2	6.70036e-05	0.00519383	Up	200	chr8	135708801	135490030	NM_001167583	ZFAT	intron	83141
chr14:105553581-105553820	39.2	6.70036e-05	0.00519383	Up	240	chr14	105560483	105565833	NR_110546	LOC102723354	upstream	-6783
chr5:52121061-52121280	39.2	6.70036e-05	0.00519383	Up	220	chr5	52084135	52249485	NM_181501	ITGA1	intron	37035
chr2:46914201-46914400	39.2	6.70036e-05	0.00519383	Up	200	chr2	46926098	46989927	NM_014011	SOCS5	upstream	-11798
chr2:46914201-46914400	39.2	6.70036e-05	0.00519383	Up	200	chr2	46926348	46989927	NM_144949	SOCS5	upstream	-12048
chr7:75014761-75014980	39.2	6.70036e-05	0.00519383	Up	220	chr7	75024902	75034896	NM_198924	TRIM73	upstream	-10032
chr2:210901881-210902140	39.2	6.70036e-05	0.00519383	Up	260	chr2	211036094	210886144	NM_152519	KANSL1L	intron	134084
chr2:210901881-210902140	39.2	6.70036e-05	0.00519383	Up	260	chr2	210894645	210929080	NR_110291	LOC101928020	intron	7365
chr2:210901881-210902140	39.2	6.70036e-05	0.00519383	Up	260	chr2	211036094	210886144	NM_001307976	KANSL1L	intron	134084
chr11:70933761-70933960	39.2	6.70036e-05	0.00519383	Up	200	chr11	70935842	70313960	NM_012309	SHANK2	promoter	1982
chr6:167692301-167692560	39.2	6.70036e-05	0.00519383	Up	260	chr6	167704802	167729502	NM_001143947	UNC93A	upstream	-12372
chr6:167692301-167692560	39.2	6.70036e-05	0.00519383	Up	260	chr6	167704802	167729502	NM_018974	UNC93A	upstream	-12372
chr17:55552981-55553200	39.2	6.70036e-05	0.00519383	Up	220	chr17	55333930	55762050	NM_138962	MSI2	intron	219160
chr17:55552981-55553200	39.2	6.70036e-05	0.00519383	Up	220	chr17	55334373	55710544	NM_170721	MSI2	intron	218717
chr17:55552981-55553200	39.2	6.70036e-05	0.00519383	Up	220	chr17	55333211	55762050	NM_001322250	MSI2	intron	219879
chr17:55552981-55553200	39.2	6.70036e-05	0.00519383	Up	220	chr17	55333930	55710544	NM_001322251	MSI2	intron	219160
chr6:139186821-139187060	39.2	6.70036e-05	0.00519383	Up	240	chr6	139117247	139225207	NM_001077706	ECT2L	intron	69693
chr6:139186821-139187060	39.2	6.70036e-05	0.00519383	Up	240	chr6	139117247	139225207	NM_001195037	ECT2L	intron	69693
chr1:51586781-51586980	39.2	6.70036e-05	0.00519383	Up	200	chr1	51567905	51613754	NM_001136508	C1orf185	intron	18975
chr3:12026641-12026860	39.2	6.70036e-05	0.00519383	Up	220	chr3	12045833	12227232	NM_003178	SYN2	upstream	-19083
chr3:12026641-12026860	39.2	6.70036e-05	0.00519383	Up	220	chr3	12045833	12233532	NM_133625	SYN2	upstream	-19083
chr5:58845261-58845520	39.2	6.70036e-05	0.00519383	Up	260	chr5	59783925	58264865	NM_001165899	PDE4D	intron	938535
chr5:58845261-58845520	39.2	6.70036e-05	0.00519383	Up	260	chr5	59189621	58264865	NM_001104631	PDE4D	intron	344231
chr5:58845261-58845520	39.2	6.70036e-05	0.00519383	Up	260	chr5	59064438	58264865	NM_001197218	PDE4D	intron	219048
chr5:58845261-58845520	39.2	6.70036e-05	0.00519383	Up	260	chr5	58882324	58264865	NM_006203	PDE4D	intron	36934
chr2:122266701-122266900	39.2	6.70036e-05	0.00519383	Up	200	chr2	122407052	122095351	NM_001142273	CLASP1	intron	140252
chr2:122266701-122266900	39.2	6.70036e-05	0.00519383	Up	200	chr2	122407052	122095351	NM_001142274	CLASP1	intron	140252
chr2:122266701-122266900	39.2	6.70036e-05	0.00519383	Up	200	chr2	122407052	122095351	NM_015282	CLASP1	intron	140252
chr2:122266701-122266900	39.2	6.70036e-05	0.00519383	Up	200	chr2	122407052	122095351	NM_001207051	CLASP1	intron	140252
chr3:58908101-58908300	39.2	6.70036e-05	0.00519383	Up	200	chr3	59035715	58727736	NM_198463	C3orf67	intron	127515
chr3:58908101-58908300	39.2	6.70036e-05	0.00519383	Up	200	chr3	58810196	59004819	NR_110820	C3orf67-AS1	intron	98004
chrX:72855101-72855300	39.2	6.70036e-05	0.00519383	Up	200	chrX	72782983	72906937	NM_001039840	CHIC1	intron	72217
chrX:72855101-72855300	39.2	6.70036e-05	0.00519383	Up	200	chrX	72782983	72906944	NM_001300884	CHIC1	intron	72217
chr12:109070441-109070680	39.2	6.70036e-05	0.00519383	Up	240	chr12	109125326	109038884	NM_014325	CORO1C	intron	54766
chr12:109070441-109070680	39.2	6.70036e-05	0.00519383	Up	240	chr12	109096774	109038884	NM_001105237	CORO1C	intron	26214
chr14:99994541-99994760	39.2	6.70036e-05	0.00519383	Up	220	chr14	100070727	99977602	NM_001144995	CCDC85C	intron	76077
chr3:142508321-142508600	39.2	6.70036e-05	0.00519383	Up	280	chr3	142443265	142526729	NM_003304	TRPC1	intron	65195
chr3:142508321-142508600	39.2	6.70036e-05	0.00519383	Up	280	chr3	142443265	142526729	NM_001251845	TRPC1	intron	65195
chr8:110323901-110324120	39.2	6.70036e-05	0.00519383	Up	220	chr8	110342162	110253147	NM_001128211	NUDCD1	intron	18152
chr2:162851141-162851380	39.2	6.70036e-05	0.00519383	Up	240	chr2	162931052	162848754	NM_001935	DPP4	intron	79792
chr17:38576981-38577180	39.2	6.70036e-05	0.00519383	Up	200	chr17	38574202	38544772	NM_001067	TOP2A	upstream	-2878
chr17:39488301-39488520	39.2	6.70036e-05	0.00519383	Up	220	chr17	39471947	39471168	NM_031964	KRTAP17-1	upstream	-16463
chr3:121226561-121226820	39.2	6.70036e-05	0.00519383	Up	260	chr3	121264853	121150272	NM_199420	POLQ	intron	38163
chr10:86975401-86975640	39.2	6.70036e-05	0.00519383	Up	240	chr10	86958694	86953176	NR_120667	LINC01519	upstream	-16826
chr10:86975401-86975640	39.2	6.70036e-05	0.00519383	Up	240	chr10	86958661	86953176	NR_120668	LINC01519	upstream	-16859
chr16:919281-919560	39.2	6.70036e-05	0.00519383	Up	280	chr16	1020984	903634	NM_022773	LMF1	intron	101564
chr16:919281-919560	39.2	6.70036e-05	0.00519383	Up	280	chr16	1020984	903634	NR_033646	LMF1	intron	101564
chr12:101318601-101318800	39.2	6.70036e-05	0.00519383	Up	200	chr12	101295423	101522419	NM_001286616	ANO4	intron	23277
chr12:101318601-101318800	39.2	6.70036e-05	0.00519383	Up	200	chr12	101188373	101522419	NM_178826	ANO4	intron	130327
chr12:101318601-101318800	39.2	6.70036e-05	0.00519383	Up	200	chr12	101188373	101522419	NM_001286615	ANO4	intron	130327
chr16:72684901-72685160	39.2	6.70036e-05	0.00519383	Up	260	chr16	72698908	72317199	NR_126330	LINC01572	intron	13878
chr5:57491221-57491440	39.2	6.70036e-05	0.00519383	Up	220	chr5	57418168	57403458	NR_104669	LOC101928569	intergenic	-73162
chr12:125652901-125653100	39.2	6.70036e-05	0.00519383	Up	200	chr12	125549912	125627879	NM_001319840	AACS	intergenic	103088
chr12:125652901-125653100	39.2	6.70036e-05	0.00519383	Up	200	chr12	125549912	125627879	NM_001319839	AACS	intergenic	103088
chr12:125652901-125653100	39.2	6.70036e-05	0.00519383	Up	200	chr12	125549912	125627879	NM_023928	AACS	intergenic	103088
chr6:138673441-138673660	39.2	6.70036e-05	0.00519383	Up	220	chr6	138725335	138734582	NM_014320	HEBP2	intergenic	-51785
chr18:66171161-66171460	39.2	6.70036e-05	0.00519383	Up	300	chr18	66382353	66340924	NM_019022	TMX3	intergenic	211043
chr5:52792401-52792640	39.2	6.70036e-05	0.00519383	Up	240	chr5	52776263	52782304	NM_006350	FST	intergenic	16257
chr5:52792401-52792640	39.2	6.70036e-05	0.00519383	Up	240	chr5	52776263	52782304	NM_013409	FST	intergenic	16257
chr9:86821041-86821300	39.2	6.70036e-05	0.00519383	Up	260	chr9	86955694	86890764	NM_001199633	SLC28A3	intergenic	134524
chr9:86821041-86821300	39.2	6.70036e-05	0.00519383	Up	260	chr9	86955694	86890764	NR_037638	SLC28A3	intergenic	134524
chr14:54276821-54277020	39.2	6.70036e-05	0.00519383	Up	200	chr14	54415202	54415144	NR_049843	MIR5580	intergenic	138282
chr6:2523141-2523360	39.2	6.70036e-05	0.00519383	Up	220	chr6	2634837	2622146	NR_131168	LINC01600	intergenic	111587
chr1:29771681-29771940	39.2	6.70036e-05	0.00519383	Up	260	chr1	29676626	29656131	NR_110758	LOC101928460	intergenic	-95184
chr2:188075421-188075640	39.2	6.70036e-05	0.00519383	Up	220	chr2	188313021	188206689	NM_005795	CALCRL	intergenic	237491
chr2:188075421-188075640	39.2	6.70036e-05	0.00519383	Up	220	chr2	188313021	188206689	NM_001271751	CALCRL	intergenic	237491
chr2:149547621-149547860	39.2	6.70036e-05	0.00519383	Up	240	chr2	149632791	149883273	NM_004522	KIF5C	intergenic	-85051
chr16:65263001-65263220	39.2	6.70036e-05	0.00519383	Up	220	chr16	65210476	65175658	NR_110918	LOC101927650	intergenic	-52634
chr6:11909261-11909480	39.2	6.70036e-05	0.00519383	Up	220	chr6	12001477	11990575	NR_125853	LOC101928253	intergenic	92107
chr11:23729781-23730040	39.2	6.70036e-05	0.00519383	Up	260	chr11	23440736	23440650	NR_107021	MIR8054	intergenic	-289174
chr9:21270401-21270620	39.2	6.70036e-05	0.00519383	Up	220	chr9	21278562	21277686	NR_036676	IFNA22P	intergenic	8052
chr7:106855881-106856120	39.2	6.70036e-05	0.00519383	Up	240	chr7	106809459	106842974	NM_012257	HBP1	intergenic	46541
chr4:178588441-178588720	39.2	6.70036e-05	0.00519383	Up	280	chr4	178649910	178911904	NR_028342	LINC01098	intergenic	-61330
chr15:86540181-86540380	39.2	6.70036e-05	0.00519383	Up	200	chr15	86659948	86626575	NR_120368	LINC01584	intergenic	119668
chr1:30906861-30907120	39.2	6.70036e-05	0.00519383	Up	260	chr1	31191618	31199593	NR_034182	MATN1-AS1	intergenic	-284628
chrX:51224821-51225080	39.2	6.70036e-05	0.00519383	Up	260	chrX	51239459	51232862	NM_018159	NUDT11	intergenic	14509
chr16:64256021-64256240	39.2	6.70036e-05	0.00519383	Up	220	chr16	65156040	64977656	NM_001308392	CDH11	intergenic	899910
chr16:64256021-64256240	39.2	6.70036e-05	0.00519383	Up	220	chr16	65156040	64977656	NM_001797	CDH11	intergenic	899910
chr3:53410101-53410360	39.2	6.70036e-05	0.00519383	Up	260	chr3	53381654	53317444	NM_001290205	DCP1A	intergenic	-28576
chr3:53410101-53410360	39.2	6.70036e-05	0.00519383	Up	260	chr3	53381654	53317444	NM_001290204	DCP1A	intergenic	-28576
chr3:53410101-53410360	39.2	6.70036e-05	0.00519383	Up	260	chr3	53381654	53317444	NM_018403	DCP1A	intergenic	-28576
chr3:53410101-53410360	39.2	6.70036e-05	0.00519383	Up	260	chr3	53381654	53317444	NM_001290207	DCP1A	intergenic	-28576
chr3:53410101-53410360	39.2	6.70036e-05	0.00519383	Up	260	chr3	53381654	53317444	NM_001290206	DCP1A	intergenic	-28576
chr11:51537401-51537660	39.2	6.70036e-05	0.00519383	Up	260	chr11	51515281	51516211	NM_001004703	OR4C46	intergenic	22249
chr3:87307301-87307560	39.2	6.70036e-05	0.00519383	Up	260	chr3	87325737	87308782	NM_001122757	POU1F1	intergenic	18307
chr3:87307301-87307560	39.2	6.70036e-05	0.00519383	Up	260	chr3	87325737	87308782	NM_000306	POU1F1	intergenic	18307
chr1:242792661-242792860	39.2	6.70036e-05	0.00519383	Up	200	chr1	242687998	242251688	NM_152666	PLD5	intergenic	-104762
chr1:242792661-242792860	39.2	6.70036e-05	0.00519383	Up	200	chr1	242687998	242251688	NM_001320272	PLD5	intergenic	-104762
chr17:51391321-51391540	39.2	6.70036e-05	0.00519383	Up	220	chr17	51062879	51065012	NM_001243552	C17orf112	intergenic	328551
chr4:190343681-190343900	39.2	6.70036e-05	0.00519383	Up	220	chr4	190580759	190582640	NR_121679	LINC01262	intergenic	-236969
chr7:76691841-76692140	39.2	6.70036e-05	0.00519383	Up	300	chr7	76668796	76682355	NR_028058	PMS2P9	intergenic	23194
chr17:52321881-52322180	39.2	6.70036e-05	0.00519383	Up	300	chr17	51900238	51902573	NM_032559	KIF2B	intergenic	421792
chr14:85796021-85796280	39.2	6.70036e-05	0.00519383	Up	260	chr14	85853618	85855109	NR_135155	LOC105370605	intergenic	-57468
chr3:72547321-72547520	39.2	6.70036e-05	0.00519383	Up	200	chr3	72495774	72423743	NM_012234	RYBP	intergenic	-51646
chr13:79780781-79780980	39.2	6.70036e-05	0.00519383	Up	200	chr13	79980356	79893002	NM_001286632	RBM26	intergenic	199476
chr13:79780781-79780980	39.2	6.70036e-05	0.00519383	Up	200	chr13	79980356	79893002	NM_001286631	RBM26	intergenic	199476
chr13:79780781-79780980	39.2	6.70036e-05	0.00519383	Up	200	chr13	79980356	79893002	NM_022118	RBM26	intergenic	199476
chr21:47233281-47233480	39.2	6.70036e-05	0.00519383	Up	200	chr21	47256333	47247754	NR_038876	LOC100129027	intergenic	22953
chr1:102835661-102835900	39.2	6.70036e-05	0.00519383	Up	240	chr1	102462790	102268122	NM_058170	OLFM3	intergenic	-372990
chr1:102835661-102835900	39.2	6.70036e-05	0.00519383	Up	240	chr1	102462790	102268122	NR_110211	OLFM3	intergenic	-372990
chr1:102835661-102835900	39.2	6.70036e-05	0.00519383	Up	240	chr1	102462790	102268122	NR_110210	OLFM3	intergenic	-372990
chr1:102835661-102835900	39.2	6.70036e-05	0.00519383	Up	240	chr1	102462790	102268122	NM_001288823	OLFM3	intergenic	-372990
chr3:86261081-86261320	39.2	6.70036e-05	0.00519383	Up	240	chr3	86531092	86546146	NR_135563	LOC101927494	intergenic	-269892
chr18:66730561-66730780	39.2	6.70036e-05	0.00519383	Up	220	chr18	66465316	66722426	NM_024781	CCDC102B	intergenic	265354
chr12:73095781-73095980	39.2	6.70036e-05	0.00519383	Up	200	chr12	72667289	72647286	NR_026837	TRHDE-AS1	intergenic	-428591
chr12:73095781-73095980	39.2	6.70036e-05	0.00519383	Up	200	chr12	72667289	72656326	NR_026836	TRHDE-AS1	intergenic	-428591
chr7:86138321-86138580	39.2	6.70036e-05	0.00519383	Up	260	chr7	86273229	86494192	NM_000840	GRM3	intergenic	-134779
chr17:43265221-43265420	38.2	0.000206292	0.00767409	Up	200	chr17	43248852	43246171	NR_135646	LOC105371795	upstream	-16468
chr17:19765801-19766000	38.2	0.000206292	0.00767409	Up	200	chr17	19771239	19674142	NM_001142610	ULK2	intron	5339
chr17:19765801-19766000	38.2	0.000206292	0.00767409	Up	200	chr17	19771239	19674142	NM_014683	ULK2	intron	5339
chr1:231893641-231893880	38.2	0.000206292	0.00767409	Up	240	chr1	231762560	232095249	NM_001164546	DISC1	intron	131200
chr1:231893641-231893880	38.2	0.000206292	0.00767409	Up	240	chr1	231762560	232095249	NM_001164542	DISC1	intron	131200
chr1:231893641-231893880	38.2	0.000206292	0.00767409	Up	240	chr1	231762560	231907408	NM_001164549	DISC1	intron	131200
chr1:231893641-231893880	38.2	0.000206292	0.00767409	Up	240	chr1	231762560	231991125	NM_001164539	DISC1	intron	131200
chr1:231893641-231893880	38.2	0.000206292	0.00767409	Up	240	chr1	231762560	231954990	NM_001164548	DISC1	intron	131200
chr1:231893641-231893880	38.2	0.000206292	0.00767409	Up	240	chr1	231762560	231954990	NM_001164544	DISC1	intron	131200
chr1:231893641-231893880	38.2	0.000206292	0.00767409	Up	240	chr1	231762560	231954990	NM_001164556	DISC1	intron	131200
chr1:231893641-231893880	38.2	0.000206292	0.00767409	Up	240	chr1	231762560	231954990	NM_001164545	DISC1	intron	131200
chr1:231893641-231893880	38.2	0.000206292	0.00767409	Up	240	chr1	231762560	232177019	NM_001012957	DISC1	intron	131200
chr1:231893641-231893880	38.2	0.000206292	0.00767409	Up	240	chr1	231762560	232177019	NM_001164537	DISC1	intron	131200
chr1:231893641-231893880	38.2	0.000206292	0.00767409	Up	240	chr1	231762560	232177019	NM_001164540	DISC1	intron	131200
chr1:231893641-231893880	38.2	0.000206292	0.00767409	Up	240	chr1	231762560	232177019	NM_018662	DISC1	intron	131200
chr1:231893641-231893880	38.2	0.000206292	0.00767409	Up	240	chr1	231664398	231954990	NR_028398	TSNAX-DISC1	intron	229362
chr1:231893641-231893880	38.2	0.000206292	0.00767409	Up	240	chr1	231664398	231954990	NR_028397	TSNAX-DISC1	intron	229362
chr1:231893641-231893880	38.2	0.000206292	0.00767409	Up	240	chr1	231664398	231954990	NR_028396	TSNAX-DISC1	intron	229362
chr1:231893641-231893880	38.2	0.000206292	0.00767409	Up	240	chr1	231664398	231954990	NR_028395	TSNAX-DISC1	intron	229362
chr1:231893641-231893880	38.2	0.000206292	0.00767409	Up	240	chr1	231664398	231954990	NR_028394	TSNAX-DISC1	intron	229362
chr1:231893641-231893880	38.2	0.000206292	0.00767409	Up	240	chr1	231664398	232177019	NR_028393	TSNAX-DISC1	intron	229362
chr1:231893641-231893880	38.2	0.000206292	0.00767409	Up	240	chr1	231762560	232145400	NM_001164547	DISC1	intron	131200
chr1:231893641-231893880	38.2	0.000206292	0.00767409	Up	240	chr1	231762560	232145400	NM_001164541	DISC1	intron	131200
chr1:231893641-231893880	38.2	0.000206292	0.00767409	Up	240	chr1	231762560	232145400	NM_001164538	DISC1	intron	131200
chr1:231893641-231893880	38.2	0.000206292	0.00767409	Up	240	chr1	231762560	232002452	NM_001012959	DISC1	intron	131200
chr16:78047841-78048060	38.2	0.000206292	0.00767409	Up	220	chr16	78056442	78066001	NM_005752	CLEC3A	upstream	-8492
chr16:78047841-78048060	38.2	0.000206292	0.00767409	Up	220	chr16	78062985	78066001	NM_001244755	CLEC3A	upstream	-15035
chr8:32459521-32459720	38.2	0.000206292	0.00767409	Up	200	chr8	32405727	32618507	NM_001160008	NRG1	intron	53893
chr8:32459521-32459720	38.2	0.000206292	0.00767409	Up	200	chr8	32405727	32586136	NM_004495	NRG1	intron	53893
chr8:32459521-32459720	38.2	0.000206292	0.00767409	Up	200	chr8	32405727	32586136	NM_001160002	NRG1	intron	53893
chr8:32459521-32459720	38.2	0.000206292	0.00767409	Up	200	chr8	32405727	32586136	NM_001160007	NRG1	intron	53893
chr8:32459521-32459720	38.2	0.000206292	0.00767409	Up	200	chr8	32405727	32625475	NM_001160004	NRG1	intron	53893
chr8:32459521-32459720	38.2	0.000206292	0.00767409	Up	200	chr8	32405727	32625475	NM_013956	NRG1	intron	53893
chr8:32459521-32459720	38.2	0.000206292	0.00767409	Up	200	chr8	32405727	32625475	NM_013957	NRG1	intron	53893
chr8:32459521-32459720	38.2	0.000206292	0.00767409	Up	200	chr8	32405727	32625475	NM_013960	NRG1	intron	53893
chr8:32459521-32459720	38.2	0.000206292	0.00767409	Up	200	chr8	32405727	32625475	NM_013964	NRG1	intron	53893
chr8:32459521-32459720	38.2	0.000206292	0.00767409	Up	200	chr8	31497267	32600770	NM_013962	NRG1	intron	962353
chr8:32459521-32459720	38.2	0.000206292	0.00767409	Up	200	chr8	32405727	32600770	NM_013958	NRG1	intron	53893
chr8:32459521-32459720	38.2	0.000206292	0.00767409	Up	200	chr8	32405727	32600770	NM_001160005	NRG1	intron	53893
chr8:32459521-32459720	38.2	0.000206292	0.00767409	Up	200	chr8	32453343	32625475	NM_001159995	NRG1	intron	6277
chr8:32459521-32459720	38.2	0.000206292	0.00767409	Up	200	chr8	32453343	32625475	NM_001159999	NRG1	intron	6277
chr8:32459521-32459720	38.2	0.000206292	0.00767409	Up	200	chr8	32453343	32625475	NM_001160001	NRG1	intron	6277
chr8:32459521-32459720	38.2	0.000206292	0.00767409	Up	200	chr8	32453343	32625475	NM_001322201	NRG1	intron	6277
chr8:32459521-32459720	38.2	0.000206292	0.00767409	Up	200	chr8	32453343	32625475	NM_001322202	NRG1	intron	6277
chr8:32459521-32459720	38.2	0.000206292	0.00767409	Up	200	chr8	32453343	32625475	NM_001322203	NRG1	intron	6277
chr11:131594681-131594880	38.2	0.000206292	0.00767409	Up	200	chr11	131240370	132206716	NM_001048209	NTM	intron	354410
chr15:65141661-65141920	38.2	0.000206292	0.00767409	Up	260	chr15	65134081	65160201	NM_025201	PLEKHO2	intron	7709
chr15:65141661-65141920	38.2	0.000206292	0.00767409	Up	260	chr15	65134081	65160201	NM_001195059	PLEKHO2	intron	7709
chr6:139797921-139798120	38.2	0.000206292	0.00767409	Up	200	chr6	139795733	139790131	NR_033919	LINC01625	upstream	-2287
chr1:232157421-232157660	38.2	0.000206292	0.00767409	Up	240	chr1	231762560	232177019	NM_001012957	DISC1	intron	394980
chr1:232157421-232157660	38.2	0.000206292	0.00767409	Up	240	chr1	231762560	232177019	NM_001164537	DISC1	intron	394980
chr1:232157421-232157660	38.2	0.000206292	0.00767409	Up	240	chr1	231762560	232177019	NM_001164540	DISC1	intron	394980
chr1:232157421-232157660	38.2	0.000206292	0.00767409	Up	240	chr1	231762560	232177019	NM_018662	DISC1	intron	394980
chr1:232157421-232157660	38.2	0.000206292	0.00767409	Up	240	chr1	231664398	232177019	NR_028393	TSNAX-DISC1	intron	493142
chr7:96778001-96778260	38.2	0.000206292	0.00767409	Up	260	chr7	96745904	96811075	NM_020186	SDHAF3	intron	32226
chr1:247843021-247843240	38.2	0.000206292	0.00767409	Up	220	chr1	247836343	247835419	NM_001005487	OR13G1	upstream	-6787
chr7:25009581-25009840	38.2	0.000206292	0.00767409	Up	260	chr7	25019831	24836155	NM_015550	OSBPL3	intron	10121
chr10:50806481-50806680	38.2	0.000206292	0.00767409	Up	200	chr10	50818346	50820766	NM_003055	SLC18A3	upstream	-11766
chr10:50806481-50806680	38.2	0.000206292	0.00767409	Up	200	chr10	50817140	50873150	NM_020984	CHAT	upstream	-10560
chr10:50806481-50806680	38.2	0.000206292	0.00767409	Up	200	chr10	50822082	50873150	NM_001142934	CHAT	upstream	-15502
chr10:50806481-50806680	38.2	0.000206292	0.00767409	Up	200	chr10	50822082	50873150	NM_001142933	CHAT	upstream	-15502
chr10:50806481-50806680	38.2	0.000206292	0.00767409	Up	200	chr10	50822082	50873150	NM_001142929	CHAT	upstream	-15502
chr10:50806481-50806680	38.2	0.000206292	0.00767409	Up	200	chr10	50822082	50873150	NM_020549	CHAT	upstream	-15502
chr10:50806481-50806680	38.2	0.000206292	0.00767409	Up	200	chr10	50821153	50873150	NM_020986	CHAT	upstream	-14573
chr10:50806481-50806680	38.2	0.000206292	0.00767409	Up	200	chr10	50821153	50873150	NM_020985	CHAT	upstream	-14573
chr3:77245961-77246180	38.2	0.000206292	0.00767409	Up	220	chr3	77147162	77699114	NM_001128929	ROBO2	intron	98908
chr3:77245961-77246180	38.2	0.000206292	0.00767409	Up	220	chr3	77089293	77699114	NM_001290065	ROBO2	intron	156777
chr3:77245961-77246180	38.2	0.000206292	0.00767409	Up	220	chr3	77089293	77699114	NM_001290040	ROBO2	intron	156777
chr3:77245961-77246180	38.2	0.000206292	0.00767409	Up	220	chr3	77089293	77699114	NM_001290039	ROBO2	intron	156777
chr3:77245961-77246180	38.2	0.000206292	0.00767409	Up	220	chr3	77089293	77699114	NM_002942	ROBO2	intron	156777
chr6:109905941-109906140	38.2	0.000206292	0.00767409	Up	200	chr6	110012415	109814058	NM_001145128	AK9	intron	106375
chr1:51055261-51055520	38.2	0.000206292	0.00767409	Up	260	chr1	51425936	50906934	NM_007051	FAF1	intron	370546
chr21:26250881-26251100	38.2	0.000206292	0.00767409	Up	220	chr21	26212863	26430056	NR_046198	LOC339622	intron	38127
chr11:60971561-60971760	38.2	0.000206292	0.00767409	Up	200	chr11	60970984	60980341	NM_001079807	PGA3	promoter	676
chr7:119546961-119547220	38.2	0.000206292	0.00767409	Up	260	chr7	119547429	119344609	NR_131962	LVCAT5	promoter	339
chr7:119546961-119547220	38.2	0.000206292	0.00767409	Up	260	chr7	119547429	119390863	NR_131961	LVCAT5	promoter	339
chr7:119546961-119547220	38.2	0.000206292	0.00767409	Up	260	chr7	119547429	119427005	NR_131963	LVCAT5	promoter	339
chr7:119546961-119547220	38.2	0.000206292	0.00767409	Up	260	chr7	119547429	119259483	NR_131960	LVCAT5	promoter	339
chr3:118762181-118762380	38.2	0.000206292	0.00767409	Up	200	chr3	118753676	118619478	NM_001015887	IGSF11	upstream	-8604
chr9:123328681-123328920	38.2	0.000206292	0.00767409	Up	240	chr9	123342448	123151146	NM_018249	CDK5RAP2	intron	13648
chr9:123328681-123328920	38.2	0.000206292	0.00767409	Up	240	chr9	123342448	123151146	NR_073556	CDK5RAP2	intron	13648
chr9:123328681-123328920	38.2	0.000206292	0.00767409	Up	240	chr9	123342448	123151146	NM_001272039	CDK5RAP2	intron	13648
chr9:123328681-123328920	38.2	0.000206292	0.00767409	Up	240	chr9	123342448	123151146	NR_073558	CDK5RAP2	intron	13648
chr9:123328681-123328920	38.2	0.000206292	0.00767409	Up	240	chr9	123342448	123151146	NR_073557	CDK5RAP2	intron	13648
chr9:123328681-123328920	38.2	0.000206292	0.00767409	Up	240	chr9	123342448	123151146	NM_001011649	CDK5RAP2	intron	13648
chr9:123328681-123328920	38.2	0.000206292	0.00767409	Up	240	chr9	123342448	123151146	NR_073554	CDK5RAP2	intron	13648
chr9:123328681-123328920	38.2	0.000206292	0.00767409	Up	240	chr9	123342448	123151146	NR_073555	CDK5RAP2	intron	13648
chr11:9935981-9936180	38.2	0.000206292	0.00767409	Up	200	chr11	9860688	9950808	NR_120539	LOC101928008	intron	75392
chr11:9935981-9936180	38.2	0.000206292	0.00767409	Up	200	chr11	10315754	9800213	NM_030962	SBF2	intron	379674
chr8:104906421-104906660	38.2	0.000206292	0.00767409	Up	240	chr8	104512975	105266656	NM_001100117	RIMS2	intron	393565
chr8:104906421-104906660	38.2	0.000206292	0.00767409	Up	240	chr8	104831415	105266656	NM_001282881	RIMS2	intron	75125
chr8:104906421-104906660	38.2	0.000206292	0.00767409	Up	240	chr8	104831415	105266656	NM_014677	RIMS2	intron	75125
chr6:147873661-147873860	38.2	0.000206292	0.00767409	Up	200	chr6	147829827	147891157	NM_001030060	SAMD5	intron	43933
chr4:62994441-62994680	38.2	0.000206292	0.00767409	Up	240	chr4	63027483	62937472	NR_110595	ADGRL3-AS1	intron	32923
chr7:29047601-29047820	38.2	0.000206292	0.00767409	Up	220	chr7	29019582	29052985	NR_038965	LOC100506497	intron	28128
chr1:161853901-161854100	38.2	0.000206292	0.00767409	Up	200	chr1	161736033	161933860	NM_007348	ATF6	intron	117967
chr2:201218421-201218620	38.2	0.000206292	0.00767409	Up	200	chr2	201173672	201346986	NM_001282744	SPATS2L	intron	44848
chr2:201218421-201218620	38.2	0.000206292	0.00767409	Up	200	chr2	201170603	201346986	NM_001282735	SPATS2L	intron	47917
chr2:201218421-201218620	38.2	0.000206292	0.00767409	Up	200	chr2	201170603	201346986	NM_001282743	SPATS2L	intron	47917
chr2:201218421-201218620	38.2	0.000206292	0.00767409	Up	200	chr2	201170603	201346986	NM_015535	SPATS2L	intron	47917
chr10:22863141-22863380	38.2	0.000206292	0.00767409	Up	240	chr10	23003503	22823765	NM_005028	PIP4K2A	intron	140243
chr1:11861461-11861660	38.2	0.000206292	0.00767409	Up	200	chr1	11866152	11903201	NM_001286	CLCN6	upstream	-4592
chr1:11861461-11861660	38.2	0.000206292	0.00767409	Up	200	chr1	11866152	11903201	NM_001256959	CLCN6	upstream	-4592
chr1:11861461-11861660	38.2	0.000206292	0.00767409	Up	200	chr1	11866152	11903201	NR_046428	CLCN6	upstream	-4592
chr21:44785141-44785360	38.2	0.000206292	0.00767409	Up	220	chr21	44782229	44777934	NR_131902	TCONS_00029157	upstream	-3021
chrX:32081561-32081760	38.2	0.000206292	0.00767409	Up	200	chrX	33146544	31137344	NM_004010	DMD	intron	1064884
chrX:32081561-32081760	38.2	0.000206292	0.00767409	Up	200	chrX	33357726	31137344	NM_000109	DMD	intron	1276066
chrX:32081561-32081760	38.2	0.000206292	0.00767409	Up	200	chrX	32430371	31137344	NM_004011	DMD	intron	348711
chrX:32081561-32081760	38.2	0.000206292	0.00767409	Up	200	chrX	32430371	31137344	NM_004012	DMD	intron	348711
chrX:32081561-32081760	38.2	0.000206292	0.00767409	Up	200	chrX	33146545	31137344	NM_004009	DMD	intron	1064885
chrX:32081561-32081760	38.2	0.000206292	0.00767409	Up	200	chrX	32173586	31137344	NM_004022	DMD	intron	91926
chrX:32081561-32081760	38.2	0.000206292	0.00767409	Up	200	chrX	32173586	31137344	NM_004020	DMD	intron	91926
chrX:32081561-32081760	38.2	0.000206292	0.00767409	Up	200	chrX	32173586	31137344	NM_004023	DMD	intron	91926
chrX:32081561-32081760	38.2	0.000206292	0.00767409	Up	200	chrX	32173586	31137344	NM_004021	DMD	intron	91926
chrX:32081561-32081760	38.2	0.000206292	0.00767409	Up	200	chrX	32173586	31137344	NM_004013	DMD	intron	91926
chr12:60178621-60178840	38.2	0.000206292	0.00767409	Up	220	chr12	60083117	60183635	NR_073055	SLC16A7	exon	95613
chr12:60178621-60178840	38.2	0.000206292	0.00767409	Up	220	chr12	60083117	60183635	NM_004731	SLC16A7	exon	95613
chr12:60178621-60178840	38.2	0.000206292	0.00767409	Up	220	chr12	60083117	60183635	NR_073056	SLC16A7	exon	95613
chr12:60178621-60178840	38.2	0.000206292	0.00767409	Up	220	chr12	59989820	60183635	NM_001270623	SLC16A7	exon	188910
chr12:60178621-60178840	38.2	0.000206292	0.00767409	Up	220	chr12	59989820	60183635	NM_001270622	SLC16A7	exon	188910
chr1:20024481-20024680	38.2	0.000206292	0.00767409	Up	200	chr1	20126410	20008705	NM_181719	TMCO4	intron	101830
chr8:102857741-102857940	38.2	0.000206292	0.00767409	Up	200	chr8	103136562	102698769	NM_001040629	NCALD	intron	278722
chr8:102857741-102857940	38.2	0.000206292	0.00767409	Up	200	chr8	103136562	102698769	NM_001040628	NCALD	intron	278722
chr8:102857741-102857940	38.2	0.000206292	0.00767409	Up	200	chr8	103136562	102698769	NM_001040627	NCALD	intron	278722
chr8:102857741-102857940	38.2	0.000206292	0.00767409	Up	200	chr8	103136562	102698769	NM_001040624	NCALD	intron	278722
chr8:102857741-102857940	38.2	0.000206292	0.00767409	Up	200	chr8	103136562	102698769	NM_001040625	NCALD	intron	278722
chr8:102857741-102857940	38.2	0.000206292	0.00767409	Up	200	chr8	103136562	102698769	NM_001040626	NCALD	intron	278722
chr9:137287641-137287860	38.2	0.000206292	0.00767409	Up	220	chr9	137298427	137332432	NM_001291921	RXRA	upstream	-10677
chr6:144646901-144647100	38.2	0.000206292	0.00767409	Up	200	chr6	144612872	145174170	NM_007124	UTRN	intron	34128
chr13:25235981-25236260	38.2	0.000206292	0.00767409	Up	280	chr13	25254548	25285923	NM_001676	ATP12A	upstream	-18428
chr13:25235981-25236260	38.2	0.000206292	0.00767409	Up	280	chr13	25254548	25285923	NM_001185085	ATP12A	upstream	-18428
chr10:11881521-11881720	38.2	0.000206292	0.00767409	Up	200	chr10	11865396	11914276	NM_153256	PROSER2	intron	16224
chr12:46112861-46113080	38.2	0.000206292	0.00767409	Up	220	chr12	46123619	46301819	NM_152641	ARID2	upstream	-10649
chr14:37145781-37146020	38.2	0.000206292	0.00767409	Up	240	chr14	37126772	37147011	NM_006194	PAX9	exon	19128
chr2:112678741-112678960	38.2	0.000206292	0.00767409	Up	220	chr2	112656190	112786945	NM_006343	MERTK	intron	22660
chr7:101713221-101713440	38.2	0.000206292	0.00767409	Up	220	chr7	101459183	101927250	NM_001202545	CUX1	intron	254147
chr7:101713221-101713440	38.2	0.000206292	0.00767409	Up	220	chr7	101459183	101927250	NM_001202544	CUX1	intron	254147
chr7:101713221-101713440	38.2	0.000206292	0.00767409	Up	220	chr7	101459183	101927250	NM_181500	CUX1	intron	254147
chr7:101713221-101713440	38.2	0.000206292	0.00767409	Up	220	chr7	101459183	101927250	NM_001913	CUX1	intron	254147
chr7:101713221-101713440	38.2	0.000206292	0.00767409	Up	220	chr7	101460881	101901513	NM_181552	CUX1	intron	252449
chr7:101713221-101713440	38.2	0.000206292	0.00767409	Up	220	chr7	101459183	101901513	NM_001202543	CUX1	intron	254147
chr19:9024121-9024320	38.2	0.000206292	0.00767409	Up	200	chr19	9092018	8959519	NM_024690	MUC16	intron	67798
chr7:116384081-116384280	38.2	0.000206292	0.00767409	Up	200	chr7	116312458	116438440	NM_001127500	MET	intron	71722
chr7:116384081-116384280	38.2	0.000206292	0.00767409	Up	200	chr7	116312458	116438440	NM_000245	MET	intron	71722
chr8:108955081-108955300	38.2	0.000206292	0.00767409	Up	220	chr8	109095913	108911543	NM_178565	RSPO2	intron	140723
chr8:108955081-108955300	38.2	0.000206292	0.00767409	Up	220	chr8	109094167	108911543	NM_001317942	RSPO2	intron	138977
chr3:196894041-196894260	38.2	0.000206292	0.00767409	Up	220	chr3	197026143	196769430	NM_001290983	DLG1	intron	131993
chr3:196894041-196894260	38.2	0.000206292	0.00767409	Up	220	chr3	196911002	196769430	NM_001204388	DLG1	intron	16852
chr3:196894041-196894260	38.2	0.000206292	0.00767409	Up	220	chr3	196911002	196769430	NM_001204387	DLG1	intron	16852
chr16:134141-134340	38.2	0.000206292	0.00767409	Up	200	chr16	122629	108057	NM_022450	RHBDF1	upstream	-11611
chr17:2139701-2139960	38.2	0.000206292	0.00767409	Up	260	chr17	2140141	1963132	NM_001256828	SMG6	promoter	311
chr1:170966961-170967160	38.2	0.000206292	0.00767409	Up	200	chr1	170904611	171033906	NM_001163629	MROH9	intron	62449
chr1:170966961-170967160	38.2	0.000206292	0.00767409	Up	200	chr1	170904635	170967946	NM_025063	MROH9	intron	62425
chr4:13559821-13560020	38.2	0.000206292	0.00767409	Up	200	chr4	13549448	13547699	NR_015450	LINC01096	upstream	-10472
chr19:58351541-58351760	38.2	0.000206292	0.00767409	Up	220	chr19	58361180	58376491	NM_032828	ZNF587	upstream	-9530
chr19:58351541-58351760	38.2	0.000206292	0.00767409	Up	220	chr19	58361180	58376491	NM_001204817	ZNF587	upstream	-9530
chr1:215774961-215775180	38.2	0.000206292	0.00767409	Up	220	chr1	215740721	215795163	NM_001319294	KCTD3	intron	34349
chr1:215774961-215775180	38.2	0.000206292	0.00767409	Up	220	chr1	215740721	215795163	NM_001319295	KCTD3	intron	34349
chr1:215774961-215775180	38.2	0.000206292	0.00767409	Up	220	chr1	215740721	215795163	NM_016121	KCTD3	intron	34349
chr1:27244981-27245180	38.2	0.000206292	0.00767409	Up	200	chr1	27226962	27216978	NM_022078	GPATCH3	upstream	-18118
chr1:27244981-27245180	38.2	0.000206292	0.00767409	Up	200	chr1	27248212	27273362	NM_006600	NUDC	upstream	-3132
chr1:27244981-27245180	38.2	0.000206292	0.00767409	Up	200	chr1	27240567	27237974	NM_021969	NR0B2	upstream	-4513
chr7:149574921-149575120	38.2	0.000206292	0.00767409	Up	200	chr7	149570951	149564782	NR_027040	ATP6V0E2-AS1	upstream	-4069
chr20:3343661-3343880	38.2	0.000206292	0.00767409	Up	220	chr20	3388309	3229947	NM_001009984	C20orf194	intron	44539
chr4:46865221-46865460	38.2	0.000206292	0.00767409	Up	240	chr4	46911252	46736846	NM_130902	COX7B2	intron	45912
chr15:41793301-41793500	38.2	0.000206292	0.00767409	Up	200	chr15	41786055	41795757	NM_002220	ITPKA	intron	7345
chr3:129677401-129677720	38.2	0.000206292	0.00767409	Up	320	chr3	129693235	129696781	NM_007117	TRH	upstream	-15675
chr19:7983101-7983300	38.2	0.000206292	0.00767409	Up	200	chr19	7985193	7988136	NM_003083	SNAPC2	promoter	-1993
chr2:132400341-132400540	38.2	0.000206292	0.00767409	Up	200	chr2	132394597	132407188	NR_108087	LINC01087	intron	5843
chr19:6316641-6316840	38.2	0.000206292	0.00767409	Up	200	chr19	6333640	6306509	NM_133492	ACER1	intron	16900
chr17:57101441-57101660	38.2	0.000206292	0.00767409	Up	220	chr17	57184282	57059999	NM_001320989	TRIM37	intron	82732
chr17:57101441-57101660	38.2	0.000206292	0.00767409	Up	220	chr17	57184282	57059999	NM_001005207	TRIM37	intron	82732
chr17:57101441-57101660	38.2	0.000206292	0.00767409	Up	220	chr17	57184282	57075560	NM_001320988	TRIM37	intron	82732
chr17:57101441-57101660	38.2	0.000206292	0.00767409	Up	220	chr17	57184282	57075560	NM_001320990	TRIM37	intron	82732
chr17:57101441-57101660	38.2	0.000206292	0.00767409	Up	220	chr17	57184282	57075560	NM_001320987	TRIM37	intron	82732
chr17:57101441-57101660	38.2	0.000206292	0.00767409	Up	220	chr17	57184282	57075560	NM_015294	TRIM37	intron	82732
chr7:143797841-143798040	38.2	0.000206292	0.00767409	Up	200	chr7	143806675	143807632	NM_001005480	OR2A2	upstream	-8735
chr16:77985081-77985300	38.2	0.000206292	0.00767409	Up	220	chr16	77822460	78014004	NM_020927	VAT1L	intron	162730
chr1:177114861-177115080	38.2	0.000206292	0.00767409	Up	220	chr1	177134040	176830199	NM_004319	ASTN1	intron	19070
chr1:177114861-177115080	38.2	0.000206292	0.00767409	Up	220	chr1	177134040	176826440	NM_001286164	ASTN1	intron	19070
chr1:177114861-177115080	38.2	0.000206292	0.00767409	Up	220	chr1	177134040	176837953	NM_207108	ASTN1	intron	19070
chr19:42087621-42087820	38.2	0.000206292	0.00767409	Up	200	chr19	42055885	42093197	NM_001288773	CEACAM21	intron	31835
chr19:42087621-42087820	38.2	0.000206292	0.00767409	Up	200	chr19	42082530	42093197	NM_001098506	CEACAM21	intron	5190
chr19:42087621-42087820	38.2	0.000206292	0.00767409	Up	200	chr19	42082530	42093197	NM_033543	CEACAM21	intron	5190
chr19:42087621-42087820	38.2	0.000206292	0.00767409	Up	200	chr19	42082530	42093197	NM_001290113	CEACAM21	intron	5190
chr17:40030661-40030860	38.2	0.000206292	0.00767409	Up	200	chr17	40021684	40004770	NM_018143	KLHL11	upstream	-9076
chr2:158037241-158037460	38.2	0.000206292	0.00767409	Up	220	chr2	158114339	158167913	NM_014568	GALNT5	intergenic	-76989
chr5:126576161-126576400	38.2	0.000206292	0.00767409	Up	240	chr5	126626455	126796910	NM_001256545	MEGF10	intergenic	-50175
chr5:126576161-126576400	38.2	0.000206292	0.00767409	Up	240	chr5	126626455	126796910	NM_032446	MEGF10	intergenic	-50175
chr5:126576161-126576400	38.2	0.000206292	0.00767409	Up	240	chr5	126626455	126760473	NM_001308119	MEGF10	intergenic	-50175
chr5:126576161-126576400	38.2	0.000206292	0.00767409	Up	240	chr5	126626455	126760473	NM_001308121	MEGF10	intergenic	-50175
chr5:91354041-91354240	38.2	0.000206292	0.00767409	Up	200	chr5	90679149	90664540	NM_020801	ARRDC3	intergenic	-674991
chr16:27056781-27056980	38.2	0.000206292	0.00767409	Up	200	chr16	27078218	27080487	NM_001145545	C16orf82	intergenic	-21338
chr2:4481741-4482020	38.2	0.000206292	0.00767409	Up	280	chr2	4703812	4675807	NR_034134	LINC01249	intergenic	221932
chr8:57748281-57748540	38.2	0.000206292	0.00767409	Up	260	chr8	57906430	57870487	NM_017813	IMPAD1	intergenic	158020
chr7:129187181-129187400	38.2	0.000206292	0.00767409	Up	220	chr7	129142319	129152773	NM_001195243	SMKR1	intergenic	44971
chr12:40551601-40551820	38.2	0.000206292	0.00767409	Up	220	chr12	40499661	40148822	NM_052885	SLC2A13	intergenic	-52049
chr14:97894541-97894760	38.2	0.000206292	0.00767409	Up	220	chr14	97925152	97930496	NR_110165	LOC101929241	intergenic	-30502
chr14:97894541-97894760	38.2	0.000206292	0.00767409	Up	220	chr14	97925152	98047720	NR_110166	LOC101929241	intergenic	-30502
chr18:4534421-4534640	38.2	0.000206292	0.00767409	Up	220	chr18	4455266	3496029	NM_004746	DLGAP1	intergenic	-79264
chr18:4534421-4534640	38.2	0.000206292	0.00767409	Up	220	chr18	4455266	3502142	NM_001242761	DLGAP1	intergenic	-79264
chr11:104189761-104189980	38.2	0.000206292	0.00767409	Up	220	chr11	104123318	104123379	NR_106987	MIR7641-1	intergenic	66552
chr8:111490161-111490380	38.2	0.000206292	0.00767409	Up	220	chr8	110988076	110975873	NM_014379	KCNV1	intergenic	-502194
chr15:35108421-35108620	38.2	0.000206292	0.00767409	Up	200	chr15	35087927	35080296	NM_005159	ACTC1	intergenic	-20593
chr1:189693841-189694080	38.2	0.000206292	0.00767409	Up	240	chr1	190445140	190066796	NM_001317188	BRINP3	intergenic	751180
chr2:48505201-48505460	38.2	0.000206292	0.00767409	Up	260	chr2	48541794	48606434	NM_002158	FOXN2	intergenic	-36464
chr1:237997561-237997760	38.2	0.000206292	0.00767409	Up	200	chr1	238025474	238091619	NR_027247	LOC100130331	intergenic	-27814
chr6:84537141-84537360	38.2	0.000206292	0.00767409	Up	220	chr6	84562984	84567234	NM_001009994	RIPPLY2	intergenic	-25734
chr7:112175701-112175920	38.2	0.000206292	0.00767409	Up	220	chr7	112121065	112130943	NM_182597	LSMEM1	intergenic	54745
chr11:128125341-128125540	38.2	0.000206292	0.00767409	Up	200	chr11	128392205	128328655	NM_005238	ETS1	intergenic	266765
chr11:128125341-128125540	38.2	0.000206292	0.00767409	Up	200	chr11	128392205	128328655	NM_001162422	ETS1	intergenic	266765
chr11:20599361-20599600	38.2	0.000206292	0.00767409	Up	240	chr11	20620945	20676610	NM_004211	SLC6A5	intergenic	-21465
chr11:20599361-20599600	38.2	0.000206292	0.00767409	Up	240	chr11	20620945	20676610	NM_001318369	SLC6A5	intergenic	-21465
chr16:14077641-14077860	38.2	0.000206292	0.00767409	Up	220	chr16	14109875	14103132	NR_110909	LOC101927311	intergenic	32125
chr3:152621521-152621720	38.2	0.000206292	0.00767409	Up	200	chr3	152552481	152559228	NM_002563	P2RY1	intergenic	69139
chr7:93270641-93270900	38.2	0.000206292	0.00767409	Up	260	chr7	93204042	93053798	NM_001164737	CALCR	intergenic	-66728
chr7:93270641-93270900	38.2	0.000206292	0.00767409	Up	260	chr7	93204042	93053798	NM_001742	CALCR	intergenic	-66728
chrX:80771841-80772080	38.2	0.000206292	0.00767409	Up	240	chrX	80457441	80369199	NM_030763	HMGN5	intergenic	-314519
chr4:120203041-120203300	38.2	0.000206292	0.00767409	Up	260	chr4	120221968	120217573	NM_001001701	C4orf3	intergenic	18798
chr21:19848501-19848720	38.2	0.000206292	0.00767409	Up	220	chr21	19775970	19641432	NM_002772	TMPRSS15	intergenic	-72640
chr9:133863421-133863620	38.2	0.000206292	0.00767409	Up	200	chr9	133884503	133968446	NM_006059	LAMC3	intergenic	-20983
chr7:19622301-19622520	38.2	0.000206292	0.00767409	Up	220	chr7	19745059	19744980	NR_036101	MIR3146	intergenic	122649
chr18:10296961-10297180	38.2	0.000206292	0.00767409	Up	220	chr18	10414367	10405129	NR_110775	LINC01254	intergenic	117297
chr16:86408621-86408820	38.2	0.000206292	0.00767409	Up	200	chr16	86379285	86365455	NR_024406	LINC00917	intergenic	-29435
chr17:72747701-72747920	38.2	0.000206292	0.00767409	Up	220	chr17	72744751	72744838	NR_037409	MIR3615	intergenic	3059
chrX:39434841-39435040	38.2	0.000206292	0.00767409	Up	200	chrX	39520469	39520575	NR_037501	MIR3937	intergenic	-85529
chr12:105903221-105903520	38.2	0.000206292	0.00767409	Up	300	chr12	105724413	105765296	NM_001145199	C12orf75	intergenic	178957
chr4:183740861-183741100	38.2	0.000206292	0.00767409	Up	240	chr4	183838630	183811243	NM_001012732	DCTD	intergenic	97650
chr4:183740861-183741100	38.2	0.000206292	0.00767409	Up	240	chr4	183838630	183811243	NM_001921	DCTD	intergenic	97650
chr18:70150041-70150240	38.2	0.000206292	0.00767409	Up	200	chr18	70211723	70203914	NM_182511	CBLN2	intergenic	61583
chr1:153242241-153242460	38.2	0.000206292	0.00767409	Up	220	chr1	153232178	153234600	NM_000427	LOR	intergenic	10172
chr11:80448421-80448620	38.2	0.000206292	0.00767409	Up	200	chr11	80473846	80462243	NR_120570	LOC101928944	intergenic	25326
chr1:173096101-173096340	38.2	0.000206292	0.00767409	Up	240	chr1	173020103	173010359	NM_005092	TNFSF18	intergenic	-76117
chr7:95744601-95744820	38.2	0.000206292	0.00767409	Up	220	chr7	95849068	95848973	NR_030322	MIR591	intergenic	104358
chr18:60095261-60095500	38.2	0.000206292	0.00767409	Up	240	chr18	60190657	60253976	NR_126534	ZCCHC2	intergenic	-95277
chr18:60095261-60095500	38.2	0.000206292	0.00767409	Up	240	chr18	60190657	60245818	NM_017742	ZCCHC2	intergenic	-95277
chr20:13337761-13338020	38.2	0.000206292	0.00767409	Up	260	chr20	13220334	13218066	NR_040043	ISM1-AS1	intergenic	-117556
chr1:218338441-218338640	38.2	0.000206292	0.00767409	Up	200	chr1	218458628	218511325	NM_016052	RRP15	intergenic	-120088
chr12:42287281-42287480	38.2	0.000206292	0.00767409	Up	200	chr12	42157990	42159383	NR_135040	LOC101927038	intergenic	129390
chr12:42287281-42287480	38.2	0.000206292	0.00767409	Up	200	chr12	42157990	42159383	NR_135041	LOC101927038	intergenic	129390
chr9:85585521-85585740	38.2	0.000206292	0.00767409	Up	220	chr9	85678043	85594499	NM_152573	RASEF	intergenic	92413
chr4:131118501-131118700	38.2	0.000206292	0.00767409	Up	200	chr4	130692633	130645325	NR_110753	LOC101927282	intergenic	-425967
chr8:92658301-92658520	38.2	0.000206292	0.00767409	Up	220	chr8	93029908	92967194	NM_175636	RUNX1T1	intergenic	371498
chr20:12958781-12959020	38.2	0.000206292	0.00767409	Up	240	chr20	12933167	12845851	NR_109868	LOC101929486	intergenic	-25733
chr4:174139161-174139360	38.2	0.000206292	0.00767409	Up	200	chr4	174090803	174065386	NR_134241	LOC101930370	intergenic	-48457
chr4:174139161-174139360	38.2	0.000206292	0.00767409	Up	200	chr4	174090803	174053083	NR_134242	LOC101930370	intergenic	-48457
chr3:167663741-167663980	38.2	0.000206292	0.00767409	Up	240	chr3	167613735	167641797	NR_033843	LINC01330	intergenic	50125
chr2:204688061-204688300	38.2	0.000206292	0.00767409	Up	240	chr2	204732510	204738683	NM_005214	CTLA4	intergenic	-44330
chr2:204688061-204688300	38.2	0.000206292	0.00767409	Up	240	chr2	204732510	204738683	NM_001037631	CTLA4	intergenic	-44330
chr12:34622401-34622660	38.2	0.000206292	0.00767409	Up	260	chr12	34175215	34181236	NM_032834	ALG10	intergenic	447315
chr18:44910341-44910560	38.2	0.000206292	0.00767409	Up	220	chr18	44906866	44906936	NR_039753	MIR4527	intergenic	3584
chr16:54783781-54783980	38.2	0.000206292	0.00767409	Up	200	chr16	54882145	54881161	NR_134971	LOC101927480	intergenic	98265
chr18:41704921-41705120	38.2	0.000206292	0.00767409	Up	200	chr18	42111662	41903399	NR_110792	LINC01478	intergenic	406642
chr6:102749401-102749640	38.2	0.000206292	0.00767409	Up	240	chr6	101846860	102517958	NM_175768	GRIK2	intergenic	902660
chr6:102749401-102749640	38.2	0.000206292	0.00767409	Up	240	chr6	101846860	102517958	NM_001166247	GRIK2	intergenic	902660
chr6:102749401-102749640	38.2	0.000206292	0.00767409	Up	240	chr6	101846860	102517958	NM_021956	GRIK2	intergenic	902660
chr1:31082721-31082940	38.2	0.000206292	0.00767409	Up	220	chr1	31191618	31199593	NR_034182	MATN1-AS1	intergenic	-108788
chr8:77260501-77260700	38.2	0.000206292	0.00767409	Up	200	chr8	77318888	77436567	NR_105006	LINC01111	intergenic	-58288
chr9:114086061-114086280	38.2	0.000206292	0.00767409	Up	220	chr9	114090713	114089762	NM_205859	OR2K2	intergenic	4543
chr9:20103481-20103700	38.2	0.000206292	0.00767409	Up	220	chr9	20411236	20411145	NR_039684	MIR4473	intergenic	307646
chr9:75010481-75010740	38.2	0.000206292	0.00767409	Up	260	chr9	74980163	74966340	NM_006007	ZFAND5	intergenic	-30447
chr9:75010481-75010740	38.2	0.000206292	0.00767409	Up	260	chr9	74980163	74966340	NM_001102421	ZFAND5	intergenic	-30447
chr9:75010481-75010740	38.2	0.000206292	0.00767409	Up	260	chr9	74980163	74966340	NM_001102420	ZFAND5	intergenic	-30447
chr3:80172541-80172760	38.2	0.000206292	0.00767409	Up	220	chr3	79817059	78646387	NM_002941	ROBO1	intergenic	-355591
chr12:58539441-58539640	38.2	0.000206292	0.00767409	Up	200	chr12	58481674	58487143	NR_135022	LOC105369785	intergenic	57866
chr7:114519441-114519660	38.2	0.000206292	0.00767409	Up	220	chr7	114562208	114659970	NM_001166345	MDFIC	intergenic	-42658
chr7:114519441-114519660	38.2	0.000206292	0.00767409	Up	220	chr7	114562208	114659970	NM_199072	MDFIC	intergenic	-42658
chr7:114519441-114519660	38.2	0.000206292	0.00767409	Up	220	chr7	114562208	114563720	NM_001166346	MDFIC	intergenic	-42658
chr7:118409401-118409600	38.2	0.000206292	0.00767409	Up	200	chr7	117864711	117882784	NM_019644	ANKRD7	intergenic	544789
chr10:133222901-133223100	38.2	0.000206292	0.00767409	Up	200	chr10	133109984	132890654	NM_174937	TCERG1L	intergenic	-113016
chr1:45248721-45249020	38.2	0.000206292	0.00767409	Up	300	chr1	45253426	45249256	NM_153274	BEST4	intergenic	4556
chr2:102408381-102408580	36	0.000202828	0.00767409	Up	200	chr2	102314537	102511152	NM_145687	MAP4K4	intron	93943
chr2:102408381-102408580	36	0.000202828	0.00767409	Up	200	chr2	102314537	102511152	NM_001242559	MAP4K4	intron	93943
chr2:102408381-102408580	36	0.000202828	0.00767409	Up	200	chr2	102314164	102511152	NM_001242560	MAP4K4	intron	94316
chr2:102408381-102408580	36	0.000202828	0.00767409	Up	200	chr2	102314164	102511152	NM_004834	MAP4K4	intron	94316
chr2:102408381-102408580	36	0.000202828	0.00767409	Up	200	chr2	102314164	102511152	NM_145686	MAP4K4	intron	94316
chr11:9837481-9837680	36	0.000202828	0.00767409	Up	200	chr11	10315754	9800213	NM_030962	SBF2	intron	478174
chr1:18638481-18638680	36	0.000202828	0.00767409	Up	200	chr1	18434239	18704977	NM_032880	IGSF21	intron	204341
chr5:177662841-177663060	36	0.000202828	0.00767409	Up	220	chr5	177659823	177635474	NR_103510	PHYKPL	upstream	-3127
chr5:177662841-177663060	36	0.000202828	0.00767409	Up	220	chr5	177659823	177635474	NR_103509	PHYKPL	upstream	-3127
chr5:177662841-177663060	36	0.000202828	0.00767409	Up	220	chr5	177659823	177635474	NR_103508	PHYKPL	upstream	-3127
chr5:177662841-177663060	36	0.000202828	0.00767409	Up	220	chr5	177659823	177635474	NM_153373	PHYKPL	upstream	-3127
chr5:177662841-177663060	36	0.000202828	0.00767409	Up	220	chr5	177659823	177635474	NM_001278346	PHYKPL	upstream	-3127
chr3:178335121-178335320	36	0.000202828	0.00767409	Up	200	chr3	178276487	178562217	NM_005832	KCNMB2	intron	58733
chr3:178335121-178335320	36	0.000202828	0.00767409	Up	200	chr3	178276487	178562217	NM_001278911	KCNMB2	intron	58733
chr3:178335121-178335320	36	0.000202828	0.00767409	Up	200	chr3	178578193	178243254	NR_126561	KCNMB2-AS1	intron	242973
chr3:178335121-178335320	36	0.000202828	0.00767409	Up	200	chr3	178578193	178243254	NR_126560	KCNMB2-AS1	intron	242973
chr3:178335121-178335320	36	0.000202828	0.00767409	Up	200	chr3	178254085	178562217	NM_181361	KCNMB2	intron	81135
chr4:146703781-146704020	36	0.000202828	0.00767409	Up	240	chr4	146860112	146678778	NM_178835	ZNF827	intron	156212
chr4:146703781-146704020	36	0.000202828	0.00767409	Up	240	chr4	146860112	146678778	NM_001306215	ZNF827	intron	156212
chr1:241120521-241120760	36	0.000202828	0.00767409	Up	240	chr1	241520530	240938813	NM_001282778	RGS7	intron	399890
chr1:241120521-241120760	36	0.000202828	0.00767409	Up	240	chr1	241520530	240938813	NM_001282775	RGS7	intron	399890
chr1:241120521-241120760	36	0.000202828	0.00767409	Up	240	chr1	241520530	240938813	NM_002924	RGS7	intron	399890
chr1:241120521-241120760	36	0.000202828	0.00767409	Up	240	chr1	241520530	240938813	NM_001282773	RGS7	intron	399890
chr5:86026101-86026300	36	0.000202828	0.00767409	Up	200	chr5	86042634	86045589	NR_105017	LOC100505878	upstream	-16434
chr8:56228961-56229180	36	0.000202828	0.00767409	Up	220	chr8	56015016	56438710	NM_052898	XKR4	intron	214054
chr19:4016121-4016340	36	0.000202828	0.00767409	Up	220	chr19	4007595	4039384	NM_015897	PIAS4	intron	8635
chr2:174152641-174152860	36	0.000202828	0.00767409	Up	220	chr2	174146764	174062440	NR_033882	MLK7-AS1	upstream	-5986
chr4:17609781-17609980	36	0.000202828	0.00767409	Up	200	chr4	17616250	17627251	NM_025205	MED28	upstream	-6370
chr11:41025541-41025760	36	0.000202828	0.00767409	Up	220	chr11	41481186	40135750	NM_001258419	LRRC4C	intron	455536
chr11:41025541-41025760	36	0.000202828	0.00767409	Up	220	chr11	41481186	40135750	NM_020929	LRRC4C	intron	455536
chr8:10830501-10830720	36	0.000202828	0.00767409	Up	220	chr8	11058875	10753656	NM_173683	XKR6	intron	228265
chr3:196051801-196052020	36	0.000202828	0.00767409	Up	220	chr3	196045165	196018089	NM_152773	TCTEX1D2	upstream	-6745
chr22:37102781-37102980	36	0.000202828	0.00767409	Up	200	chr22	37098690	36956915	NM_006078	CACNG2	upstream	-4190
chr11:123595501-123595720	36	0.000202828	0.00767409	Up	220	chr11	123601693	123594634	NM_001301819	ZNF202	exon	6083
chr15:85617661-85617940	36	0.000202828	0.00767409	Up	280	chr15	85525204	85682372	NM_173454	PDE8A	intron	92596
chr15:85617661-85617940	36	0.000202828	0.00767409	Up	280	chr15	85525204	85682372	NM_002605	PDE8A	intron	92596
chr19:37988041-37988240	36	0.000202828	0.00767409	Up	200	chr19	37997840	38034239	NM_001013659	ZNF793	upstream	-9700
chr17:75982061-75982260	36	0.000202828	0.00767409	Up	200	chr17	76000317	76104916	NM_001142640	TNRC6C	upstream	-18157
chr17:75982061-75982260	36	0.000202828	0.00767409	Up	200	chr17	76000317	76104916	NM_018996	TNRC6C	upstream	-18157
chr4:41071501-41071720	36	0.000202828	0.00767409	Up	220	chr4	41216635	40812043	NM_004307	APBB2	intron	145025
chr4:41071501-41071720	36	0.000202828	0.00767409	Up	220	chr4	41216635	40812043	NM_173075	APBB2	intron	145025
chr4:41071501-41071720	36	0.000202828	0.00767409	Up	220	chr4	41216635	40812043	NM_001166050	APBB2	intron	145025
chr22:44124301-44124500	36	0.000202828	0.00767409	Up	200	chr22	44208217	43924623	NM_198856	EFCAB6	intron	83817
chr22:44124301-44124500	36	0.000202828	0.00767409	Up	200	chr22	44208217	43924623	NM_022785	EFCAB6	intron	83817
chr10:134932601-134932800	36	0.000202828	0.00767409	Up	200	chr10	134915749	134945179	NM_001291085	ADGRA1	intron	16951
chr10:134932601-134932800	36	0.000202828	0.00767409	Up	200	chr10	134901507	134945179	NM_001083909	ADGRA1	intron	31193
chr10:70475041-70475280	36	0.000202828	0.00767409	Up	240	chr10	70480900	70552134	NR_104262	CCAR1	upstream	-5740
chr10:70475041-70475280	36	0.000202828	0.00767409	Up	240	chr10	70480900	70552134	NM_018237	CCAR1	upstream	-5740
chr10:70475041-70475280	36	0.000202828	0.00767409	Up	240	chr10	70480900	70552134	NM_001282959	CCAR1	upstream	-5740
chr10:70475041-70475280	36	0.000202828	0.00767409	Up	240	chr10	70480900	70552134	NM_001282960	CCAR1	upstream	-5740
chr1:185885781-185885980	36	0.000202828	0.00767409	Up	200	chr1	185703682	186160085	NM_031935	HMCN1	intron	182198
chr3:108360701-108360920	36	0.000202828	0.00767409	Up	220	chr3	108308336	108413693	NM_014648	DZIP3	intron	52474
chr11:94919161-94919360	36	0.000202828	0.00767409	Up	200	chr11	94965705	94898676	NM_001271594	SESN3	intron	46445
chr2:72930761-72930960	36	0.000202828	0.00767409	Up	200	chr2	73053171	72403112	NM_001321730	EXOC6B	intron	122311
chr2:72930761-72930960	36	0.000202828	0.00767409	Up	200	chr2	73053171	72403112	NM_001321731	EXOC6B	intron	122311
chr2:72930761-72930960	36	0.000202828	0.00767409	Up	200	chr2	73053171	72403112	NR_135774	EXOC6B	intron	122311
chr2:72930761-72930960	36	0.000202828	0.00767409	Up	200	chr2	73053171	72403112	NR_135773	EXOC6B	intron	122311
chr2:72930761-72930960	36	0.000202828	0.00767409	Up	200	chr2	73053171	72403112	NM_001321729	EXOC6B	intron	122311
chr2:72930761-72930960	36	0.000202828	0.00767409	Up	200	chr2	73053171	72403112	NM_001321733	EXOC6B	intron	122311
chr2:72930761-72930960	36	0.000202828	0.00767409	Up	200	chr2	73053171	72403112	NM_001321734	EXOC6B	intron	122311
chr2:72930761-72930960	36	0.000202828	0.00767409	Up	200	chr2	73053171	72403112	NM_015189	EXOC6B	intron	122311
chr3:197780121-197780360	36	0.000202828	0.00767409	Up	240	chr3	197766338	197765194	NR_046669	LMLN-AS1	upstream	-13902
chr5:107544621-107544860	36	0.000202828	0.00767409	Up	240	chr5	107717799	107194733	NM_001163315	FBXL17	intron	173059
chr11:3831521-3831740	36	0.000202828	0.00767409	Up	220	chr11	3829765	3847601	NR_104272	PGAP2	promoter	1865
chr11:3831521-3831740	36	0.000202828	0.00767409	Up	220	chr11	3829765	3847601	NM_001256239	PGAP2	promoter	1865
chr11:3831521-3831740	36	0.000202828	0.00767409	Up	220	chr11	3829765	3847601	NM_001256240	PGAP2	promoter	1865
chr11:3831521-3831740	36	0.000202828	0.00767409	Up	220	chr11	3829765	3847601	NM_014489	PGAP2	promoter	1865
chr11:3831521-3831740	36	0.000202828	0.00767409	Up	220	chr11	3829765	3847601	NR_027016	PGAP2	promoter	1865
chr11:3831521-3831740	36	0.000202828	0.00767409	Up	220	chr11	3829765	3847601	NR_045929	PGAP2	promoter	1865
chr1:86948121-86948320	36	0.000202828	0.00767409	Up	200	chr1	86934525	86965974	NM_001285	CLCA1	intron	13695
chr11:72063441-72063640	36	0.000202828	0.00767409	Up	200	chr11	72145728	72003469	NM_001258393	CLPB	intron	82188
chr11:72063441-72063640	36	0.000202828	0.00767409	Up	200	chr11	72145728	72003469	NM_001258394	CLPB	intron	82188
chr11:72063441-72063640	36	0.000202828	0.00767409	Up	200	chr11	72145728	72003469	NM_001258392	CLPB	intron	82188
chr11:72063441-72063640	36	0.000202828	0.00767409	Up	200	chr11	72145728	72003469	NM_030813	CLPB	intron	82188
chr3:10356521-10356720	36	0.000202828	0.00767409	Up	200	chr3	10371912	10371969	NR_036084	MIR378B	upstream	-15292
chr7:128948761-128948960	36	0.000202828	0.00767409	Up	200	chr7	128864854	129070052	NM_015328	AHCYL2	intron	84006
chr7:128948761-128948960	36	0.000202828	0.00767409	Up	200	chr7	128864854	129070052	NM_001130720	AHCYL2	intron	84006
chr5:112116361-112116580	36	0.000202828	0.00767409	Up	220	chr5	112073555	112181936	NM_000038	APC	intron	42915
chr5:112116361-112116580	36	0.000202828	0.00767409	Up	220	chr5	112073555	112181936	NM_001127510	APC	intron	42915
chr5:112116361-112116580	36	0.000202828	0.00767409	Up	220	chr5	112043201	112181936	NM_001127511	APC	intron	73269
chr5:77379861-77380120	36	0.000202828	0.00767409	Up	260	chr5	77590579	77298149	NM_003664	AP3B1	intron	210589
chr5:77379861-77380120	36	0.000202828	0.00767409	Up	260	chr5	77590579	77298149	NM_001271769	AP3B1	intron	210589
chr9:113655261-113655460	36	0.000202828	0.00767409	Up	200	chr9	113800365	113636053	NM_001401	LPAR1	intron	145005
chr9:113655261-113655460	36	0.000202828	0.00767409	Up	200	chr9	113800365	113636053	NM_057159	LPAR1	intron	145005
chr7:141812121-141812340	36	0.000202828	0.00767409	Up	220	chr7	141811548	141922124	NM_001293626	MGAM2	promoter	682
chr6:44096301-44096500	36	0.000202828	0.00767409	Up	200	chr6	44094650	44123256	NM_001318792	TMEM63B	promoter	1750
chr6:44096301-44096500	36	0.000202828	0.00767409	Up	200	chr6	44095044	44081190	NM_001318768	MRPL14	promoter	-1356
chr6:44096301-44096500	36	0.000202828	0.00767409	Up	200	chr6	44095228	44081190	NM_032111	MRPL14	promoter	-1172
chr6:44096301-44096500	36	0.000202828	0.00767409	Up	200	chr6	44095228	44081190	NM_001318771	MRPL14	promoter	-1172
chr6:44096301-44096500	36	0.000202828	0.00767409	Up	200	chr6	44095228	44081190	NM_001318767	MRPL14	promoter	-1172
chr6:44096301-44096500	36	0.000202828	0.00767409	Up	200	chr6	44095290	44123256	NM_018426	TMEM63B	promoter	1110
chr2:111847581-111847840	36	0.000202828	0.00767409	Up	260	chr2	111490149	111875799	NM_001142807	ACOXL	intron	357561
chr4:430461-430700	36	0.000202828	0.00767409	Up	240	chr4	467998	419223	NR_002451	ABCA11P	intron	37418
chr20:21332461-21332660	36	0.000202828	0.00767409	Up	200	chr20	21283921	21370463	NM_012255	XRN2	intron	48639
chr20:21332461-21332660	36	0.000202828	0.00767409	Up	200	chr20	21284135	21370463	NM_001317960	XRN2	intron	48425
chr2:136313141-136313340	36	0.000202828	0.00767409	Up	200	chr2	136289024	136482840	NM_015361	R3HDM1	intron	24216
chr2:136313141-136313340	36	0.000202828	0.00767409	Up	200	chr2	136289024	136482840	NM_001282799	R3HDM1	intron	24216
chr8:133144421-133144620	36	0.000202828	0.00767409	Up	200	chr8	133493004	133133104	NM_004519	KCNQ3	intron	348484
chr8:133144421-133144620	36	0.000202828	0.00767409	Up	200	chr8	133459509	133133104	NM_001204824	KCNQ3	intron	314989
chr13:77458701-77458920	36	0.000202828	0.00767409	Up	220	chr13	77460540	77454303	NM_138444	KCTD12	promoter	1730
chr3:132382061-132382320	36	0.000202828	0.00767409	Up	260	chr3	132379540	132396951	NM_001320210	UBA5	intron	2650
chr3:132382061-132382320	36	0.000202828	0.00767409	Up	260	chr3	132379540	132396951	NM_001321238	UBA5	intron	2650
chr3:132382061-132382320	36	0.000202828	0.00767409	Up	260	chr3	132441303	132276981	NR_037804	NPHP3-ACAD11	intron	59113
chr20:15243721-15243920	36	0.000202828	0.00767409	Up	200	chr20	13976145	16033841	NM_080676	MACROD2	intron	1267675
chr20:15243721-15243920	36	0.000202828	0.00767409	Up	200	chr20	15177503	16033841	NM_001033087	MACROD2	intron	66317
chr11:1874861-1875140	36	0.000202828	0.00767409	Up	280	chr11	1874199	1913493	NM_002339	LSP1	promoter	801
chr3:177392181-177392400	36	0.000202828	0.00767409	Up	220	chr3	177159708	177470492	NR_047568	LINC00578	intron	232582
chr3:137799201-137799400	36	0.000202828	0.00767409	Up	200	chr3	137832322	137787824	NM_001170538	DZIP1L	intron	33022
chr5:113864121-113864320	36	0.000202828	0.00767409	Up	200	chr5	114109110	113783114	NR_130785	LOC101927078	intron	244890
chr11:111880841-111881080	36	0.000202828	0.00767409	Up	240	chr11	111895537	111935002	NM_001931	DLAT	upstream	-14577
chr3:54426961-54427200	36	0.000202828	0.00767409	Up	240	chr3	54156692	55108584	NM_018398	CACNA2D3	intron	270388
chr15:58781561-58781760	36	0.000202828	0.00767409	Up	200	chr15	58790934	58727099	NR_120338	LOC101928694	intron	9274
chr15:58781561-58781760	36	0.000202828	0.00767409	Up	200	chr15	58724174	58861073	NM_000236	LIPC	intron	57486
chr2:189869301-189869500	36	0.000202828	0.00767409	Up	200	chr2	189839098	189877472	NM_000090	COL3A1	intron	30302
chr14:91412421-91412620	36	0.000202828	0.00767409	Up	200	chr14	91526478	91334465	NM_001322237	RPS6KA5	intron	113958
chr14:91412421-91412620	36	0.000202828	0.00767409	Up	200	chr14	91526478	91334465	NM_001322238	RPS6KA5	intron	113958
chr3:131211261-131211540	36	0.000202828	0.00767409	Up	280	chr3	131221860	131181044	NM_007208	MRPL3	intron	10460
chr11:132825381-132825600	36	0.000202828	0.00767409	Up	220	chr11	132813532	132284558	NM_002545	OPCML	upstream	-11958
chr11:132825381-132825600	36	0.000202828	0.00767409	Up	220	chr11	132813532	132284558	NM_001319103	OPCML	upstream	-11958
chr11:132825381-132825600	36	0.000202828	0.00767409	Up	220	chr11	132813532	132284558	NM_001319106	OPCML	upstream	-11958
chr11:132825381-132825600	36	0.000202828	0.00767409	Up	220	chr11	132813663	132284558	NM_001319105	OPCML	upstream	-11827
chr8:98237961-98238160	36	0.000202828	0.00767409	Up	200	chr8	98458725	97964091	NR_125390	LOC101927066	intron	220665
chr1:71161301-71161500	36	0.000202828	0.00767409	Up	200	chr1	71172135	71252151	NR_125938	LOC101927244	upstream	-10735
chr9:21806181-21806400	36	0.000202828	0.00767409	Up	220	chr9	21802634	21865969	NM_002451	MTAP	intron	3656
chr2:173457201-173457400	36	0.000202828	0.00767409	Up	200	chr2	173420696	173463862	NM_001278549	PDK1	intron	36604
chr2:173457201-173457400	36	0.000202828	0.00767409	Up	200	chr2	173420696	173463862	NM_002610	PDK1	intron	36604
chr2:173457201-173457400	36	0.000202828	0.00767409	Up	200	chr2	173420696	173463862	NR_103729	PDK1	intron	36604
chr2:173457201-173457400	36	0.000202828	0.00767409	Up	200	chr2	173420100	173490351	NR_103731	PDK1	intron	37200
chr2:125362101-125362320	36	0.000202828	0.00767409	Up	220	chr2	124782863	125672954	NM_130773	CNTNAP5	intron	579347
chr11:94590781-94591000	36	0.000202828	0.00767409	Up	220	chr11	94501507	94609918	NM_130847	AMOTL1	intron	89383
chr11:94590781-94591000	36	0.000202828	0.00767409	Up	220	chr11	94501507	94609918	NM_001301007	AMOTL1	intron	89383
chr19:4423241-4423460	36	0.000202828	0.00767409	Up	220	chr19	4402659	4443394	NM_005483	CHAF1A	exon	20691
chr6:73095201-73095420	36	0.000202828	0.00767409	Up	220	chr6	72596405	73112845	NM_014989	RIMS1	intron	498905
chr6:73095201-73095420	36	0.000202828	0.00767409	Up	220	chr6	72922513	73112845	NM_001168407	RIMS1	intron	172797
chr6:73095201-73095420	36	0.000202828	0.00767409	Up	220	chr6	73076431	73112845	NM_001168411	RIMS1	intron	18879
chr6:73095201-73095420	36	0.000202828	0.00767409	Up	220	chr6	72926462	73112845	NM_001168410	RIMS1	intron	168848
chr6:73095201-73095420	36	0.000202828	0.00767409	Up	220	chr6	72922513	73112845	NM_001168408	RIMS1	intron	172797
chr6:71674261-71674500	36	0.000202828	0.00767409	Up	240	chr6	71666788	71571068	NM_080742	B3GAT2	upstream	-7592
chr17:53510881-53511080	36	0.000202828	0.00767409	Up	200	chr17	53499341	53469973	NM_012329	MMD	upstream	-11639
chr17:31489361-31489600	36	0.000202828	0.00767409	Up	240	chr17	31620006	31340105	NM_183377	ASIC2	intron	130526
chr17:31489361-31489600	36	0.000202828	0.00767409	Up	240	chr17	32483825	31340105	NM_001094	ASIC2	intron	994345
chr17:35795281-35795500	36	0.000202828	0.00767409	Up	220	chr17	35767311	35837226	NM_001488	TADA2A	intron	28079
chr17:35795281-35795500	36	0.000202828	0.00767409	Up	220	chr17	35767311	35825757	NM_133439	TADA2A	intron	28079
chr3:68838121-68838340	36	0.000202828	0.00767409	Up	220	chr3	68981761	68780914	NM_001005527	FAM19A4	intron	143531
chr3:68838121-68838340	36	0.000202828	0.00767409	Up	220	chr3	68981761	68780914	NM_182522	FAM19A4	intron	143531
chr14:35061721-35061920	36	0.000202828	0.00767409	Up	200	chr14	35099366	35030617	NM_152233	SNX6	intron	37546
chr14:35061721-35061920	36	0.000202828	0.00767409	Up	200	chr14	35099315	35030617	NM_021249	SNX6	intron	37495
chr1:170497961-170498160	36	0.000202828	0.00767409	Up	200	chr1	170501262	170522974	NM_152281	GORAB	upstream	-3202
chr1:170497961-170498160	36	0.000202828	0.00767409	Up	200	chr1	170501262	170522974	NM_001320252	GORAB	upstream	-3202
chr1:170497961-170498160	36	0.000202828	0.00767409	Up	200	chr1	170501262	170522974	NR_027397	GORAB	upstream	-3202
chr1:170497961-170498160	36	0.000202828	0.00767409	Up	200	chr1	170501262	170514929	NM_001146039	GORAB	upstream	-3202
chr1:87150741-87150940	36	0.000202828	0.00767409	Up	200	chr1	87170252	87213867	NM_001206651	SH3GLB1	upstream	-19412
chr1:87150741-87150940	36	0.000202828	0.00767409	Up	200	chr1	87170252	87213867	NM_016009	SH3GLB1	upstream	-19412
chr1:87150741-87150940	36	0.000202828	0.00767409	Up	200	chr1	87170252	87213867	NM_001206652	SH3GLB1	upstream	-19412
chr1:87150741-87150940	36	0.000202828	0.00767409	Up	200	chr1	87170252	87213867	NM_001206653	SH3GLB1	upstream	-19412
chr1:14090921-14091120	36	0.000202828	0.00767409	Up	200	chr1	14026734	14151574	NM_001135610	PRDM2	intron	64286
chr1:14090921-14091120	36	0.000202828	0.00767409	Up	200	chr1	14031349	14114574	NM_015866	PRDM2	intron	59671
chr1:14090921-14091120	36	0.000202828	0.00767409	Up	200	chr1	14031349	14151574	NM_012231	PRDM2	intron	59671
chr1:14090921-14091120	36	0.000202828	0.00767409	Up	200	chr1	14075875	14114574	NM_001007257	PRDM2	intron	15145
chrX:72292341-72292580	36	0.000202828	0.00767409	Up	240	chrX	72300005	72304474	NR_110398	PABPC1L2B-AS1	upstream	-7545
chr22:20370361-20370580	36	0.000202828	0.00767409	Up	220	chr22	20377668	20380440	NM_001242313	TMEM191B	upstream	-7198
chr21:27040861-27041080	36	0.000202828	0.00767409	Up	220	chr21	27011593	27086885	NM_001270408	JAM2	intron	29377
chr21:27040861-27041080	36	0.000202828	0.00767409	Up	220	chr21	27011593	27089874	NM_021219	JAM2	intron	29377
chr21:27040861-27041080	36	0.000202828	0.00767409	Up	220	chr21	27011593	27089874	NM_001270407	JAM2	intron	29377
chr21:27040861-27041080	36	0.000202828	0.00767409	Up	220	chr21	27011593	27089874	NR_072999	JAM2	intron	29377
chr9:139235901-139236140	36	0.000202828	0.00767409	Up	240	chr9	139247508	139254057	NM_001145639	GPSM1	upstream	-11488
chr9:139235901-139236140	36	0.000202828	0.00767409	Up	240	chr9	139221779	139216997	NR_026964	DKFZP434A062	upstream	-14241
chr2:44774941-44775180	36	0.000202828	0.00767409	Up	240	chr2	44776659	44776629	NR_039629	MIR548AD	promoter	1599
chr8:42915281-42915540	36	0.000202828	0.00767409	Up	260	chr8	42911441	42940932	NM_002027	FNTA	intron	3969
chr8:42915281-42915540	36	0.000202828	0.00767409	Up	260	chr8	42911441	42940932	NR_033698	FNTA	intron	3969
chr2:232075501-232075700	36	0.000202828	0.00767409	Up	200	chr2	232070912	232240590	NM_001271466	ARMC9	intron	4688
chr2:232075501-232075700	36	0.000202828	0.00767409	Up	200	chr2	232063259	232209914	NM_025139	ARMC9	intron	12341
chr2:232075501-232075700	36	0.000202828	0.00767409	Up	200	chr2	232063259	232209914	NM_001291656	ARMC9	intron	12341
chr1:12818761-12818980	36	0.000202828	0.00767409	Up	220	chr1	12834990	12838048	NM_001080830	PRAMEF12	upstream	-16120
chr5:61903901-61904100	36	0.000202828	0.00767409	Up	200	chr5	61874561	61924416	NR_073584	IPO11-LRRC70	intron	29439
chr5:61903901-61904100	36	0.000202828	0.00767409	Up	200	chr5	61714710	61924416	NM_001134779	IPO11	intron	189290
chr1:66420861-66421100	36	0.000202828	0.00767409	Up	240	chr1	66258192	66840262	NM_001037341	PDE4B	intron	162788
chr1:66420861-66421100	36	0.000202828	0.00767409	Up	240	chr1	66258192	66840262	NM_001297440	PDE4B	intron	162788
chr1:66420861-66421100	36	0.000202828	0.00767409	Up	240	chr1	66378927	66840262	NM_001297441	PDE4B	intron	42053
chr1:66420861-66421100	36	0.000202828	0.00767409	Up	240	chr1	66258855	66840262	NM_002600	PDE4B	intron	162125
chr12:49088021-49088220	36	0.000202828	0.00767409	Up	200	chr12	49076035	49046994	NM_017822	KANSL2	upstream	-12085
chr5:123603761-123603980	36	0.000202828	0.00767409	Up	220	chr5	123774213	123395486	NR_125774	LINC01170	intron	170343
chr19:56412821-56413020	36	0.000202828	0.00767409	Up	200	chr19	56443702	56407310	NM_176810	NLRP13	intron	30782
chr19:56412821-56413020	36	0.000202828	0.00767409	Up	200	chr19	56443702	56403057	NM_001321057	NLRP13	intron	30782
chr11:64938841-64939060	36	0.000202828	0.00767409	Up	220	chr11	64937706	64940688	NM_001008778	SPDYC	promoter	1244
chr18:2962361-2962600	36	0.000202828	0.00767409	Up	240	chr18	2946621	2943212	NR_026659	LOC727896	upstream	-15859
chr2:113822681-113822880	36	0.000202828	0.00767409	Up	200	chr2	113829894	113833427	NM_032556	IL1F10	upstream	-7114
chr2:113822681-113822880	36	0.000202828	0.00767409	Up	200	chr2	113810444	113779667	NM_014438	IL36B	upstream	-12336
chr2:113822681-113822880	36	0.000202828	0.00767409	Up	200	chr2	113825546	113833427	NM_173161	IL1F10	upstream	-2766
chr2:113822681-113822880	36	0.000202828	0.00767409	Up	200	chr2	113810444	113785009	NM_173178	IL36B	upstream	-12336
chr22:17080741-17081000	36	0.000202828	0.00767409	Up	260	chr22	17082800	17129720	NR_001591	TPTEP1	promoter	-1930
chr1:220146421-220146640	36	0.000202828	0.00767409	Up	220	chr1	220220000	220141941	NM_004446	EPRS	intron	73470
chr1:220146421-220146640	36	0.000202828	0.00767409	Up	220	chr1	220046618	220292777	NR_002753	RNU5F-1	intron	99912
chr20:31050381-31050580	36	0.000202828	0.00767409	Up	200	chr20	31071385	31030861	NM_080616	NOL4L	intron	20905
chr20:31050381-31050580	36	0.000202828	0.00767409	Up	200	chr20	31172875	31030861	NM_001256798	NOL4L	intron	122395
chr4:77459721-77459960	36	0.000202828	0.00767409	Up	240	chr4	77356252	77704405	NM_020859	SHROOM3	intron	103588
chrX:51555701-51555920	36	0.000202828	0.00767409	Up	220	chrX	51546154	51645450	NM_001005332	MAGED1	intron	9656
chr2:17758321-17758520	36	0.000202828	0.00767409	Up	200	chr2	17721806	17837706	NM_003385	VSNL1	intron	36614
chr20:58180281-58180500	36	0.000202828	0.00767409	Up	220	chr20	58179601	58422766	NM_080672	PHACTR3	promoter	789
chr2:20539221-20539420	36	0.000202828	0.00767409	Up	200	chr2	20527147	20448452	NM_001282791	PUM2	upstream	-12173
chr2:20539221-20539420	36	0.000202828	0.00767409	Up	200	chr2	20527147	20448452	NM_001282790	PUM2	upstream	-12173
chr19:15203801-15204060	36	0.000202828	0.00767409	Up	260	chr19	15218174	15225799	NM_033025	SYDE1	upstream	-14244
chr19:15203801-15204060	36	0.000202828	0.00767409	Up	260	chr19	15218174	15225799	NM_001300910	SYDE1	upstream	-14244
chr1:160990861-160991060	36	0.000202828	0.00767409	Up	200	chr1	160991133	160965000	NM_016946	F11R	promoter	173
chr2:210564721-210564920	36	0.000202828	0.00767409	Up	200	chr2	210444402	210598834	NM_002374	MAP2	intron	120418
chr2:210564721-210564920	36	0.000202828	0.00767409	Up	200	chr2	210444402	210598834	NM_031845	MAP2	intron	120418
chr2:210564721-210564920	36	0.000202828	0.00767409	Up	200	chr2	210444402	210598834	NM_031847	MAP2	intron	120418
chr2:210564721-210564920	36	0.000202828	0.00767409	Up	200	chr2	210288770	210598834	NM_001039538	MAP2	intron	276050
chr1:7393841-7394040	36	0.000202828	0.00767409	Up	200	chr1	6845383	7829766	NM_015215	CAMTA1	intron	548557
chr17:56200121-56200340	36	0.000202828	0.00767409	Up	220	chr17	56232514	56233447	NM_012374	OR4D1	intergenic	-32284
chr5:44626541-44626740	36	0.000202828	0.00767409	Up	200	chr5	44510384	44495245	NR_131946	BRCAT107	intergenic	-116256
chr11:97003441-97003680	36	0.000202828	0.00767409	Up	240	chr11	96241588	96247914	NR_135097	LOC105369443	intergenic	761972
chr12:39319821-39320040	36	0.000202828	0.00767409	Up	220	chr12	39299420	39046001	NM_153634	CPNE8	intergenic	-20510
chr5:122531501-122531760	36	0.000202828	0.00767409	Up	260	chr5	122424840	122523745	NM_001136239	PRDM6	intergenic	106790
chr1:195688141-195688360	36	0.000202828	0.00767409	Up	220	chr1	196551611	196551542	NR_039888	MIR4735	intergenic	863361
chr4:123460761-123460960	36	0.000202828	0.00767409	Up	200	chr4	123540137	123610311	NR_104126	IL21-AS1	intergenic	-79277
chr12:4674941-4675140	36	0.000202828	0.00767409	Up	200	chr12	4699237	4723054	NM_003845	DYRK4	intergenic	-24197
chr12:4674941-4675140	36	0.000202828	0.00767409	Up	200	chr12	4699237	4706339	NR_104115	DYRK4	intergenic	-24197
chr2:177098261-177098460	36	0.000202828	0.00767409	Up	200	chr2	177134122	177202753	NM_006554	MTX2	intergenic	-35762
chr2:177098261-177098460	36	0.000202828	0.00767409	Up	200	chr2	177134122	177202753	NM_001006635	MTX2	intergenic	-35762
chr2:177098261-177098460	36	0.000202828	0.00767409	Up	200	chr2	177134122	177202753	NM_001319098	MTX2	intergenic	-35762
chr2:177098261-177098460	36	0.000202828	0.00767409	Up	200	chr2	177134122	177202753	NM_001319097	MTX2	intergenic	-35762
chr3:186407981-186408200	36	0.000202828	0.00767409	Up	220	chr3	186383740	186396029	NM_000412	HRG	intergenic	24350
chr12:74417681-74417900	36	0.000202828	0.00767409	Up	220	chr12	74686411	74526955	NR_038300	LOC100507377	intergenic	268621
chr11:85819981-85820180	36	0.000202828	0.00767409	Up	200	chr11	85780923	85668213	NM_001206947	PICALM	intergenic	-39157
chr1:20437241-20437460	36	0.000202828	0.00767409	Up	220	chr1	20446059	20439142	NM_012400	PLA2G2D	intergenic	8709
chr1:20437241-20437460	36	0.000202828	0.00767409	Up	220	chr1	20446059	20439142	NM_001271814	PLA2G2D	intergenic	8709
chr11:109058901-109059100	36	0.000202828	0.00767409	Up	200	chr11	109292845	109299893	NM_207645	C11orf87	intergenic	-233845
chr10:36248981-36249220	36	0.000202828	0.00767409	Up	240	chr10	36067229	36089848	NR_110138	PCAT5	intergenic	181871
chr2:2494141-2494340	36	0.000202828	0.00767409	Up	200	chr2	2335085	1792884	NM_015025	MYT1L	intergenic	-159155
chr2:2494141-2494340	36	0.000202828	0.00767409	Up	200	chr2	2335085	1792884	NM_001303052	MYT1L	intergenic	-159155
chr3:82351041-82351260	36	0.000202828	0.00767409	Up	220	chr3	81810950	81538849	NM_000158	GBE1	intergenic	-540200
chr11:49938581-49938780	36	0.000202828	0.00767409	Up	200	chr11	49973942	49974971	NM_001001955	OR4C13	intergenic	-35262
chr11:103501041-103501260	36	0.000202828	0.00767409	Up	220	chr11	103720633	103720708	NR_039842	MIR4693	intergenic	-219483
chr11:107029561-107029760	36	0.000202828	0.00767409	Up	200	chr11	106889171	106544737	NM_000855	GUCY1A2	intergenic	-140489
chr11:107029561-107029760	36	0.000202828	0.00767409	Up	200	chr11	106889171	106544737	NM_001256424	GUCY1A2	intergenic	-140489
chr4:168446281-168446480	36	0.000202828	0.00767409	Up	200	chr4	168155741	167675236	NM_001204358	SPOCK3	intergenic	-290639
chr4:168446281-168446480	36	0.000202828	0.00767409	Up	200	chr4	168155741	167654535	NM_001040159	SPOCK3	intergenic	-290639
chr4:168446281-168446480	36	0.000202828	0.00767409	Up	200	chr4	168155741	167654535	NM_001204356	SPOCK3	intergenic	-290639
chr4:168446281-168446480	36	0.000202828	0.00767409	Up	200	chr4	168155741	167654535	NM_001204354	SPOCK3	intergenic	-290639
chr4:168446281-168446480	36	0.000202828	0.00767409	Up	200	chr4	168155741	167654535	NM_016950	SPOCK3	intergenic	-290639
chr4:168446281-168446480	36	0.000202828	0.00767409	Up	200	chr4	168155741	167654535	NM_001251967	SPOCK3	intergenic	-290639
chr4:168446281-168446480	36	0.000202828	0.00767409	Up	200	chr4	168155741	167654535	NM_001204352	SPOCK3	intergenic	-290639
chr4:168446281-168446480	36	0.000202828	0.00767409	Up	200	chr4	168155741	167654535	NM_001204355	SPOCK3	intergenic	-290639
chr12:58625381-58625600	36	0.000202828	0.00767409	Up	220	chr12	58481674	58487143	NR_135022	LOC105369785	intergenic	143816
chr15:32271781-32272000	36	0.000202828	0.00767409	Up	220	chr15	32322685	32462384	NM_000746	CHRNA7	intergenic	-50795
chr15:32271781-32272000	36	0.000202828	0.00767409	Up	220	chr15	32322685	32462384	NM_001190455	CHRNA7	intergenic	-50795
chr15:32271781-32272000	36	0.000202828	0.00767409	Up	220	chr15	32322685	32462384	NR_046324	CHRNA7	intergenic	-50795
chr5:67185261-67185480	36	0.000202828	0.00767409	Up	220	chr5	67089040	67096886	NR_130779	LOC101928858	intergenic	96330
chr2:173100181-173100400	36	0.000202828	0.00767409	Up	220	chr2	172967733	172974710	NR_126376	DLX2-AS1	intergenic	132557
chr9:13790241-13790460	36	0.000202828	0.00767409	Up	220	chr9	13927969	13945606	NR_038194	LINC00583	intergenic	-137619
chr16:87131521-87131720	36	0.000202828	0.00767409	Up	200	chr16	87091389	87097597	NR_126008	LOC440390	intergenic	40231
chr13:31908141-31908360	36	0.000202828	0.00767409	Up	220	chr13	31774111	31906411	NM_194318	B3GLCT	intergenic	134139
chr4:27125081-27125280	36	0.000202828	0.00767409	Up	200	chr4	27219100	27283847	NR_125921	LOC101929199	intergenic	-93920
chr12:55924341-55924540	36	0.000202828	0.00767409	Up	200	chr12	55945010	55945940	NM_001005494	OR6C4	intergenic	-20570
chr9:22409161-22409360	36	0.000202828	0.00767409	Up	200	chr9	22446839	22452472	NM_022160	DMRTA1	intergenic	-37579
chr3:47584421-47584620	36	0.000202828	0.00767409	Up	200	chr3	47555199	47537129	NM_001031703	ELP6	intergenic	-29321
chr1:192868181-192868400	36	0.000202828	0.00767409	Up	220	chr1	192917387	192904873	NR_126003	LINC01032	intergenic	49097
chr1:165002381-165002580	36	0.000202828	0.00767409	Up	200	chr1	164743878	164738352	NR_038072	LOC100505795	intergenic	-258602
chr14:45230201-45230460	36	0.000202828	0.00767409	Up	260	chr14	45366506	45376460	NM_001017923	C14orf28	intergenic	-136176
chr16:85962681-85962960	36	0.000202828	0.00767409	Up	280	chr16	85951952	85952022	NR_106832	MIR6774	intergenic	10868
chr2:117612701-117612900	36	0.000202828	0.00767409	Up	200	chr2	118572254	118589953	NM_006773	DDX18	intergenic	-959454
chr5:101487341-101487640	36	0.000202828	0.00767409	Up	300	chr5	101632253	101569691	NM_180991	SLCO4C1	intergenic	144763
chr7:45421461-45421660	36	0.000202828	0.00767409	Up	200	chr7	45613738	45704271	NM_001281768	ADCY1	intergenic	-192178
chr10:119473781-119474000	36	0.000202828	0.00767409	Up	220	chr10	119304579	119243803	NR_002791	EMX2OS	intergenic	-169311
chr2:176586061-176586260	36	0.000202828	0.00767409	Up	200	chr2	176867073	176788619	NM_030650	KIAA1715	intergenic	280913
chr2:176586061-176586260	36	0.000202828	0.00767409	Up	200	chr2	176867073	176788619	NM_001305011	KIAA1715	intergenic	280913
chr2:176586061-176586260	36	0.000202828	0.00767409	Up	200	chr2	176867073	176788619	NM_001305008	KIAA1715	intergenic	280913
chr2:176586061-176586260	36	0.000202828	0.00767409	Up	200	chr2	176867073	176788619	NM_001305009	KIAA1715	intergenic	280913
chr2:176586061-176586260	36	0.000202828	0.00767409	Up	200	chr2	176867073	176788619	NM_001305010	KIAA1715	intergenic	280913
chr5:174611241-174611440	36	0.000202828	0.00767409	Up	200	chr5	174422734	174346084	NR_046113	FLJ16171	intergenic	-188606
chrX:27968341-27968540	36	0.000202828	0.00767409	Up	200	chrX	27999566	27996109	NM_001017930	DCAF8L1	intergenic	31126
chr4:36179681-36179900	36	0.000202828	0.00767409	Up	220	chr4	36245737	36275837	NR_122079	LOC439933	intergenic	-65947
chr2:176440921-176441120	36	0.000202828	0.00767409	Up	200	chr2	176046490	176040985	NM_001190329	ATP5G3	intergenic	-394530
chr2:176440921-176441120	36	0.000202828	0.00767409	Up	200	chr2	176046490	176040985	NM_001689	ATP5G3	intergenic	-394530
chr11:126314881-126315100	36	0.000202828	0.00767409	Up	220	chr11	126276076	126284536	NM_001254759	ST3GAL4	intergenic	38914
chr9:44746881-44747100	36	0.000202828	0.00767409	Up	220	chr9	44990235	44991492	NR_027421	FAM27C	intergenic	-243245
chr16:18731421-18731660	36	0.000202828	0.00767409	Up	240	chr16	18801656	18794276	NM_001030009	RPS15A	intergenic	70116
chr16:18731421-18731660	36	0.000202828	0.00767409	Up	240	chr16	18801656	18794276	NM_001019	RPS15A	intergenic	70116
chr8:20454781-20455040	36	0.000202828	0.00767409	Up	260	chr8	20133283	20147969	NR_047509	LZTS1-AS1	intergenic	321627
chr18:41624701-41624900	36	0.000202828	0.00767409	Up	200	chr18	42111662	41903399	NR_110792	LINC01478	intergenic	486862
chr2:117369341-117369580	36	0.000202828	0.00767409	Up	240	chr2	118572254	118589953	NM_006773	DDX18	intergenic	-1202794
chr6:91887941-91888140	36	0.000202828	0.00767409	Up	200	chr6	92231377	92231455	NR_039786	MIR4643	intergenic	-343337
chrX:68786421-68786640	36	0.000202828	0.00767409	Up	220	chrX	68835910	69080895	NM_001005613	EDA	intergenic	-49380
chrX:68786421-68786640	36	0.000202828	0.00767409	Up	220	chrX	68835910	69080895	NM_001005610	EDA	intergenic	-49380
chrX:68786421-68786640	36	0.000202828	0.00767409	Up	220	chrX	68835910	69259321	NM_001005612	EDA	intergenic	-49380
chrX:68786421-68786640	36	0.000202828	0.00767409	Up	220	chrX	68835910	69259321	NM_001399	EDA	intergenic	-49380
chrX:68786421-68786640	36	0.000202828	0.00767409	Up	220	chrX	68835910	69259321	NM_001005609	EDA	intergenic	-49380
chr4:56303601-56303840	36	0.000202828	0.00767409	Up	240	chr4	56262079	56292342	NM_018475	TMEM165	intergenic	41641
chr4:56303601-56303840	36	0.000202828	0.00767409	Up	240	chr4	56262079	56292342	NR_073070	TMEM165	intergenic	41641
chr2:154459041-154459240	36	0.000202828	0.00767409	Up	200	chr2	154335322	154333851	NM_019845	RPRM	intergenic	-123818
chr17:67928341-67928560	36	0.000202828	0.00767409	Up	220	chr17	67957847	67979685	NR_110875	LINC01497	intergenic	-29397
chr17:67928341-67928560	36	0.000202828	0.00767409	Up	220	chr17	67957847	67979685	NR_110874	LINC01497	intergenic	-29397
chr11:30141821-30142020	36	0.000202828	0.00767409	Up	200	chr11	30038577	30031287	NM_002233	KCNA4	intergenic	-103343
chr22:19585541-19585740	36	0.000202828	0.00767409	Up	200	chr22	19554362	19553652	NR_024381	LINC00895	intergenic	-31278
chr10:57396101-57396300	36	0.000202828	0.00767409	Up	200	chr10	57358749	57360487	NM_001190478	MTRNR2L5	intergenic	37451
chr6:72484401-72484620	36	0.000202828	0.00767409	Up	220	chr6	72596405	73112845	NM_014989	RIMS1	intergenic	-111895
chr7:27539501-27539740	36	0.000202828	0.00767409	Up	240	chr7	27655592	27667111	NR_122123	TSL	intergenic	-115972
chr7:27539501-27539740	36	0.000202828	0.00767409	Up	240	chr7	27655592	27667111	NR_122122	TSL	intergenic	-115972
chr6:57940861-57941100	36	0.000202828	0.00767409	Up	240	chr6	58263207	58234830	NR_132999	GUSBP4	intergenic	322227
chr6:57940861-57941100	36	0.000202828	0.00767409	Up	240	chr6	58263207	58246158	NR_133000	GUSBP4	intergenic	322227
chr21:29674721-29674920	36	0.000202828	0.00767409	Up	200	chr21	29600986	29488412	NR_126012	LOC101927973	intergenic	-73834
chr8:89472901-89473100	36	0.000202828	0.00767409	Up	200	chr8	89339717	89049459	NM_005941	MMP16	intergenic	-133283
chr3:94136081-94136320	36	0.000202828	0.00767409	Up	240	chr3	94309676	94309655	NR_106788	MIR6730	intergenic	173476
chr6:51368861-51369120	36	0.000202828	0.00767409	Up	260	chr6	51486667	51487375	NR_125840	LOC101927082	intergenic	-117677
chr10:152261-152460	36	0.000202828	0.00767409	Up	200	chr10	180404	300577	NM_006624	ZMYND11	intergenic	-28044
chr12:14266541-14266740	36	0.000202828	0.00767409	Up	200	chr12	14133022	13714409	NM_000834	GRIN2B	intergenic	-133618
chr2:164849041-164849240	36	0.000202828	0.00767409	Up	200	chr2	164592517	164461461	NM_001321825	FIGN	intergenic	-256623
chr2:164849041-164849240	36	0.000202828	0.00767409	Up	200	chr2	164592517	164461461	NM_018086	FIGN	intergenic	-256623
chr20:59186461-59186660	36	0.000202828	0.00767409	Up	200	chr20	59139619	59139683	NR_039653	MIR548AG2	intergenic	46941
chr2:227203641-227203880	36	0.000202828	0.00767409	Up	240	chr2	227007509	227044778	NR_046102	LOC646736	intergenic	196251
chr9:71880621-71880920	36	0.000202828	0.00767409	Up	300	chr9	71921972	71911596	NR_047671	BANCR	intergenic	41202
[truncated: 42,963 more rows]

## Sheet: down.TET3-KO+PQ_vs_Cas9+PQ
Down-regulated hydromethylated sites between the TET3-KO+PQ group and the Cas9+PQ group
Genomic_position	Fold change	P-value	FDR	Regulation	Length	chr	tss	tts	RefSeq_name	GeneSymbol	Peak_classification	Peak_To_TSS
chr7:141073361-141073920	-86.1	1.83803e-07	0.000412476	Down	560	chr7	140774031	141180179	NM_001195278	TMEM178B	intron	299609
chr7:88223721-88224200	-77.7	5.26437e-07	0.000821302	Down	480	chr7	88388681	88966371	NM_181646	ZNF804B	intergenic	-164721
chr1:113022661-113022980	-77.6	2.88878e-05	0.00370202	Down	320	chr1	113004455	113004391	NR_036210	MIR4256	upstream	-18365
chr20:3972561-3972900	-76.9	6.45005e-05	0.00519383	Down	340	chr20	3996238	3907955	NM_001134337	RNF24	intron	23508
chr20:3972561-3972900	-76.9	6.45005e-05	0.00519383	Down	340	chr20	3996238	3907955	NM_001134338	RNF24	intron	23508
chr20:3972561-3972900	-76.9	6.45005e-05	0.00519383	Down	340	chr20	3996238	3907955	NM_001321749	RNF24	intron	23508
chr20:3972561-3972900	-76.9	6.45005e-05	0.00519383	Down	340	chr20	3996238	3907955	NM_007219	RNF24	intron	23508
chr5:40799661-40799900	-73.4	0.000227516	0.00826852	Down	240	chr5	40798297	40759480	NM_206907	PRKAA1	promoter	-1483
chr5:40799661-40799900	-73.4	0.000227516	0.00826852	Down	240	chr5	40798297	40759480	NM_006251	PRKAA1	promoter	-1483
chr2:47997621-47998020	-73.1	1.62053e-06	0.00131921	Down	400	chr2	48010220	48034092	NM_001281492	MSH6	upstream	-12400
chr2:47997621-47998020	-73.1	1.62053e-06	0.00131921	Down	400	chr2	48010220	48034092	NM_001281493	MSH6	upstream	-12400
chr2:47997621-47998020	-73.1	1.62053e-06	0.00131921	Down	400	chr2	48010220	48034092	NM_000179	MSH6	upstream	-12400
chr2:47997621-47998020	-73.1	1.62053e-06	0.00131921	Down	400	chr2	48011093	48034092	NM_001281494	MSH6	upstream	-13273
chr5:9916901-9917140	-72.2	0.000110129	0.00699304	Down	240	chr5	9903936	9641426	NR_027112	LOC285692	upstream	-13084
chr7:91559641-91559980	-71.3	0.000164862	0.00767409	Down	340	chr7	91570188	91739987	NM_005751	AKAP9	upstream	-10378
chr7:91559641-91559980	-71.3	0.000164862	0.00767409	Down	340	chr7	91570188	91739987	NM_147185	AKAP9	upstream	-10378
chr8:98566501-98566820	-70	1.02548e-05	0.00277139	Down	320	chr8	98656406	98742488	NM_178812	MTDH	intergenic	-89746
chr8:124727341-124727780	-67.9	3.94579e-06	0.00186513	Down	440	chr8	124749666	124693033	NM_004306	ANXA13	intron	22106
chr8:124727341-124727780	-67.9	3.94579e-06	0.00186513	Down	440	chr8	124749666	124693033	NM_001003954	ANXA13	intron	22106
chr1:15807441-15807740	-67.8	0.000131058	0.00767409	Down	300	chr1	15802595	15817895	NM_015849	CELA2B	intron	4995
chr20:52985821-52986080	-67.8	0.000131058	0.00767409	Down	260	chr20	53092010	53111693	NM_001294161	DOK5	intergenic	-106060
chr20:52985821-52986080	-67.8	0.000131058	0.00767409	Down	260	chr20	53092010	53267710	NM_018431	DOK5	intergenic	-106060
chr11:50690601-50690960	-67.3	0.000241637	0.00865611	Down	360	chr11	50368317	50379802	NR_024504	LOC646813	intergenic	322463
chr19:16086141-16086500	-65.8	8.76352e-06	0.00270994	Down	360	chr19	16059817	16060768	NM_001004465	OR10H4	intergenic	26503
chr19:17831141-17831520	-65.4	2.24358e-05	0.00361869	Down	380	chr19	17830964	17845324	NM_001308363	MAP1S	promoter	366
chr19:17831141-17831520	-65.4	2.24358e-05	0.00361869	Down	380	chr19	17830260	17845324	NM_018174	MAP1S	promoter	1070
chr20:23607801-23608140	-65	6.31508e-05	0.00519383	Down	340	chr20	23618685	23608533	NM_001288614	CST3	intergenic	10715
chr20:23607801-23608140	-65	6.31508e-05	0.00519383	Down	340	chr20	23618685	23614293	NM_000099	CST3	intergenic	10715
chr5:21519481-21519780	-64.7	9.89444e-06	0.00277139	Down	300	chr5	21459588	21589481	NR_027026	GUSBP1	intron	60042
chr5:34836321-34836600	-64	0.000527881	0.0114749	Down	280	chr5	34839728	34900606	NM_001317949	TTC23L	upstream	-3268
chr5:34836321-34836600	-64	0.000527881	0.0114749	Down	280	chr5	34839268	34899564	NM_144725	TTC23L	upstream	-2808
chr3:15498781-15499020	-63.3	0.000798934	0.0146661	Down	240	chr3	15540379	15491639	NM_080538	COLQ	intron	41479
chr3:15498781-15499020	-63.3	0.000798934	0.0146661	Down	240	chr3	15563258	15491639	NM_005677	COLQ	intron	64358
chr3:15498781-15499020	-63.3	0.000798934	0.0146661	Down	240	chr3	15563258	15491639	NM_080539	COLQ	intron	64358
chr5:22319861-22320220	-62.4	0.000354763	0.011128	Down	360	chr5	22853731	21750974	NM_004061	CDH12	intron	533691
chr9:109619641-109619960	-62.4	0.000611139	0.0125175	Down	320	chr9	109625377	109773796	NM_021224	ZNF462	upstream	-5577
chr5:43320661-43320900	-61.9	0.000729922	0.0146327	Down	240	chr5	43313614	43287571	NM_002130	HMGCS1	upstream	-7166
chr5:43320661-43320900	-61.9	0.000729922	0.0146327	Down	240	chr5	43313614	43287571	NM_001098272	HMGCS1	upstream	-7166
chr5:16602121-16602460	-61.4	9.89835e-06	0.00277139	Down	340	chr5	16616034	16630078	NR_109946	LOC101929524	upstream	-13744
chr1:4557881-4558140	-61	3.14677e-05	0.00391909	Down	260	chr1	4472110	4484744	NR_027088	LOC284661	intergenic	85900
chr20:2012901-2013260	-60.7	2.29373e-05	0.00361869	Down	360	chr20	1974931	1959401	NM_001190899	PDYN	intergenic	-38149
chr20:2012901-2013260	-60.7	2.29373e-05	0.00361869	Down	360	chr20	1974931	1959401	NM_001190898	PDYN	intergenic	-38149
chr20:2012901-2013260	-60.7	2.29373e-05	0.00361869	Down	360	chr20	1974931	1959401	NM_024411	PDYN	intergenic	-38149
chr16:90147541-90147900	-60.2	3.84603e-05	0.00451557	Down	360	chr16	90142338	90122973	NM_001098173	PRDM7	upstream	-5382
chr12:49405801-49406140	-59.9	0.000690284	0.0139329	Down	340	chr12	49393088	49388932	NM_015086	DDN	upstream	-12882
chr3:54878121-54878440	-59.8	2.51612e-05	0.00361869	Down	320	chr3	54156692	55108584	NM_018398	CACNA2D3	intron	721588
chr3:69734661-69734880	-59.6	0.00094535	0.0164081	Down	220	chr3	69788585	70017488	NM_198159	MITF	intergenic	-53815
chr3:180147561-180147860	-59.6	0.000674285	0.0136395	Down	300	chr3	180131960	180140289	NR_132416	LOC100505609	intergenic	15750
chr21:18131461-18131760	-59.4	0.000621111	0.0127062	Down	300	chr21	17962556	17962645	NR_029694	MIR125B2	intergenic	169054
chr17:56321341-56321720	-59.3	2.51617e-05	0.00361869	Down	380	chr17	56315786	56345879	NM_006151	LPO	intron	5744
chr17:56321341-56321720	-59.3	2.51617e-05	0.00361869	Down	380	chr17	56315786	56345879	NM_001160102	LPO	intron	5744
chr17:56321341-56321720	-59.3	2.51617e-05	0.00361869	Down	380	chr17	56315786	56345879	NR_027647	LPO	intron	5744
chr17:18171601-18171900	-59.1	0.000544479	0.0114749	Down	300	chr17	18162230	18148130	NM_002018	FLII	upstream	-9520
chr17:18171601-18171900	-59.1	0.000544479	0.0114749	Down	300	chr17	18162230	18148130	NM_001256265	FLII	upstream	-9520
chr17:18171601-18171900	-59.1	0.000544479	0.0114749	Down	300	chr17	18161870	18148130	NM_001256264	FLII	upstream	-9880
chr3:35084021-35084400	-58.9	7.83286e-05	0.00566772	Down	380	chr3	35435515	34917288	NR_110817	LOC101928135	intron	351305
chr5:118935681-118936020	-58.8	0.000173932	0.00767409	Down	340	chr5	118965253	118971517	NM_001163991	FAM170A	intergenic	-29403
chr5:118935681-118936020	-58.8	0.000173932	0.00767409	Down	340	chr5	118965253	118971517	NM_182761	FAM170A	intergenic	-29403
chr3:8804741-8805100	-58.4	0.000799527	0.0146661	Down	360	chr3	8811300	8792094	NM_000916	OXTR	intron	6380
chr5:24927001-24927300	-58.4	0.00079772	0.0146661	Down	300	chr5	24840692	24835388	NR_037896	LOC340107	intergenic	-86458
chr12:13871221-13871540	-58.3	0.000731063	0.0146529	Down	320	chr12	14133022	13714409	NM_000834	GRIN2B	intron	261642
chr7:102158801-102159120	-58.2	6.27301e-05	0.00519383	Down	320	chr7	102158224	102123585	NM_001277335	RASA4B	promoter	-736
chr1:30629141-30629480	-58.1	3.14689e-05	0.00391909	Down	340	chr1	30510459	30486798	NR_110790	LOC101929406	intergenic	-118851
chr6:34419181-34419540	-57.7	3.14693e-05	0.00391909	Down	360	chr6	34433837	34503000	NM_020804	PACSIN1	upstream	-14477
chr7:4423701-4424060	-57.5	0.000283121	0.00950227	Down	360	chr7	4169316	4308631	NM_001079653	SDK1	intergenic	254564
chr10:94214561-94214880	-57.5	0.000283121	0.00950227	Down	320	chr10	94178417	94179363	NR_038243	MARK2P9	intergenic	36303
chr12:123300841-123301180	-57.4	3.14695e-05	0.00391909	Down	340	chr12	123319261	123342447	NM_001303099	HIP1R	upstream	-18251
chr20:19506501-19506880	-57.4	3.14695e-05	0.00391909	Down	380	chr20	19193289	19703541	NM_020689	SLC24A3	intron	313401
chr3:187068181-187068560	-57.4	2.51646e-05	0.00361869	Down	380	chr3	187086167	187089369	NM_022147	RTP4	upstream	-17797
chr1:73202801-73203160	-57.4	3.14695e-05	0.00391909	Down	360	chr1	72748277	71868624	NM_173808	NEGR1	intergenic	-454703
chr9:135583741-135584020	-57.3	0.000659737	0.0133783	Down	280	chr9	135545788	135533473	NM_001322344	DDX31	intergenic	-38092
chr9:135583741-135584020	-57.3	0.000659737	0.0133783	Down	280	chr9	135545788	135513249	NM_138620	DDX31	intergenic	-38092
chr9:135583741-135584020	-57.3	0.000659737	0.0133783	Down	280	chr9	135545788	135468383	NM_001322340	DDX31	intergenic	-38092
chr9:135583741-135584020	-57.3	0.000659737	0.0133783	Down	280	chr9	135545788	135468383	NM_001322341	DDX31	intergenic	-38092
chr9:135583741-135584020	-57.3	0.000659737	0.0133783	Down	280	chr9	135545788	135468383	NM_022779	DDX31	intergenic	-38092
chr9:135583741-135584020	-57.3	0.000659737	0.0133783	Down	280	chr9	135545788	135468383	NR_136309	DDX31	intergenic	-38092
chr18:57472241-57472560	-57.2	0.000212148	0.00778925	Down	320	chr18	57567191	57571538	NM_021127	PMAIP1	intergenic	-94791
chr14:55848921-55849300	-57	6.27309e-05	0.00519383	Down	380	chr14	55878576	55833108	NM_014924	ATG14	intron	29466
chr5:35122481-35122740	-56.9	0.000240812	0.00863082	Down	260	chr5	35118224	35048860	NM_001204318	PRLR	upstream	-4386
chr5:35122481-35122740	-56.9	0.000240812	0.00863082	Down	260	chr5	35118224	35048860	NR_037910	PRLR	upstream	-4386
chr5:35122481-35122740	-56.9	0.000240812	0.00863082	Down	260	chr5	35118224	35048860	NM_001204317	PRLR	upstream	-4386
chr5:35122481-35122740	-56.9	0.000240812	0.00863082	Down	260	chr5	35118224	35048860	NM_001204316	PRLR	upstream	-4386
chr5:35122481-35122740	-56.9	0.000240812	0.00863082	Down	260	chr5	35118224	35065190	NM_001204315	PRLR	upstream	-4386
chr5:35122481-35122740	-56.9	0.000240812	0.00863082	Down	260	chr5	35118224	35055801	NM_001204314	PRLR	upstream	-4386
chr14:103965941-103966260	-56.9	0.000240812	0.00863082	Down	320	chr14	103851700	103970166	NM_002376	MARK3	intron	114400
chr14:103965941-103966260	-56.9	0.000240812	0.00863082	Down	320	chr14	103851700	103970166	NM_001128921	MARK3	intron	114400
chr14:103965941-103966260	-56.9	0.000240812	0.00863082	Down	320	chr14	103851700	103970166	NM_001128918	MARK3	intron	114400
chr14:103965941-103966260	-56.9	0.000240812	0.00863082	Down	320	chr14	103851700	103970166	NM_001128919	MARK3	intron	114400
chr14:103965941-103966260	-56.9	0.000240812	0.00863082	Down	320	chr14	103851700	103970166	NM_001128920	MARK3	intron	114400
chr16:11665461-11665740	-56.8	0.00100915	0.0169006	Down	280	chr16	11681322	11641577	NR_024320	LITAF	intron	15722
chr16:11665461-11665740	-56.8	0.00100915	0.0169006	Down	280	chr16	11680229	11641577	NM_004862	LITAF	intron	14629
chr16:11665461-11665740	-56.8	0.00100915	0.0169006	Down	280	chr16	11680806	11641577	NM_001136473	LITAF	intron	15206
chr16:11665461-11665740	-56.8	0.00100915	0.0169006	Down	280	chr16	11680806	11641577	NM_001136472	LITAF	intron	15206
chr5:7654141-7654420	-56.8	0.00158449	0.0198457	Down	280	chr5	7396342	7830194	NM_020546	ADCY2	intron	257938
chr3:67042761-67043000	-56.8	0.00100915	0.0169006	Down	240	chr3	67048726	67061632	NM_032505	KBTBD8	upstream	-5846
chr17:26272021-26272240	-56.7	0.00117633	0.0169006	Down	220	chr17	26220409	26205339	NM_001076680	LYRM9	intergenic	-51721
chr5:138967641-138967960	-56.6	0.000104612	0.00670667	Down	320	chr5	138940750	139008018	NM_181838	UBE2D2	intron	27050
chr5:138967641-138967960	-56.6	0.000104612	0.00670667	Down	320	chr5	138940750	139008018	NM_003339	UBE2D2	intron	27050
chr20:31668661-31668960	-56.5	6.27313e-05	0.00519383	Down	300	chr20	31669317	31699557	NM_182519	BPIFB4	promoter	-507
chr5:46342701-46343040	-56.5	6.27313e-05	0.00519383	Down	340	chr5	45696220	45255051	NM_021072	HCN1	intergenic	-646650
chr5:23553301-23553580	-56.5	6.27313e-05	0.00519383	Down	280	chr5	23507763	23528193	NM_001310214	PRDM9	intergenic	45677
chr20:16052441-16052800	-56.5	3.14703e-05	0.00391909	Down	360	chr20	15966527	15872978	NR_130924	LOC613266	intergenic	-86093
chr16:33068021-33068220	-56.3	0.00136426	0.0180512	Down	200	chr16	33205582	33208179	NM_001099687	TP53TG3B	intergenic	-137462
chr16:33068021-33068220	-56.3	0.00136426	0.0180512	Down	200	chr16	33205582	33208179	NM_016212	TP53TG3	intergenic	-137462
chr16:33068021-33068220	-56.3	0.00136426	0.0180512	Down	200	chr16	33205582	33208179	NR_110910	TP53TG3	intergenic	-137462
chr16:33068021-33068220	-56.3	0.00136426	0.0180512	Down	200	chr16	33205582	33208179	NR_110897	TP53TG3B	intergenic	-137462
chr16:33068021-33068220	-56.3	0.00136426	0.0180512	Down	200	chr16	33205582	33208179	NR_110911	TP53TG3B	intergenic	-137462
chr16:33068021-33068220	-56.3	0.00136426	0.0180512	Down	200	chr16	33205582	33208179	NR_110886	TP53TG3	intergenic	-137462
chr3:196728441-196728740	-56.2	0.00048116	0.011178	Down	300	chr3	196729776	196731615	NR_038285	MFI2-AS1	promoter	-1186
chr7:157087941-157088220	-56.2	0.000656749	0.0133227	Down	280	chr7	157129709	157179018	NM_005494	DNAJB6	intergenic	-41629
chr10:55504301-55504620	-56.1	6.27317e-05	0.00519383	Down	320	chr10	56245989	56415811	NR_134503	LOC105378311	intergenic	-741529
chr1:53417441-53417740	-56.1	6.27317e-05	0.00519383	Down	300	chr1	53405985	53406085	NR_039972	MIR1273G	intergenic	11605
chr17:920501-920700	-55.9	0.00162182	0.0202725	Down	200	chr17	1029900	906757	NM_001322840	ABR	intron	109300
chr17:920501-920700	-55.9	0.00162182	0.0202725	Down	200	chr17	1012340	906757	NM_001092	ABR	intron	91740
chr17:920501-920700	-55.9	0.00162182	0.0202725	Down	200	chr17	1083268	906757	NM_021962	ABR	intron	162668
chr17:920501-920700	-55.9	0.00162182	0.0202725	Down	200	chr17	982386	906757	NM_001282149	ABR	intron	61786
chr17:920501-920700	-55.9	0.00162182	0.0202725	Down	200	chr17	935081	906757	NM_001256847	ABR	intron	14481
chr17:920501-920700	-55.9	0.00162182	0.0202725	Down	200	chr17	1090616	906757	NM_001159746	ABR	intron	170016
chr17:920501-920700	-55.9	0.00162182	0.0202725	Down	200	chr17	1132974	906757	NM_001322841	ABR	intron	212374
chr9:110629481-110629780	-55.8	6.2732e-05	0.00519383	Down	300	chr9	110252001	110247132	NM_004235	KLF4	intergenic	-377629
chr9:110629481-110629780	-55.8	6.2732e-05	0.00519383	Down	300	chr9	110252001	110247137	NM_001314052	KLF4	intergenic	-377629
chr8:118324401-118324660	-55.8	3.14711e-05	0.00391909	Down	260	chr8	118147336	118188953	NM_001172814	SLC30A8	intergenic	177194
chr8:118324401-118324660	-55.8	3.14711e-05	0.00391909	Down	260	chr8	118147336	118188953	NM_173851	SLC30A8	intergenic	177194
chr5:62268941-62269260	-55.8	0.000648984	0.0131762	Down	320	chr5	61874561	61924416	NR_073584	IPO11-LRRC70	intergenic	394539
chr5:62268941-62269260	-55.8	0.000648984	0.0131762	Down	320	chr5	61874561	61877275	NM_181506	LRRC70	intergenic	394539
chr2:43303321-43303620	-55.8	0.000648984	0.0131762	Down	300	chr2	43266682	43254991	NR_110585	LOC102723854	intergenic	-36788
chr2:102237961-102238220	-55.7	0.000950303	0.0164847	Down	260	chr2	102314164	102511152	NM_001242560	MAP4K4	intergenic	-76074
chr2:102237961-102238220	-55.7	0.000950303	0.0164847	Down	260	chr2	102314164	102511152	NM_004834	MAP4K4	intergenic	-76074
chr2:102237961-102238220	-55.7	0.000950303	0.0164847	Down	260	chr2	102314164	102511152	NM_145686	MAP4K4	intergenic	-76074
chr7:84400301-84400540	-55.7	0.00117682	0.0169006	Down	240	chr7	84161791	84213634	NR_110080	LOC101927378	intergenic	238629
chr7:84400301-84400540	-55.7	0.00117682	0.0169006	Down	240	chr7	84161791	84204159	NR_110079	LOC101927378	intergenic	238629
chr3:51283301-51283600	-55.6	0.000487418	0.0113053	Down	300	chr3	50712671	51421629	NM_004947	DOCK3	intron	570779
chr9:138452521-138452780	-55.4	0.000867185	0.0153695	Down	260	chr9	138453601	138458622	NM_001018048	PAEP	promoter	-951
chr9:138452521-138452780	-55.4	0.000867185	0.0153695	Down	260	chr9	138453601	138458622	NM_002571	PAEP	promoter	-951
chr9:138452521-138452780	-55.4	0.000867185	0.0153695	Down	260	chr9	138453601	138458622	NM_001018049	PAEP	promoter	-951
chr3:37434781-37435080	-55.3	3.14717e-05	0.00391909	Down	300	chr3	37452628	37459865	NM_001302831	C3orf35	upstream	-17698
chr3:37434781-37435080	-55.3	3.14717e-05	0.00391909	Down	300	chr3	37452628	37459865	NM_001302832	C3orf35	upstream	-17698
chr3:37434781-37435080	-55.3	3.14717e-05	0.00391909	Down	300	chr3	37440967	37459865	NM_178342	C3orf35	upstream	-6037
chr3:37434781-37435080	-55.3	3.14717e-05	0.00391909	Down	300	chr3	37440967	37476988	NM_178339	C3orf35	upstream	-6037
chr3:37434781-37435080	-55.3	3.14717e-05	0.00391909	Down	300	chr3	37440967	37476988	NR_126514	C3orf35	upstream	-6037
chr3:37434781-37435080	-55.3	3.14717e-05	0.00391909	Down	300	chr3	37440967	37476988	NR_126513	C3orf35	upstream	-6037
chr3:37434781-37435080	-55.3	3.14717e-05	0.00391909	Down	300	chr3	37440967	37476988	NR_126512	C3orf35	upstream	-6037
chr3:37434781-37435080	-55.3	3.14717e-05	0.00391909	Down	300	chr3	37440967	37458274	NR_126515	C3orf35	upstream	-6037
chr16:88459201-88459500	-55.3	3.14717e-05	0.00391909	Down	300	chr16	88493878	88507165	NM_001127464	ZNF469	intergenic	-34528
chr1:52369721-52369980	-54.9	7.83327e-05	0.00566772	Down	260	chr1	52344609	52254865	NM_001101662	NRDC	intergenic	-25241
chr1:52369721-52369980	-54.9	7.83327e-05	0.00566772	Down	260	chr1	52344609	52254865	NM_002525	NRDC	intergenic	-25241
chr9:116134401-116134640	-54.9	7.83327e-05	0.00566772	Down	240	chr9	116138341	116135695	NM_031219	HDHD3	intergenic	3821
chr10:89193561-89193900	-54.9	6.27332e-05	0.00519383	Down	340	chr10	89167457	89156330	NR_046091	LINC00864	intergenic	-26273
chr20:47151901-47152240	-54.8	3.14724e-05	0.00391909	Down	340	chr20	46988653	46999381	NR_026958	LINC00494	intergenic	163417
chr20:61796541-61796840	-54.5	0.000438862	0.011128	Down	300	chr20	61809851	61809938	NR_029670	MIR124-3	upstream	-13161
chr6:111873461-111873780	-54.4	7.8333e-05	0.00566772	Down	320	chr6	111804674	111923497	NR_034109	TRAF3IP2-AS1	intron	68946
chr6:111873461-111873780	-54.4	7.8333e-05	0.00566772	Down	320	chr6	111804674	111923497	NR_034108	TRAF3IP2-AS1	intron	68946
chr6:111873461-111873780	-54.4	7.8333e-05	0.00566772	Down	320	chr6	111804674	111899383	NR_034110	TRAF3IP2-AS1	intron	68946
chr7:104006681-104006940	-54.4	6.27338e-05	0.00519383	Down	260	chr7	103969103	104549003	NM_199000	LHFPL3	intron	37707
chr3:8665861-8666160	-54.4	7.8333e-05	0.00566772	Down	300	chr3	8686484	8661085	NR_046358	SSUH2	intron	20474
chr3:8665861-8666160	-54.4	7.8333e-05	0.00566772	Down	300	chr3	8686484	8661085	NM_001256748	SSUH2	intron	20474
chr3:8665861-8666160	-54.4	7.8333e-05	0.00566772	Down	300	chr3	8693764	8661085	NM_001256749	SSUH2	intron	27754
chr3:8665861-8666160	-54.4	7.8333e-05	0.00566772	Down	300	chr3	8693764	8661085	NM_015931	SSUH2	intron	27754
chr10:112501981-112502300	-54.2	6.27343e-05	0.00519383	Down	320	chr10	112404154	112599229	NM_001134363	RBM20	intron	97986
chr8:41958881-41959220	-54.2	6.27343e-05	0.00519383	Down	340	chr8	41909544	41799566	NM_001305878	KAT6A	intergenic	-49506
chr8:41958881-41959220	-54.2	6.27343e-05	0.00519383	Down	340	chr8	41909544	41786996	NM_006766	KAT6A	intergenic	-49506
chr17:48989881-48990220	-54.1	3.14736e-05	0.00391909	Down	340	chr17	48945339	48939586	NM_001243877	TOB1	intergenic	-44711
chr19:8604801-8605080	-54	0.000638431	0.0130007	Down	280	chr19	8642331	8585673	NM_012335	MYO1F	intron	37391
chr11:30338261-30338540	-54	0.000797236	0.0146661	Down	280	chr11	30344645	30359770	NM_152316	ARL14EP	upstream	-6245
chr21:38301221-38301480	-54	0.000638431	0.0130007	Down	260	chr21	38353264	38123188	NM_001242785	HLCS	intron	51914
chr21:38301221-38301480	-54	0.000638431	0.0130007	Down	260	chr21	38338956	38123188	NM_001242784	HLCS	intron	37606
chr21:38301221-38301480	-54	0.000638431	0.0130007	Down	260	chr21	38362545	38123188	NM_000411	HLCS	intron	61195
chr17:80235981-80236320	-54	0.000638431	0.0130007	Down	340	chr17	80231594	80200536	NM_139062	CSNK1D	upstream	-4556
chr17:80235981-80236320	-54	0.000638431	0.0130007	Down	340	chr17	80231594	80200536	NM_001893	CSNK1D	upstream	-4556
chr17:80235981-80236320	-54	0.000638431	0.0130007	Down	340	chr17	80231618	80200536	NR_110578	CSNK1D	upstream	-4532
chr7:136259981-136260320	-54	0.000797236	0.0146661	Down	340	chr7	136553398	136701771	NM_001006627	CHRM2	intergenic	-293248
chr7:136259981-136260320	-54	0.000797236	0.0146661	Down	340	chr7	136553398	136701771	NM_001006630	CHRM2	intergenic	-293248
chr8:117828041-117828320	-54	0.000638431	0.0130007	Down	280	chr8	117778741	117786921	NM_032334	UTP23	intergenic	49439
chr16:478581-478920	-53.9	0.000822832	0.0147211	Down	340	chr16	475667	572481	NM_014700	RAB11FIP3	intron	3083
chr16:76857061-76857380	-53.9	0.000822832	0.0147211	Down	320	chr16	76902832	76902916	NR_039870	MIR4719	intergenic	-45612
chr17:8016061-8016300	-53.5	0.00191083	0.0235062	Down	240	chr17	8021860	7999217	NM_021628	ALOXE3	intron	5680
chr17:8016061-8016300	-53.5	0.00191083	0.0235062	Down	240	chr17	8022234	7999217	NM_001165960	ALOXE3	intron	6054
chr1:73457281-73457600	-53.5	0.00130067	0.0175071	Down	320	chr1	73771852	73773255	NR_110677	LINC01360	intergenic	-314412
chr1:73457281-73457600	-53.5	0.00130067	0.0175071	Down	320	chr1	73771852	73804560	NR_110676	LINC01360	intergenic	-314412
chr12:67910521-67910820	-53.3	7.83339e-05	0.00566772	Down	300	chr12	67913861	67960911	NR_103861	LOC100507175	upstream	-3191
chr1:173888881-173889120	-53.1	0.00172354	0.0214383	Down	240	chr1	173886516	173872941	NM_000488	SERPINC1	upstream	-2484
chr2:132449901-132450120	-53.1	0.00277472	0.0279821	Down	220	chr2	132480063	132524977	NM_013310	C2orf27A	intergenic	-30053
chr17:431461-431720	-53	0.000453132	0.011128	Down	260	chr17	618096	411907	NM_001128159	VPS53	intron	186506
chr12:103091681-103091980	-53	0.000453132	0.011128	Down	300	chr12	103218177	103203060	NR_033855	LINC00485	intergenic	126347
chr2:108921121-108921440	-52.8	0.000612953	0.0125496	Down	320	chr2	108905094	108926371	NM_001056	SULT1C2	intron	16186
chr2:108921121-108921440	-52.8	0.000612953	0.0125496	Down	320	chr2	108905094	108926371	NM_176825	SULT1C2	intron	16186
chr7:135170841-135171080	-52.8	0.000186061	0.00767409	Down	240	chr7	135194875	135071821	NM_001008225	CNOT4	intron	23915
chr7:135170841-135171080	-52.8	0.000186061	0.00767409	Down	240	chr7	135194875	135071821	NM_001190848	CNOT4	intron	23915
chr7:135170841-135171080	-52.8	0.000186061	0.00767409	Down	240	chr7	135194875	135046546	NM_001190847	CNOT4	intron	23915
chr7:135170841-135171080	-52.8	0.000186061	0.00767409	Down	240	chr7	135194875	135046546	NM_001190849	CNOT4	intron	23915
chr7:135170841-135171080	-52.8	0.000186061	0.00767409	Down	240	chr7	135194875	135046546	NM_001190850	CNOT4	intron	23915
chr7:135170841-135171080	-52.8	0.000186061	0.00767409	Down	240	chr7	135194875	135046546	NM_013316	CNOT4	intron	23915
chr16:73136201-73136440	-52.8	0.000186061	0.00767409	Down	240	chr16	73126247	73127672	NR_027756	HCCAT5	intergenic	10073
chr16:86141721-86142020	-52.8	0.000186061	0.00767409	Down	300	chr16	86229786	86233324	NR_103859	LINC01082	intergenic	-87916
chr12:27829881-27830160	-52.6	0.00117226	0.0169006	Down	280	chr12	27849427	27850566	NM_001029874	REP15	upstream	-19407
chr8:13293141-13293420	-52.5	6.27378e-05	0.00519383	Down	280	chr8	13372429	12940871	NM_182643	DLC1	intron	79149
chr8:13293141-13293420	-52.5	6.27378e-05	0.00519383	Down	280	chr8	13372429	13162115	NM_024767	DLC1	intron	79149
chr13:71936101-71936420	-52.5	6.27378e-05	0.00519383	Down	320	chr13	71589272	71742549	NR_047699	LINC00348	intergenic	346988
chr20:50995921-50996240	-52.5	7.83346e-05	0.00566772	Down	320	chr20	50808524	50700549	NM_199427	ZFP64	intergenic	-187556
chr20:50995921-50996240	-52.5	7.83346e-05	0.00566772	Down	320	chr20	50808524	50767816	NM_022088	ZFP64	intergenic	-187556
chr20:50995921-50996240	-52.5	7.83346e-05	0.00566772	Down	320	chr20	50808524	50767816	NM_018197	ZFP64	intergenic	-187556
chr20:50995921-50996240	-52.5	7.83346e-05	0.00566772	Down	320	chr20	50808524	50767816	NM_199426	ZFP64	intergenic	-187556
chr2:47461941-47462140	-52.4	0.00136679	0.0180814	Down	200	chr2	47572213	47441087	NR_110207	LOC101927043	intron	110173
chr2:47461941-47462140	-52.4	0.00136679	0.0180814	Down	200	chr2	47572213	47419543	NR_110208	LOC101927043	intron	110173
chr7:146793601-146793880	-52.4	0.000874474	0.0154851	Down	280	chr7	146794701	146778029	NR_110829	LOC101928700	promoter	961
chr1:36796741-36797040	-52.1	7.83351e-05	0.00566772	Down	300	chr1	36789755	36787630	NM_018166	EVA1B	upstream	-7135
chr1:36796741-36797040	-52.1	7.83351e-05	0.00566772	Down	300	chr1	36789249	36787630	NM_001304762	EVA1B	upstream	-7641
chr1:36796741-36797040	-52.1	7.83351e-05	0.00566772	Down	300	chr1	36789249	36787630	NR_130899	EVA1B	upstream	-7641
chr1:85742261-85742480	-52.1	0.000566972	0.0117778	Down	220	chr1	85742587	85731459	NM_001320715	BCL10	promoter	217
chr1:85742261-85742480	-52.1	0.000566972	0.0117778	Down	220	chr1	85742587	85731459	NM_003921	BCL10	promoter	217
chr1:85742261-85742480	-52.1	0.000566972	0.0117778	Down	220	chr1	85742040	85743771	NR_045484	LOC646626	promoter	330
chr8:140732321-140732640	-52.1	0.000566972	0.0117778	Down	320	chr8	140715299	140613080	NR_104210	KCNK9	upstream	-17181
chr8:140732321-140732640	-52.1	0.000566972	0.0117778	Down	320	chr8	140715299	140629364	NM_001282534	KCNK9	upstream	-17181
chr12:60953561-60953820	-52.1	0.000161658	0.00767409	Down	260	chr12	60083117	60183635	NR_073055	SLC16A7	intergenic	870573
chr12:60953561-60953820	-52.1	0.000161658	0.00767409	Down	260	chr12	60083117	60183635	NM_004731	SLC16A7	intergenic	870573
chr12:60953561-60953820	-52.1	0.000161658	0.00767409	Down	260	chr12	60083117	60183635	NR_073056	SLC16A7	intergenic	870573
chr5:10152901-10153120	-52.1	0.000566972	0.0117778	Down	220	chr5	10250021	10225619	NM_199133	FAM173B	intergenic	97011
chr5:10152901-10153120	-52.1	0.000566972	0.0117778	Down	220	chr5	10250021	10225619	NM_001258389	FAM173B	intergenic	97011
chr5:10152901-10153120	-52.1	0.000566972	0.0117778	Down	220	chr5	10250021	10225619	NM_001258388	FAM173B	intergenic	97011
chr5:10152901-10153120	-52.1	0.000566972	0.0117778	Down	220	chr5	10250021	10225619	NR_047670	FAM173B	intergenic	97011
chr5:10152901-10153120	-52.1	0.000566972	0.0117778	Down	220	chr5	10250021	10225619	NR_047669	FAM173B	intergenic	97011
chr5:10152901-10153120	-52.1	0.000566972	0.0117778	Down	220	chr5	10250021	10225619	NR_047668	FAM173B	intergenic	97011
chr11:49312961-49313180	-51.9	0.00266773	0.0279821	Down	220	chr11	49230222	49168186	NM_001193473	FOLH1	intergenic	-82848
chr11:49312961-49313180	-51.9	0.00266773	0.0279821	Down	220	chr11	49230222	49168186	NM_001193472	FOLH1	intergenic	-82848
chr11:49312961-49313180	-51.9	0.00266773	0.0279821	Down	220	chr11	49230222	49168186	NM_001193471	FOLH1	intergenic	-82848
chr11:49312961-49313180	-51.9	0.00266773	0.0279821	Down	220	chr11	49230222	49168186	NM_001014986	FOLH1	intergenic	-82848
chr11:49312961-49313180	-51.9	0.00266773	0.0279821	Down	220	chr11	49230222	49168186	NM_004476	FOLH1	intergenic	-82848
chr11:55832661-55832960	-51.9	0.00231656	0.026556	Down	300	chr11	55860783	55861716	NM_001003750	OR8I2	intergenic	-27973
chrX:39748721-39748920	-51.9	0.00254642	0.0273129	Down	200	chrX	39956719	39910498	NM_001123385	BCOR	intergenic	207899
chrX:39748721-39748920	-51.9	0.00254642	0.0273129	Down	200	chrX	39956719	39910498	NM_017745	BCOR	intergenic	207899
chr6:368441-368700	-51.7	0.00235743	0.026556	Down	260	chr6	391738	411443	NM_001195286	IRF4	intergenic	-23168
chr6:368441-368700	-51.7	0.00235743	0.026556	Down	260	chr6	391738	411443	NR_046000	IRF4	intergenic	-23168
chr6:368441-368700	-51.7	0.00235743	0.026556	Down	260	chr6	391738	411443	NM_002460	IRF4	intergenic	-23168
chr5:18198361-18198640	-51.7	0.000230988	0.00835983	Down	280	chr5	17807382	17930598	NR_134286	LOC646241	intergenic	391118
chr5:18198361-18198640	-51.7	0.000230988	0.00835983	Down	280	chr5	17807382	17811964	NR_134287	LOC646241	intergenic	391118
chr8:141560481-141560760	-51.6	0.000161658	0.00767409	Down	280	chr8	141645646	141541263	NM_012154	AGO2	intron	85026
chr8:141560481-141560760	-51.6	0.000161658	0.00767409	Down	280	chr8	141645646	141541263	NM_001164623	AGO2	intron	85026
chr1:205550621-205550940	-51.6	7.83357e-05	0.00566772	Down	320	chr1	205538111	205572046	NM_181644	MFSD4A	intron	12669
chr1:144052981-144053280	-51.6	0.000161658	0.00767409	Down	300	chr1	144146810	146467744	NM_001278267	NBPF20	intergenic	-93680
chr7:25821181-25821480	-51.6	0.000161658	0.00767409	Down	300	chr7	25989606	25989538	NR_029597	MIR148A	intergenic	168276
chr20:44235161-44235420	-51.6	0.000161658	0.00767409	Down	260	chr20	44258384	44259831	NM_080753	WFDC10A	intergenic	-23094
chr20:16715541-16715820	-51.4	0.000547335	0.0114791	Down	280	chr20	16728997	16732809	NM_020157	OTOR	upstream	-13317
chr19:16570121-16570380	-51.4	0.00207859	0.025245	Down	260	chr19	16582823	16472388	NM_001258375	EPS15L1	intron	12573
chr19:16570121-16570380	-51.4	0.00207859	0.025245	Down	260	chr19	16582823	16472388	NM_021235	EPS15L1	intron	12573
chr19:16570121-16570380	-51.4	0.00207859	0.025245	Down	260	chr19	16582823	16472388	NR_047666	EPS15L1	intron	12573
chr19:16570121-16570380	-51.4	0.00207859	0.025245	Down	260	chr19	16582823	16466054	NM_001258374	EPS15L1	intron	12573
chr19:16570121-16570380	-51.4	0.00207859	0.025245	Down	260	chr19	16582823	16466054	NR_047665	EPS15L1	intron	12573
chr19:16570121-16570380	-51.4	0.00207859	0.025245	Down	260	chr19	16582823	16511441	NM_001258376	EPS15L1	intron	12573
chr12:54006161-54006440	-51.4	0.00211796	0.0256888	Down	280	chr12	54020199	53905842	NM_006856	ATF7	intron	13899
chr12:54006161-54006440	-51.4	0.00211796	0.0256888	Down	280	chr12	54020199	53905842	NM_001130060	ATF7	intron	13899
chr12:54006161-54006440	-51.4	0.00211796	0.0256888	Down	280	chr12	54019780	53936668	NM_001206683	ATF7	intron	13480
chr12:54006161-54006440	-51.4	0.00211796	0.0256888	Down	280	chr12	54020199	53901639	NR_073163	ATF7	intron	13899
chr12:54006161-54006440	-51.4	0.00211796	0.0256888	Down	280	chr12	54020199	53936668	NM_001206682	ATF7	intron	13899
chr1:169815741-169815940	-51.4	0.00321091	0.0279821	Down	200	chr1	169764549	169822230	NM_018186	C1orf112	intron	51291
chr5:32009881-32010120	-51.4	0.00321091	0.0279821	Down	240	chr5	31639516	32111038	NM_178140	PDZD2	intron	370484
chr1:224116881-224117140	-51.4	0.00207859	0.025245	Down	260	chr1	224180346	224138967	NR_132119	GTF2IP20	intergenic	63336
chr1:241980721-241980920	-51.4	0.00211796	0.0256888	Down	200	chr1	242011492	242053241	NM_130398	EXO1	intergenic	-30672
chr1:241980721-241980920	-51.4	0.00211796	0.0256888	Down	200	chr1	242011492	242053241	NM_001319224	EXO1	intergenic	-30672
chr16:55503441-55503720	-51.3	0.000195067	0.00767409	Down	280	chr16	55515468	55540603	NM_001127891	MMP2	upstream	-11888
chr16:55503441-55503720	-51.3	0.000195067	0.00767409	Down	280	chr16	55512741	55540603	NM_001302508	MMP2	upstream	-9161
chr21:34359701-34360020	-51.3	0.000195067	0.00767409	Down	320	chr21	34331195	34332872	NR_135522	LOC102724502	intergenic	28665
chr19:46067821-46068120	-51.2	0.000275869	0.00930419	Down	300	chr19	46088122	46049538	NM_025136	OPA3	intron	20152
chr19:46067821-46068120	-51.2	0.000275869	0.00930419	Down	300	chr19	46088122	46031024	NM_001017989	OPA3	intron	20152
chr1:11597601-11597900	-51.2	0.000920281	0.0160546	Down	300	chr1	11539294	11597640	NM_020780	DISP3	intergenic	58456
chr17:21503881-21504100	-51.2	0.000275869	0.00930419	Down	220	chr17	21454941	21431570	NM_001113434	C17orf51	intergenic	-49049
chr3:181586241-181586600	-51.2	0.000275869	0.00930419	Down	360	chr3	181670151	181728464	NR_104146	LINC01206	intergenic	-83731
chr5:9916061-9916340	-51.1	0.000674507	0.0136395	Down	280	chr5	9903936	9641426	NR_027112	LOC285692	upstream	-12264
chr12:98838761-98839040	-51.1	0.000674507	0.0136395	Down	280	chr12	98850923	98847618	NR_033801	SLC9A7P1	intergenic	12023
chr1:226123281-226123480	-51	0.0024992	0.0268356	Down	200	chr1	226109842	226109779	NR_106799	MIR6741	upstream	-13538
chr1:226123281-226123480	-51	0.0024992	0.0268356	Down	200	chr1	226112040	226107576	NM_013328	PYCR2	upstream	-11340
chr1:226123281-226123480	-51	0.0024992	0.0268356	Down	200	chr1	226112040	226107576	NM_001271681	PYCR2	upstream	-11340
chr12:30001481-30001680	-51	0.0024992	0.0268356	Down	200	chr12	29937692	29653745	NM_175861	TMTC1	intergenic	-63888
chr1:1484461-1484700	-50.9	7.83369e-05	0.00566772	Down	240	chr1	1475740	1470157	NM_001114748	TMEM240	upstream	-8840
chr16:2490421-2490700	-50.9	0.000870144	0.0154195	Down	280	chr16	2495392	2495458	NR_106825	MIR6767	upstream	-4832
chr16:2490421-2490700	-50.9	0.000870144	0.0154195	Down	280	chr16	2510114	2514964	NM_025108	C16orf59	upstream	-19554
chr5:21504101-21504460	-50.9	7.83369e-05	0.00566772	Down	360	chr5	21459588	21589481	NR_027026	GUSBP1	intron	44692
chr5:44039501-44039760	-50.9	0.000161659	0.00767409	Down	260	chr5	44388784	44305096	NM_004465	FGF10	intergenic	349154
chr16:87184921-87185200	-50.9	0.000312381	0.0103609	Down	280	chr16	87245720	87260035	NR_110939	LOC101928708	intergenic	-60660
chr2:99725641-99725900	-50.7	0.00188901	0.0232785	Down	260	chr2	99771187	99613723	NM_025244	TSGA10	intron	45417
chr2:99725641-99725900	-50.7	0.00188901	0.0232785	Down	260	chr2	99758037	99613723	NM_182911	TSGA10	intron	32267
chr20:38291521-38291780	-50.7	0.0018241	0.0225692	Down	260	chr20	38633102	38637171	NR_109937	LINC01370	intergenic	-341452
chr20:38291521-38291780	-50.7	0.0018241	0.0225692	Down	260	chr20	38633102	38637171	NR_109936	LINC01370	intergenic	-341452
chr22:46583121-46583380	-50.5	0.00019079	0.00767409	Down	260	chr22	46546498	46639653	NM_001001928	PPARA	intron	36752
chr22:46583121-46583380	-50.5	0.00019079	0.00767409	Down	260	chr22	46546498	46639653	NM_005036	PPARA	intron	36752
chr3:52476061-52476360	-50.5	0.00019079	0.00767409	Down	300	chr3	52479043	52467267	NM_020163	SEMA3G	exon	2833
chr1:93665321-93665520	-50.5	0.00156632	0.0196272	Down	200	chr1	93646246	93615298	NM_001167830	TMED5	upstream	-19174
chr1:93665321-93665520	-50.5	0.00156632	0.0196272	Down	200	chr1	93646246	93615298	NM_016040	TMED5	upstream	-19174
chr1:93665321-93665520	-50.5	0.00156632	0.0196272	Down	200	chr1	93646246	93615298	NR_030761	TMED5	upstream	-19174
chr12:48518861-48519140	-50.5	0.00019079	0.00767409	Down	280	chr12	48500091	48436680	NM_001267594	SENP1	upstream	-18909
chr12:48518861-48519140	-50.5	0.00019079	0.00767409	Down	280	chr12	48526579	48526650	NR_106760	MIR6505	upstream	-7579
chr12:48518861-48519140	-50.5	0.00019079	0.00767409	Down	280	chr12	48499775	48436680	NM_001267595	SENP1	upstream	-19225
chr12:48518861-48519140	-50.5	0.00019079	0.00767409	Down	280	chr12	48499775	48436680	NR_051992	SENP1	upstream	-19225
chr12:48518861-48519140	-50.5	0.00019079	0.00767409	Down	280	chr12	48499775	48436680	NR_051991	SENP1	upstream	-19225
chr5:28475361-28475600	-50.5	0.00156632	0.0196272	Down	240	chr5	28287772	28286495	NR_134265	LOC105374698	intergenic	-187708
chr16:74213001-74213260	-50.5	0.00156632	0.0196272	Down	260	chr16	74249420	74226290	NR_104657	LOC101928035	intergenic	36290
chr6:57357301-57357560	-50.4	0.00016166	0.00767409	Down	260	chr6	57182414	57513376	NM_000947	PRIM2	intron	175016
chr8:142866801-142867120	-50.4	0.00016166	0.00767409	Down	320	chr8	142867674	142867602	NR_031636	MIR1302-7	promoter	714
chr1:95142601-95142940	-50.4	0.00016166	0.00767409	Down	340	chr1	95285837	95123088	NR_104131	LINC01057	intron	143067
chr3:126730861-126731160	-50.4	7.83377e-05	0.00566772	Down	300	chr3	126707436	126756235	NM_032242	PLXNA1	intron	23574
chr21:30280201-30280540	-50.4	7.83377e-05	0.00566772	Down	340	chr21	30257695	30244512	NR_047510	N6AMT1	intergenic	-22675
chr21:30280201-30280540	-50.4	7.83377e-05	0.00566772	Down	340	chr21	30257695	30248385	NM_182749	N6AMT1	intergenic	-22675
chr21:30280201-30280540	-50.4	7.83377e-05	0.00566772	Down	340	chr21	30257695	30248385	NM_013240	N6AMT1	intergenic	-22675
chr12:69258001-69258220	-50.3	0.00270751	0.0279821	Down	220	chr12	69326979	69244955	NM_001005502	CPM	intron	68869
chr12:69258001-69258220	-50.3	0.00270751	0.0279821	Down	220	chr12	69326979	69244955	NM_198320	CPM	intron	68869
chr12:69258001-69258220	-50.3	0.00270751	0.0279821	Down	220	chr12	69357020	69244955	NM_001874	CPM	intron	98910
chr8:100989361-100989600	-50.2	0.00345666	0.0294832	Down	240	chr8	101117854	100973165	NM_001286693	RGS22	intron	128374
chr5:113109721-113110000	-50.2	0.00164876	0.0205833	Down	280	chr5	112849390	112930984	NM_022828	YTHDC2	intergenic	260470
chr5:171920521-171920780	-50.2	0.00136559	0.0180666	Down	260	chr5	171881527	171752186	NM_001308175	SH3PXD2B	intergenic	-39123
chr5:171920521-171920780	-50.2	0.00136559	0.0180666	Down	260	chr5	171881527	171760502	NM_001017995	SH3PXD2B	intergenic	-39123
chr2:180871441-180871720	-50	0.000161661	0.00767409	Down	280	chr2	180871780	180809603	NM_020943	CWC22	promoter	200
chr1:58651741-58651940	-50	0.00113424	0.0169006	Down	200	chr1	58716211	57463578	NM_021080	DAB1	intron	64371
chr2:52576981-52577280	-50	0.00019079	0.00767409	Down	300	chr2	51259738	52635055	NR_135237	LOC730100	exon	1317392
chr8:71901241-71901520	-50	0.000161661	0.00767409	Down	280	chr8	71581681	71648177	NM_001287260	XKR9	intergenic	319699
chr7:124274161-124274380	-50	0.00113424	0.0169006	Down	220	chr7	124406079	124385654	NM_005302	GPR37	intergenic	131809
chr20:62812421-62812680	-49.9	0.000467705	0.011128	Down	260	chr20	62795826	62873606	NM_004535	MYT1	intron	16724
chr20:19630481-19630800	-49.8	0.00118588	0.0169103	Down	320	chr20	19193289	19703541	NM_020689	SLC24A3	intron	437351
chr1:244543081-244543340	-49.8	0.00118588	0.0169103	Down	260	chr1	244515936	244552388	NM_001012970	C1orf100	intron	27274
chr1:244543081-244543340	-49.8	0.00118588	0.0169103	Down	260	chr1	244515936	244552388	NM_001276349	C1orf100	intron	27274
chr1:244543081-244543340	-49.8	0.00118588	0.0169103	Down	260	chr1	244515936	244552388	NM_001276348	C1orf100	intron	27274
chr7:116996681-116996900	-49.8	0.00253581	0.0272085	Down	220	chr7	116963343	116916685	NR_024047	WNT2	intergenic	-33447
chr7:116996681-116996900	-49.8	0.00253581	0.0272085	Down	220	chr7	116963343	116916685	NM_003391	WNT2	intergenic	-33447
chr1:15028381-15028620	-49.7	0.000161661	0.00767409	Down	240	chr1	14925212	15394651	NM_015209	KAZN	intron	103288
chr1:15028381-15028620	-49.7	0.000161661	0.00767409	Down	240	chr1	14925212	15444544	NM_201628	KAZN	intron	103288
chr9:126105881-126106220	-49.7	0.000161661	0.00767409	Down	340	chr9	126118445	126141034	NM_173689	CRB2	upstream	-12395
chr11:74308841-74309120	-49.7	0.000161661	0.00767409	Down	280	chr11	74303574	74354105	NM_006591	POLD3	intron	5406
chr11:74308841-74309120	-49.7	0.000161661	0.00767409	Down	280	chr11	74303649	74354105	NR_046410	POLD3	intron	5331
chr11:74308841-74309120	-49.7	0.000161661	0.00767409	Down	280	chr11	74303574	74354105	NR_046409	POLD3	intron	5406
chr12:89514701-89515040	-49.7	0.000259117	0.0090512	Down	340	chr12	89413469	89404902	NR_038385	LOC728084	intergenic	-101401
chr5:30110881-30111240	-49.7	0.000161661	0.00767409	Down	360	chr5	29880666	29882210	NR_134264	LOC105374704	intergenic	230394
chr9:68510641-68510940	-49.7	0.00129911	0.0174995	Down	300	chr9	68455368	68427783	NR_033907	FRG1JP	intergenic	-55422
chr7:153852221-153852500	-49.5	0.000905605	0.0158953	Down	280	chr7	153749502	154686000	NM_130797	DPP6	intron	102858
chr7:153852221-153852500	-49.5	0.000905605	0.0158953	Down	280	chr7	153749502	154380340	NM_001290253	DPP6	intron	102858
chr7:153852221-153852500	-49.5	0.000905605	0.0158953	Down	280	chr7	153584181	154686000	NM_001039350	DPP6	intron	268179
chr1:67157341-67157580	-49.5	0.000905605	0.0158953	Down	240	chr1	66999638	67216822	NM_032291	SGIP1	intron	157822
chr1:67157341-67157580	-49.5	0.000905605	0.0158953	Down	240	chr1	66999251	67216822	NM_001308203	SGIP1	intron	158209
chr21:26410821-26411060	-49.5	0.00125831	0.0170646	Down	240	chr21	26212863	26430056	NR_046198	LOC339622	intron	198077
chr17:17228201-17228480	-49.5	0.000905605	0.0158953	Down	280	chr17	17206679	17250977	NM_020201	NT5M	intron	21661
chr5:10962661-10962900	-49.5	0.000905605	0.0158953	Down	240	chr5	10761387	10679341	NM_001291963	DAP	intergenic	-201393
chr5:10962661-10962900	-49.5	0.000905605	0.0158953	Down	240	chr5	10761387	10679341	NM_004394	DAP	intergenic	-201393
chr1:195485181-195485440	-49.5	0.000905605	0.0158953	Down	260	chr1	196551611	196551542	NR_039888	MIR4735	intergenic	1066301
chr1:206114341-206114620	-49.5	0.000905605	0.0158953	Down	280	chr1	206137264	206155151	NM_001317901	FAM72A	intergenic	-22784
chr20:61177901-61178180	-49.5	0.000905605	0.0158953	Down	280	chr20	61162118	61162220	NR_029676	MIR133A2	intergenic	15922
chr5:41594881-41595160	-49.5	0.000905605	0.0158953	Down	280	chr5	41510730	41307047	NM_001005473	PLCXD3	intergenic	-84290
chr3:52733781-52734100	-49.3	0.000190791	0.00767409	Down	320	chr3	52719866	52579367	NM_018313	PBRM1	upstream	-14074
chr9:28553001-28553300	-49.3	0.000161662	0.00767409	Down	300	chr9	29212998	27948083	NM_001258282	LINGO2	intron	659848
chr9:28553001-28553300	-49.3	0.000161662	0.00767409	Down	300	chr9	28719303	27948083	NM_152570	LINGO2	intron	166153
chr1:246515661-246515960	-49.3	0.00131967	0.0175787	Down	300	chr1	246580714	245912641	NM_022743	SMYD3	intron	64904
chr1:246515661-246515960	-49.3	0.00131967	0.0175787	Down	300	chr1	246670644	245912641	NM_001167740	SMYD3	intron	154834
chr5:45425221-45425520	-49.3	0.000161662	0.00767409	Down	300	chr5	45696220	45255051	NM_021072	HCN1	intron	270850
chr20:37168881-37169160	-49.3	0.000161662	0.00767409	Down	280	chr20	37101448	37207504	NM_020336	RALGAPB	intron	67572
chr20:37168881-37169160	-49.3	0.000161662	0.00767409	Down	280	chr20	37101448	37207504	NM_001282917	RALGAPB	intron	67572
chr20:37168881-37169160	-49.3	0.000161662	0.00767409	Down	280	chr20	37101448	37207504	NM_001282918	RALGAPB	intron	67572
chr7:140645981-140646320	-49.3	0.000190791	0.00767409	Down	340	chr7	140624564	140433812	NM_004333	BRAF	intergenic	-21586
chr5:23869501-23869800	-49.3	0.000161662	0.00767409	Down	300	chr5	23951456	24178374	NR_131245	C5orf17	intergenic	-81806
chr5:44686961-44687220	-49.3	0.000161662	0.00767409	Down	260	chr5	44808895	44744429	NR_109865	BRCAT54	intergenic	121805
chr5:44686961-44687220	-49.3	0.000161662	0.00767409	Down	260	chr5	44808895	44744429	NR_109864	BRCAT54	intergenic	121805
chr5:44686961-44687220	-49.3	0.000161662	0.00767409	Down	260	chr5	44808895	44744429	NR_109863	BRCAT54	intergenic	121805
chr5:44686961-44687220	-49.3	0.000161662	0.00767409	Down	260	chr5	44808895	44744429	NR_109862	BRCAT54	intergenic	121805
chrX:46506861-46507100	-49.2	0.00142711	0.0187983	Down	240	chrX	46618607	46458685	NM_032591	SLC9A7	intron	111627
chrX:46506861-46507100	-49.2	0.00142711	0.0187983	Down	240	chrX	46618607	46458685	NM_001257291	SLC9A7	intron	111627
chr9:141011921-141012160	-49.2	0.00142711	0.0187983	Down	240	chr9	140772240	141019076	NM_000718	CACNA1B	intron	239800
chr9:141011921-141012160	-49.2	0.00142711	0.0187983	Down	240	chr9	140772240	141019076	NM_001243812	CACNA1B	intron	239800
chr15:30243661-30243920	-49.2	0.00142711	0.0187983	Down	260	chr15	30261002	29991570	NM_001301025	TJP1	intron	17212
chr11:33509281-33509600	-49.2	7.83405e-05	0.00566772	Down	320	chr11	33563876	33695646	NM_012194	KIAA1549L	intergenic	-54436
chr5:22948461-22948760	-49.2	7.83405e-05	0.00566772	Down	300	chr5	22853731	21750974	NM_004061	CDH12	intergenic	-94879
chr2:208209101-208209300	-49.2	0.00142711	0.0187983	Down	200	chr2	208134148	208133998	NR_031633	MIR1302-4	intergenic	-75052
chr8:128721001-128721220	-49.1	0.00238764	0.026556	Down	220	chr8	128746213	128712852	NR_117102	CASC11	intron	25103
chr16:87762261-87762480	-49.1	0.00238764	0.026556	Down	220	chr16	87799598	87741417	NM_001184854	KLHDC4	intron	37228
chr16:87762261-87762480	-49.1	0.00238764	0.026556	Down	220	chr16	87799598	87741417	NM_017566	KLHDC4	intron	37228
chr16:87762261-87762480	-49.1	0.00238764	0.026556	Down	220	chr16	87799598	87741417	NM_001184856	KLHDC4	intron	37228
chr2:144362401-144362660	-49.1	0.00216447	0.0261815	Down	260	chr2	143886898	144525921	NM_018460	ARHGAP15	intron	475632
chr5:17074481-17074700	-49.1	0.00238764	0.026556	Down	220	chr5	16936385	16662015	NM_012334	MYO10	intergenic	-138205
chr20:54828041-54828260	-49.1	0.00238764	0.026556	Down	220	chr20	54823787	54824871	NM_019888	MC3R	intergenic	4363
chr7:91282041-91282260	-49.1	0.00238764	0.026556	Down	220	chr7	91510034	91502190	NM_006980	MTERF1	intergenic	227884
chr7:91282041-91282260	-49.1	0.00238764	0.026556	Down	220	chr7	91510034	91502190	NM_001301135	MTERF1	intergenic	227884
chr7:91282041-91282260	-49.1	0.00238764	0.026556	Down	220	chr7	91510034	91502190	NM_001301134	MTERF1	intergenic	227884
chr3:15120581-15120840	-48.9	0.000423444	0.011128	Down	260	chr3	15106844	15083757	NR_135246	MRPS25	upstream	-13866
chr3:15120581-15120840	-48.9	0.000423444	0.011128	Down	260	chr3	15106844	15083757	NR_135247	MRPS25	upstream	-13866
chr3:15120581-15120840	-48.9	0.000423444	0.011128	Down	260	chr3	15106844	15090018	NM_022497	MRPS25	upstream	-13866
chr12:8467401-8467720	-48.9	0.000423444	0.011128	Down	320	chr12	8395542	8383644	NR_024254	FAM86FP	intergenic	-72018
chr20:5362641-5362920	-48.9	0.000423444	0.011128	Down	280	chr20	5426394	5412602	NR_038239	LINC00658	intergenic	63614
chr20:5362641-5362920	-48.9	0.000423444	0.011128	Down	280	chr20	5426394	5412602	NR_038240	LINC00658	intergenic	63614
chr1:159662841-159663160	-48.9	0.000423444	0.011128	Down	320	chr1	159684379	159682078	NM_000567	CRP	intergenic	21379
chrX:28791521-28791860	-48.8	0.000161664	0.00767409	Down	340	chrX	28605680	29974017	NM_014271	IL1RAPL1	intron	186010
chr20:48579901-48580220	-48.8	0.000161664	0.00767409	Down	320	chr20	48599512	48605420	NM_005985	SNAI1	upstream	-19452
chr11:46387481-46387780	-48.8	0.000190792	0.00767409	Down	300	chr11	46397951	46398034	NR_039837	MIR4688	upstream	-10321
chr11:46387481-46387780	-48.8	0.000190792	0.00767409	Down	300	chr11	46403204	46405387	NR_073039	MDK	upstream	-15574
chr11:46387481-46387780	-48.8	0.000190792	0.00767409	Down	300	chr11	46403204	46405387	NM_002391	MDK	upstream	-15574
chr11:46387481-46387780	-48.8	0.000190792	0.00767409	Down	300	chr11	46403204	46405387	NM_001270552	MDK	upstream	-15574
chr11:46387481-46387780	-48.8	0.000190792	0.00767409	Down	300	chr11	46403260	46405387	NM_001012333	MDK	upstream	-15630
chr11:46387481-46387780	-48.8	0.000190792	0.00767409	Down	300	chr11	46403260	46405387	NM_001270551	MDK	upstream	-15630
chr5:38793501-38793780	-48.8	0.000190792	0.00767409	Down	280	chr5	38845931	38693314	NR_109951	OSMR-AS1	intron	52291
chr17:48659801-48660080	-48.8	0.000161664	0.00767409	Down	280	chr17	48639469	48633567	NR_038439	CACNA1G-AS1	intergenic	-20471
chr3:184168881-184169140	-48.8	0.000161664	0.00767409	Down	260	chr3	184119324	184157436	NM_001322103	LOC105374250	intergenic	49686
chr5:66030421-66030620	-48.6	0.00319013	0.0279821	Down	200	chr5	65892175	66282351	NM_198828	MAST4	intron	138345
chr5:66030421-66030620	-48.6	0.00319013	0.0279821	Down	200	chr5	65892175	66282351	NM_001290228	MAST4	intron	138345
chr5:66030421-66030620	-48.6	0.00319013	0.0279821	Down	200	chr5	65892175	66465423	NM_001164664	MAST4	intron	138345
chr16:48152601-48152880	-48.6	0.0018409	0.0227487	Down	280	chr16	48180681	48116883	NM_033226	ABCC12	intron	27941
chr5:134678241-134678440	-48.6	0.00319013	0.0279821	Down	200	chr5	134368969	134680370	NM_001277348	C5orf66	intron	309371
chr5:134678241-134678440	-48.6	0.00319013	0.0279821	Down	200	chr5	134734928	134670070	NM_001040158	H2AFY	intron	56588
chr5:134678241-134678440	-48.6	0.00319013	0.0279821	Down	200	chr5	134734928	134670070	NM_138610	H2AFY	intron	56588
chr5:134678241-134678440	-48.6	0.00319013	0.0279821	Down	200	chr5	134734928	134670070	NM_138609	H2AFY	intron	56588
chr11:57079241-57079460	-48.6	0.0018409	0.0227487	Down	220	chr11	57092413	57067102	NM_033396	TNKS1BP1	intron	13063
chr20:51117341-51117540	-48.6	0.00409495	0.0313527	Down	200	chr20	51237376	51266965	NR_110038	LINC01524	intergenic	-119936
chr3:102401761-102401960	-48.6	0.00319013	0.0279821	Down	200	chr3	102153858	102198685	NM_175056	ZPLD1	intergenic	248002
chr21:19816221-19816580	-48.6	0.0018409	0.0227487	Down	360	chr21	19775970	19641432	NM_002772	TMPRSS15	intergenic	-40430
chr8:133313541-133313820	-48.5	0.00275743	0.0279821	Down	280	chr8	133493004	133133104	NM_004519	KCNQ3	intron	179324
chr8:133313541-133313820	-48.5	0.00275743	0.0279821	Down	280	chr8	133459509	133133104	NM_001204824	KCNQ3	intron	145829
chr16:80761741-80761960	-48.5	0.00134057	0.0178124	Down	220	chr16	80838175	80637675	NM_152342	CDYL2	intron	76325
chr2:41116761-41117120	-48.5	0.00134057	0.0178124	Down	360	chr2	40739575	40339285	NM_001112802	SLC8A1	intergenic	-377365
chr8:78413201-78413540	-48.5	0.00134057	0.0178124	Down	340	chr8	78362932	78388567	NR_125830	LOC102724874	intergenic	50438
chr20:3892301-3892600	-48.4	0.000423445	0.011128	Down	300	chr20	3898140	3898218	NR_029519	MIR103A2	upstream	-5690
chr12:51244821-51245080	-48.4	0.000423445	0.011128	Down	260	chr12	51236700	51281663	NM_182559	TMPRSS12	intron	8250
chr12:111139641-111139900	-48.4	0.000190792	0.00767409	Down	260	chr12	111127617	111086490	NM_001040107	HVCN1	upstream	-12153
chr12:111139641-111139900	-48.4	0.000190792	0.00767409	Down	260	chr12	111127617	111086490	NM_001256413	HVCN1	upstream	-12153
chr12:111139641-111139900	-48.4	0.000190792	0.00767409	Down	260	chr12	111126962	111086490	NM_032369	HVCN1	upstream	-12808
chr1:98404441-98404720	-48.4	0.000423445	0.011128	Down	280	chr1	98386615	97543299	NM_000110	DPYD	upstream	-17965
chr1:98404441-98404720	-48.4	0.000423445	0.011128	Down	280	chr1	98386615	98185313	NM_001160301	DPYD	upstream	-17965
chr20:61561761-61562020	-48.4	0.000423445	0.011128	Down	260	chr20	61557903	61509089	NM_001193369	DIDO1	upstream	-3987
chr20:61561761-61562020	-48.4	0.000423445	0.011128	Down	260	chr20	61557903	61536349	NM_080796	DIDO1	upstream	-3987
chr20:61561761-61562020	-48.4	0.000423445	0.011128	Down	260	chr20	61557903	61518566	NM_001193370	DIDO1	upstream	-3987
chr20:61561761-61562020	-48.4	0.000423445	0.011128	Down	260	chr20	61569440	61579827	NM_017896	GID8	upstream	-7550
chr9:44819581-44819840	-48.4	0.000423445	0.011128	Down	260	chr9	44990235	44991492	NR_027421	FAM27C	intergenic	-170525
chr2:154235841-154236140	-48.4	0.000423445	0.011128	Down	300	chr2	154335322	154333851	NM_019845	RPRM	intergenic	99332
chr1:82879901-82880200	-48.3	0.000427548	0.011128	Down	300	chr1	83450605	83439565	NR_110632	LINC01361	intergenic	570555
chr8:127081041-127081300	-48.3	0.000427548	0.011128	Down	260	chr8	126963441	126953375	NR_038446	LINC00861	intergenic	-117729
chr8:127081041-127081300	-48.3	0.000427548	0.011128	Down	260	chr8	126963441	126934766	NR_038447	LINC00861	intergenic	-117729
chr1:58716161-58716360	-48.2	0.00310474	0.0279821	Down	200	chr1	58716211	57463578	NM_021080	DAB1	promoter	-49
chrX:39413961-39414160	-48.2	0.00310474	0.0279821	Down	200	chrX	39520469	39520575	NR_037501	MIR3937	intergenic	-106409
chr12:57468441-57468720	-48.1	0.00154045	0.0194654	Down	280	chr12	57482676	57489259	NM_005967	NAB2	upstream	-14096
chr3:111791281-111791540	-48.1	0.00154045	0.0194654	Down	260	chr3	111805181	111837073	NM_001171747	C3orf52	upstream	-13771
chr3:111791281-111791540	-48.1	0.00154045	0.0194654	Down	260	chr3	111805181	111837044	NM_024616	C3orf52	upstream	-13771
chr2:73736601-73736960	-48.1	0.000190792	0.00767409	Down	360	chr2	73612885	73837046	NM_015120	ALMS1	intron	123895
chr3:29737621-29737900	-48.1	0.000190792	0.00767409	Down	280	chr3	29322802	30051886	NM_001003793	RBMS3	intron	414958
chr3:29737621-29737900	-48.1	0.000190792	0.00767409	Down	280	chr3	29322802	30051886	NM_001003792	RBMS3	intron	414958
chr3:29737621-29737900	-48.1	0.000190792	0.00767409	Down	280	chr3	29322802	30051886	NM_001177711	RBMS3	intron	414958
chr3:29737621-29737900	-48.1	0.000190792	0.00767409	Down	280	chr3	29322802	30032809	NM_001177712	RBMS3	intron	414958
chr3:29737621-29737900	-48.1	0.000190792	0.00767409	Down	280	chr3	29322802	30032809	NM_014483	RBMS3	intron	414958
chr8:22404661-22404940	-48.1	0.00154045	0.0194654	Down	280	chr8	22409250	22433008	NM_005775	SORBS3	upstream	-4450
chr8:22404661-22404940	-48.1	0.00154045	0.0194654	Down	280	chr8	22423178	22433008	NM_001018003	SORBS3	upstream	-18378
chr16:61372841-61373120	-48.1	0.00154045	0.0194654	Down	280	chr16	61089670	61089610	NR_039624	MIR4426	intergenic	-283310
chr2:18825001-18825320	-48.1	0.000190792	0.00767409	Down	320	chr2	18770846	18744136	NM_033253	NT5C1B	intergenic	-54314
chr2:18825001-18825320	-48.1	0.000190792	0.00767409	Down	320	chr2	18770846	18744136	NM_001199086	NT5C1B	intergenic	-54314
chr2:18825001-18825320	-48.1	0.000190792	0.00767409	Down	320	chr2	18770846	18744136	NM_001199087	NT5C1B	intergenic	-54314
chr2:18825001-18825320	-48.1	0.000190792	0.00767409	Down	320	chr2	18770846	18744136	NM_001199088	NT5C1B	intergenic	-54314
chr2:18825001-18825320	-48.1	0.000190792	0.00767409	Down	320	chr2	18770846	18744136	NM_001002006	NT5C1B	intergenic	-54314
chr2:18825001-18825320	-48.1	0.000190792	0.00767409	Down	320	chr2	18770846	18735988	NM_001199104	NT5C1B-RDH14	intergenic	-54314
chr2:18825001-18825320	-48.1	0.000190792	0.00767409	Down	320	chr2	18770846	18735988	NM_001199103	NT5C1B-RDH14	intergenic	-54314
chr16:61082881-61083140	-48.1	0.00154045	0.0194654	Down	260	chr16	61089670	61089610	NR_039624	MIR4426	intergenic	6660
chr12:63925021-63925340	-48.1	0.000161666	0.00767409	Down	320	chr12	64062354	63952692	NM_173812	DPY19L2	intergenic	137174
chr5:40430361-40430660	-48	0.00272894	0.0279821	Down	300	chr5	40680031	40693837	NM_000958	PTGER4	intergenic	-249521
chr10:88736321-88736540	-47.9	0.00136145	0.0180272	Down	220	chr10	88717425	88695297	NM_024756	MMRN2	upstream	-19005
chr1:211255801-211256080	-47.9	0.00136145	0.0180272	Down	280	chr1	211307457	210851656	NM_002238	KCNH1	intron	51517
chr1:211255801-211256080	-47.9	0.00136145	0.0180272	Down	280	chr1	211307457	210851656	NM_172362	KCNH1	intron	51517
chr5:126348961-126349200	-47.9	0.00136145	0.0180272	Down	240	chr5	126366500	126203405	NM_178450	MARCH3	intron	17420
chr1:113740501-113740720	-47.9	0.00136145	0.0180272	Down	220	chr1	113748875	113739403	NR_038846	LOC643441	exon	8265
chr17:17756841-17757080	-47.9	0.00136145	0.0180272	Down	240	chr17	17740325	17714662	NM_004176	SREBF1	upstream	-16635
chr17:17756841-17757080	-47.9	0.00136145	0.0180272	Down	240	chr17	17740325	17714662	NM_001005291	SREBF1	upstream	-16635
chr1:234940101-234940340	-47.9	0.00136145	0.0180272	Down	240	chr1	234859788	234867390	NR_038856	LINC01132	intergenic	80432
chr20:44137341-44137560	-47.9	0.00136145	0.0180272	Down	220	chr20	44144264	44141100	NM_006652	SPINT3	intergenic	6814
chr17:50464481-50464780	-47.9	0.00136145	0.0180272	Down	300	chr17	50237377	49707673	NM_001082534	CA10	intergenic	-227253
chr4:42679161-42679420	-47.9	0.00136145	0.0180272	Down	260	chr4	42659122	42410391	NM_006095	ATP8A1	intergenic	-20168
chr4:42679161-42679420	-47.9	0.00136145	0.0180272	Down	260	chr4	42659122	42410391	NM_001105529	ATP8A1	intergenic	-20168
chr7:124601901-124602180	-47.7	0.000423445	0.011128	Down	280	chr7	124569926	124785287	NR_125718	POT1-AS1	intron	32114
chr7:124601901-124602180	-47.7	0.000423445	0.011128	Down	280	chr7	124569926	124785287	NR_125719	POT1-AS1	intron	32114
chr2:56500261-56500540	-47.7	0.000423445	0.011128	Down	280	chr2	56411257	56613309	NM_001080433	CCDC85A	intron	89143
chr2:171481741-171482040	-47.7	0.000423445	0.011128	Down	300	chr2	171034654	171511674	NR_045682	MYO3B	intron	447236
chr2:171481741-171482040	-47.7	0.000423445	0.011128	Down	300	chr2	171034654	171511674	NR_045683	MYO3B	intron	447236
chr2:171481741-171482040	-47.7	0.000423445	0.011128	Down	300	chr2	171034654	171511674	NM_001083615	MYO3B	intron	447236
chr2:171481741-171482040	-47.7	0.000423445	0.011128	Down	300	chr2	171034654	171511674	NR_045684	MYO3B	intron	447236
chr2:171481741-171482040	-47.7	0.000423445	0.011128	Down	300	chr2	171034654	171511674	NM_138995	MYO3B	intron	447236
chr9:129229901-129230140	-47.7	0.000423445	0.011128	Down	240	chr9	129089122	129269320	NM_033446	MVB12B	intron	140898
chr9:90335781-90336040	-47.7	0.000423445	0.011128	Down	260	chr9	90340973	90346384	NM_145918	CTSL	upstream	-5063
chr9:90335781-90336040	-47.7	0.000423445	0.011128	Down	260	chr9	90340973	90346384	NM_001912	CTSL	upstream	-5063
chr9:90335781-90336040	-47.7	0.000423445	0.011128	Down	260	chr9	90340973	90346384	NM_001257973	CTSL	upstream	-5063
chr9:90335781-90336040	-47.7	0.000423445	0.011128	Down	260	chr9	90340973	90346384	NM_001257972	CTSL	upstream	-5063
chr9:90335781-90336040	-47.7	0.000423445	0.011128	Down	260	chr9	90340973	90346384	NM_001257971	CTSL	upstream	-5063
chr5:41528901-41529180	-47.7	0.000423445	0.011128	Down	280	chr5	41510730	41307047	NM_001005473	PLCXD3	upstream	-18310
chr1:68757541-68757820	-47.7	0.000423445	0.011128	Down	280	chr1	68698284	68591040	NM_024911	WLS	intergenic	-59396
chr12:3887001-3887260	-47.7	0.000423445	0.011128	Down	260	chr12	3862366	3724493	NM_001144958	CRACR2A	intergenic	-24764
chr12:3887001-3887260	-47.7	0.000423445	0.011128	Down	260	chr12	3862366	3757108	NM_032680	CRACR2A	intergenic	-24764
chr1:224274821-224275080	-47.7	0.000423445	0.011128	Down	260	chr1	224301788	224349749	NR_049764	FBXO28	intergenic	-26838
chr1:224274821-224275080	-47.7	0.000423445	0.011128	Down	260	chr1	224301788	224349749	NM_001136115	FBXO28	intergenic	-26838
chr1:224274821-224275080	-47.7	0.000423445	0.011128	Down	260	chr1	224301788	224349749	NM_015176	FBXO28	intergenic	-26838
chr12:56376941-56377220	-47.6	0.000190793	0.00767409	Down	280	chr12	56359846	56347888	NM_001200053	PMEL	upstream	-17234
chr12:56376941-56377220	-47.6	0.000190793	0.00767409	Down	280	chr12	56359846	56347888	NM_001200054	PMEL	upstream	-17234
chr12:56376941-56377220	-47.6	0.000190793	0.00767409	Down	280	chr12	56359846	56347888	NM_001320121	PMEL	upstream	-17234
chr12:56376941-56377220	-47.6	0.000190793	0.00767409	Down	280	chr12	56359846	56347888	NM_001320122	PMEL	upstream	-17234
chr12:56376941-56377220	-47.6	0.000190793	0.00767409	Down	280	chr12	56391042	56399309	NM_000456	SUOX	upstream	-13962
chr12:56376941-56377220	-47.6	0.000190793	0.00767409	Down	280	chr12	56391042	56399309	NM_001032387	SUOX	upstream	-13962
chr12:56376941-56377220	-47.6	0.000190793	0.00767409	Down	280	chr12	56391042	56399309	NM_001032386	SUOX	upstream	-13962
chr12:56376941-56377220	-47.6	0.000190793	0.00767409	Down	280	chr12	56360496	56347888	NM_006928	PMEL	upstream	-16584
chr2:54086801-54087060	-47.6	0.000190793	0.00767409	Down	260	chr2	54087170	54080049	NM_006794	GPR75	promoter	240
chr2:54086801-54087060	-47.6	0.000190793	0.00767409	Down	260	chr2	54087170	53897449	NM_001164165	GPR75-ASB3	promoter	240
chr5:175510821-175511160	-47.6	0.000161667	0.00767409	Down	340	chr5	175490711	175541801	NM_001265615	FAM153B	intron	20279
chr11:30694001-30694300	-47.6	0.000161667	0.00767409	Down	300	chr11	30607930	30406039	NM_001145399	MPPED2	intergenic	-86220
chr5:34010221-34010420	-47.5	0.00262919	0.0279821	Down	200	chr5	34008220	33987090	NM_001167595	AMACR	upstream	-2100
chr5:34010221-34010420	-47.5	0.00262919	0.0279821	Down	200	chr5	34008220	33987090	NM_203382	AMACR	upstream	-2100
chr5:34010221-34010420	-47.5	0.00262919	0.0279821	Down	200	chr5	34008220	33987090	NM_014324	AMACR	upstream	-2100
chr1:232657481-232657780	-47.2	0.000190794	0.00767409	Down	300	chr1	232651354	232533711	NM_020808	SIPA1L2	upstream	-6276
chr11:72140421-72140720	-47.2	0.000190794	0.00767409	Down	300	chr11	72145728	72003469	NM_001258393	CLPB	intron	5158
chr11:72140421-72140720	-47.2	0.000190794	0.00767409	Down	300	chr11	72145728	72003469	NM_001258394	CLPB	intron	5158
chr11:72140421-72140720	-47.2	0.000190794	0.00767409	Down	300	chr11	72145728	72003469	NM_001258392	CLPB	intron	5158
chr11:72140421-72140720	-47.2	0.000190794	0.00767409	Down	300	chr11	72145728	72003469	NM_030813	CLPB	intron	5158
chr1:177095281-177095580	-47.2	0.000423446	0.011128	Down	300	chr1	177134040	176830199	NM_004319	ASTN1	intron	38610
chr1:177095281-177095580	-47.2	0.000423446	0.011128	Down	300	chr1	177134040	176826440	NM_001286164	ASTN1	intron	38610
chr1:177095281-177095580	-47.2	0.000423446	0.011128	Down	300	chr1	177134040	176837953	NM_207108	ASTN1	intron	38610
chr6:163716661-163716980	-47.2	0.000190794	0.00767409	Down	320	chr6	163148163	163736524	NM_152410	PACRG	intron	568657
chr6:163716661-163716980	-47.2	0.000190794	0.00767409	Down	320	chr6	163148163	163736524	NM_001080378	PACRG	intron	568657
chr6:163716661-163716980	-47.2	0.000190794	0.00767409	Down	320	chr6	163149001	163736524	NM_001080379	PACRG	intron	567819
chr6:157815601-157815900	-47.2	0.000190794	0.00767409	Down	300	chr6	157802556	158094977	NM_153746	ZDHHC14	intron	13194
chr6:157815601-157815900	-47.2	0.000190794	0.00767409	Down	300	chr6	157802556	158094977	NM_024630	ZDHHC14	intron	13194
chr14:24806481-24806740	-47.2	0.000423446	0.011128	Down	260	chr14	24804277	24787554	NM_001198568	ADCY4	upstream	-2333
chr14:24806481-24806740	-47.2	0.000423446	0.011128	Down	260	chr14	24804277	24787554	NM_001198592	ADCY4	upstream	-2333
chr14:24806481-24806740	-47.2	0.000423446	0.011128	Down	260	chr14	24804277	24787554	NM_139247	ADCY4	upstream	-2333
chr9:103507101-103507420	-47.2	0.000190794	0.00767409	Down	320	chr9	103340360	103350669	NM_001018116	MURC	intergenic	166900
chr1:224953641-224953940	-47.2	0.000190794	0.00767409	Down	300	chr1	224804178	224928251	NM_001322305	CNIH3	intergenic	149612
chr1:224953641-224953940	-47.2	0.000190794	0.00767409	Down	300	chr1	224804178	224928251	NR_136287	CNIH3	intergenic	149612
chr1:224953641-224953940	-47.2	0.000190794	0.00767409	Down	300	chr1	224804178	224928249	NM_152495	CNIH3	intergenic	149612
chr8:77826521-77826820	-47.2	0.000190794	0.00767409	Down	300	chr8	77879086	77879003	NR_130460	MIR3149	intergenic	52416
chr14:62058581-62058840	-47.2	0.000190794	0.00767409	Down	260	chr14	62037371	62022989	NR_110416	LOC101927780	intergenic	-21339
chr1:19880901-19881180	-47.2	0.000423446	0.011128	Down	280	chr1	19923326	19918295	NR_135054	LOC105378614	intergenic	42286
chr2:56945621-56945940	-47.2	0.000423446	0.011128	Down	320	chr2	56412905	56400668	NR_125368	LOC100129434	intergenic	-532875
chr2:8826001-8826320	-47.2	0.000939171	0.0163384	Down	320	chr2	8822112	8824583	NM_002166	ID2	intergenic	4048
chr5:31050761-31051040	-47.1	0.000364679	0.011128	Down	280	chr5	31193761	31329253	NM_004932	CDH6	intergenic	-142861
chr17:76686021-76686280	-47	0.00334983	0.0287636	Down	260	chr17	76713114	76670128	NM_001292019	CYTH1	intron	26964
chr17:76686021-76686280	-47	0.00334983	0.0287636	Down	260	chr17	76778424	76670128	NM_004762	CYTH1	intron	92274
chr17:76686021-76686280	-47	0.00334983	0.0287636	Down	260	chr17	76778424	76670128	NM_017456	CYTH1	intron	92274
chr17:76686021-76686280	-47	0.00334983	0.0287636	Down	260	chr17	76719832	76670128	NM_001292018	CYTH1	intron	33682
chr19:7715241-7715440	-46.9	0.00215752	0.0261162	Down	200	chr19	7698634	7696500	NM_174895	PCP2	upstream	-16706
chr19:7715241-7715440	-46.9	0.00215752	0.0261162	Down	200	chr19	7697898	7696500	NM_001271830	PCP2	upstream	-17442
chr3:142339581-142339780	-46.9	0.00215752	0.0261162	Down	200	chr3	142342265	142432505	NM_002670	PLS1	upstream	-2585
chr7:120123981-120124180	-46.9	0.00215752	0.0261162	Down	200	chr7	119913721	120390387	NM_012281	KCND2	intron	210359
chr5:32168601-32168860	-46.9	0.00142336	0.0187581	Down	260	chr5	32174425	32124823	NM_022130	GOLPH3	intron	5695
chr1:242360801-242361060	-46.9	0.00215752	0.0261162	Down	260	chr1	242612784	242251688	NM_001195812	PLD5	intron	251854
chr1:242360801-242361060	-46.9	0.00215752	0.0261162	Down	260	chr1	242612784	242251688	NM_001195811	PLD5	intron	251854
chr1:242360801-242361060	-46.9	0.00215752	0.0261162	Down	260	chr1	242687998	242251688	NM_152666	PLD5	intron	327068
chr1:242360801-242361060	-46.9	0.00215752	0.0261162	Down	260	chr1	242687998	242251688	NM_001320272	PLD5	intron	327068
chr5:5638881-5639160	-46.9	0.00142336	0.0187581	Down	280	chr5	5422785	5490347	NM_015325	ICE1	intergenic	216235
chr1:39131321-39131560	-46.9	0.00142336	0.0187581	Down	240	chr1	39325495	39303868	NM_022157	RRAGC	intergenic	194055
chr1:39131321-39131560	-46.9	0.00142336	0.0187581	Down	240	chr1	39325495	39303868	NM_001271851	RRAGC	intergenic	194055
chr1:83245761-83246020	-46.9	0.00215752	0.0261162	Down	260	chr1	83450605	83439565	NR_110632	LINC01361	intergenic	204715
chr12:39618241-39618480	-46.8	0.000928761	0.0161857	Down	240	chr12	39837192	39687029	NM_001173465	KIF21A	intergenic	218832
chr12:39618241-39618480	-46.8	0.000928761	0.0161857	Down	240	chr12	39837192	39687029	NM_001173463	KIF21A	intergenic	218832
chr12:39618241-39618480	-46.8	0.000928761	0.0161857	Down	240	chr12	39837192	39687029	NM_017641	KIF21A	intergenic	218832
chr12:39618241-39618480	-46.8	0.000928761	0.0161857	Down	240	chr12	39837192	39687029	NM_001173464	KIF21A	intergenic	218832
chr12:70232821-70233120	-46.7	0.000423447	0.011128	Down	300	chr12	70219102	70352505	NM_182530	MYRFL	intron	13868
chr5:60734661-60734900	-46.7	0.000423447	0.011128	Down	240	chr5	60628099	60841999	NM_020928	ZSWIM6	intron	106681
chr1:71947461-71947720	-46.7	0.000423447	0.011128	Down	260	chr1	72748277	71868624	NM_173808	NEGR1	intron	800687
chr6:130369541-130369800	-46.7	0.000745781	0.0146661	Down	260	chr6	130339727	130462594	NM_032438	L3MBTL3	intron	29943
chr6:130369541-130369800	-46.7	0.000745781	0.0146661	Down	260	chr6	130339727	130462594	NM_001007102	L3MBTL3	intron	29943
chr5:14829661-14829920	-46.7	0.000423447	0.011128	Down	260	chr5	14826121	14826037	NR_039780	MIR4637	upstream	-3669
chr21:18715081-18715340	-46.7	0.000423447	0.011128	Down	260	chr21	18811207	18821503	NR_037586	LINC01549	intergenic	-95997
chr21:18715081-18715340	-46.7	0.000423447	0.011128	Down	260	chr21	18811207	18821503	NR_037585	LINC01549	intergenic	-95997
chr1:4875821-4876080	-46.7	0.000423447	0.011128	Down	260	chr1	4715104	4837854	NM_001042478	AJAP1	intergenic	160846
chr1:4875821-4876080	-46.7	0.000423447	0.011128	Down	260	chr1	4715104	4843851	NM_018836	AJAP1	intergenic	160846
chr3:4779401-4779680	-46.5	0.000423447	0.011128	Down	280	chr3	4535031	4889524	NM_002222	ITPR1	intron	244509
chr3:4779401-4779680	-46.5	0.000423447	0.011128	Down	280	chr3	4535031	4889524	NM_001099952	ITPR1	intron	244509
chr3:4779401-4779680	-46.5	0.000423447	0.011128	Down	280	chr3	4535031	4889524	NM_001168272	ITPR1	intron	244509
chr20:34571641-34571880	-46.5	0.00207697	0.0252295	Down	240	chr20	34556502	34618622	NM_080834	CNBD2	intron	15258
chr20:34571641-34571880	-46.5	0.00207697	0.0252295	Down	240	chr20	34556502	34618622	NM_001207076	CNBD2	intron	15258
chr20:34571641-34571880	-46.5	0.00207697	0.0252295	Down	240	chr20	34556502	34618622	NR_130714	CNBD2	intron	15258
chr5:76326261-76326540	-46.5	0.00207697	0.0252295	Down	280	chr5	76326209	76361058	NM_018046	AGGF1	promoter	191
chr16:23691201-23691480	-46.5	0.000423447	0.011128	Down	280	chr16	23690092	23701688	NM_005030	PLK1	promoter	1248
chr2:229068701-229069000	-46.5	0.00207697	0.0252295	Down	300	chr2	229046361	228844669	NM_030623	SPHKAP	intergenic	-22489
chr2:229068701-229069000	-46.5	0.00207697	0.0252295	Down	300	chr2	229046361	228844669	NM_001142644	SPHKAP	intergenic	-22489
chr8:114745701-114746020	-46.5	0.000423447	0.011128	Down	320	chr8	114449242	113235158	NM_198123	CSMD3	intergenic	-296618
chr8:114745701-114746020	-46.5	0.000423447	0.011128	Down	320	chr8	114449242	113235158	NM_052900	CSMD3	intergenic	-296618
chr10:80083021-80083320	-46.5	0.000423447	0.011128	Down	300	chr10	80027084	80039970	NR_073447	LINC00595	intergenic	56086
chr14:70164121-70164380	-46.4	0.000190795	0.00767409	Down	260	chr14	70078309	70181861	NM_014734	SUSD6	intron	85941
chr22:31976981-31977240	-46.4	0.000190795	0.00767409	Down	260	chr22	31892124	32014537	NM_001258327	SFI1	intron	84986
chr22:31976981-31977240	-46.4	0.000190795	0.00767409	Down	260	chr22	31892124	32014537	NM_001007467	SFI1	intron	84986
chr22:31976981-31977240	-46.4	0.000190795	0.00767409	Down	260	chr22	31892124	32014537	NM_001258325	SFI1	intron	84986
chr22:31976981-31977240	-46.4	0.000190795	0.00767409	Down	260	chr22	31892124	32014537	NM_001258326	SFI1	intron	84986
chr22:31976981-31977240	-46.4	0.000190795	0.00767409	Down	260	chr22	31892124	32014537	NM_014775	SFI1	intron	84986
chr9:141056681-141056960	-46.4	0.000190795	0.00767409	Down	280	chr9	141044564	141071885	NR_027156	TUBBP5	intron	12256
chr2:204015461-204015720	-46.4	0.000833828	0.0148958	Down	260	chr2	203879601	204082717	NM_001114132	NBEAL1	intron	135989
chr3:63875321-63875660	-46.4	0.000190795	0.00767409	Down	340	chr3	63884074	63989136	NM_001177387	ATXN7	upstream	-8584
chr19:22065901-22066120	-46.4	0.000190795	0.00767409	Down	220	chr19	22034870	21987750	NM_001256653	ZNF43	intergenic	-31140
chr19:22065901-22066120	-46.4	0.000190795	0.00767409	Down	220	chr19	22034870	21987750	NM_001256651	ZNF43	intergenic	-31140
chr19:22065901-22066120	-46.4	0.000190795	0.00767409	Down	220	chr19	22034870	21987750	NM_001256649	ZNF43	intergenic	-31140
chr19:22065901-22066120	-46.4	0.000190795	0.00767409	Down	220	chr19	22034870	21987750	NM_001256650	ZNF43	intergenic	-31140
chr19:22065901-22066120	-46.4	0.000190795	0.00767409	Down	220	chr19	22034870	21987750	NM_001256648	ZNF43	intergenic	-31140
chr1:106262461-106262680	-46.4	0.000190795	0.00767409	Down	220	chr1	106161557	106132315	NR_125955	LOC101928476	intergenic	-101013
chr1:106262461-106262680	-46.4	0.000190795	0.00767409	Down	220	chr1	106161557	106144773	NR_125954	LOC101928476	intergenic	-101013
chr2:179184721-179184960	-46.3	0.00186451	0.0229974	Down	240	chr2	179184970	179264160	NM_145739	OSBPL6	promoter	-130
chr1:11109641-11109880	-46.3	0.00350022	0.0294832	Down	240	chr1	11107296	11086579	NM_006610	MASP2	upstream	-2464
chr1:11109641-11109880	-46.3	0.00350022	0.0294832	Down	240	chr1	11107296	11104854	NM_139208	MASP2	upstream	-2464
chr11:44974221-44974460	-46.3	0.00186451	0.0229974	Down	240	chr11	44972857	44953898	NM_001258322	TP53I11	promoter	-1483
chr11:44974221-44974460	-46.3	0.00186451	0.0229974	Down	240	chr11	44972857	44953898	NM_001258321	TP53I11	promoter	-1483
chr11:44974221-44974460	-46.3	0.00186451	0.0229974	Down	240	chr11	44972857	44953898	NM_001258324	TP53I11	promoter	-1483
chr11:44974221-44974460	-46.3	0.00186451	0.0229974	Down	240	chr11	44972857	44953898	NM_001318385	TP53I11	promoter	-1483
chr11:44974221-44974460	-46.3	0.00186451	0.0229974	Down	240	chr11	44972857	44953898	NM_001318386	TP53I11	promoter	-1483
chr2:218695181-218695380	-46.3	0.00186451	0.0229974	Down	200	chr2	218808796	218664511	NM_022648	TNS1	intron	113516
chr2:218695181-218695380	-46.3	0.00186451	0.0229974	Down	200	chr2	218784959	218664511	NM_001308022	TNS1	intron	89679
chr2:218695181-218695380	-46.3	0.00186451	0.0229974	Down	200	chr2	218784959	218664511	NM_001308023	TNS1	intron	89679
chr20:46317461-46317660	-46.3	0.00350022	0.0294832	Down	200	chr20	46414808	46286149	NM_018837	SULF2	intron	97248
chr20:46317461-46317660	-46.3	0.00350022	0.0294832	Down	200	chr20	46415360	46286149	NM_198596	SULF2	intron	97800
chr20:46317461-46317660	-46.3	0.00350022	0.0294832	Down	200	chr20	46415360	46286149	NM_001161841	SULF2	intron	97800
chr1:111155941-111156160	-46.3	0.00186451	0.0229974	Down	220	chr1	111148975	111145775	NM_004974	KCNA2	upstream	-7075
chr4:146717941-146718160	-46.3	0.00350022	0.0294832	Down	220	chr4	146860112	146678778	NM_178835	ZNF827	intron	142062
chr4:146717941-146718160	-46.3	0.00350022	0.0294832	Down	220	chr4	146860112	146678778	NM_001306215	ZNF827	intron	142062
chr9:115106741-115107040	-46.3	0.00350022	0.0294832	Down	300	chr9	115095944	114979994	NM_001244896	PTBP3	upstream	-10946
chr9:115106741-115107040	-46.3	0.00350022	0.0294832	Down	300	chr9	115095944	114979994	NM_001163790	PTBP3	upstream	-10946
chr9:115106741-115107040	-46.3	0.00350022	0.0294832	Down	300	chr9	115095944	114979994	NM_001163788	PTBP3	upstream	-10946
chr9:115106741-115107040	-46.3	0.00350022	0.0294832	Down	300	chr9	115095944	114979994	NM_005156	PTBP3	upstream	-10946
chr9:115106741-115107040	-46.3	0.00350022	0.0294832	Down	300	chr9	115095944	114979994	NM_001244897	PTBP3	upstream	-10946
chr9:115106741-115107040	-46.3	0.00350022	0.0294832	Down	300	chr9	115095306	114979994	NM_001244898	PTBP3	upstream	-11584
chr6:141065361-141065580	-46.3	0.00350022	0.0294832	Down	220	chr6	141004950	141005020	NR_039675	MIR4465	intergenic	60520
chr1:79650541-79650740	-46.3	0.00186451	0.0229974	Down	200	chr1	79472495	79355448	NM_022159	ADGRL4	intergenic	-178145
chr8:146153441-146153640	-46.3	0.00350022	0.0294832	Down	200	chr8	146176274	146155743	NM_001029976	ZNF16	intergenic	22734
chr8:146153441-146153640	-46.3	0.00350022	0.0294832	Down	200	chr8	146176274	146155743	NM_006958	ZNF16	intergenic	22734
chr2:180255661-180255880	-46.3	0.00350022	0.0294832	Down	220	chr2	180129350	179966418	NM_178123	SESTD1	intergenic	-126420
chr3:182900161-182900440	-46	0.000479857	0.0111491	Down	280	chr3	182880667	182840002	NM_014398	LAMP3	upstream	-19633
chr19:56091181-56091420	-46	0.000190796	0.00767409	Down	240	chr19	56092211	56088890	NM_152600	ZNF579	promoter	911
chr20:4004201-4004480	-46	0.000423448	0.011128	Down	280	chr20	3996238	3907955	NM_001134337	RNF24	upstream	-8102
chr20:4004201-4004480	-46	0.000423448	0.011128	Down	280	chr20	3996238	3907955	NM_001134338	RNF24	upstream	-8102
chr20:4004201-4004480	-46	0.000423448	0.011128	Down	280	chr20	3996238	3907955	NM_001321749	RNF24	upstream	-8102
chr20:4004201-4004480	-46	0.000423448	0.011128	Down	280	chr20	3996238	3907955	NM_007219	RNF24	upstream	-8102
chr11:61369661-61369880	-46	0.00110655	0.0169006	Down	220	chr11	61382507	61406921	NR_002775	RPLP0P2	upstream	-12737
chr5:38750881-38751160	-46	0.000423448	0.011128	Down	280	chr5	38845931	38693314	NR_109951	OSMR-AS1	intron	94911
chr19:38045461-38045740	-46	0.000479857	0.0111491	Down	280	chr19	38042272	38078248	NR_038249	ZNF571-AS1	intron	3328
chr19:38045461-38045740	-46	0.000479857	0.0111491	Down	280	chr19	38042272	38078248	NR_038250	ZNF571-AS1	intron	3328
chr19:38045461-38045740	-46	0.000479857	0.0111491	Down	280	chr19	38042272	38105079	NM_152606	ZNF540	intron	3328
chr1:40216641-40216880	-46	0.000479857	0.0111491	Down	240	chr1	40204516	40229586	NM_001195007	PPIE	intron	12244
chr1:40216641-40216880	-46	0.000479857	0.0111491	Down	240	chr1	40204516	40229586	NM_203456	PPIE	intron	12244
chr1:40216641-40216880	-46	0.000479857	0.0111491	Down	240	chr1	40204516	40229586	NM_001319293	PPIE	intron	12244
chr1:40216641-40216880	-46	0.000479857	0.0111491	Down	240	chr1	40204516	40222441	NM_006112	PPIE	intron	12244
chr1:40216641-40216880	-46	0.000479857	0.0111491	Down	240	chr1	40204516	40222441	NR_036544	PPIE	intron	12244
chr1:40216641-40216880	-46	0.000479857	0.0111491	Down	240	chr1	40204516	40222441	NR_036543	PPIE	intron	12244
chr1:10654581-10654880	-46	0.000423448	0.011128	Down	300	chr1	10535002	10690815	NM_004565	PEX14	intron	119728
chr14:51754001-51754200	-46	0.000479857	0.0111491	Down	200	chr14	51800110	51832275	NR_038358	LINC00640	intergenic	-46010
chr11:45501741-45502000	-46	0.000479857	0.0111491	Down	260	chr11	45392947	45410059	NR_122071	LOC399886	intergenic	108923
chr21:36543381-36543660	-46	0.000479857	0.0111491	Down	280	chr21	36421595	36160097	NM_001754	RUNX1	intergenic	-121925
chr5:17694761-17695060	-46	0.000423448	0.011128	Down	300	chr5	17807382	17930598	NR_134286	LOC646241	intergenic	-112472
chr5:17694761-17695060	-46	0.000423448	0.011128	Down	300	chr5	17807382	17811964	NR_134287	LOC646241	intergenic	-112472
chr16:75627701-75627960	-46	0.000423448	0.011128	Down	260	chr16	75600248	75611779	NM_007285	GABARAPL2	intergenic	27582
chr5:7115641-7115900	-46	0.000479857	0.0111491	Down	260	chr5	7269467	7269415	NR_039659	MIR4454	intergenic	153697
chr2:163789261-163789480	-46	0.000479857	0.0111491	Down	220	chr2	163695257	163279756	NM_173162	KCNH7	intergenic	-94113
chr2:163789261-163789480	-46	0.000479857	0.0111491	Down	220	chr2	163695257	163227916	NM_033272	KCNH7	intergenic	-94113
chr11:116582581-116582860	-45.6	0.000479857	0.0111491	Down	280	chr11	116643714	116618885	NM_032725	BUD13	intergenic	60994
chr11:116582581-116582860	-45.6	0.000479857	0.0111491	Down	280	chr11	116643714	116618885	NM_001159736	BUD13	intergenic	60994
chr5:118169141-118169460	-45.6	0.000479857	0.0111491	Down	320	chr5	118310280	118310362	NR_036262	MIR1244-2	intergenic	-140980
chr5:118169141-118169460	-45.6	0.000479857	0.0111491	Down	320	chr5	118310280	118310362	NR_036052	MIR1244-1	intergenic	-140980
chr5:118169141-118169460	-45.6	0.000479857	0.0111491	Down	320	chr5	118310280	118310362	NR_036263	MIR1244-3	intergenic	-140980
chr5:118169141-118169460	-45.6	0.000479857	0.0111491	Down	320	chr5	118310280	118310362	NR_128710	MIR1244-4	intergenic	-140980
chr17:7275221-7275520	-45.5	0.000423449	0.011128	Down	300	chr17	7284292	7293092	NM_003985	TNK1	upstream	-8922
chr17:7275221-7275520	-45.5	0.000423449	0.011128	Down	300	chr17	7284292	7293092	NM_001251902	TNK1	upstream	-8922
chr1:108217041-108217280	-45.5	0.000423449	0.011128	Down	240	chr1	108231126	108113781	NM_001079874	VAV3	intron	13966
chr1:108217041-108217280	-45.5	0.000423449	0.011128	Down	240	chr1	108507545	108113781	NM_006113	VAV3	intron	290385
chr1:18478421-18478740	-45.5	0.000423449	0.011128	Down	320	chr1	18434239	18704977	NM_032880	IGSF21	intron	44341
chr8:141428821-141429160	-45.5	0.000423449	0.011128	Down	340	chr8	141467861	140739967	NM_001321646	TRAPPC9	intron	38871
chr8:141428821-141429160	-45.5	0.000423449	0.011128	Down	340	chr8	141467861	140739967	NM_001160372	TRAPPC9	intron	38871
chr8:141428821-141429160	-45.5	0.000423449	0.011128	Down	340	chr8	141468678	140739967	NM_031466	TRAPPC9	intron	39688
chr4:62995341-62995640	-45.5	0.000423449	0.011128	Down	300	chr4	63027483	62937472	NR_110595	ADGRL3-AS1	intron	31993
chr17:1734601-1734940	-45.5	0.000423449	0.011128	Down	340	chr17	1733272	1802848	NM_002945	RPA1	promoter	1498
chr17:1734601-1734940	-45.5	0.000423449	0.011128	Down	340	chr17	1733175	1682828	NM_052928	SMYD4	promoter	-1595
chr8:81014081-81014360	-45.5	0.000193869	0.00767409	Down	280	chr8	81083894	80947102	NM_005079	TPD52	intron	69674
chr8:81014081-81014360	-45.5	0.000193869	0.00767409	Down	280	chr8	81083894	80947102	NR_105035	TPD52	intron	69674
chr8:81014081-81014360	-45.5	0.000193869	0.00767409	Down	280	chr8	81083894	80947102	NR_105034	TPD52	intron	69674
chr8:81014081-81014360	-45.5	0.000193869	0.00767409	Down	280	chr8	81083894	80947102	NM_001025253	TPD52	intron	69674
chr8:81014081-81014360	-45.5	0.000193869	0.00767409	Down	280	chr8	81083894	80947102	NM_001287144	TPD52	intron	69674
chr8:81014081-81014360	-45.5	0.000193869	0.00767409	Down	280	chr8	81083435	80947102	NR_105036	TPD52	intron	69215
chr8:81014081-81014360	-45.5	0.000193869	0.00767409	Down	280	chr8	81083435	80947102	NR_105037	TPD52	intron	69215
chr6:160428001-160428300	-45.5	0.000423449	0.011128	Down	300	chr6	160428696	160424322	NR_047511	AIRN	promoter	546
chr6:160428001-160428300	-45.5	0.000423449	0.011128	Down	300	chr6	160428696	160424322	NR_047514	AIRN	promoter	546
chr9:121543421-121543720	-45.5	0.000193869	0.00767409	Down	300	chr9	122131739	121928907	NM_014618	BRINP1	intergenic	588169
chr19:43923341-43923640	-45.5	0.000423449	0.011128	Down	300	chr19	43919034	43922767	NM_001130011	TEX101	intergenic	4456
chr5:95694241-95694500	-45.5	0.000193869	0.00767409	Down	260	chr5	95767863	95726039	NM_001177875	PCSK1	intergenic	73493
chr5:53754041-53754320	-45.5	0.000193869	0.00767409	Down	280	chr5	53751430	53752214	NM_006308	HSPB3	intergenic	2750
chr5:17298281-17298540	-45.5	0.000423449	0.011128	Down	260	chr5	17217669	17276954	NM_006317	BASP1	intergenic	80741
chr2:130481521-130481780	-45.5	0.000193869	0.00767409	Down	260	chr2	130680749	130704276	NR_110285	LOC101927924	intergenic	-199099
chr7:61386801-61387080	-45.5	0.000193869	0.00767409	Down	280	chr7	62764434	62751669	NR_003952	ZNF733P	intergenic	1377494
chr5:23206521-23206780	-45.5	0.000423449	0.011128	Down	260	chr5	23507717	23528706	NM_020227	PRDM9	intergenic	-301067
chr4:77232861-77233140	-45.5	0.000423449	0.011128	Down	280	chr4	77227178	77232283	NM_003943	STBD1	intergenic	5822
chr9:30820341-30820640	-45.5	0.000423449	0.011128	Down	300	chr9	30408452	30388932	NR_046204	LINC01242	intergenic	-412038
chr16:49521561-49521780	-45.3	0.0041871	0.0318981	Down	220	chr16	49891830	49521441	NM_001271620	ZNF423	exon	370160
chr16:49521561-49521780	-45.3	0.0041871	0.0318981	Down	220	chr16	49856649	49521441	NM_015069	ZNF423	exon	334979
chr1:46048941-46049200	-45.3	0.0014321	0.0188561	Down	260	chr1	46049659	46084578	NM_152298	NASP	promoter	-589
chr1:46048941-46049200	-45.3	0.0014321	0.0188561	Down	260	chr1	46049659	46084578	NM_001195193	NASP	promoter	-589
chr1:46048941-46049200	-45.3	0.0014321	0.0188561	Down	260	chr1	46049659	46084578	NM_002482	NASP	promoter	-589
chr16:71970161-71970420	-45.3	0.00126288	0.0171021	Down	260	chr16	72033877	71963440	NM_181536	PKD1L3	intron	63587
chr7:150934981-150935180	-45.3	0.0041871	0.0318981	Down	200	chr7	150935506	150935624	NR_030407	MIR671	promoter	-426
chr8:10521401-10521680	-45.3	0.00126288	0.0171021	Down	280	chr8	10524487	10524580	NR_036248	MIR4286	upstream	-2947
chr8:10521401-10521680	-45.3	0.00126288	0.0171021	Down	280	chr8	10512617	10463859	NM_178857	RP1L1	upstream	-8923
chr5:12031561-12031780	-45.3	0.0041871	0.0318981	Down	220	chr5	11904155	10971953	NR_109988	CTNND2	intergenic	-127515
chr5:12031561-12031780	-45.3	0.0041871	0.0318981	Down	220	chr5	11904155	10971953	NM_001332	CTNND2	intergenic	-127515
chr5:12031561-12031780	-45.3	0.0041871	0.0318981	Down	220	chr5	11904155	10971953	NM_001288717	CTNND2	intergenic	-127515
chr5:114152181-114152420	-45.3	0.0014321	0.0188561	Down	240	chr5	114109110	113783114	NR_130785	LOC101927078	intergenic	-43190
chr2:47236041-47236240	-45.2	0.00295967	0.0279821	Down	200	chr2	47168312	47303275	NM_001288951	TTC7A	intron	67828
chr2:47236041-47236240	-45.2	0.00295967	0.0279821	Down	200	chr2	47168312	47303275	NM_001288955	TTC7A	intron	67828
chr2:47236041-47236240	-45.2	0.00295967	0.0279821	Down	200	chr2	47168312	47303275	NM_020458	TTC7A	intron	67828
chr2:47236041-47236240	-45.2	0.00295967	0.0279821	Down	200	chr2	47143267	47303275	NM_001288953	TTC7A	intron	92873
chr3:183705401-183705600	-45.2	0.00295967	0.0279821	Down	200	chr3	183724125	183729207	NR_046570	ABCC5-AS1	upstream	-18625
chr1:18454801-18455020	-45.1	0.000503937	0.0114749	Down	220	chr1	18434239	18704977	NM_032880	IGSF21	intron	20671
chr1:57475601-57475820	-45.1	0.000503937	0.0114749	Down	220	chr1	58716211	57463578	NM_021080	DAB1	intron	1240501
chr1:246746781-246747060	-45.1	0.000503937	0.0114749	Down	280	chr1	246729565	246703862	NM_022366	TFB2M	upstream	-17355
chr1:43994941-43995140	-45.1	0.000861177	0.0152928	Down	200	chr1	43996546	44089343	NM_002840	PTPRF	promoter	-1506
chr1:43994941-43995140	-45.1	0.000861177	0.0152928	Down	200	chr1	43996546	44089343	NM_130440	PTPRF	promoter	-1506
chr5:31462761-31463000	-45.1	0.000861177	0.0152928	Down	240	chr5	31532282	31400601	NM_013235	DROSHA	intron	69402
chr5:31462761-31463000	-45.1	0.000861177	0.0152928	Down	240	chr5	31532282	31400601	NM_001100412	DROSHA	intron	69402
chr1:218568321-218568580	-45.1	0.000503937	0.0114749	Down	260	chr1	218518675	218617961	NM_001135599	TGFB2	intron	49775
chr1:218568321-218568580	-45.1	0.000503937	0.0114749	Down	260	chr1	218518675	218617961	NM_003238	TGFB2	intron	49775
chr17:16954961-16955180	-45.1	0.000861177	0.0152928	Down	220	chr17	16946073	17095962	NM_201274	MPRIP	intron	8997
chr17:16954961-16955180	-45.1	0.000861177	0.0152928	Down	220	chr17	16946073	17095962	NM_015134	MPRIP	intron	8997
chr1:193097681-193097940	-45.1	0.000503937	0.0114749	Down	260	chr1	193105632	193105713	NR_031691	MIR1278	upstream	-7822
chr2:192770821-192771080	-45.1	0.000503937	0.0114749	Down	260	chr2	192712006	192699031	NM_004657	SDPR	intergenic	-58944
chr1:96306481-96306740	-45.1	0.000503937	0.0114749	Down	260	chr1	96457623	96488436	NR_125991	LOC102723661	intergenic	-151013
chr1:116855201-116855460	-45.1	0.000503937	0.0114749	Down	260	chr1	116915794	116947396	NM_000701	ATP1A1	intergenic	-60464
chr12:59821181-59821400	-45.1	0.000861177	0.0152928	Down	220	chr12	59989820	60183635	NM_001270623	SLC16A7	intergenic	-168530
chr12:59821181-59821400	-45.1	0.000861177	0.0152928	Down	220	chr12	59989820	60183635	NM_001270622	SLC16A7	intergenic	-168530
chr10:57308541-57308740	-45.1	0.000503937	0.0114749	Down	200	chr10	57358749	57360487	NM_001190478	MTRNR2L5	intergenic	-50109
chr21:26950701-26950960	-45.1	0.000503937	0.0114749	Down	260	chr21	26946291	26946356	NR_030784	MIR155	intergenic	4539
chr18:60212921-60213220	-44.9	0.000560759	0.0116665	Down	300	chr18	60190657	60253976	NR_126534	ZCCHC2	intron	22413
chr18:60212921-60213220	-44.9	0.000560759	0.0116665	Down	300	chr18	60190657	60245818	NM_017742	ZCCHC2	intron	22413
chr9:34059121-34059380	-44.9	0.000560759	0.0116665	Down	260	chr9	34048947	33921690	NM_018449	UBAP2	upstream	-10303
chr9:34059121-34059380	-44.9	0.000560759	0.0116665	Down	260	chr9	34048947	33921690	NM_001282529	UBAP2	upstream	-10303
chr2:47351981-47352220	-44.9	0.000560759	0.0116665	Down	240	chr2	47382517	47314129	NM_001163561	C2orf61	intron	30417
chr21:34488501-34488760	-44.9	0.00453056	0.0342333	Down	260	chr21	34496006	34484009	NR_109961	LOC101928107	intron	7376
chr1:110010301-110010520	-44.9	0.00453056	0.0342333	Down	220	chr1	110009099	110024764	NM_001040709	SYPL2	promoter	1311
chr17:45527841-45528120	-44.9	0.000560759	0.0116665	Down	280	chr17	45569986	45527592	NR_033934	MRPL45P2	exon	42006
chr11:9182981-9183220	-44.9	0.000560759	0.0116665	Down	240	chr11	9286873	9160374	NM_015213	DENND5A	intron	103773
chr11:9182981-9183220	-44.9	0.000560759	0.0116665	Down	240	chr11	9286873	9160374	NM_001243254	DENND5A	intron	103773
chr16:15516681-15516880	-44.9	0.00453056	0.0342333	Down	200	chr16	15528324	15682116	NM_033201	C16orf45	upstream	-11544
chr14:50798901-50799180	-44.9	0.000560759	0.0116665	Down	280	chr14	50864122	50798643	NM_001282236	CDKL1	exon	65082
chr14:50798901-50799180	-44.9	0.000560759	0.0116665	Down	280	chr14	50862642	50796308	NM_004196	CDKL1	exon	63602
chr12:68436921-68437120	-44.9	0.00453056	0.0342333	Down	200	chr12	68383224	68415107	NR_104125	IFNG-AS1	intergenic	53796
chr12:68436921-68437120	-44.9	0.00453056	0.0342333	Down	200	chr12	68383224	68415107	NR_104124	IFNG-AS1	intergenic	53796
chr5:23684561-23684820	-44.9	0.000560759	0.0116665	Down	260	chr5	23507763	23528193	NM_001310214	PRDM9	intergenic	176927
chr7:149856721-149857000	-44.9	0.000560759	0.0116665	Down	280	chr7	150000069	149944300	NM_001164459	ACTR3C	intergenic	143209
chr1:96087461-96087700	-44.9	0.00453056	0.0342333	Down	240	chr1	95975671	95981020	NR_110622	LOC100996635	intergenic	111909
chr1:96087461-96087700	-44.9	0.00453056	0.0342333	Down	240	chr1	95975671	95981020	NR_110621	LOC100996635	intergenic	111909
chr18:47970121-47970380	-44.9	0.000560759	0.0116665	Down	260	chr18	47901391	47920538	NM_145060	SKA1	intergenic	68859
chr18:47970121-47970380	-44.9	0.000560759	0.0116665	Down	260	chr18	47901391	47920538	NM_001039535	SKA1	intergenic	68859
chr15:20027581-20027840	-44.9	0.000560759	0.0116665	Down	260	chr15	20487996	20496811	NR_038836	CHEK2P2	intergenic	-460286
chr5:2678061-2678300	-44.9	0.00453056	0.0342333	Down	240	chr5	2751769	2746278	NM_033267	IRX2	intergenic	73589
chr5:2678061-2678300	-44.9	0.00453056	0.0342333	Down	240	chr5	2751769	2746278	NM_001134222	IRX2	intergenic	73589
chr16:81775941-81776140	-44.9	0.00453056	0.0342333	Down	200	chr16	81812862	81996298	NM_002661	PLCG2	intergenic	-36822
chr7:45827761-45828040	-44.8	0.0001908	0.00767409	Down	280	chr7	45808617	45763385	NR_024271	SEPT7P2	upstream	-19283
chr5:11841621-11841880	-44.8	0.000423451	0.011128	Down	260	chr5	11904155	10971953	NR_109988	CTNND2	intron	62405
chr5:11841621-11841880	-44.8	0.000423451	0.011128	Down	260	chr5	11904155	10971953	NM_001332	CTNND2	intron	62405
chr5:11841621-11841880	-44.8	0.000423451	0.011128	Down	260	chr5	11904155	10971953	NM_001288717	CTNND2	intron	62405
chr5:55245461-55245760	-44.8	0.000423451	0.011128	Down	300	chr5	55290821	55230924	NM_001190981	IL6ST	intron	45211
chr5:55245461-55245760	-44.8	0.000423451	0.011128	Down	300	chr5	55290821	55230924	NM_002184	IL6ST	intron	45211
chr5:55245461-55245760	-44.8	0.000423451	0.011128	Down	300	chr5	55290821	55230924	NR_120480	IL6ST	intron	45211
chr5:55245461-55245760	-44.8	0.000423451	0.011128	Down	300	chr5	55290821	55230924	NM_175767	IL6ST	intron	45211
chr3:9726981-9727180	-44.8	0.000423451	0.011128	Down	200	chr3	9745490	9769133	NM_001308388	CPNE9	upstream	-18410
chr3:9726981-9727180	-44.8	0.000423451	0.011128	Down	200	chr3	9745509	9771592	NM_153635	CPNE9	upstream	-18429
chr8:95416841-95417140	-44.8	0.0001908	0.00767409	Down	300	chr8	95449180	95384187	NM_001205263	RAD54B	intron	32190
chr8:95416841-95417140	-44.8	0.0001908	0.00767409	Down	300	chr8	95487343	95384187	NM_012415	RAD54B	intron	70353
chr6:151097441-151097720	-44.8	0.0001908	0.00767409	Down	280	chr6	150920998	151164799	NM_001029884	PLEKHG1	intron	176582
chr8:130219221-130219540	-44.8	0.000423451	0.011128	Down	320	chr8	130253486	130228712	NR_033916	LINC00977	intergenic	34106
chr16:34679661-34679980	-44.8	0.000423451	0.011128	Down	320	chr16	34714967	34711784	NR_026980	FRG2DP	intergenic	35147
chr8:39960841-39961060	-44.8	0.00288105	0.0279821	Down	220	chr8	40010986	40012827	NM_020130	C8orf4	intergenic	-50036
chr1:113789901-113790200	-44.8	0.0001908	0.00767409	Down	300	chr1	113748875	113739403	NR_038846	LOC643441	intergenic	-41175
chr16:12929701-12929980	-44.8	0.000423451	0.011128	Down	280	chr16	12897744	12753655	NM_001099455	CPPED1	intergenic	-32096
chr16:12929701-12929980	-44.8	0.000423451	0.011128	Down	280	chr16	12897744	12753655	NM_018340	CPPED1	intergenic	-32096
chr8:79699581-79699800	-44.6	0.0038057	0.0298642	Down	220	chr8	79717758	79645006	NM_001199888	IL7	intron	18068
chr8:79699581-79699800	-44.6	0.0038057	0.0298642	Down	220	chr8	79717758	79645006	NM_001199887	IL7	intron	18068
chr8:79699581-79699800	-44.6	0.0038057	0.0298642	Down	220	chr8	79717758	79645006	NM_001199886	IL7	intron	18068
chr8:79699581-79699800	-44.6	0.0038057	0.0298642	Down	220	chr8	79717758	79645006	NM_000880	IL7	intron	18068
chr16:53688401-53688640	-44.6	0.0038057	0.0298642	Down	240	chr16	53737846	53633150	NM_001308334	RPGRIP1L	intron	49326
chr16:53688401-53688640	-44.6	0.0038057	0.0298642	Down	240	chr16	53737846	53633150	NM_015272	RPGRIP1L	intron	49326
chr16:53688401-53688640	-44.6	0.0038057	0.0298642	Down	240	chr16	53737846	53633150	NM_001127897	RPGRIP1L	intron	49326
chr18:32696201-32696440	-44.6	0.0038057	0.0298642	Down	240	chr18	32558207	32723432	NM_001143827	MAPRE2	intron	138113
chr18:32696201-32696440	-44.6	0.0038057	0.0298642	Down	240	chr18	32621613	32723432	NR_046177	MAPRE2	intron	74707
chr3:101417281-101417480	-44.6	0.0038057	0.0298642	Down	200	chr3	101431277	101432260	NR_002941	PDCL3P4	upstream	-13897
chr3:101417281-101417480	-44.6	0.0038057	0.0298642	Down	200	chr3	101405563	101399933	NM_000986	RPL24	upstream	-11817
chr18:56034761-56035020	-44.6	0.0038057	0.0298642	Down	260	chr18	55862621	56068772	NM_001144970	NEDD4L	intron	172269
chr18:56034761-56035020	-44.6	0.0038057	0.0298642	Down	260	chr18	55711609	56068772	NM_015277	NEDD4L	intron	323281
chr18:56034761-56035020	-44.6	0.0038057	0.0298642	Down	260	chr18	55711609	56068772	NM_001144967	NEDD4L	intron	323281
chr18:56034761-56035020	-44.6	0.0038057	0.0298642	Down	260	chr18	55711609	56068772	NM_001243960	NEDD4L	intron	323281
chr18:56034761-56035020	-44.6	0.0038057	0.0298642	Down	260	chr18	55714457	56068772	NM_001144964	NEDD4L	intron	320433
chr18:56034761-56035020	-44.6	0.0038057	0.0298642	Down	260	chr18	55816564	56068772	NM_001144969	NEDD4L	intron	218326
chr18:56034761-56035020	-44.6	0.0038057	0.0298642	Down	260	chr18	55816564	56068772	NM_001144971	NEDD4L	intron	218326
chr18:56034761-56035020	-44.6	0.0038057	0.0298642	Down	260	chr18	55816564	56068772	NM_001144968	NEDD4L	intron	218326
chr18:56034761-56035020	-44.6	0.0038057	0.0298642	Down	260	chr18	55816564	56068772	NM_001144965	NEDD4L	intron	218326
chr18:56034761-56035020	-44.6	0.0038057	0.0298642	Down	260	chr18	55888753	56068772	NM_001144966	NEDD4L	intron	146137
chr8:84038121-84038380	-44.6	0.0038057	0.0298642	Down	260	chr8	83824338	83874159	NR_134295	LOC101927141	intergenic	213912
chr1:43555761-43555980	-44.6	0.0038057	0.0298642	Down	220	chr1	43613593	43622067	NM_001101376	FAM183A	intergenic	-57723
chr12:50173441-50173660	-44.6	0.0038057	0.0298642	Down	220	chr12	50135591	50158717	NM_001098576	TMBIM6	intergenic	37959
chr12:79880181-79880420	-44.6	0.0038057	0.0298642	Down	240	chr12	79850650	79852440	NR_049889	MIR5692B	intergenic	29650
chr5:2877461-2877700	-44.6	0.0038057	0.0298642	Down	240	chr5	2917967	2920642	NR_136207	LOC105374620	intergenic	-40387
chr2:191466001-191466220	-44.6	0.0038057	0.0298642	Down	220	chr2	191513620	191557492	NM_001321313	NAB1	intergenic	-47510
chr11:114276001-114276260	-44.4	0.000479858	0.0111491	Down	260	chr11	114271272	114262169	NM_019021	C11orf71	upstream	-4858
chr11:114276001-114276260	-44.4	0.000479858	0.0111491	Down	260	chr11	114271272	114269255	NM_001271562	C11orf71	upstream	-4858
chr12:52954321-52954520	-44.4	0.00200434	0.0244563	Down	200	chr12	52946931	52937692	NM_033448	KRT71	upstream	-7489
chr12:66957981-66958240	-44.4	0.000479858	0.0111491	Down	260	chr12	67072925	66741210	NM_001178074	GRIP1	intron	114815
chr12:66957981-66958240	-44.4	0.000479858	0.0111491	Down	260	chr12	67072925	66741210	NM_021150	GRIP1	intron	114815
chr12:51726821-51727080	-44.4	0.000423452	0.011128	Down	260	chr12	51718464	51674821	NM_001290007	BIN2	upstream	-8486
chr12:51726821-51727080	-44.4	0.000423452	0.011128	Down	260	chr12	51717982	51674821	NM_016293	BIN2	upstream	-8968
chr12:51726821-51727080	-44.4	0.000423452	0.011128	Down	260	chr12	51717982	51674821	NM_001290009	BIN2	upstream	-8968
chr12:51726821-51727080	-44.4	0.000423452	0.011128	Down	260	chr12	51717982	51674821	NM_001290008	BIN2	upstream	-8968
chr1:183177161-183177500	-44.4	0.000479858	0.0111491	Down	340	chr1	183155173	183214262	NM_005562	LAMC2	intron	22157
chr1:183177161-183177500	-44.4	0.000479858	0.0111491	Down	340	chr1	183155173	183210406	NM_018891	LAMC2	intron	22157
chr6:167022981-167023300	-44.4	0.000479858	0.0111491	Down	320	chr6	167276039	166822851	NM_001006932	RPS6KA2	intron	252899
chr6:167022981-167023300	-44.4	0.000479858	0.0111491	Down	320	chr6	167276039	166822851	NM_001318936	RPS6KA2	intron	252899
chr6:167022981-167023300	-44.4	0.000479858	0.0111491	Down	320	chr6	167276039	166822851	NM_001318937	RPS6KA2	intron	252899
chr6:167022981-167023300	-44.4	0.000479858	0.0111491	Down	320	chr6	167040765	166822851	NM_021135	RPS6KA2	intron	17625
chr1:184517161-184517380	-44.4	0.00200434	0.0244563	Down	220	chr1	184356149	184598155	NM_030806	C1orf21	intron	161121
chr11:116883141-116883460	-44.4	0.000423452	0.011128	Down	320	chr11	116969131	116714117	NM_001281749	SIK3	intron	85831
chr11:116883141-116883460	-44.4	0.000423452	0.011128	Down	320	chr11	116969131	116714117	NM_025164	SIK3	intron	85831
chr11:116883141-116883460	-44.4	0.000423452	0.011128	Down	320	chr11	116969131	116714117	NM_001281748	SIK3	intron	85831
chr8:128811181-128811480	-44.4	0.000423452	0.011128	Down	300	chr8	128806778	129113499	NR_003367	PVT1	intron	4552
chr1:159282481-159282720	-44.4	0.000479858	0.0111491	Down	240	chr1	159284449	159283459	NM_001004467	OR10J3	promoter	1849
chr3:167315061-167315320	-44.4	0.000479858	0.0111491	Down	260	chr3	167371289	167196472	NM_178824	WDR49	intron	56099
chr20:30707121-30707360	-44.4	0.000423452	0.011128	Down	240	chr20	30697308	30755061	NM_014742	TM9SF4	intron	9932
chr20:54731981-54732220	-44.4	0.00200434	0.0244563	Down	240	chr20	54823787	54824871	NM_019888	MC3R	intergenic	-91687
chr1:40183341-40183660	-44.4	0.000479858	0.0111491	Down	320	chr1	40204516	40229586	NM_001195007	PPIE	intergenic	-21016
chr1:40183341-40183660	-44.4	0.000479858	0.0111491	Down	320	chr1	40204516	40229586	NM_203456	PPIE	intergenic	-21016
chr1:40183341-40183660	-44.4	0.000479858	0.0111491	Down	320	chr1	40204516	40229586	NM_001319293	PPIE	intergenic	-21016
chr1:40183341-40183660	-44.4	0.000479858	0.0111491	Down	320	chr1	40204516	40222441	NM_006112	PPIE	intergenic	-21016
chr1:40183341-40183660	-44.4	0.000479858	0.0111491	Down	320	chr1	40204516	40222441	NR_036544	PPIE	intergenic	-21016
chr1:40183341-40183660	-44.4	0.000479858	0.0111491	Down	320	chr1	40204516	40222441	NR_036543	PPIE	intergenic	-21016
chrX:66410881-66411120	-44.4	0.000479858	0.0111491	Down	240	chrX	66763873	66950461	NM_000044	AR	intergenic	-352873
chr18:76677441-76677660	-44.4	0.00200434	0.0244563	Down	220	chr18	76740274	76758969	NM_171999	SALL3	intergenic	-62724
chr8:122199081-122199360	-44.4	0.000479858	0.0111491	Down	280	chr8	121824309	121547984	NM_021021	SNTB1	intergenic	-374911
chr7:125550961-125551200	-44.4	0.00200434	0.0244563	Down	240	chr7	124904345	124869632	NR_110183	LOC101928254	intergenic	-646735
chr7:125550961-125551200	-44.4	0.00200434	0.0244563	Down	240	chr7	124904345	124869632	NR_110182	LOC101928254	intergenic	-646735
chr6:35529461-35529720	-44.4	0.00200434	0.0244563	Down	260	chr6	35480679	35465650	NM_001289395	TULP1	intergenic	-48911
chr6:35529461-35529720	-44.4	0.00200434	0.0244563	Down	260	chr6	35480679	35465650	NM_003322	TULP1	intergenic	-48911
chr5:50181161-50181480	-44.4	0.000423452	0.011128	Down	320	chr5	50266021	50265050	NR_104653	LOC100287592	intergenic	84701
chr8:82624141-82624340	-44	0.00113084	0.0169006	Down	200	chr8	82607207	82605890	NM_001010893	SLC10A5	upstream	-17033
chr2:166471141-166471400	-44	0.00113084	0.0169006	Down	260	chr2	166428845	166545917	NM_024969	CSRNP3	intron	42425
chr2:166471141-166471400	-44	0.00113084	0.0169006	Down	260	chr2	166326156	166545917	NM_001172173	CSRNP3	intron	145114
chr20:60242361-60242560	-44	0.00113084	0.0169006	Down	200	chr20	59827481	60515673	NM_001794	CDH4	intron	414979
chr20:60242361-60242560	-44	0.00113084	0.0169006	Down	200	chr20	60074476	60515673	NM_001252338	CDH4	intron	167984
chr20:60242361-60242560	-44	0.00113084	0.0169006	Down	200	chr20	60174816	60515673	NM_001252339	CDH4	intron	67644
chr8:96175421-96175660	-44	0.00113084	0.0169006	Down	240	chr8	96145948	96168913	NM_024613	PLEKHF2	intergenic	29592
chr9:130474581-130474780	-44	0.00113084	0.0169006	Down	200	chr9	130477936	130476226	NM_001002913	PTRH1	intergenic	3256
chr1:249184181-249184420	-43.9	0.000479859	0.0111491	Down	240	chr1	249200441	249213345	NM_170725	PGBD2	upstream	-16141
chr1:249184181-249184420	-43.9	0.000479859	0.0111491	Down	240	chr1	249200441	249213345	NM_001017434	PGBD2	upstream	-16141
chr5:21549641-21549900	-43.9	0.000479859	0.0111491	Down	260	chr5	21459588	21589481	NR_027026	GUSBP1	intron	90182
chr8:99764621-99764860	-43.9	0.000479859	0.0111491	Down	240	chr8	99837899	99466858	NM_001256313	STK3	intron	73159
chr8:99764621-99764860	-43.9	0.000479859	0.0111491	Down	240	chr8	99837909	99466858	NM_006281	STK3	intron	73169
chr8:99764621-99764860	-43.9	0.000479859	0.0111491	Down	240	chr8	99954799	99466858	NM_001256312	STK3	intron	190059
chr17:1113241-1113540	-43.9	0.000479859	0.0111491	Down	300	chr17	1132974	906757	NM_001322841	ABR	intron	19584
chr12:71316081-71316300	-43.9	0.000423454	0.011128	Down	220	chr12	71314584	71031852	NM_002849	PTPRR	promoter	-1606
chr19:50143501-50143740	-43.9	0.000479859	0.0111491	Down	240	chr19	50143400	50138548	NM_006270	RRAS	promoter	-220
chr19:50143501-50143740	-43.9	0.000479859	0.0111491	Down	240	chr19	50145381	50161906	NM_021228	SCAF1	promoter	-1761
chr8:121609801-121610080	-43.9	0.000479859	0.0111491	Down	280	chr8	121824309	121547984	NM_021021	SNTB1	intron	214369
chr2:43735961-43736220	-43.9	0.000479859	0.0111491	Down	260	chr2	43823185	43457974	NM_022065	THADA	intron	87095
chr2:43735961-43736220	-43.9	0.000479859	0.0111491	Down	260	chr2	43823185	43457974	NR_073394	THADA	intron	87095
chr2:43735961-43736220	-43.9	0.000479859	0.0111491	Down	260	chr2	43823113	43457974	NM_001083953	THADA	intron	87023
chr5:35664481-35664700	-43.9	0.000479859	0.0111491	Down	220	chr5	35617988	35814713	NM_024867	SPEF2	intron	46602
chr5:35664481-35664700	-43.9	0.000479859	0.0111491	Down	220	chr5	35617988	35671676	NM_144722	SPEF2	intron	46602
chr7:145236881-145237140	-43.9	0.000423454	0.011128	Down	260	chr7	145813452	148118088	NM_014141	CNTNAP2	intergenic	-576442
chr5:31044181-31044440	-43.9	0.000479859	0.0111491	Down	260	chr5	31193761	31329253	NM_004932	CDH6	intergenic	-149451
chr14:77380421-77380720	-43.9	0.000479859	0.0111491	Down	300	chr14	77425980	77432145	NR_133913	LINC01629	intergenic	-45410
chr21:21928241-21928520	-43.9	0.000479859	0.0111491	Down	280	chr21	22175426	22114907	NR_109786	LINC00320	intergenic	247046
chr21:21928241-21928520	-43.9	0.000479859	0.0111491	Down	280	chr21	22175426	22114907	NR_024090	LINC00320	intergenic	247046
chr21:21928241-21928520	-43.9	0.000479859	0.0111491	Down	280	chr21	22175426	22114907	NR_109788	LINC00320	intergenic	247046
chr21:21928241-21928520	-43.9	0.000479859	0.0111491	Down	280	chr21	22175426	22114907	NR_109787	LINC00320	intergenic	247046
chr22:41818561-41818760	-43.9	0.000423454	0.011128	Down	200	chr22	41843027	41829491	NM_016272	TOB2	intergenic	24367
chrX:140421861-140422140	-43.9	0.000479859	0.0111491	Down	280	chrX	140271399	140269930	NM_012317	LDOC1	intergenic	-150601
chr1:228167041-228167340	-43.9	0.000423454	0.011128	Down	300	chr1	228194722	228248972	NM_033131	WNT3A	intergenic	-27532
chr3:192703821-192704060	-43.9	0.000423454	0.011128	Down	240	chr3	192635950	192514604	NM_178496	MB21D2	intergenic	-67990
chr6:113545181-113545460	-43.9	0.000479859	0.0111491	Down	280	chr6	113971277	113944736	NR_125844	LOC101927686	intergenic	425957
chr6:102813001-102813280	-43.9	0.000423454	0.011128	Down	280	chr6	101846860	102517958	NM_175768	GRIK2	intergenic	966280
chr6:102813001-102813280	-43.9	0.000423454	0.011128	Down	280	chr6	101846860	102517958	NM_001166247	GRIK2	intergenic	966280
chr6:102813001-102813280	-43.9	0.000423454	0.011128	Down	280	chr6	101846860	102517958	NM_021956	GRIK2	intergenic	966280
chr8:75298981-75299300	-43.9	0.000423454	0.011128	Down	320	chr8	75262617	75279335	NM_001040875	GDAP1	intergenic	36523
chr8:75298981-75299300	-43.9	0.000423454	0.011128	Down	320	chr8	75262617	75279335	NM_018972	GDAP1	intergenic	36523
chr8:75298981-75299300	-43.9	0.000423454	0.011128	Down	320	chr8	75262617	75279335	NR_046346	GDAP1	intergenic	36523
chr7:110067261-110067540	-43.9	0.000479859	0.0111491	Down	280	chr7	109600270	109599283	NR_003024	EIF3IP1	intergenic	-467130
chr1:41520821-41521020	-43.7	0.00497281	0.0370012	Down	200	chr1	41628689	41492870	NM_001172221	SCMH1	intron	107769
chr1:41520821-41521020	-43.7	0.00497281	0.0370012	Down	200	chr1	41627104	41492870	NM_001031694	SCMH1	intron	106184
chr1:41520821-41521020	-43.7	0.00497281	0.0370012	Down	200	chr1	41627104	41492870	NM_001172222	SCMH1	intron	106184
chr1:41520821-41521020	-43.7	0.00497281	0.0370012	Down	200	chr1	41627104	41492870	NR_135092	SCMH1	intron	106184
chr1:41520821-41521020	-43.7	0.00497281	0.0370012	Down	200	chr1	41707815	41492870	NM_001172218	SCMH1	intron	186895
chr1:41520821-41521020	-43.7	0.00497281	0.0370012	Down	200	chr1	41707815	41492870	NM_001172220	SCMH1	intron	186895
chr1:41520821-41521020	-43.7	0.00497281	0.0370012	Down	200	chr1	41707815	41492870	NM_001172219	SCMH1	intron	186895
chr1:41520821-41521020	-43.7	0.00497281	0.0370012	Down	200	chr1	41707815	41492870	NM_012236	SCMH1	intron	186895
chr7:132008321-132008540	-43.7	0.00497281	0.0370012	Down	220	chr7	132261323	131808090	NM_020911	PLXNA4	intron	252893
chr5:65944241-65944460	-43.7	0.00497281	0.0370012	Down	220	chr5	65892175	66282351	NM_198828	MAST4	intron	52175
chr5:65944241-65944460	-43.7	0.00497281	0.0370012	Down	220	chr5	65892175	66282351	NM_001290228	MAST4	intron	52175
chr5:65944241-65944460	-43.7	0.00497281	0.0370012	Down	220	chr5	65892175	66465423	NM_001164664	MAST4	intron	52175
chr12:81625421-81625700	-43.7	0.00497281	0.0370012	Down	280	chr12	81471808	81649582	NM_024560	ACSS3	intron	153752
chr10:60298021-60298220	-43.7	0.00497281	0.0370012	Down	200	chr10	60272903	60591197	NM_001080512	BICC1	intron	25217
chr19:36433441-36433720	-43.7	0.00497281	0.0370012	Down	280	chr19	36428021	36436097	NM_024509	LRFN3	intron	5559
chrX:49324861-49325060	-43.7	0.00497281	0.0370012	Down	200	chrX	49325506	49332811	NM_001477	GAGE12I	promoter	-546
chrX:49324861-49325060	-43.7	0.00497281	0.0370012	Down	200	chrX	49325410	49332811	NM_001098405	GAGE12F	promoter	-450
chrX:49324861-49325060	-43.7	0.00497281	0.0370012	Down	200	chrX	49325433	49332821	NM_001127199	GAGE12D	promoter	-473
chrX:49324861-49325060	-43.7	0.00497281	0.0370012	Down	200	chrX	49325444	49332811	NM_001098418	GAGE12E	promoter	-484
chrX:49324861-49325060	-43.7	0.00497281	0.0370012	Down	200	chrX	49325444	49332811	NM_001098408	GAGE12C	promoter	-484
chrX:49324861-49325060	-43.7	0.00497281	0.0370012	Down	200	chrX	49325444	49332811	NM_001098409	GAGE12G	promoter	-484
chrX:49324861-49325060	-43.7	0.00497281	0.0370012	Down	200	chrX	49325479	49332807	NM_001476	GAGE6	promoter	-519
chr1:204013121-204013380	-43.7	0.00497281	0.0370012	Down	260	chr1	204010392	204001574	NR_027902	LINC00303	upstream	-2858
chr1:193304141-193304420	-43.7	0.00497281	0.0370012	Down	280	chr1	193273874	193335083	NR_125789	LINC01031	intron	30406
chr8:120621561-120621860	-43.7	0.00266159	0.0279821	Down	300	chr8	120605248	120569316	NR_045555	ENPP2	upstream	-16462
chr1:27737081-27737280	-43.7	0.00497281	0.0370012	Down	200	chr1	27816698	27730729	NM_006990	WASF2	intron	79518
chr1:27737081-27737280	-43.7	0.00497281	0.0370012	Down	200	chr1	27816698	27730729	NM_001201404	WASF2	intron	79518
chr12:58861021-58861320	-43.7	0.00266159	0.0279821	Down	300	chr12	58985483	59206450	NR_126341	LOC100506869	intergenic	-124313
chr10:23794601-23794820	-43.7	0.00497281	0.0370012	Down	220	chr10	23728197	23731310	NM_001145373	OTUD1	intergenic	66513
chr12:126173181-126173500	-43.7	0.00266159	0.0279821	Down	320	chr12	126106997	126146923	NM_001286219	TMEM132B	intergenic	66343
chr3:162734401-162734600	-43.7	0.00497281	0.0370012	Down	200	chr3	163021089	162895030	NR_033945	LINC01192	intergenic	286589
chr8:138532701-138532920	-43.7	0.00497281	0.0370012	Down	220	chr8	138425831	138418343	NR_125428	LOC101927915	intergenic	-106979
chr8:129237241-129237500	-43.7	0.00497281	0.0370012	Down	260	chr8	129162361	129162434	NR_031613	MIR1208	intergenic	75009
chr22:21552621-21552920	-43.7	0.00266159	0.0279821	Down	300	chr22	21521191	21546445	NR_108107	FAM230B	intergenic	31579
chr20:36933721-36933960	-43.6	0.00104686	0.0169006	Down	240	chr20	36932551	36965905	NM_001725	BPI	promoter	1289
chr14:51237441-51237720	-43.6	0.00286733	0.0279821	Down	280	chr14	51297839	51192545	NM_182946	NIN	exon	60259
chr14:51237441-51237720	-43.6	0.00286733	0.0279821	Down	280	chr14	51297839	51192545	NM_016350	NIN	exon	60259
chr14:51237441-51237720	-43.6	0.00286733	0.0279821	Down	280	chr14	51297839	51186480	NM_020921	NIN	exon	60259
chr14:51237441-51237720	-43.6	0.00286733	0.0279821	Down	280	chr14	51297839	51193950	NM_182944	NIN	exon	60259
chr6:2429021-2429280	-43.6	0.00104686	0.0169006	Down	260	chr6	2245986	2413825	NR_046229	GMDS-AS1	intergenic	183164
chr22:20697501-20697700	-43.6	0.00286733	0.0279821	Down	200	chr22	20748404	20762753	NR_046282	ZNF74	intergenic	-50804
chr22:20697501-20697700	-43.6	0.00286733	0.0279821	Down	200	chr22	20748404	20762753	NM_003426	ZNF74	intergenic	-50804
chr22:20697501-20697700	-43.6	0.00286733	0.0279821	Down	200	chr22	20748404	20762753	NM_001256525	ZNF74	intergenic	-50804
chr22:20697501-20697700	-43.6	0.00286733	0.0279821	Down	200	chr22	20748404	20762753	NM_001256524	ZNF74	intergenic	-50804
chr22:20697501-20697700	-43.6	0.00286733	0.0279821	Down	200	chr22	20748404	20762753	NM_001256523	ZNF74	intergenic	-50804
chr9:98914761-98915020	-43.6	0.00104686	0.0169006	Down	260	chr9	98878693	98868942	NR_132344	LOC158434	intergenic	-36197
chr6:118255921-118256140	-43.5	0.00206814	0.0251391	Down	220	chr6	118228688	118638839	NM_001029858	SLC35F1	intron	27342
chr20:61740001-61740200	-43.5	0.00219531	0.0265207	Down	200	chr20	61733671	61726844	NR_003245	HAR1B	upstream	-6429
chr14:104608481-104608740	-43.5	0.00219531	0.0265207	Down	260	chr14	104605059	104647235	NM_015656	KIF26A	intron	3551
chr1:44591721-44591920	-43.5	0.00219531	0.0265207	Down	200	chr1	44584521	44600809	NM_173484	KLF17	intron	7299
chr16:50365321-50365520	-43.5	0.00219531	0.0265207	Down	200	chr16	50402845	50352928	NM_001173984	BRD7	intron	37425
chr16:50365321-50365520	-43.5	0.00219531	0.0265207	Down	200	chr16	50402845	50352928	NM_013263	BRD7	intron	37425
chr22:22355641-22355840	-43.5	0.00219531	0.0265207	Down	200	chr22	22337240	22311396	NM_003935	TOP3B	upstream	-18500
chr22:22355641-22355840	-43.5	0.00219531	0.0265207	Down	200	chr22	22337240	22311396	NM_001282112	TOP3B	upstream	-18500
chr22:22355641-22355840	-43.5	0.00219531	0.0265207	Down	200	chr22	22337240	22311396	NM_001282113	TOP3B	upstream	-18500
chr5:64741541-64741760	-43.5	0.00206814	0.0251391	Down	220	chr5	64777747	64444562	NR_135689	ADAMTS6	intron	36097
chr5:64741541-64741760	-43.5	0.00206814	0.0251391	Down	220	chr5	64777747	64444562	NM_197941	ADAMTS6	intron	36097
chr7:128650421-128650620	-43.5	0.00206814	0.0251391	Down	200	chr7	128695227	128594233	NR_034053	TNPO3	intron	44707
chr7:128650421-128650620	-43.5	0.00206814	0.0251391	Down	200	chr7	128695227	128594233	NM_012470	TNPO3	intron	44707
chr7:128650421-128650620	-43.5	0.00206814	0.0251391	Down	200	chr7	128695227	128594233	NM_001191028	TNPO3	intron	44707
chr1:226510721-226510960	-43.5	0.00206814	0.0251391	Down	240	chr1	226497449	226418849	NM_001270410	LIN9	upstream	-13391
chr1:226510721-226510960	-43.5	0.00206814	0.0251391	Down	240	chr1	226497204	226418849	NM_173083	LIN9	upstream	-13636
chr1:226510721-226510960	-43.5	0.00206814	0.0251391	Down	240	chr1	226497204	226418849	NM_001270409	LIN9	upstream	-13636
chr20:37341641-37341840	-43.5	0.00219531	0.0265207	Down	200	chr20	37353104	37358015	NM_080552	SLC32A1	upstream	-11364
chr1:167595081-167595360	-43.5	0.00206814	0.0251391	Down	280	chr1	167599473	167675486	NM_052862	RCSD1	upstream	-4253
chr19:36379121-36379400	-43.5	0.00219531	0.0265207	Down	280	chr19	36390639	36378853	NM_001321831	NFKBID	exon	11379
chr9:114362241-114362480	-43.5	0.00219531	0.0265207	Down	240	chr9	114362135	114325246	NM_001146108	PTGR1	promoter	-225
chr9:114362241-114362480	-43.5	0.00219531	0.0265207	Down	240	chr9	114361711	114325246	NM_012212	PTGR1	promoter	-649
chr9:114362241-114362480	-43.5	0.00219531	0.0265207	Down	240	chr9	114362135	114312001	NM_001146109	PTGR1	promoter	-225
chr1:43880781-43880980	-43.5	0.00206814	0.0251391	Down	200	chr1	43855555	43919918	NM_015284	SZT2	exon	25325
chr7:24563341-24563560	-43.5	0.00219531	0.0265207	Down	220	chr7	24612964	24733322	NM_016447	MPP6	intergenic	-49514
chr7:24563341-24563560	-43.5	0.00219531	0.0265207	Down	220	chr7	24612964	24733322	NM_001303037	MPP6	intergenic	-49514
chr1:120647001-120647200	-43.5	0.00219531	0.0265207	Down	200	chr1	120612317	120477735	NM_001200001	NOTCH2	intergenic	-34783
chr1:120647001-120647200	-43.5	0.00219531	0.0265207	Down	200	chr1	120612317	120454175	NM_024408	NOTCH2	intergenic	-34783
chr5:109610161-109610420	-43.5	0.00206814	0.0251391	Down	260	chr5	109849616	109849529	NR_031644	MIR548F3	intergenic	239326
chr19:32666421-32666700	-43.5	0.00206814	0.0251391	Down	280	chr19	32596822	32592997	NR_110694	LOC101927411	intergenic	-69738
chr11:25616601-25616860	-43.5	0.00206814	0.0251391	Down	260	chr11	26210669	26684836	NM_001313726	ANO3	intergenic	-593939
chr20:42475821-42476020	-43.5	0.00219531	0.0265207	Down	200	chr20	42523357	42524110	NR_134577	LOC105372626	intergenic	-47437
chr9:121428221-121428420	-43.5	0.00219531	0.0265207	Down	200	chr9	122131739	121928907	NM_014618	BRINP1	intergenic	703419
chr20:39483721-39483940	-43.5	0.00206814	0.0251391	Down	220	chr20	39609400	39654015	NM_001318196	LOC100128988	intergenic	-125570
chr20:39483721-39483940	-43.5	0.00206814	0.0251391	Down	220	chr20	39609400	39654015	NM_001318197	LOC100128988	intergenic	-125570
chr5:21611201-21611460	-43.5	0.00206814	0.0251391	Down	260	chr5	21459588	21589481	NR_027026	GUSBP1	intergenic	151742
chr5:21611201-21611460	-43.5	0.00206814	0.0251391	Down	260	chr5	21459588	21497305	NR_027028	GUSBP1	intergenic	151742
chr5:21611201-21611460	-43.5	0.00206814	0.0251391	Down	260	chr5	21459588	21474565	NR_027027	GUSBP1	intergenic	151742
chr22:39994001-39994280	-43.2	0.00047986	0.0111491	Down	280	chr22	39966757	40085740	NM_021096	CACNA1I	intron	27383
chr22:39994001-39994280	-43.2	0.00047986	0.0111491	Down	280	chr22	39966757	40085740	NM_001003406	CACNA1I	intron	27383
chr1:2493881-2494160	-43.2	0.000423457	0.011128	Down	280	chr1	2497973	2515973	NR_121638	LOC100996583	upstream	-3953
chr11:131939261-131939520	-43.2	0.00047986	0.0111491	Down	260	chr11	131780711	132184961	NM_001144059	NTM	intron	158679
chr11:131939261-131939520	-43.2	0.00047986	0.0111491	Down	260	chr11	131780711	132206716	NM_001144058	NTM	intron	158679
chr11:131939261-131939520	-43.2	0.00047986	0.0111491	Down	260	chr11	131780711	132206716	NM_016522	NTM	intron	158679
chr11:131939261-131939520	-43.2	0.00047986	0.0111491	Down	260	chr11	131240370	132206716	NM_001048209	NTM	intron	699020
chr18:13887561-13887860	-43.2	0.00047986	0.0111491	Down	300	chr18	13915535	13882042	NM_000529	MC2R	intron	27825
chr18:13887561-13887860	-43.2	0.00047986	0.0111491	Down	300	chr18	13915706	13882042	NM_001291911	MC2R	intron	27996
chr9:33529501-33529780	-43.2	0.00047986	0.0111491	Down	280	chr9	33524410	33573001	NM_001244752	ANKRD18B	intron	5230
chr16:81795101-81795340	-43.2	0.000423457	0.011128	Down	240	chr16	81812862	81996298	NM_002661	PLCG2	upstream	-17642
chr9:115516481-115516760	-43.2	0.00047986	0.0111491	Down	280	chr9	115513133	115637267	NM_001012994	SNX30	intron	3487
chr2:226335761-226335980	-43.2	0.00191248	0.0235173	Down	220	chr2	226265601	226518734	NM_020864	NYAP2	intron	70269
chr3:124637201-124637500	-43.2	0.00047986	0.0111491	Down	300	chr3	124653595	124624288	NM_033049	MUC13	intron	16245
chr1:204961401-204961640	-43.2	0.00047986	0.0111491	Down	240	chr1	204913353	204991950	NM_001160331	NFASC	intron	48167
chr1:204961401-204961640	-43.2	0.00047986	0.0111491	Down	240	chr1	204797781	204991950	NM_001160332	NFASC	intron	163739
chr1:204961401-204961640	-43.2	0.00047986	0.0111491	Down	240	chr1	204797781	204991950	NM_001005388	NFASC	intron	163739
chr1:204961401-204961640	-43.2	0.00047986	0.0111491	Down	240	chr1	204797781	204991950	NM_015090	NFASC	intron	163739
chr17:28958341-28958580	-43.2	0.000423457	0.011128	Down	240	chr17	28903482	28964484	NR_015341	LOC107133515	intron	54978
chr8:74483841-74484140	-43.2	0.00191248	0.0235173	Down	300	chr8	74659943	74461836	NM_001164384	STAU2	intron	175953
chr8:74483841-74484140	-43.2	0.00191248	0.0235173	Down	300	chr8	74659162	74461836	NM_001164385	STAU2	intron	175172
chr8:74483841-74484140	-43.2	0.00191248	0.0235173	Down	300	chr8	74659162	74461836	NM_014393	STAU2	intron	175172
chr8:74483841-74484140	-43.2	0.00191248	0.0235173	Down	300	chr8	74659162	74332603	NM_001164383	STAU2	intron	175172
chr8:74483841-74484140	-43.2	0.00191248	0.0235173	Down	300	chr8	74659162	74332603	NM_001164382	STAU2	intron	175172
chr8:74483841-74484140	-43.2	0.00191248	0.0235173	Down	300	chr8	74659162	74332603	NM_001164380	STAU2	intron	175172
chr8:74483841-74484140	-43.2	0.00191248	0.0235173	Down	300	chr8	74659162	74332603	NM_001164381	STAU2	intron	175172
chr21:37617661-37617940	-43.2	0.00047986	0.0111491	Down	280	chr21	37536838	37666572	NM_005128	DOPEY2	exon	80962
chr5:169746921-169747220	-43.2	0.000423457	0.011128	Down	300	chr5	169758396	169762104	NR_026945	LINC01366	upstream	-11326
chr5:169746921-169747220	-43.2	0.000423457	0.011128	Down	300	chr5	169758396	169762104	NR_108025	LINC01366	upstream	-11326
chr5:169746921-169747220	-43.2	0.000423457	0.011128	Down	300	chr5	169758396	169762104	NR_108024	LINC01366	upstream	-11326
chr5:36947961-36948240	-43.2	0.00047986	0.0111491	Down	280	chr5	36876860	37065921	NM_015384	NIPBL	intron	71240
chr5:36947961-36948240	-43.2	0.00047986	0.0111491	Down	280	chr5	36876860	37065921	NM_133433	NIPBL	intron	71240
chr1:17385061-17385300	-43.2	0.00191248	0.0235173	Down	240	chr1	17380665	17345224	NM_003000	SDHB	upstream	-4515
chr20:57773721-57773980	-43.2	0.00047986	0.0111491	Down	260	chr20	57766074	57834167	NM_178457	ZNF831	intron	7776
chr22:39067561-39067780	-43.2	0.000423457	0.011128	Down	220	chr22	39052634	38974124	NM_001291030	FAM227A	upstream	-15036
chr22:39067561-39067780	-43.2	0.000423457	0.011128	Down	220	chr22	39052634	38974124	NM_001013647	FAM227A	upstream	-15036
chr22:39067561-39067780	-43.2	0.000423457	0.011128	Down	220	chr22	39077953	39080766	NM_020243	TOMM22	upstream	-10283
chr19:45766101-45766340	-43.2	0.000423457	0.011128	Down	240	chr19	45754515	45808541	NM_001199867	MARK4	intron	11705
chr19:45766101-45766340	-43.2	0.000423457	0.011128	Down	240	chr19	45754515	45808541	NM_031417	MARK4	intron	11705
chr12:51222921-51223140	-43.2	0.00191248	0.0235173	Down	220	chr12	51236700	51281663	NM_182559	TMPRSS12	upstream	-13670
chr20:21213401-21213720	-43.2	0.000423457	0.011128	Down	320	chr20	21198927	21175043	NR_109956	KIZ-AS1	upstream	-14633
chr8:135251001-135251240	-43.2	0.00191248	0.0235173	Down	240	chr8	134898738	134914650	NR_125424	LOC101927822	intergenic	352382
chr5:32334701-32334980	-43.2	0.00047986	0.0111491	Down	280	chr5	32313114	32227112	NM_001294344	MTMR12	intergenic	-21726
chr5:32334701-32334980	-43.2	0.00047986	0.0111491	Down	280	chr5	32313114	32227112	NM_001040446	MTMR12	intergenic	-21726
chr5:32334701-32334980	-43.2	0.00047986	0.0111491	Down	280	chr5	32313114	32227112	NM_001294343	MTMR12	intergenic	-21726
chrX:37094761-37095040	-43.2	0.00047986	0.0111491	Down	280	chrX	37061867	37060954	NM_001271682	FTH1P18	intergenic	-33033
chr21:22244341-22244680	-43.2	0.00047986	0.0111491	Down	340	chr21	22175426	22114907	NR_109786	LINC00320	intergenic	-69084
chr21:22244341-22244680	-43.2	0.00047986	0.0111491	Down	340	chr21	22175426	22114907	NR_024090	LINC00320	intergenic	-69084
chr21:22244341-22244680	-43.2	0.00047986	0.0111491	Down	340	chr21	22175426	22114907	NR_109788	LINC00320	intergenic	-69084
chr21:22244341-22244680	-43.2	0.00047986	0.0111491	Down	340	chr21	22175426	22114907	NR_109787	LINC00320	intergenic	-69084
chr7:139967341-139967660	-43.2	0.00047986	0.0111491	Down	320	chr7	139877060	139879440	NR_024451	JHDM1D-AS1	intergenic	90440
chr22:39581521-39581820	-43.2	0.000423457	0.011128	Down	300	chr22	39548538	39526778	NM_175709	CBX7	intergenic	-33132
chr1:62084561-62084820	-43.2	0.00191248	0.0235173	Down	260	chr1	62119913	62121800	NR_073400	MGC34796	intergenic	-35223
chr14:56160621-56160860	-43.2	0.00191248	0.0235173	Down	240	chr14	56232962	56234435	NR_004844	RPL13AP3	intergenic	-72222
chr2:216958861-216959180	-43.1	0.00271116	0.0279821	Down	320	chr2	216946539	216903110	NM_018441	PECR	upstream	-12481
chr2:216958861-216959180	-43.1	0.00271116	0.0279821	Down	320	chr2	216974019	217071016	NM_021141	XRCC5	upstream	-14999
chr4:120402181-120402400	-43.1	0.00271116	0.0279821	Down	220	chr4	120375937	120420747	NR_037630	LOC645513	intron	26353
chr5:113382641-113382880	-43.1	0.00271116	0.0279821	Down	240	chr5	113698015	113832197	NM_021614	KCNN2	intergenic	-315255
chr5:113382641-113382880	-43.1	0.00271116	0.0279821	Down	240	chr5	113698015	113832197	NM_001278204	KCNN2	intergenic	-315255
chr5:46027461-46027680	-43.1	0.00271116	0.0279821	Down	220	chr5	45696220	45255051	NM_021072	HCN1	intergenic	-331350
chr8:86336221-86336420	-43	0.00475027	0.0357348	Down	200	chr8	86351055	86361267	NM_005181	CA3	upstream	-14735
chr20:40804841-40805040	-43	0.00475027	0.0357348	Down	200	chr20	41818557	40701391	NM_133170	PTPRT	intron	1013617
chr20:40804841-40805040	-43	0.00475027	0.0357348	Down	200	chr20	41818557	40701391	NM_007050	PTPRT	intron	1013617
chr17:34183821-34184060	-43	0.00475027	0.0357348	Down	240	chr17	34195895	34181949	NM_001321395	HEATR9	intron	11955
chr17:34183821-34184060	-43	0.00475027	0.0357348	Down	240	chr17	34195895	34181949	NM_152781	HEATR9	intron	11955
chr17:34183821-34184060	-43	0.00475027	0.0357348	Down	240	chr17	34195895	34181949	NR_135630	HEATR9	intron	11955
chr12:52710081-52710280	-43	0.00475027	0.0357348	Down	200	chr12	52715182	52708084	NM_002282	KRT83	intron	5002
chr1:153289461-153289660	-43	0.00475027	0.0357348	Down	200	chr1	153283194	153270337	NM_052891	PGLYRP3	upstream	-6366
chr17:27036301-27036500	-43	0.00475027	0.0357348	Down	200	chr17	27038109	27030214	NM_001304954	PROCA1	promoter	1709
chr17:27036301-27036500	-43	0.00475027	0.0357348	Down	200	chr17	27038109	27030214	NM_001304952	PROCA1	promoter	1709
chr11:69985341-69985540	-43	0.00475027	0.0357348	Down	200	chr11	69931515	70035652	NR_030691	ANO1	intron	53925
chr12:58084241-58084440	-43	0.00475027	0.0357348	Down	200	chr12	58087737	58115340	NM_001017957	OS9	upstream	-3397
chr12:58084241-58084440	-43	0.00475027	0.0357348	Down	200	chr12	58087737	58115340	NM_006812	OS9	upstream	-3397
chr12:58084241-58084440	-43	0.00475027	0.0357348	Down	200	chr12	58087737	58115340	NM_001017956	OS9	upstream	-3397
chr12:58084241-58084440	-43	0.00475027	0.0357348	Down	200	chr12	58087737	58115340	NM_001017958	OS9	upstream	-3397
chr12:58084241-58084440	-43	0.00475027	0.0357348	Down	200	chr12	58087737	58115340	NM_001261422	OS9	upstream	-3397
chr12:58084241-58084440	-43	0.00475027	0.0357348	Down	200	chr12	58087737	58115340	NM_001261421	OS9	upstream	-3397
chr12:58084241-58084440	-43	0.00475027	0.0357348	Down	200	chr12	58087737	58115340	NM_001261423	OS9	upstream	-3397
chr12:58084241-58084440	-43	0.00475027	0.0357348	Down	200	chr12	58087737	58115340	NM_001261420	OS9	upstream	-3397
chr2:118095721-118095940	-43	0.00475027	0.0357348	Down	220	chr2	118572254	118589953	NM_006773	DDX18	intergenic	-476424
chr10:135431061-135431300	-43	0.00475027	0.0357348	Down	240	chr10	135440299	135438602	NM_001080998	FRG2B	intergenic	9119
chr1:66847081-66847280	-43	0.00475027	0.0357348	Down	200	chr1	66820060	66840262	NM_001297442	PDE4B	intergenic	27120
chr5:66809381-66809580	-43	0.00475027	0.0357348	Down	200	chr5	67089040	67096886	NR_130779	LOC101928858	intergenic	-279560
chr8:18222681-18222880	-43	0.00475027	0.0357348	Down	200	chr8	18248754	18258723	NM_000015	NAT2	intergenic	-25974
chr4:27067381-27067620	-43	0.00475027	0.0357348	Down	240	chr4	27219100	27283847	NR_125921	LOC101929199	intergenic	-151600
chr16:74597681-74597900	-42.8	0.00113084	0.0169006	Down	220	chr16	74641042	74481325	NM_001145667	GLG1	intron	43252
chr16:74597681-74597900	-42.8	0.00113084	0.0169006	Down	220	chr16	74641042	74481325	NM_001145666	GLG1	intron	43252
chr16:74597681-74597900	-42.8	0.00113084	0.0169006	Down	220	chr16	74641042	74481325	NM_012201	GLG1	intron	43252
chr16:74597681-74597900	-42.8	0.00113084	0.0169006	Down	220	chr16	74641042	74481325	NR_027265	GLG1	intron	43252
chr16:74597681-74597900	-42.8	0.00113084	0.0169006	Down	220	chr16	74641042	74481325	NR_027264	GLG1	intron	43252
chr8:143902581-143902800	-42.8	0.00113084	0.0169006	Down	220	chr8	143916216	143928262	NM_002066	GML	upstream	-13526
chr8:11876721-11876960	-42.8	0.00113084	0.0169006	Down	240	chr8	11858261	11850685	NM_001302695	DEFB134	upstream	-18579
chr15:101609401-101609680	-42.8	0.00113084	0.0169006	Down	280	chr15	101459488	101432547	NR_135827	LOC101927751	intergenic	-150052
chr15:101609401-101609680	-42.8	0.00113084	0.0169006	Down	280	chr15	101459488	101453408	NR_135828	LOC101927751	intergenic	-150052
chr15:101609401-101609680	-42.8	0.00113084	0.0169006	Down	280	chr15	101459488	101453408	NR_135831	LOC101927751	intergenic	-150052
chr5:79127241-79127460	-42.8	0.00113084	0.0169006	Down	220	chr5	79232401	79263449	NR_131226	LINC01455	intergenic	-105051
chr8:113104121-113104380	-42.8	0.00113084	0.0169006	Down	260	chr8	113655721	113655812	NR_031745	MIR2053	intergenic	-551471
chr8:10664441-10664720	-42.8	0.00113084	0.0169006	Down	280	chr8	10682953	10682882	NR_031711	MIR1322	intergenic	18373
chr1:226103461-226103720	-42.8	0.00113084	0.0169006	Down	260	chr1	226109842	226109779	NR_106799	MIR6741	intergenic	6252
chr9:10852181-10852440	-42.8	0.00113084	0.0169006	Down	260	chr9	10613205	10620420	NR_110696	PTPRD-AS2	intergenic	239105
chr9:23078641-23078880	-42.8	0.00113084	0.0169006	Down	240	chr9	22646198	22824212	NR_038977	LINC01239	intergenic	432562
chr2:43580621-43580860	-42.7	0.000479861	0.0111491	Down	240	chr2	43823185	43457974	NM_022065	THADA	intron	242445
chr2:43580621-43580860	-42.7	0.000479861	0.0111491	Down	240	chr2	43823185	43457974	NR_073394	THADA	intron	242445
chr2:43580621-43580860	-42.7	0.000479861	0.0111491	Down	240	chr2	43823113	43457974	NM_001083953	THADA	intron	242373
chr12:46268081-46268340	-42.7	0.000479861	0.0111491	Down	260	chr12	46123619	46301819	NM_152641	ARID2	intron	144591
chr1:1418081-1418320	-42.7	0.000479861	0.0111491	Down	240	chr1	1407134	1431584	NM_031921	ATAD3B	intron	11066
chr1:1418081-1418320	-42.7	0.000479861	0.0111491	Down	240	chr1	1413494	1431584	NM_001317238	ATAD3B	intron	4706
chr5:13718921-13719180	-42.7	0.000479861	0.0111491	Down	260	chr5	13944589	13690436	NM_001369	DNAH5	exon	225539
chr2:193697101-193697440	-42.7	0.000479861	0.0111491	Down	340	chr2	193614570	193641625	NR_002769	PCGEM1	intergenic	82700
chr8:91728441-91728700	-42.7	0.000479861	0.0111491	Down	260	chr8	91658133	91634222	NM_001146273	TMEM64	intergenic	-70437
chr8:91728441-91728700	-42.7	0.000479861	0.0111491	Down	260	chr8	91658133	91634222	NM_001008495	TMEM64	intergenic	-70437
chr6:32416621-32416880	-42.7	0.000479861	0.0111491	Down	260	chr6	32407618	32412826	NM_019111	HLA-DRA	intergenic	9132
chr5:106561201-106561500	-42.7	0.000479861	0.0111491	Down	300	chr5	106346715	106150897	NR_104671	LOC102467213	intergenic	-214635
chr5:180335421-180335680	-42.3	0.00113085	0.0169006	Down	260	chr5	180336563	180377906	NM_001159710	BTNL8	promoter	-1013
chr17:20793561-20793800	-42.3	0.00113085	0.0169006	Down	240	chr17	20799453	20766707	NM_001004306	CCDC144NL	intron	5773
chr17:20793561-20793800	-42.3	0.00113085	0.0169006	Down	240	chr17	20771745	20808543	NR_104185	CCDC144NL-AS1	intron	21935
chr20:46433201-46433400	-42.3	0.00113085	0.0169006	Down	200	chr20	46414808	46286149	NM_018837	SULF2	upstream	-18492
chr20:46433201-46433400	-42.3	0.00113085	0.0169006	Down	200	chr20	46415360	46286149	NM_198596	SULF2	upstream	-17940
chr20:46433201-46433400	-42.3	0.00113085	0.0169006	Down	200	chr20	46415360	46286149	NM_001161841	SULF2	upstream	-17940
chr3:24152841-24153080	-42.3	0.000479862	0.0111491	Down	240	chr3	24144738	24141464	NR_026834	LINC00691	upstream	-8222
chr12:93293301-93293500	-42.3	0.00113085	0.0169006	Down	200	chr12	93323107	93166284	NM_003566	EEA1	intron	29707
chr1:183096541-183096760	-42.3	0.00113085	0.0169006	Down	220	chr1	182992594	183114727	NM_002293	LAMC1	intron	104056
chr5:130886881-130887140	-42.3	0.000479862	0.0111491	Down	260	chr5	130970929	130771516	NM_001164389	RAPGEF6	intron	83919
chr5:130886881-130887140	-42.3	0.000479862	0.0111491	Down	260	chr5	130970929	130759613	NM_001164388	RAPGEF6	intron	83919
chr5:130886881-130887140	-42.3	0.000479862	0.0111491	Down	260	chr5	130970929	130759613	NM_001164387	RAPGEF6	intron	83919
chr5:130886881-130887140	-42.3	0.000479862	0.0111491	Down	260	chr5	130970929	130759613	NM_001164386	RAPGEF6	intron	83919
chr5:130886881-130887140	-42.3	0.000479862	0.0111491	Down	260	chr5	130970929	130759613	NM_016340	RAPGEF6	intron	83919
chr5:130886881-130887140	-42.3	0.000479862	0.0111491	Down	260	chr5	130970929	130799307	NM_001164390	RAPGEF6	intron	83919
chr17:39019341-39019580	-42.3	0.000479862	0.0111491	Down	240	chr17	39023462	39017429	NM_000223	KRT12	exon	4002
chr8:101277561-101277820	-42.3	0.000479862	0.0111491	Down	260	chr8	101315487	101269286	NM_015435	RNF19A	intron	37797
chr8:101277561-101277820	-42.3	0.000479862	0.0111491	Down	260	chr8	101348446	101269286	NM_001280539	RNF19A	intron	70756
chr8:101277561-101277820	-42.3	0.000479862	0.0111491	Down	260	chr8	101322394	101269286	NM_183419	RNF19A	intron	44704
chr5:86450741-86451000	-42.3	0.00113085	0.0169006	Down	260	chr5	86415964	86543835	NR_105018	LOC101929380	intron	34906
chr17:50099101-50099360	-42.3	0.00113085	0.0169006	Down	260	chr17	50237377	49707673	NM_001082534	CA10	intron	138147
chr17:50099101-50099360	-42.3	0.00113085	0.0169006	Down	260	chr17	50236132	49707673	NM_020178	CA10	intron	136902
chr1:55969121-55969360	-42.3	0.00113085	0.0169006	Down	240	chr1	55691313	55691396	NR_039618	MIR4422	intergenic	277927
chr6:39947481-39947680	-42.3	0.00113085	0.0169006	Down	200	chr6	39902290	39872033	NM_001075098	MOCS1	intergenic	-45290
chr6:39947481-39947680	-42.3	0.00113085	0.0169006	Down	200	chr6	39902290	39872033	NR_033233	MOCS1	intergenic	-45290
chr1:39201201-39201420	-42.3	0.00113085	0.0169006	Down	220	chr1	39325495	39303868	NM_022157	RRAGC	intergenic	124185
chr1:39201201-39201420	-42.3	0.00113085	0.0169006	Down	220	chr1	39325495	39303868	NM_001271851	RRAGC	intergenic	124185
chr7:126949341-126949600	-42.3	0.00113085	0.0169006	Down	260	chr7	126892428	126078651	NM_001127323	GRM8	intergenic	-57042
chr7:61260261-61260480	-42.3	0.000479862	0.0111491	Down	220	chr7	62764434	62751669	NR_003952	ZNF733P	intergenic	1504064
chr1:244685321-244685620	-42	0.000817802	0.0146661	Down	300	chr1	244624672	244803662	NM_001242340	C1orf101	intron	60798
chr1:244685321-244685620	-42	0.000817802	0.0146661	Down	300	chr1	244624672	244803662	NM_001130957	C1orf101	intron	60798
chr1:244685321-244685620	-42	0.000817802	0.0146661	Down	300	chr1	244624672	244803662	NM_173807	C1orf101	intron	60798
chr2:55805221-55805480	-42	0.00314652	0.0279821	Down	260	chr2	55844860	55774427	NM_001122964	PPP4R3B	intron	39510
chr2:55805221-55805480	-42	0.00314652	0.0279821	Down	260	chr2	55844860	55774427	NM_001282850	PPP4R3B	intron	39510
chr2:55805221-55805480	-42	0.00314652	0.0279821	Down	260	chr2	55844860	55774427	NM_020463	PPP4R3B	intron	39510
chr7:139519301-139519600	-42	0.00252858	0.0271336	Down	300	chr7	139528951	139720125	NM_001061	TBXAS1	upstream	-9501
chr7:139519301-139519600	-42	0.00252858	0.0271336	Down	300	chr7	139528951	139720125	NM_030984	TBXAS1	upstream	-9501
chr7:139519301-139519600	-42	0.00252858	0.0271336	Down	300	chr7	139528951	139720125	NM_001166253	TBXAS1	upstream	-9501
chr7:139519301-139519600	-42	0.00252858	0.0271336	Down	300	chr7	139528951	139720125	NM_001314028	TBXAS1	upstream	-9501
chr21:34503541-34503860	-42	0.00252858	0.0271336	Down	320	chr21	34496006	34484009	NR_109961	LOC101928107	upstream	-7694
chr1:155231841-155232120	-42	0.00314652	0.0279821	Down	280	chr1	155232176	155225769	NM_005698	SCAMP3	promoter	196
chr1:155231841-155232120	-42	0.00314652	0.0279821	Down	280	chr1	155232176	155225769	NM_052837	SCAMP3	promoter	196
chr20:60543721-60543980	-42	0.000817802	0.0146661	Down	260	chr20	60528718	60528601	NR_031658	MIR1257	upstream	-15132
chr6:11565001-11565260	-42	0.00314652	0.0279821	Down	260	chr6	11538459	11583757	NM_001100829	TMEM170B	intron	26671
chr12:90014721-90014980	-42	0.00314652	0.0279821	Down	260	chr12	90049844	89981825	NM_001682	ATP2B1	intron	34994
chr12:90014721-90014980	-42	0.00314652	0.0279821	Down	260	chr12	90049844	89981825	NM_001001323	ATP2B1	intron	34994
chr11:26503801-26504020	-42	0.00314652	0.0279821	Down	220	chr11	26495448	26684836	NM_001313727	ANO3	intron	8462
chr11:26503801-26504020	-42	0.00314652	0.0279821	Down	220	chr11	26210669	26684836	NM_001313726	ANO3	intron	293241
chr11:26503801-26504020	-42	0.00314652	0.0279821	Down	220	chr11	26353677	26684836	NM_031418	ANO3	intron	150233
chr3:136016781-136017020	-42	0.00314652	0.0279821	Down	240	chr3	135969166	136049013	NM_000532	PCCB	exon	47734
chr3:136016781-136017020	-42	0.00314652	0.0279821	Down	240	chr3	135969166	136049013	NM_001178014	PCCB	exon	47734
chr11:63275281-63275540	-42	0.00314652	0.0279821	Down	260	chr11	63273523	63284246	NM_033101	LGALS12	promoter	1887
chr11:63275281-63275540	-42	0.00314652	0.0279821	Down	260	chr11	63273523	63284246	NM_001142536	LGALS12	promoter	1887
chr11:63275281-63275540	-42	0.00314652	0.0279821	Down	260	chr11	63273523	63284246	NM_001142535	LGALS12	promoter	1887
chr11:63275281-63275540	-42	0.00314652	0.0279821	Down	260	chr11	63275458	63284246	NM_001142538	LGALS12	promoter	-48
chr11:63275281-63275540	-42	0.00314652	0.0279821	Down	260	chr11	63275458	63284246	NM_001142537	LGALS12	promoter	-48
chr20:30216621-30216900	-42	0.00314652	0.0279821	Down	280	chr20	30225690	30232800	NM_032609	COX4I2	upstream	-8930
chr5:11298681-11298920	-42	0.000817802	0.0146661	Down	240	chr5	11589029	10971953	NM_001288715	CTNND2	intron	290229
chr5:11298681-11298920	-42	0.000817802	0.0146661	Down	240	chr5	11589029	10971953	NM_001288716	CTNND2	intron	290229
chr5:11298681-11298920	-42	0.000817802	0.0146661	Down	240	chr5	11904155	10971953	NR_109988	CTNND2	intron	605355
chr5:11298681-11298920	-42	0.000817802	0.0146661	Down	240	chr5	11904155	10971953	NM_001332	CTNND2	intron	605355
chr5:11298681-11298920	-42	0.000817802	0.0146661	Down	240	chr5	11904155	10971953	NM_001288717	CTNND2	intron	605355
chr3:116935921-116936120	-42	0.00314652	0.0279821	Down	200	chr3	116640277	116651085	NR_121607	LINC00901	intergenic	295743
chr20:55599061-55599280	-42	0.00314652	0.0279821	Down	220	chr20	55788751	55790922	NR_110631	BMP7-AS1	intergenic	-189581
chr5:7070861-7071100	-42	0.00314652	0.0279821	Down	240	chr5	7269467	7269415	NR_039659	MIR4454	intergenic	198487
chr5:67635301-67635540	-42	0.000817802	0.0146661	Down	240	chr5	67588395	67597649	NM_001242466	PIK3R1	intergenic	47025
chr5:14041021-14041240	-42	0.000817802	0.0146661	Down	220	chr5	13944589	13690436	NM_001369	DNAH5	intergenic	-96541
chr20:8917701-8917960	-42	0.00314652	0.0279821	Down	260	chr20	9049700	9461462	NM_001172646	PLCB4	intergenic	-131870
chr7:144752381-144752620	-42	0.00314652	0.0279821	Down	240	chr7	144533146	144149033	NM_022445	TPK1	intergenic	-219354
chr7:144752381-144752620	-42	0.00314652	0.0279821	Down	240	chr7	144533146	144149033	NM_001042482	TPK1	intergenic	-219354
chr12:19571101-19571300	-42	0.00252858	0.0271336	Down	200	chr12	19592607	19675173	NM_001114176	AEBP2	intergenic	-21407
chr12:19571101-19571300	-42	0.00252858	0.0271336	Down	200	chr12	19592607	19675173	NM_153207	AEBP2	intergenic	-21407
chr20:26137761-26138000	-42	0.00314652	0.0279821	Down	240	chr20	26094677	26084051	NR_003678	NCOR1P1	intergenic	-43203
chr3:144715881-144716140	-42	0.00314652	0.0279821	Down	260	chr3	143692166	143711210	NM_001134470	C3orf58	intergenic	1023844
chr11:45184681-45184880	-41.8	0.00271683	0.0279821	Down	200	chr11	45115563	45246639	NR_046338	PRDM11	intron	69217
chr11:45184681-45184880	-41.8	0.00271683	0.0279821	Down	200	chr11	45168893	45246639	NM_001256696	PRDM11	intron	15887
chr11:45184681-45184880	-41.8	0.00271683	0.0279821	Down	200	chr11	45168893	45256675	NM_001256695	PRDM11	intron	15887
chr17:8717741-8718000	-41.8	0.00271683	0.0279821	Down	260	chr17	8702667	8700427	NM_152599	MFSD6L	upstream	-15203
chr1:91857901-91858200	-41.8	0.00271683	0.0279821	Down	300	chr1	91870426	91726322	NM_001017975	HFM1	intron	12376
chr5:50661481-50661680	-41.8	0.00271683	0.0279821	Down	200	chr5	50678957	50690563	NM_002202	ISL1	upstream	-17377
chr22:23214161-23214380	-41.8	0.00271683	0.0279821	Down	220	chr22	23229959	23238013	NM_001178126	IGLL5	upstream	-15689
chr22:23214161-23214380	-41.8	0.00271683	0.0279821	Down	220	chr22	23229959	23238013	NM_001256296	IGLL5	upstream	-15689
chr22:23214161-23214380	-41.8	0.00271683	0.0279821	Down	220	chr22	23228446	23228559	NR_049835	MIR5571	upstream	-14176
chr21:48071781-48071980	-41.8	0.00271683	0.0279821	Down	200	chr21	48055506	48085036	NM_001535	PRMT2	intron	16374
chr21:48071781-48071980	-41.8	0.00271683	0.0279821	Down	200	chr21	48055506	48085036	NM_001242864	PRMT2	intron	16374
chr21:48071781-48071980	-41.8	0.00271683	0.0279821	Down	200	chr21	48055506	48085036	NM_206962	PRMT2	intron	16374
chr21:48071781-48071980	-41.8	0.00271683	0.0279821	Down	200	chr21	48055506	48085036	NM_001286676	PRMT2	intron	16374
chr21:48071781-48071980	-41.8	0.00271683	0.0279821	Down	200	chr21	48055506	48085036	NM_001286677	PRMT2	intron	16374
chr21:48071781-48071980	-41.8	0.00271683	0.0279821	Down	200	chr21	48055506	48085036	NM_001286678	PRMT2	intron	16374
chr21:48071781-48071980	-41.8	0.00271683	0.0279821	Down	200	chr21	48055506	48081190	NM_001242866	PRMT2	intron	16374
chr11:61297501-61297720	-41.8	0.00271683	0.0279821	Down	220	chr11	61348344	61281187	NM_001300773	SYT7	intron	50734
chr11:61297501-61297720	-41.8	0.00271683	0.0279821	Down	220	chr11	61348344	61281187	NM_001252065	SYT7	intron	50734
chr11:61297501-61297720	-41.8	0.00271683	0.0279821	Down	220	chr11	61348344	61281187	NM_004200	SYT7	intron	50734
chr22:24582701-24582920	-41.8	0.00271683	0.0279821	Down	220	chr22	24577443	24585074	NM_019601	SUSD2	intron	5367
chr10:72028281-72028520	-41.8	0.00271683	0.0279821	Down	240	chr10	72043450	72014712	NM_022146	NPFFR1	intron	15050
chr9:45677261-45677500	-41.8	0.00271683	0.0279821	Down	240	chr9	46116942	46118709	NR_103714	FAM27E2	intergenic	-439562
chr5:5884261-5884520	-41.8	0.00271683	0.0279821	Down	260	chr5	6337405	6310553	NR_028351	FLJ33360	intergenic	453015
chr14:57982401-57982600	-41.8	0.00271683	0.0279821	Down	200	chr14	57960581	57945498	NM_001283060	C14orf105	intergenic	-21919
chr14:57982401-57982600	-41.8	0.00271683	0.0279821	Down	200	chr14	57960581	57936017	NM_001283058	C14orf105	intergenic	-21919
chr14:57982401-57982600	-41.8	0.00271683	0.0279821	Down	200	chr14	57960581	57936017	NM_001283057	C14orf105	intergenic	-21919
chr14:57982401-57982600	-41.8	0.00271683	0.0279821	Down	200	chr14	57960581	57936017	NM_001283056	C14orf105	intergenic	-21919
chr14:57982401-57982600	-41.8	0.00271683	0.0279821	Down	200	chr14	57960581	57936017	NM_001283059	C14orf105	intergenic	-21919
chr14:57982401-57982600	-41.8	0.00271683	0.0279821	Down	200	chr14	57960581	57936017	NM_018168	C14orf105	intergenic	-21919
chr18:67524401-67524600	-41.8	0.00271683	0.0279821	Down	200	chr18	67615089	67530192	NM_001303618	CD226	intergenic	90589
chr9:45769081-45769280	-41.8	0.00271683	0.0279821	Down	200	chr9	46116942	46118709	NR_103714	FAM27E2	intergenic	-347762
chr3:68552461-68552680	-41.6	0.00318742	0.0279821	Down	220	chr3	68549787	68555023	NR_135532	LOC105377146	intron	2783
chr3:68552461-68552680	-41.6	0.00318742	0.0279821	Down	220	chr3	68053358	68594771	NM_213609	FAM19A1	intron	499212
chr3:68552461-68552680	-41.6	0.00318742	0.0279821	Down	220	chr3	68040733	68594771	NM_001252216	FAM19A1	intron	511837
chr1:95708581-95708780	-41.6	0.000479864	0.0111491	Down	200	chr1	95699538	95628774	NR_125948	LOC101928118	upstream	-9142
chr1:95708581-95708780	-41.6	0.000479864	0.0111491	Down	200	chr1	95699538	95628774	NR_125949	LOC101928118	upstream	-9142
chr20:40047621-40047860	-41.6	0.000479864	0.0111491	Down	240	chr20	40247133	40030742	NM_032221	CHD6	intron	199393
chr7:73135941-73136220	-41.6	0.000479864	0.0111491	Down	280	chr7	73149398	73150330	NR_026690	ABHD11-AS1	upstream	-13318
chr7:73135941-73136220	-41.6	0.000479864	0.0111491	Down	280	chr7	73134017	73113534	NM_004603	STX1A	upstream	-2063
chr7:73135941-73136220	-41.6	0.000479864	0.0111491	Down	280	chr7	73134017	73113534	NM_001165903	STX1A	upstream	-2063
chr1:27769861-27770120	-41.6	0.00113085	0.0169006	Down	260	chr1	27816698	27730729	NM_006990	WASF2	intron	46708
chr1:27769861-27770120	-41.6	0.00113085	0.0169006	Down	260	chr1	27816698	27730729	NM_001201404	WASF2	intron	46708
chr5:5455341-5455600	-41.6	0.00113085	0.0169006	Down	260	chr5	5422785	5490347	NM_015325	ICE1	intron	32685
chr1:186459721-186460000	-41.6	0.000479864	0.0111491	Down	280	chr1	186446655	186029866	NR_031642	MIR548F1	upstream	-13205
chr10:127589661-127589860	-41.6	0.00318742	0.0279821	Down	200	chr10	127569884	127524908	NM_018180	DHX32	upstream	-19876
chr8:124306001-124306260	-41.6	0.00113085	0.0169006	Down	260	chr8	124286727	124238428	NM_001204180	ZHX1-C8orf76	upstream	-19403
chr8:124306001-124306260	-41.6	0.00113085	0.0169006	Down	260	chr8	124286727	124260689	NM_001017926	ZHX1	upstream	-19403
chr8:124306001-124306260	-41.6	0.00113085	0.0169006	Down	260	chr8	124286727	124260689	NR_037874	ZHX1	upstream	-19403
chr8:124306001-124306260	-41.6	0.00113085	0.0169006	Down	260	chr8	124286727	124260689	NM_007222	ZHX1	upstream	-19403
chr8:124306001-124306260	-41.6	0.00113085	0.0169006	Down	260	chr8	124287781	124260689	NR_037873	ZHX1	upstream	-18349
chr7:148736081-148736320	-41.6	0.00318742	0.0279821	Down	240	chr7	148725782	148700153	NM_004911	PDIA4	upstream	-10418
chr12:98982761-98982980	-41.6	0.00318742	0.0279821	Down	220	chr12	98993412	98993662	NR_003015	SNORA53	upstream	-10542
chr12:98982761-98982980	-41.6	0.00318742	0.0279821	Down	220	chr12	98987402	98995778	NM_002635	SLC25A3	upstream	-4532
chr12:98982761-98982980	-41.6	0.00318742	0.0279821	Down	220	chr12	98987402	98995778	NM_213611	SLC25A3	upstream	-4532
chr12:98982761-98982980	-41.6	0.00318742	0.0279821	Down	220	chr12	98987402	98995778	NM_005888	SLC25A3	upstream	-4532
chr6:119604461-119604660	-41.6	0.00113085	0.0169006	Down	200	chr6	119670931	119498365	NM_005907	MAN1A1	intron	66371
chr20:19611741-19612080	-41.6	0.000479864	0.0111491	Down	340	chr20	19193289	19703541	NM_020689	SLC24A3	intron	418621
chr2:108446221-108446500	-41.6	0.00113085	0.0169006	Down	280	chr2	108443387	108509000	NM_182588	RGPD4	intron	2973
chr5:56219421-56219640	-41.6	0.000479864	0.0111491	Down	220	chr5	56205086	56221359	NM_001171990	SETD9	intron	14444
chr12:105306601-105306860	-41.6	0.000479864	0.0111491	Down	260	chr12	105322472	105197274	NM_032148	SLC41A2	intron	15742
chr11:34274981-34275300	-41.6	0.00113085	0.0169006	Down	320	chr11	34379555	34172533	NM_145804	ABTB2	intron	104415
chr16:88135281-88135580	-41.6	0.00113085	0.0169006	Down	300	chr16	88134591	88133014	NR_120310	LOC400553	promoter	-839
chr7:99839861-99840080	-41.6	0.000479864	0.0111491	Down	220	chr7	99869855	99798277	NM_178831	GATS	intron	29885
chr7:99839861-99840080	-41.6	0.000479864	0.0111491	Down	220	chr7	99869855	99798277	NR_028040	GATS	intron	29885
chr7:99839861-99840080	-41.6	0.000479864	0.0111491	Down	220	chr7	99869855	99798277	NR_028039	GATS	intron	29885
chr7:99839861-99840080	-41.6	0.000479864	0.0111491	Down	220	chr7	99869855	99806558	NR_028038	GATS	intron	29885
chr16:22311961-22312260	-41.6	0.00113085	0.0169006	Down	300	chr16	22308695	22346424	NM_001258034	POLR3E	intron	3415
chr16:22311961-22312260	-41.6	0.00113085	0.0169006	Down	300	chr16	22308695	22346424	NM_018119	POLR3E	intron	3415
chr16:22311961-22312260	-41.6	0.00113085	0.0169006	Down	300	chr16	22308695	22346424	NR_047581	POLR3E	intron	3415
chr16:22311961-22312260	-41.6	0.00113085	0.0169006	Down	300	chr16	22308695	22346424	NM_001258033	POLR3E	intron	3415
chr16:22311961-22312260	-41.6	0.00113085	0.0169006	Down	300	chr16	22308695	22346424	NM_001258036	POLR3E	intron	3415
chr16:22311961-22312260	-41.6	0.00113085	0.0169006	Down	300	chr16	22308695	22346424	NM_001258035	POLR3E	intron	3415
chr12:12573821-12574100	-41.6	0.000479864	0.0111491	Down	280	chr12	12510012	12619838	NM_001300742	BORCS5	intron	63948
chr12:12573821-12574100	-41.6	0.000479864	0.0111491	Down	280	chr12	12510012	12619838	NM_058169	BORCS5	intron	63948
chr17:35532241-35532440	-41.6	0.00318742	0.0279821	Down	200	chr17	35716059	35441926	NM_198836	ACACA	intron	183719
chr17:35532241-35532440	-41.6	0.00318742	0.0279821	Down	200	chr17	35656692	35441926	NM_198837	ACACA	intron	124352
chr17:35532241-35532440	-41.6	0.00318742	0.0279821	Down	200	chr17	35656692	35441926	NM_198838	ACACA	intron	124352
chr17:35532241-35532440	-41.6	0.00318742	0.0279821	Down	200	chr17	35766902	35441926	NM_198839	ACACA	intron	234562
chr17:35532241-35532440	-41.6	0.00318742	0.0279821	Down	200	chr17	35766902	35441926	NM_198834	ACACA	intron	234562
chr7:131859961-131860180	-41.6	0.00113085	0.0169006	Down	220	chr7	132261323	131808090	NM_020911	PLXNA4	intron	401253
chrX:134114641-134114900	-41.6	0.00318742	0.0279821	Down	260	chrX	134124967	134126503	NM_001163438	SMIM10	upstream	-10197
chr20:24495541-24495820	-41.6	0.00113085	0.0169006	Down	280	chr20	24449834	24647253	NM_024893	SYNDIG1	intron	45846
chr19:56367141-56367340	-41.6	0.00318742	0.0279821	Down	200	chr19	56348128	56296762	NM_145007	NLRP11	upstream	-19112
chr12:50053941-50054180	-41.6	0.00113085	0.0169006	Down	240	chr12	50101197	50031723	NM_198900	FMNL3	intron	47137
chr12:50053941-50054180	-41.6	0.00113085	0.0169006	Down	240	chr12	50101197	50031723	NM_175736	FMNL3	intron	47137
chr6:34135421-34135680	-41.6	0.00113085	0.0169006	Down	260	chr6	34123399	33986419	NM_001256809	GRM4	upstream	-12151
chr1:46581281-46581540	-41.6	0.00318742	0.0279821	Down	260	chr1	46599042	46604752	NR_125987	LOC101929626	upstream	-17632
chr8:4639521-4639760	-41.6	0.00318742	0.0279821	Down	240	chr8	4852328	2792874	NM_033225	CSMD1	intron	212688
chr1:3279241-3279540	-41.6	0.00113085	0.0169006	Down	300	chr1	2985741	3355185	NM_022114	PRDM16	intron	293649
chr1:3279241-3279540	-41.6	0.00113085	0.0169006	Down	300	chr1	2985741	3355185	NM_199454	PRDM16	intron	293649
chr19:39835641-39835920	-41.6	0.000479864	0.0111491	Down	280	chr19	39833098	39875537	NM_018028	SAMD4B	intron	2682
chr19:39835641-39835920	-41.6	0.000479864	0.0111491	Down	280	chr19	39833098	39875488	NM_001303614	SAMD4B	intron	2682
chr7:121758141-121758360	-41.6	0.000479864	0.0111491	Down	220	chr7	121784344	121713597	NM_005763	AASS	intron	26094
chr10:70372601-70372800	-41.6	0.00318742	0.0279821	Down	200	chr10	70320116	70454239	NM_030625	TET1	intron	52584
chr6:30993701-30993940	-41.6	0.00318742	0.0279821	Down	240	chr6	30973728	31003179	NM_001198815	MUC22	exon	20092
chr6:30993701-30993940	-41.6	0.00318742	0.0279821	Down	240	chr6	30973728	31003179	NM_001318484	MUC22	exon	20092
chr6:30993701-30993940	-41.6	0.00318742	0.0279821	Down	240	chr6	30973728	31003179	NM_001322469	MUC22	exon	20092
chr17:30240461-30240680	-41.6	0.00113085	0.0169006	Down	220	chr17	30228729	30190189	NM_018428	UTP6	upstream	-11841
chr1:70697721-70697980	-41.6	0.00113085	0.0169006	Down	260	chr1	70671364	70717701	NM_001190987	SRSF11	intron	26486
chr1:70697721-70697980	-41.6	0.00113085	0.0169006	Down	260	chr1	70671364	70717701	NM_004768	SRSF11	intron	26486
chr7:148937161-148937440	-41.6	0.000479864	0.0111491	Down	280	chr7	148936741	148952700	NM_012256	ZNF212	promoter	559
chr3:58380441-58380680	-41.6	0.00113085	0.0169006	Down	240	chr3	58318616	58411854	NM_017771	PXK	intron	61944
chr3:58380441-58380680	-41.6	0.00113085	0.0169006	Down	240	chr3	58318616	58411854	NM_001289100	PXK	intron	61944
chr3:58380441-58380680	-41.6	0.00113085	0.0169006	Down	240	chr3	58318616	58411854	NM_001289096	PXK	intron	61944
chr3:58380441-58380680	-41.6	0.00113085	0.0169006	Down	240	chr3	58318616	58411854	NM_001289099	PXK	intron	61944
chr3:58380441-58380680	-41.6	0.00113085	0.0169006	Down	240	chr3	58318616	58411854	NM_001289098	PXK	intron	61944
chr3:58380441-58380680	-41.6	0.00113085	0.0169006	Down	240	chr3	58318616	58411854	NM_001289095	PXK	intron	61944
chr3:58380441-58380680	-41.6	0.00113085	0.0169006	Down	240	chr3	58318616	58411854	NM_001289101	PXK	intron	61944
chr1:111717721-111717960	-41.6	0.00318742	0.0279821	Down	240	chr1	111682248	111727724	NM_001007794	CEPT1	intron	35592
chr16:67566101-67566380	-41.6	0.00113085	0.0169006	Down	280	chr16	67571364	67580691	NM_001193524	FAM65A	upstream	-5124
chr16:67566101-67566380	-41.6	0.00113085	0.0169006	Down	280	chr16	67562648	67551608	NR_104656	LOC100505942	upstream	-3592
chr8:73063481-73063720	-41.6	0.00318742	0.0279821	Down	240	chr8	72987819	72933485	NM_007332	TRPA1	intergenic	-75781
chr11:69069601-69069800	-41.6	0.00318742	0.0279821	Down	200	chr11	69061604	69064754	NM_001300923	MYEOV	intergenic	8096
chr11:69069601-69069800	-41.6	0.00318742	0.0279821	Down	200	chr11	69061604	69064754	NM_001293294	MYEOV	intergenic	8096
chr11:69069601-69069800	-41.6	0.00318742	0.0279821	Down	200	chr11	69061604	69064754	NM_001293291	MYEOV	intergenic	8096
chr11:69069601-69069800	-41.6	0.00318742	0.0279821	Down	200	chr11	69061604	69064754	NM_001300924	MYEOV	intergenic	8096
chr11:69069601-69069800	-41.6	0.00318742	0.0279821	Down	200	chr11	69061604	69064754	NM_001293296	MYEOV	intergenic	8096
chr11:69069601-69069800	-41.6	0.00318742	0.0279821	Down	200	chr11	69061604	69064754	NM_138768	MYEOV	intergenic	8096
chr4:104963701-104963900	-41.6	0.00318742	0.0279821	Down	200	chr4	104640973	104510624	NM_001059	TACR3	intergenic	-322827
chr20:12825281-12825540	-41.6	0.000479864	0.0111491	Down	260	chr20	12917611	12915525	NR_109872	LOC102606466	intergenic	92201
chr1:238539341-238539560	-41.6	0.00318742	0.0279821	Down	220	chr1	238649317	238643683	NR_015407	LINC01139	intergenic	109867
chr18:58678341-58678540	-41.6	0.00318742	0.0279821	Down	200	chr18	59000814	59223006	NM_031891	CDH20	intergenic	-322374
chr6:91453301-91453560	-41.6	0.000479864	0.0111491	Down	260	chr6	91297020	91223291	NM_145333	MAP3K7	intergenic	-156410
chr6:91453301-91453560	-41.6	0.000479864	0.0111491	Down	260	chr6	91297020	91223291	NM_003188	MAP3K7	intergenic	-156410
chr6:91453301-91453560	-41.6	0.000479864	0.0111491	Down	260	chr6	91297020	91223291	NM_145332	MAP3K7	intergenic	-156410
chr6:91453301-91453560	-41.6	0.000479864	0.0111491	Down	260	chr6	91297020	91223291	NM_145331	MAP3K7	intergenic	-156410
chr6:89698301-89698560	-41.6	0.00318742	0.0279821	Down	260	chr6	89673348	89319615	NM_001286426	RNGTT	intergenic	-25082
chr6:89698301-89698560	-41.6	0.00318742	0.0279821	Down	260	chr6	89673348	89319615	NM_003800	RNGTT	intergenic	-25082
chr6:89698301-89698560	-41.6	0.00318742	0.0279821	Down	260	chr6	89673348	89319615	NM_001286428	RNGTT	intergenic	-25082
chr7:47079621-47079860	-41.6	0.000479864	0.0111491	Down	240	chr7	46736720	46727476	NR_134575	LOC730338	intergenic	-343020
chr20:32921281-32921480	-41.6	0.00318742	0.0279821	Down	200	chr20	32899608	32868070	NM_001161766	AHCY	intergenic	-21772
chr1:184249501-184249720	-41.6	0.00318742	0.0279821	Down	220	chr1	184356149	184598155	NM_030806	C1orf21	intergenic	-106539
chr13:68271821-68272120	-41.6	0.00113085	0.0169006	Down	300	chr13	67946518	67954126	NR_130792	LINC00364	intergenic	325452
chr12:70358421-70358620	-41.6	0.00318742	0.0279821	Down	200	chr12	70219102	70352505	NM_182530	MYRFL	intergenic	139418
chr8:82874681-82874940	-41.6	0.00318742	0.0279821	Down	260	chr8	82754521	82711817	NM_022133	SNX16	intergenic	-120289
chr8:82874681-82874940	-41.6	0.00318742	0.0279821	Down	260	chr8	82754521	82711817	NM_152837	SNX16	intergenic	-120289
chr8:82874681-82874940	-41.6	0.00318742	0.0279821	Down	260	chr8	82754521	82711817	NM_152836	SNX16	intergenic	-120289
chr3:88856881-88857100	-41.6	0.00318742	0.0279821	Down	220	chr3	89156673	89531284	NM_005233	EPHA3	intergenic	-299683
chr3:88856881-88857100	-41.6	0.00318742	0.0279821	Down	220	chr3	89156673	89449495	NM_182644	EPHA3	intergenic	-299683
chr5:26835981-26836220	-41.6	0.000479864	0.0111491	Down	240	chr5	27038689	26880708	NM_016279	CDH9	intergenic	202589
chr12:47378381-47378700	-41.6	0.000479864	0.0111491	Down	320	chr12	47473385	47630446	NM_001281429	PCED1B	intergenic	-94845
chr12:47378381-47378700	-41.6	0.000479864	0.0111491	Down	320	chr12	47473385	47630446	NM_138371	PCED1B	intergenic	-94845
chr12:55708001-55708300	-41.5	0.0022271	0.026556	Down	300	chr12	55689016	55688071	NM_001005493	OR6C6	upstream	-19134
chr12:55708001-55708300	-41.5	0.0022271	0.026556	Down	300	chr12	55714383	55715322	NM_001005182	OR6C1	upstream	-6233
chr12:55708001-55708300	-41.5	0.0022271	0.026556	Down	300	chr12	55725484	55726420	NM_054104	OR6C3	upstream	-17334
chr11:49597881-49598080	-41.5	0.0022271	0.026556	Down	200	chr11	49580079	49831969	NR_027044	LOC440040	exon	17901
chr20:46354621-46354820	-41.5	0.0022271	0.026556	Down	200	chr20	46414808	46286149	NM_018837	SULF2	intron	60088
chr20:46354621-46354820	-41.5	0.0022271	0.026556	Down	200	chr20	46415360	46286149	NM_198596	SULF2	intron	60640
chr20:46354621-46354820	-41.5	0.0022271	0.026556	Down	200	chr20	46415360	46286149	NM_001161841	SULF2	intron	60640
chr9:113016061-113016380	-41.5	0.0022271	0.026556	Down	320	chr9	113018920	113006091	NM_001244938	TXN	intron	2700
chr9:113016061-113016380	-41.5	0.0022271	0.026556	Down	320	chr9	113018920	113006091	NM_003329	TXN	intron	2700
chr6:381921-382200	-41.5	0.0022271	0.026556	Down	280	chr6	391738	411443	NM_001195286	IRF4	upstream	-9678
chr6:381921-382200	-41.5	0.0022271	0.026556	Down	280	chr6	391738	411443	NR_046000	IRF4	upstream	-9678
chr6:381921-382200	-41.5	0.0022271	0.026556	Down	280	chr6	391738	411443	NM_002460	IRF4	upstream	-9678
chr1:34618941-34619180	-41.5	0.0022271	0.026556	Down	240	chr1	34630875	33979598	NM_001281956	CSMD2	intron	11815
chr1:157303601-157303920	-41.5	0.0022271	0.026556	Down	320	chr1	157108383	157094458	NM_001145312	ETV3	intergenic	-195377
chr8:27527781-27528020	-41.1	0.000479866	0.0111491	Down	240	chr8	27491576	27534286	NM_182826	SCARA3	intron	36324
chr8:27527781-27528020	-41.1	0.000479866	0.0111491	Down	240	chr8	27491576	27530537	NM_016240	SCARA3	intron	36324
chr2:173907941-173908240	-41.1	0.00113085	0.0169006	Down	300	chr2	173792932	173917620	NM_001282901	RAPGEF4	intron	115158
chr2:173907941-173908240	-41.1	0.00113085	0.0169006	Down	300	chr2	173686314	173917620	NM_001100397	RAPGEF4	intron	221776
chr2:173907941-173908240	-41.1	0.00113085	0.0169006	Down	300	chr2	173724765	173917620	NM_001282900	RAPGEF4	intron	183325
chr2:173907941-173908240	-41.1	0.00113085	0.0169006	Down	300	chr2	173724765	173917620	NM_001282899	RAPGEF4	intron	183325
chr2:173907941-173908240	-41.1	0.00113085	0.0169006	Down	300	chr2	173600524	173917620	NM_007023	RAPGEF4	intron	307566
chr12:128934441-128934680	-41.1	0.00113085	0.0169006	Down	240	chr12	128751947	129192460	NM_001136103	TMEM132C	intron	182613
chr5:150087621-150087840	-41.1	0.00122911	0.0169103	Down	220	chr5	150080669	150070351	NM_018047	RBM22	upstream	-7061
chr1:44736281-44736600	-41.1	0.00113085	0.0169006	Down	320	chr1	44718231	44718015	NR_132966	SNORA110	upstream	-18209
chr8:124992221-124992460	-41.1	0.00122911	0.0169103	Down	240	chr8	124864226	125132302	NM_001039112	FER1L6	intron	128114
chr8:28976801-28977080	-41.1	0.00113085	0.0169006	Down	280	chr8	29120610	28924794	NM_015254	KIF13B	intron	143670
chr12:9541421-9541680	-41.1	0.00113085	0.0169006	Down	260	chr12	9534018	9524377	NR_120481	LOC101928030	upstream	-7532
chr1:52101881-52102140	-41.1	0.00113085	0.0169006	Down	260	chr1	52082545	52254891	NM_024586	OSBPL9	intron	19465
chr1:52101881-52102140	-41.1	0.00113085	0.0169006	Down	260	chr1	52082545	52254891	NM_148906	OSBPL9	intron	19465
chr1:52101881-52102140	-41.1	0.00113085	0.0169006	Down	260	chr1	52082545	52254891	NM_148909	OSBPL9	intron	19465
chr1:52101881-52102140	-41.1	0.00113085	0.0169006	Down	260	chr1	52082545	52254891	NR_036662	OSBPL9	intron	19465
chr1:52101881-52102140	-41.1	0.00113085	0.0169006	Down	260	chr1	52082545	52254891	NM_148908	OSBPL9	intron	19465
chr16:47932541-47932760	-41.1	0.000479866	0.0111491	Down	220	chr16	47921041	47883224	NR_110649	LOC100507534	upstream	-11609
chr16:69128661-69128880	-41.1	0.00113085	0.0169006	Down	220	chr16	69139466	69151570	NM_001199280	HAS3	upstream	-10696
chr7:136564161-136564400	-41.1	0.000479866	0.0111491	Down	240	chr7	136553398	136701771	NM_001006627	CHRM2	intron	10882
chr7:136564161-136564400	-41.1	0.000479866	0.0111491	Down	240	chr7	136553398	136701771	NM_001006630	CHRM2	intron	10882
chr7:136564161-136564400	-41.1	0.000479866	0.0111491	Down	240	chr7	136553992	136701771	NM_001006628	CHRM2	intron	10288
chr3:50548001-50548240	-41.1	0.00122911	0.0169103	Down	240	chr3	50541675	50400043	NM_001291101	CACNA2D2	upstream	-6445
chr3:50548001-50548240	-41.1	0.00122911	0.0169103	Down	240	chr3	50541028	50400043	NM_001005505	CACNA2D2	upstream	-7092
chr3:50548001-50548240	-41.1	0.00122911	0.0169103	Down	240	chr3	50541028	50400043	NM_006030	CACNA2D2	upstream	-7092
chr3:50548001-50548240	-41.1	0.00122911	0.0169103	Down	240	chr3	50541028	50400043	NM_001174051	CACNA2D2	upstream	-7092
chr12:42612841-42613060	-41.1	0.00122911	0.0169103	Down	220	chr12	42632170	42550906	NR_135139	YAF2	intron	19220
chr12:42612841-42613060	-41.1	0.00122911	0.0169103	Down	220	chr12	42632170	42550906	NR_135140	YAF2	intron	19220
chr12:42612841-42613060	-41.1	0.00122911	0.0169103	Down	220	chr12	42632170	42550906	NM_001190979	YAF2	intron	19220
chr12:42612841-42613060	-41.1	0.00122911	0.0169103	Down	220	chr12	42632170	42550906	NM_005748	YAF2	intron	19220
chr12:42612841-42613060	-41.1	0.00122911	0.0169103	Down	220	chr12	42632170	42550906	NM_001320080	YAF2	intron	19220
chr12:42612841-42613060	-41.1	0.00122911	0.0169103	Down	220	chr12	42632170	42550906	NM_001190977	YAF2	intron	19220
chr5:23527681-23527960	-41.1	0.00113085	0.0169006	Down	280	chr5	23507717	23528706	NM_020227	PRDM9	exon	20103
chr5:23527681-23527960	-41.1	0.00113085	0.0169006	Down	280	chr5	23507763	23528193	NM_001310214	PRDM9	exon	20057
chr9:134359181-134359380	-41.1	0.000479866	0.0111491	Down	200	chr9	134361051	134361137	NR_003050	SNORD62B	promoter	-1771
chr9:134359181-134359380	-41.1	0.000479866	0.0111491	Down	200	chr9	134361051	134361137	NR_002914	SNORD62A	promoter	-1771
chr17:44659681-44659880	-41.1	0.00122911	0.0169103	Down	200	chr17	44657088	44630121	NM_001113738	ARL17A	upstream	-2692
chr17:44659681-44659880	-41.1	0.00122911	0.0169103	Down	200	chr17	44657088	44594067	NM_016632	ARL17A	upstream	-2692
chr17:44659681-44659880	-41.1	0.00122911	0.0169103	Down	200	chr17	44657088	44586046	NM_001288812	ARL17A	upstream	-2692
chr17:44659681-44659880	-41.1	0.00122911	0.0169103	Down	200	chr17	44657088	44604454	NM_001288811	ARL17A	upstream	-2692
chr17:44659681-44659880	-41.1	0.00122911	0.0169103	Down	200	chr17	44657088	44604454	NM_001288813	ARL17A	upstream	-2692
chr17:44659681-44659880	-41.1	0.00122911	0.0169103	Down	200	chr17	44668034	44834828	NM_006178	NSF	upstream	-8254
chr17:44659681-44659880	-41.1	0.00122911	0.0169103	Down	200	chr17	44668034	44834828	NR_040116	NSF	upstream	-8254
chr17:44659681-44659880	-41.1	0.00122911	0.0169103	Down	200	chr17	44668099	44718040	NR_033799	NSFP1	upstream	-8319
chr10:75622141-75622440	-41.1	0.000479866	0.0111491	Down	300	chr10	75634349	75575624	NM_001320898	CAMK2G	intron	12059
chr10:75622141-75622440	-41.1	0.000479866	0.0111491	Down	300	chr10	75634349	75572258	NM_172171	CAMK2G	intron	12059
chr10:75622141-75622440	-41.1	0.000479866	0.0111491	Down	300	chr10	75634349	75572258	NM_172169	CAMK2G	intron	12059
chr10:75622141-75622440	-41.1	0.000479866	0.0111491	Down	300	chr10	75634349	75572258	NM_001222	CAMK2G	intron	12059
chr10:75622141-75622440	-41.1	0.000479866	0.0111491	Down	300	chr10	75634349	75572258	NM_172170	CAMK2G	intron	12059
chr10:75622141-75622440	-41.1	0.000479866	0.0111491	Down	300	chr10	75634349	75572258	NM_172173	CAMK2G	intron	12059
chr10:75622141-75622440	-41.1	0.000479866	0.0111491	Down	300	chr10	75634349	75572258	NM_001204492	CAMK2G	intron	12059
chr5:76148521-76148780	-41.1	0.000479866	0.0111491	Down	260	chr5	76145825	76217056	NM_130772	S100Z	intron	2825
chr20:36988681-36988900	-41.1	0.00122911	0.0169103	Down	220	chr20	36974813	37005653	NM_004139	LBP	intron	13977
chr8:141755021-141755240	-41.1	0.00122911	0.0169103	Down	220	chr8	142011412	141668480	NM_005607	PTK2	intron	256282
chr8:141755021-141755240	-41.1	0.00122911	0.0169103	Down	220	chr8	142011412	141668480	NM_001199649	PTK2	intron	256282
chr8:141755021-141755240	-41.1	0.00122911	0.0169103	Down	220	chr8	142011412	141668480	NM_153831	PTK2	intron	256282
chr8:141755021-141755240	-41.1	0.00122911	0.0169103	Down	220	chr8	142011412	141668480	NM_001316342	PTK2	intron	256282
chr10:81003421-81003660	-41.1	0.00113085	0.0169006	Down	240	chr10	80828791	81076285	NM_020338	ZMIZ1	intron	174749
chr20:47881741-47882020	-41.1	0.00113085	0.0169006	Down	280	chr20	47895481	47895560	NR_002433	SNORD12C	upstream	-13601
chr20:47881741-47882020	-41.1	0.00113085	0.0169006	Down	280	chr20	47895178	47905795	NR_036659	ZFAS1	upstream	-13298
chr20:47881741-47882020	-41.1	0.00113085	0.0169006	Down	280	chr20	47897219	47897309	NR_003030	SNORD12	upstream	-15339
chr20:47881741-47882020	-41.1	0.00113085	0.0169006	Down	280	chr20	47894714	47905795	NR_003606	ZFAS1	upstream	-12834
chr20:47881741-47882020	-41.1	0.00113085	0.0169006	Down	280	chr20	47894714	47905795	NR_003605	ZFAS1	upstream	-12834
chr20:47881741-47882020	-41.1	0.00113085	0.0169006	Down	280	chr20	47894714	47905795	NR_003604	ZFAS1	upstream	-12834
chr20:47881741-47882020	-41.1	0.00113085	0.0169006	Down	280	chr20	47894714	47905795	NR_036658	ZFAS1	upstream	-12834
chr20:47881741-47882020	-41.1	0.00113085	0.0169006	Down	280	chr20	47896849	47896952	NR_003695	SNORD12B	upstream	-14969
chr1:245332261-245332460	-41.1	0.00122911	0.0169103	Down	200	chr1	245318286	245866428	NM_018012	KIF26B	intron	14074
chr9:37550301-37550500	-41.1	0.000479866	0.0111491	Down	200	chr9	37576250	37510888	NM_012166	FBXO10	intron	25850
chr7:94414581-94414800	-41.1	0.000479866	0.0111491	Down	220	chr7	94536948	94925727	NM_017650	PPP1R9A	intergenic	-122258
chr7:94414581-94414800	-41.1	0.000479866	0.0111491	Down	220	chr7	94536948	94925727	NM_001166160	PPP1R9A	intergenic	-122258
chr12:131744161-131744380	-41.1	0.00113085	0.0169006	Down	220	chr12	131782517	131780657	NR_135045	LOC107161159	intergenic	38247
chr3:110370541-110370780	-41.1	0.000479866	0.0111491	Down	240	chr3	110788806	110764162	NR_045114	PVRL3-AS1	intergenic	418146
chr3:22359541-22359800	-41.1	0.00113085	0.0169006	Down	260	chr3	21998630	22021320	NR_046876	ZNF385D-AS2	intergenic	361040
chr12:70405341-70405560	-41.1	0.000479866	0.0111491	Down	220	chr12	70219102	70352505	NM_182530	MYRFL	intergenic	186348
chr1:30785621-30785920	-41.1	0.00113085	0.0169006	Down	300	chr1	30510459	30486798	NR_110790	LOC101929406	intergenic	-275311
chr20:7014621-7014840	-41.1	0.00122911	0.0169103	Down	220	chr20	7234849	7127113	NR_110609	LINC01428	intergenic	220119
chr1:177268661-177268920	-41.1	0.00113085	0.0169006	Down	260	chr1	177320721	177335594	NR_126001	LOC102724661	intergenic	-51931
chr1:63525201-63525440	-41.1	0.000479866	0.0111491	Down	240	chr1	63782928	63624753	NR_038252	LINC00466	intergenic	257608
chr12:16214301-16214540	-41.1	0.00113085	0.0169006	Down	240	chr12	16064105	16190315	NM_001300779	DERA	intergenic	150315
chr12:16214301-16214540	-41.1	0.00113085	0.0169006	Down	240	chr12	16064105	16190315	NM_015954	DERA	intergenic	150315
chr11:45512601-45512840	-41.1	0.00113085	0.0169006	Down	240	chr11	45392947	45410059	NR_122071	LOC399886	intergenic	119773
chr12:131523081-131523340	-41.1	0.00113085	0.0169006	Down	260	chr12	131478521	131475170	NR_131950	LACAT8	intergenic	-44689
chr12:131523081-131523340	-41.1	0.00113085	0.0169006	Down	260	chr12	131478521	131475170	NR_131951	LACAT8	intergenic	-44689
chr7:61884461-61884740	-41.1	0.00113085	0.0169006	Down	280	chr7	62764434	62751669	NR_003952	ZNF733P	intergenic	879834
chr11:57247021-57247240	-41.1	0.00113085	0.0169006	Down	220	chr11	57228009	57245012	NM_178570	RTN4RL2	intergenic	19121
chr20:414541-414820	-41.1	0.00122911	0.0169103	Down	280	chr20	388708	411610	NM_006462	RBCK1	intergenic	25972
chr20:414541-414820	-41.1	0.00122911	0.0169103	Down	280	chr20	388708	411610	NM_031229	RBCK1	intergenic	25972
chr2:49041561-49041760	-41.1	0.000479866	0.0111491	Down	200	chr2	48982880	48913912	NM_000233	LHCGR	intergenic	-58780
chr21:37092681-37092920	-40.7	0.00113085	0.0169006	Down	240	chr21	37093012	37093106	NR_030414	MIR802	promoter	-212
chr8:126321441-126321660	-40.7	0.00122911	0.0169103	Down	220	chr8	126104082	126379367	NM_173685	NSMCE2	intron	217468
chr12:86999001-86999220	-40.7	0.00122911	0.0169103	Down	220	chr12	87232681	86373036	NM_013244	MGAT4C	intron	233571
chr5:19637841-19638120	-40.7	0.00113085	0.0169006	Down	280	chr5	20575982	19473154	NM_001291956	CDH18	intron	938002
chr5:19637841-19638120	-40.7	0.00113085	0.0169006	Down	280	chr5	19988353	19473154	NM_004934	CDH18	intron	350373
chr5:19637841-19638120	-40.7	0.00113085	0.0169006	Down	280	chr5	19988353	19473154	NM_001167667	CDH18	intron	350373
chr5:19637841-19638120	-40.7	0.00113085	0.0169006	Down	280	chr5	19886381	19473154	NM_001291957	CDH18	intron	248401
chr8:48702401-48702620	-40.7	0.00122911	0.0169103	Down	220	chr8	48872743	48685668	NM_001081640	PRKDC	intron	170233
chr8:48702401-48702620	-40.7	0.00122911	0.0169103	Down	220	chr8	48872743	48685668	NM_006904	PRKDC	intron	170233
chr6:33650441-33650640	-40.7	0.00113085	0.0169006	Down	200	chr6	33665904	33666011	NR_037498	MIR3934	upstream	-15364
chr17:61452481-61452700	-40.7	0.00122911	0.0169103	Down	220	chr17	61086897	61505067	NM_025185	TANC2	intron	365693
chr7:156439141-156439380	-40.7	0.00113085	0.0169006	Down	240	chr7	156433348	156431059	NR_026865	C7orf13	upstream	-5912
chr1:97755901-97756100	-40.7	0.00113085	0.0169006	Down	200	chr1	98386615	97543299	NM_000110	DPYD	intron	630615
chr1:97755901-97756100	-40.7	0.00113085	0.0169006	Down	200	chr1	97561478	97788511	NR_046590	DPYD-AS1	intron	194522
chr16:82206041-82206240	-40.7	0.00122911	0.0169103	Down	200	chr16	82203829	82181766	NM_005792	MPHOSPH6	upstream	-2311
[truncated: 8,354 more rows]

## Sheet: up.Cas9+PQ_vs_Cas9
Up-regulated hydromethylated sites between the Cas9+PQ group and the Cas9 group
[truncated: 25,825 more rows]

## Sheet: down.Cas9+PQ_vs_Cas 9
Down-regulated hydromethylated sites between the Cas9+PQ group and the Cas9 group
[truncated: 20,180 more rows]
