# Supplementary material for: Tet Methylcytosine Dioxygenase 3 Promotes Cardiovascular Senescence by DNA 5‐Hydroxymethylcytosine‐Mediated Sp1 Transcription Factor Expression
Source: MedComm (2020). 2025 Jun 19;6(7):e70261. doi: 10.1002/mco2.70261 (PMC12179407; doi:10.1002/mco2.70261)
Supplement: Supplementary file 5 — Supporting file 5: mco270261‐sup‐0005‐TableS4.xlsx. [file MCO2-6-e70261-s004.xlsx]

## Sheet: up.TET3-KO+PQ_vs_Cas9+PQ
Up-regulated hydromethylated sites in promoter region between the TET3-KO+PQ group and the Cas9+PQ group
Genomic_position	Fold change	P-value	FDR	Regulation	Length	chr	tss	tts	RefSeq_name	GeneSymbol	Peak_classification	Peak_To_TSS
chr2:151342821-151343120	71.8	2.06038e-07	0.000440174	Up	300	chr2	151344209	151324709	NM_005168	RND3	promoter	1239
chr2:151342821-151343120	71.8	2.06038e-07	0.000440174	Up	300	chr2	151344209	151324706	NM_001254738	RND3	promoter	1239
chr8:27492441-27492660	56.6	3.83193e-06	0.00183596	Up	220	chr8	27491576	27534286	NM_182826	SCARA3	promoter	974
chr8:27492441-27492660	56.6	3.83193e-06	0.00183596	Up	220	chr8	27491576	27530537	NM_016240	SCARA3	promoter	974
chr11:67119501-67119820	55.9	2.97032e-06	0.00163691	Up	320	chr11	67121067	67118235	NR_046413	POLD4	promoter	1407
chr11:67119501-67119820	55.9	2.97032e-06	0.00163691	Up	320	chr11	67121067	67118235	NR_046412	POLD4	promoter	1407
chr11:67119501-67119820	55.9	2.97032e-06	0.00163691	Up	320	chr11	67121067	67118235	NR_046411	POLD4	promoter	1407
chr11:67119501-67119820	55.9	2.97032e-06	0.00163691	Up	320	chr11	67121067	67118235	NM_001256870	POLD4	promoter	1407
chr11:67119501-67119820	55.9	2.97032e-06	0.00163691	Up	320	chr11	67121067	67118235	NM_021173	POLD4	promoter	1407
chr1:154150101-154150320	52.3	1.03302e-05	0.00277139	Up	220	chr1	154150697	154127779	NM_001278191	TPM3	promoter	487
chr7:70597741-70598040	49.7	8.86196e-06	0.00270994	Up	300	chr7	70597522	71178586	NM_022479	WBSCR17	promoter	368
chr1:23849601-23849880	49.3	8.86173e-06	0.00270994	Up	280	chr1	23848421	23854911	NR_110799	LOC101928163	promoter	1319
chr1:209932841-209933060	48.3	2.72554e-05	0.00361869	Up	220	chr1	209931842	209955668	NM_001320143	TRAF3IP3	promoter	1108
chr15:70387481-70387720	47.9	2.72492e-05	0.00361869	Up	240	chr15	70389091	70340129	NM_001282981	TLE3	promoter	1491
chr15:70387481-70387720	47.9	2.72492e-05	0.00361869	Up	240	chr15	70387124	70340129	NM_001282982	TLE3	promoter	-476
chr15:48468821-48469120	47.9	2.72492e-05	0.00361869	Up	300	chr15	48470558	48431624	NM_016132	MYEF2	promoter	1588
chr15:48468821-48469120	47.9	2.72492e-05	0.00361869	Up	300	chr15	48470558	48431624	NM_001301210	MYEF2	promoter	1588
chr15:48468821-48469120	47.9	2.72492e-05	0.00361869	Up	300	chr15	48470558	48444503	NR_125408	MYEF2	promoter	1588
chr21:45937601-45937900	46.3	1.85989e-05	0.00361869	Up	300	chr21	45937097	45938860	NR_026548	TSPEAR-AS2	promoter	653
chr21:45937601-45937900	46.3	1.85989e-05	0.00361869	Up	300	chr21	45937097	45938860	NR_026547	TSPEAR-AS2	promoter	653
chr7:44922501-44922740	45.3	2.51596e-05	0.00361869	Up	240	chr7	44921399	44921346	NR_039801	MIR4657	promoter	-1221
chr17:56593601-56593880	45.3	2.51596e-05	0.00361869	Up	280	chr17	56595251	56566892	NM_004687	MTMR4	promoter	1511
chr1:146642481-146642680	44.3	6.11962e-05	0.00519383	Up	200	chr1	146644168	146626684	NM_005399	PRKAB2	promoter	1588
chr1:146642481-146642680	44.3	6.11962e-05	0.00519383	Up	200	chr1	146644168	146626684	NR_103871	PRKAB2	promoter	1588
chr1:146642481-146642680	44.3	6.11962e-05	0.00519383	Up	200	chr1	146644168	146626684	NR_103870	PRKAB2	promoter	1588
chr22:17490501-17490740	44.3	6.11962e-05	0.00519383	Up	240	chr22	17489112	17442826	NM_001037814	GAB4	promoter	-1508
chr9:130535161-130535360	43.6	2.42661e-05	0.00361869	Up	200	chr9	130533648	130500595	NM_001252334	SH2D3C	promoter	-1612
chr9:130535161-130535360	43.6	2.42661e-05	0.00361869	Up	200	chr9	130533648	130500595	NM_005489	SH2D3C	promoter	-1612
chr7:23145301-23145520	43.6	2.42661e-05	0.00361869	Up	220	chr7	23145352	23165669	NM_001172428	KLHL7	promoter	58
chr7:23145301-23145520	43.6	2.42661e-05	0.00361869	Up	220	chr7	23145352	23165669	NR_033329	KLHL7	promoter	58
chr7:23145301-23145520	43.6	2.42661e-05	0.00361869	Up	220	chr7	23145322	23140846	NR_046220	KLHL7-AS1	promoter	-88
chr7:23145301-23145520	43.6	2.42661e-05	0.00361869	Up	220	chr7	23145352	23215038	NM_001031710	KLHL7	promoter	58
chr7:23145301-23145520	43.6	2.42661e-05	0.00361869	Up	220	chr7	23145352	23215038	NR_033328	KLHL7	promoter	58
chr7:23145301-23145520	43.6	2.42661e-05	0.00361869	Up	220	chr7	23145916	23215038	NM_018846	KLHL7	promoter	-506
chr5:139552661-139552860	43.6	2.42661e-05	0.00361869	Up	200	chr5	139554652	139623374	NM_032412	CYSTM1	promoter	-1892
chr21:31915561-31915820	43.2	2.42659e-05	0.00361869	Up	260	chr21	31914183	31913853	NM_181612	KRTAP19-6	promoter	-1507
chr21:31915561-31915820	43.2	2.42659e-05	0.00361869	Up	260	chr21	31914183	31913853	NM_001303120	KRTAP19-6	promoter	-1507
chr1:46016961-46017160	42.8	3.78514e-05	0.00445608	Up	200	chr1	46016454	46035723	NM_001202413	AKR1A1	promoter	606
chr1:46016961-46017160	42.8	3.78514e-05	0.00445608	Up	200	chr1	46016454	46035723	NM_006066	AKR1A1	promoter	606
chr1:46016961-46017160	42.8	3.78514e-05	0.00445608	Up	200	chr1	46016454	46035723	NM_153326	AKR1A1	promoter	606
chr1:46016961-46017160	42.8	3.78514e-05	0.00445608	Up	200	chr1	46016454	46035723	NM_001202414	AKR1A1	promoter	606
chr12:29543181-29543400	42.2	6.70056e-05	0.00519383	Up	220	chr12	29542226	29617863	NR_073171	OVCH1-AS1	promoter	1064
chr12:29543181-29543400	42.2	6.70056e-05	0.00519383	Up	220	chr12	29542226	29617863	NR_073170	OVCH1-AS1	promoter	1064
chr12:29543181-29543400	42.2	6.70056e-05	0.00519383	Up	220	chr12	29542226	29640257	NR_073172	OVCH1-AS1	promoter	1064
chr5:132387861-132388080	42.2	6.70056e-05	0.00519383	Up	220	chr5	132387661	132440709	NM_002154	HSPA4	promoter	309
chr5:139126301-139126500	42.2	6.70056e-05	0.00519383	Up	200	chr5	139125808	139120931	NR_105053	LOC101929696	promoter	-592
chr5:139126301-139126500	42.2	6.70056e-05	0.00519383	Up	200	chr5	139125808	139120931	NR_105052	LOC101929696	promoter	-592
chr6:14284581-14284800	40	6.70041e-05	0.00519383	Up	220	chr6	14285685	14280357	NR_108097	LINC01108	promoter	995
chr6:14284581-14284800	40	6.70041e-05	0.00519383	Up	220	chr6	14285685	14280357	NR_108096	LINC01108	promoter	995
chr3:45268201-45268420	40	6.70041e-05	0.00519383	Up	220	chr3	45267814	45265955	NM_015444	TMEM158	promoter	-496
chr1:155145241-155145440	40	6.70041e-05	0.00519383	Up	200	chr1	155146262	155153091	NM_001282379	TRIM46	promoter	-922
chr1:155145241-155145440	40	6.70041e-05	0.00519383	Up	200	chr1	155146262	155153091	NR_104150	TRIM46	promoter	-922
chr1:155145241-155145440	40	6.70041e-05	0.00519383	Up	200	chr1	155147229	155157447	NM_001256601	TRIM46	promoter	-1889
chr1:155145241-155145440	40	6.70041e-05	0.00519383	Up	200	chr1	155147229	155157447	NR_046329	TRIM46	promoter	-1889
chr1:155145241-155145440	40	6.70041e-05	0.00519383	Up	200	chr1	155145804	155141883	NM_173852	KRTCAP2	promoter	464
chr1:155145241-155145440	40	6.70041e-05	0.00519383	Up	200	chr1	155146262	155157447	NM_001256599	TRIM46	promoter	-922
chr1:155145241-155145440	40	6.70041e-05	0.00519383	Up	200	chr1	155146262	155157447	NM_025058	TRIM46	promoter	-922
chr1:155145241-155145440	40	6.70041e-05	0.00519383	Up	200	chr1	155146262	155157447	NM_001282378	TRIM46	promoter	-922
chr1:155145241-155145440	40	6.70041e-05	0.00519383	Up	200	chr1	155146262	155157447	NM_001256600	TRIM46	promoter	-922
chr1:155145241-155145440	40	6.70041e-05	0.00519383	Up	200	chr1	155146262	155157447	NR_046327	TRIM46	promoter	-922
chr6:34725961-34726220	40	6.70041e-05	0.00519383	Up	260	chr6	34724870	34741634	NM_003093	SNRPC	promoter	1220
chr6:34725961-34726220	40	6.70041e-05	0.00519383	Up	260	chr6	34724870	34741634	NR_029472	SNRPC	promoter	1220
chr12:54019381-54019640	39.6	6.70038e-05	0.00519383	Up	260	chr12	54020199	53905842	NM_006856	ATF7	promoter	689
chr12:54019381-54019640	39.6	6.70038e-05	0.00519383	Up	260	chr12	54020199	53905842	NM_001130060	ATF7	promoter	689
chr12:54019381-54019640	39.6	6.70038e-05	0.00519383	Up	260	chr12	54020199	53901639	NR_073163	ATF7	promoter	689
chr12:54019381-54019640	39.6	6.70038e-05	0.00519383	Up	260	chr12	54020199	53936668	NM_001206682	ATF7	promoter	689
chr12:54019381-54019640	39.6	6.70038e-05	0.00519383	Up	260	chr12	54019780	53936668	NM_001206683	ATF7	promoter	270
chrX:129403841-129404100	39.6	6.70038e-05	0.00519383	Up	260	chrX	129402922	129336672	NM_017666	ZNF280C	promoter	-1048
chr8:86101661-86101900	39.6	6.70038e-05	0.00519383	Up	240	chr8	86099909	86126753	NM_001083589	E2F5	promoter	1871
chr2:64068001-64068260	39.6	6.70038e-05	0.00519383	Up	260	chr2	64068097	64118696	NM_001001521	UGP2	promoter	33
chr2:64068001-64068260	39.6	6.70038e-05	0.00519383	Up	260	chr2	64069013	64118696	NM_006759	UGP2	promoter	-883
chr1:173570381-173570660	39.6	6.70038e-05	0.00519383	Up	280	chr1	173572233	173469603	NM_178527	SLC9C2	promoter	1713
chr3:49755741-49755960	39.6	6.70038e-05	0.00519383	Up	220	chr3	49757238	49754266	NM_198722	AMIGO3	promoter	1388
chr11:104892581-104892840	39.6	6.70038e-05	0.00519383	Up	260	chr11	104893895	104864966	NM_001136109	CASP5	promoter	1185
chr11:104892581-104892840	39.6	6.70038e-05	0.00519383	Up	260	chr11	104893895	104864966	NM_001136110	CASP5	promoter	1185
chr11:104892581-104892840	39.6	6.70038e-05	0.00519383	Up	260	chr11	104893895	104864966	NM_001136112	CASP5	promoter	1185
chr11:104892581-104892840	39.6	6.70038e-05	0.00519383	Up	260	chr11	104893895	104864966	NM_004347	CASP5	promoter	1185
chr11:104892581-104892840	39.6	6.70038e-05	0.00519383	Up	260	chr11	104893895	104864966	NR_036562	CASP5	promoter	1185
chr11:104892581-104892840	39.6	6.70038e-05	0.00519383	Up	260	chr11	104893895	104864966	NR_024239	CASP5	promoter	1185
chr8:60029841-60030040	39.2	6.70036e-05	0.00519383	Up	200	chr8	60031767	59717976	NM_014729	TOX	promoter	1827
chr1:166122301-166122520	39.2	6.70036e-05	0.00519383	Up	220	chr1	166124035	166123979	NR_030626	MIR921	promoter	1625
chr1:24880621-24880820	39.2	6.70036e-05	0.00519383	Up	200	chr1	24882566	24935818	NM_001010980	NCMAP	promoter	-1846
chr1:24880621-24880820	39.2	6.70036e-05	0.00519383	Up	200	chr1	24882515	24865763	NR_109781	LOC100506985	promoter	1795
chr11:70933761-70933960	39.2	6.70036e-05	0.00519383	Up	200	chr11	70935842	70313960	NM_012309	SHANK2	promoter	1982
chr11:60971561-60971760	38.2	0.000206292	0.00767409	Up	200	chr11	60970984	60980341	NM_001079807	PGA3	promoter	676
chr7:119546961-119547220	38.2	0.000206292	0.00767409	Up	260	chr7	119547429	119344609	NR_131962	LVCAT5	promoter	339
chr7:119546961-119547220	38.2	0.000206292	0.00767409	Up	260	chr7	119547429	119390863	NR_131961	LVCAT5	promoter	339
chr7:119546961-119547220	38.2	0.000206292	0.00767409	Up	260	chr7	119547429	119427005	NR_131963	LVCAT5	promoter	339
chr7:119546961-119547220	38.2	0.000206292	0.00767409	Up	260	chr7	119547429	119259483	NR_131960	LVCAT5	promoter	339
chr17:2139701-2139960	38.2	0.000206292	0.00767409	Up	260	chr17	2140141	1963132	NM_001256828	SMG6	promoter	311
chr19:7983101-7983300	38.2	0.000206292	0.00767409	Up	200	chr19	7985193	7988136	NM_003083	SNAPC2	promoter	-1993
chr11:3831521-3831740	36	0.000202828	0.00767409	Up	220	chr11	3829765	3847601	NR_104272	PGAP2	promoter	1865
chr11:3831521-3831740	36	0.000202828	0.00767409	Up	220	chr11	3829765	3847601	NM_001256239	PGAP2	promoter	1865
chr11:3831521-3831740	36	0.000202828	0.00767409	Up	220	chr11	3829765	3847601	NM_001256240	PGAP2	promoter	1865
chr11:3831521-3831740	36	0.000202828	0.00767409	Up	220	chr11	3829765	3847601	NM_014489	PGAP2	promoter	1865
chr11:3831521-3831740	36	0.000202828	0.00767409	Up	220	chr11	3829765	3847601	NR_027016	PGAP2	promoter	1865
chr11:3831521-3831740	36	0.000202828	0.00767409	Up	220	chr11	3829765	3847601	NR_045929	PGAP2	promoter	1865
chr7:141812121-141812340	36	0.000202828	0.00767409	Up	220	chr7	141811548	141922124	NM_001293626	MGAM2	promoter	682
chr6:44096301-44096500	36	0.000202828	0.00767409	Up	200	chr6	44094650	44123256	NM_001318792	TMEM63B	promoter	1750
chr6:44096301-44096500	36	0.000202828	0.00767409	Up	200	chr6	44095044	44081190	NM_001318768	MRPL14	promoter	-1356
chr6:44096301-44096500	36	0.000202828	0.00767409	Up	200	chr6	44095228	44081190	NM_032111	MRPL14	promoter	-1172
chr6:44096301-44096500	36	0.000202828	0.00767409	Up	200	chr6	44095228	44081190	NM_001318771	MRPL14	promoter	-1172
chr6:44096301-44096500	36	0.000202828	0.00767409	Up	200	chr6	44095228	44081190	NM_001318767	MRPL14	promoter	-1172
chr6:44096301-44096500	36	0.000202828	0.00767409	Up	200	chr6	44095290	44123256	NM_018426	TMEM63B	promoter	1110
chr13:77458701-77458920	36	0.000202828	0.00767409	Up	220	chr13	77460540	77454303	NM_138444	KCTD12	promoter	1730
chr11:1874861-1875140	36	0.000202828	0.00767409	Up	280	chr11	1874199	1913493	NM_002339	LSP1	promoter	801
chr2:44774941-44775180	36	0.000202828	0.00767409	Up	240	chr2	44776659	44776629	NR_039629	MIR548AD	promoter	1599
chr11:64938841-64939060	36	0.000202828	0.00767409	Up	220	chr11	64937706	64940688	NM_001008778	SPDYC	promoter	1244
chr22:17080741-17081000	36	0.000202828	0.00767409	Up	260	chr22	17082800	17129720	NR_001591	TPTEP1	promoter	-1930
chr20:58180281-58180500	36	0.000202828	0.00767409	Up	220	chr20	58179601	58422766	NM_080672	PHACTR3	promoter	789
chr1:160990861-160991060	36	0.000202828	0.00767409	Up	200	chr1	160991133	160965000	NM_016946	F11R	promoter	173
chr8:128808061-128808260	35.6	0.000202828	0.00767409	Up	200	chr8	128808207	128808274	NR_031609	MIR1204	promoter	-47
chr8:128808061-128808260	35.6	0.000202828	0.00767409	Up	200	chr8	128806778	129113499	NR_003367	PVT1	promoter	1382
chr1:917541-917760	35.6	0.000202828	0.00767409	Up	220	chr1	917497	910578	NM_001291367	PERM1	promoter	-153
chr1:917541-917760	35.6	0.000202828	0.00767409	Up	220	chr1	917497	910578	NM_001291366	PERM1	promoter	-153
chr19:19640181-19640400	35.6	0.000202828	0.00767409	Up	220	chr19	19639669	19648393	NM_001190328	YJEFN3	promoter	621
chr19:19640181-19640400	35.6	0.000202828	0.00767409	Up	220	chr19	19639669	19648393	NM_198537	YJEFN3	promoter	621
chr6:76783681-76783920	35.6	0.000202828	0.00767409	Up	240	chr6	76782395	76630830	NM_001563	IMPG1	promoter	-1405
chr6:76783681-76783920	35.6	0.000202828	0.00767409	Up	240	chr6	76782395	76630830	NM_001282368	IMPG1	promoter	-1405
chr16:68678161-68678460	35.6	0.000202828	0.00767409	Up	300	chr16	68678738	68732970	NM_001317195	CDH3	promoter	-428
chr16:68678161-68678460	35.6	0.000202828	0.00767409	Up	300	chr16	68678738	68732970	NM_001793	CDH3	promoter	-428
chr16:68678161-68678460	35.6	0.000202828	0.00767409	Up	300	chr16	68678738	68732970	NM_001317196	CDH3	promoter	-428
chr4:83484161-83484360	35.6	0.000202828	0.00767409	Up	200	chr4	83483126	83405603	NM_001080506	TMEM150C	promoter	-1134
chr1:247751081-247751300	35.6	0.000202828	0.00767409	Up	220	chr1	247751661	247752615	NM_001001915	OR2G2	promoter	-471
chr22:46693521-46693720	35.6	0.000202828	0.00767409	Up	200	chr22	46692637	46726707	NM_016426	GTSE1	promoter	983
chr22:46693521-46693720	35.6	0.000202828	0.00767409	Up	200	chr22	46692557	46691039	NR_024009	GTSE1-AS1	promoter	-1063
chr6:146349961-146350160	35.6	0.000202828	0.00767409	Up	200	chr6	146350333	146758734	NM_001278064	GRM1	promoter	-273
chr6:146349961-146350160	35.6	0.000202828	0.00767409	Up	200	chr6	146350333	146758734	NM_001278067	GRM1	promoter	-273
chr6:146349961-146350160	35.6	0.000202828	0.00767409	Up	200	chr6	146350333	146758734	NM_001278066	GRM1	promoter	-273
chr6:146349961-146350160	35.6	0.000202828	0.00767409	Up	200	chr6	146348917	146758734	NM_001278065	GRM1	promoter	1143
chr12:116713801-116714000	32	0.000546865	0.0114749	Up	200	chr12	116714991	116396380	NM_015335	MED13L	promoter	1091
chr5:70321981-70322180	32	0.000546865	0.0114749	Up	200	chr5	70320941	70264309	NM_022892	NAIP	promoter	-1139
chr5:70321981-70322180	32	0.000546865	0.0114749	Up	200	chr5	70320941	70264309	NM_004536	NAIP	promoter	-1139
chr3:187455721-187455920	32	0.000546865	0.0114749	Up	200	chr3	187454285	187439164	NM_001130845	BCL6	promoter	-1535
chr1:196788461-196788700	32	0.000546865	0.0114749	Up	240	chr1	196788860	196801319	NM_002113	CFHR1	promoter	-280
chr8:22736921-22737180	32	0.000546865	0.0114749	Up	260	chr8	22735484	22745535	NR_125433	LOC101929237	promoter	1566
chr3:133777941-133778140	32	0.000546865	0.0114749	Up	200	chr3	133776492	133774093	NR_135574	LOC100507210	promoter	-1548
chr11:128458581-128458820	32	0.000546865	0.0114749	Up	240	chr11	128457453	128328655	NM_001143820	ETS1	promoter	-1247
chr17:61950701-61950920	32	0.000546865	0.0114749	Up	220	chr17	61951089	61949371	NM_022644	CSH2	promoter	279
chr17:61950701-61950920	32	0.000546865	0.0114749	Up	220	chr17	61951089	61949371	NM_020991	CSH2	promoter	279
chr17:61950701-61950920	32	0.000546865	0.0114749	Up	220	chr17	61951089	61949371	NM_022645	CSH2	promoter	279
chr21:46013921-46014120	32	0.000546865	0.0114749	Up	200	chr21	46012386	46011148	NM_198688	KRTAP10-6	promoter	-1634
chr11:46140941-46141160	32	0.000546865	0.0114749	Up	220	chr11	46142985	45950869	NM_001101802	PHF21A	promoter	1935
chr11:46140941-46141160	32	0.000546865	0.0114749	Up	220	chr11	46142985	45950869	NM_016621	PHF21A	promoter	1935
chr19:49991041-49991260	32	0.000546865	0.0114749	Up	220	chr19	49990810	49995564	NM_012423	RPL13A	promoter	340
chr19:49991041-49991260	32	0.000546865	0.0114749	Up	220	chr19	49990810	49995564	NM_001270491	RPL13A	promoter	340
chr19:49991041-49991260	32	0.000546865	0.0114749	Up	220	chr19	49990810	49995564	NR_073024	RPL13A	promoter	340
chr19:49991041-49991260	32	0.000546865	0.0114749	Up	220	chr19	49990864	49995096	NR_026712	RPL13AP5	promoter	286
chr13:48507961-48508180	32	0.000546865	0.0114749	Up	220	chr13	48506757	48504287	NR_047492	LINC00562	promoter	-1313
chr1:209980481-209980680	32	0.000546865	0.0114749	Up	200	chr1	209979520	209958967	NM_001206696	IRF6	promoter	-1060
chr1:209980481-209980680	32	0.000546865	0.0114749	Up	200	chr1	209979520	209958967	NM_006147	IRF6	promoter	-1060
chr17:2206661-2206860	32	0.000546865	0.0114749	Up	200	chr17	2207069	1963132	NM_017575	SMG6	promoter	309
chr17:2206661-2206860	32	0.000546865	0.0114749	Up	200	chr17	2207236	2228558	NM_001304803	SRR	promoter	-476
chr17:2206661-2206860	32	0.000546865	0.0114749	Up	200	chr17	2207236	2228558	NM_021947	SRR	promoter	-476
chrX:71495901-71496140	32	0.000546865	0.0114749	Up	240	chrX	71497141	71492452	NM_001007	RPS4X	promoter	1121
chr22:19700721-19700920	32	0.000546865	0.0114749	Up	200	chr22	19701986	19710845	NM_002688	SEPT5	promoter	-1166
chr17:38277421-38277620	32	0.000546865	0.0114749	Up	200	chr17	38278789	38293045	NM_001012241	MSL1	promoter	-1269
chr2:239756021-239756220	32	0.000546865	0.0114749	Up	200	chr2	239756672	239832244	NM_001271893	TWIST2	promoter	-552
chr2:239756021-239756220	32	0.000546865	0.0114749	Up	200	chr2	239756672	239795893	NM_057179	TWIST2	promoter	-552
chr12:100566721-100566920	32	0.000546865	0.0114749	Up	200	chr12	100567121	100550174	NR_036632	GOLGA2P5	promoter	301
chr12:100566721-100566920	32	0.000546865	0.0114749	Up	200	chr12	100567121	100558827	NR_024261	GOLGA2P5	promoter	301
chr1:158799221-158799420	32	0.000546865	0.0114749	Up	200	chr1	158801167	158819270	NM_002432	MNDA	promoter	-1847
chrX:128873901-128874100	32	0.000546865	0.0114749	Up	200	chrX	128872945	128903525	NM_003399	XPNPEP2	promoter	1055
chr3:64670341-64670540	32	0.000546865	0.0114749	Up	200	chr3	64670545	64997143	NR_038264	ADAMTS9-AS2	promoter	-105
chr11:3661781-3662060	32	0.000546865	0.0114749	Up	280	chr11	3663546	3659735	NM_001079536	ART5	promoter	1626
chr11:3661781-3662060	32	0.000546865	0.0114749	Up	280	chr11	3663546	3659735	NM_001297668	ART5	promoter	1626
chr11:3661781-3662060	32	0.000546865	0.0114749	Up	280	chr11	3663546	3659735	NM_053017	ART5	promoter	1626
chr11:3661781-3662060	32	0.000546865	0.0114749	Up	280	chr11	3663546	3659735	NR_123732	ART5	promoter	1626
chr2:71694481-71694700	32	0.000546865	0.0114749	Up	220	chr2	71693831	71913893	NM_001130983	DYSF	promoter	759
chr2:71694481-71694700	32	0.000546865	0.0114749	Up	220	chr2	71693831	71913893	NM_001130986	DYSF	promoter	759
chr2:71694481-71694700	32	0.000546865	0.0114749	Up	220	chr2	71693831	71913893	NM_001130455	DYSF	promoter	759
chr2:71694481-71694700	32	0.000546865	0.0114749	Up	220	chr2	71693831	71913893	NM_001130985	DYSF	promoter	759
chr2:71694481-71694700	32	0.000546865	0.0114749	Up	220	chr2	71693831	71913893	NM_001130984	DYSF	promoter	759
chr2:71694481-71694700	32	0.000546865	0.0114749	Up	220	chr2	71693831	71913893	NM_001130987	DYSF	promoter	759
chr2:71694481-71694700	32	0.000546865	0.0114749	Up	220	chr2	71693831	71913893	NM_001130982	DYSF	promoter	759
chr13:31772181-31772380	32	0.000546865	0.0114749	Up	200	chr13	31774111	31906411	NM_194318	B3GLCT	promoter	-1831
chr12:50898521-50898720	32	0.000546865	0.0114749	Up	200	chr12	50898767	51142450	NM_173602	DIP2B	promoter	-147
chr2:187557161-187557360	32	0.000546865	0.0114749	Up	200	chr2	187558788	187628512	NM_177454	FAM171B	promoter	-1528
chr6:122930201-122930400	32	0.000546865	0.0114749	Up	200	chr6	122931376	123047518	NM_181795	PKIB	promoter	-1076
chr6:122930201-122930400	32	0.000546865	0.0114749	Up	200	chr6	122931376	123047518	NM_032471	PKIB	promoter	-1076
chr1:16866421-16866620	32	0.000546865	0.0114749	Up	200	chr1	16865218	16866530	NM_001310155	FAM231B	promoter	1302
chr4:13532141-13532360	32	0.000546865	0.0114749	Up	220	chr4	13533041	13527942	NR_034054	LINC01097	promoter	791
chr22:26566721-26566920	32	0.000546865	0.0114749	Up	200	chr22	26565439	26779563	NM_001184774	SEZ6L	promoter	1381
chr22:26566721-26566920	32	0.000546865	0.0114749	Up	200	chr22	26565439	26779563	NM_001184773	SEZ6L	promoter	1381
chr22:26566721-26566920	32	0.000546865	0.0114749	Up	200	chr22	26565439	26779563	NM_001184777	SEZ6L	promoter	1381
chr22:26566721-26566920	32	0.000546865	0.0114749	Up	200	chr22	26565439	26779563	NM_001184776	SEZ6L	promoter	1381
chr22:26566721-26566920	32	0.000546865	0.0114749	Up	200	chr22	26565439	26779563	NM_001184775	SEZ6L	promoter	1381
chr22:26566721-26566920	32	0.000546865	0.0114749	Up	200	chr22	26565439	26779563	NM_021115	SEZ6L	promoter	1381
chr8:48922181-48922380	32	0.000546865	0.0114749	Up	200	chr8	48920994	48974454	NM_003350	UBE2V2	promoter	1286
chr6:18264221-18264420	32	0.000546865	0.0114749	Up	200	chr6	18264799	18224399	NM_003472	DEK	promoter	479
chr6:18264221-18264420	32	0.000546865	0.0114749	Up	200	chr6	18264799	18224399	NM_001134709	DEK	promoter	479
chr7:132977121-132977320	32	0.000546865	0.0114749	Up	200	chr7	132975634	132975742	NR_106749	MIR6133	promoter	1586
chr12:11702781-11703000	32	0.000546865	0.0114749	Up	220	chr12	11700963	11717335	NR_033890	LINC01252	promoter	1927
chr12:6808081-6808360	21.1923	1.0382e-05	0.00277139	Up	280	chr12	6809596	6802956	NM_001244015	PIANP	promoter	1376
chr12:6808081-6808360	21.1923	1.0382e-05	0.00277139	Up	280	chr12	6810009	6802956	NM_153685	PIANP	promoter	1789
chr12:6808081-6808360	21.1923	1.0382e-05	0.00277139	Up	280	chr12	6810009	6802956	NM_001244014	PIANP	promoter	1789
chr14:69618941-69619200	19.8077	2.66664e-05	0.00361869	Up	260	chr14	69619914	69517636	NM_003861	DCAF5	promoter	844
chr14:69618941-69619200	19.8077	2.66664e-05	0.00361869	Up	260	chr14	69619914	69517636	NM_001284206	DCAF5	promoter	844
chr14:69618941-69619200	19.8077	2.66664e-05	0.00361869	Up	260	chr14	69619316	69517636	NM_001284207	DCAF5	promoter	246
chr14:69618941-69619200	19.8077	2.66664e-05	0.00361869	Up	260	chr14	69619914	69555920	NM_001284208	DCAF5	promoter	844
chr22:34119681-34120000	19.5	2.66661e-05	0.00361869	Up	320	chr22	34120971	34146803	NR_038949	LARGE-AS1	promoter	-1131
chr22:34119681-34120000	19.5	2.66661e-05	0.00361869	Up	320	chr22	34120971	34146803	NR_038950	LARGE-AS1	promoter	-1131
chr19:53322941-53323180	19.4231	0.000123962	0.00765226	Up	240	chr19	53324922	53300660	NM_006969	ZNF28	promoter	1862
chr19:53322941-53323180	19.4231	0.000123962	0.00765226	Up	240	chr19	53324922	53300660	NR_036599	ZNF28	promoter	1862
chr19:53322941-53323180	19.4231	0.000123962	0.00765226	Up	240	chr19	53324922	53300660	NR_036600	ZNF28	promoter	1862
chr3:49157201-49157400	18.4615	0.000102049	0.00657717	Up	200	chr3	49158371	49145478	NM_001199162	USP19	promoter	1071
chr3:49157201-49157400	18.4615	0.000102049	0.00657717	Up	200	chr3	49158371	49145478	NM_001199161	USP19	promoter	1071
chr3:49157201-49157400	18.4615	0.000102049	0.00657717	Up	200	chr3	49158371	49146105	NM_006677	USP19	promoter	1071
chr3:49157201-49157400	18.4615	0.000102049	0.00657717	Up	200	chr3	49158371	49146105	NM_001199160	USP19	promoter	1071
chr2:75058761-75059060	18.4231	0.000208695	0.00767409	Up	300	chr2	75059781	75120481	NM_000189	HK2	promoter	-871
chr1:149906341-149906560	18.4231	0.000208695	0.00767409	Up	220	chr1	149908266	149900542	NM_181873	MTMR11	promoter	1816
chr2:242040181-242040400	18.4231	0.000208695	0.00767409	Up	220	chr2	242041747	242034980	NM_182501	MTERF4	promoter	1457
chr2:242040181-242040400	18.4231	0.000208695	0.00767409	Up	220	chr2	242041747	242026508	NR_028051	MTERF4	promoter	1457
chr2:242040181-242040400	18.4231	0.000208695	0.00767409	Up	220	chr2	242041747	242026508	NR_028050	MTERF4	promoter	1457
chr2:242040181-242040400	18.4231	0.000208695	0.00767409	Up	220	chr2	242041747	242026508	NR_028049	MTERF4	promoter	1457
chr21:46077821-46078020	18.1154	6.86404e-05	0.00519383	Up	200	chr21	46077848	46078258	NM_198697	KRTAP12-3	promoter	72
chr22:25336141-25336380	17.7308	0.000188623	0.00767409	Up	240	chr22	25335314	25331207	NM_001001663	TMEM211	promoter	-946
chr7:41141181-41141400	17.7308	0.000188623	0.00767409	Up	220	chr7	41141201	41173099	NR_110832	LINC01449	promoter	89
chr9:99670641-99670880	17.5769	0.000188623	0.00767409	Up	240	chr9	99671356	99672737	NR_028350	LOC441454	promoter	-596
chr3:123406901-123407100	17.5769	0.000188623	0.00767409	Up	200	chr3	123408490	123411254	NR_046629	MYLK-AS2	promoter	-1490
chr4:7436941-7437220	17.4231	0.000188623	0.00767409	Up	280	chr4	7436700	7432020	NM_001085382	PSAPL1	promoter	-380
chr3:123167541-123167760	16.9231	0.000188621	0.00767409	Up	220	chr3	123167392	123001142	NM_183357	ADCY5	promoter	-258
chr8:99053361-99053620	16.7692	0.000188621	0.00767409	Up	260	chr8	99054445	99054313	NR_002581	SNORA72	promoter	955
chr12:52968941-52969180	16.7692	0.000188621	0.00767409	Up	240	chr12	52967609	52959602	NM_175053	KRT74	promoter	-1451
chr20:62584761-62585040	16.6842	3.75208e-06	0.00183362	Up	280	chr20	62584736	62588338	NR_027287	UCKL1-AS1	promoter	164
chr21:34100061-34100280	16.6154	0.000188621	0.00767409	Up	220	chr21	34100424	34115433	NR_038879	PAXBP1-AS1	promoter	-254
chr21:34100061-34100280	16.6154	0.000188621	0.00767409	Up	220	chr21	34100351	34001068	NM_003895	SYNJ1	promoter	181
chr21:34100061-34100280	16.6154	0.000188621	0.00767409	Up	220	chr21	34100351	34001068	NM_203446	SYNJ1	promoter	181
chr21:34100061-34100280	16.6154	0.000188621	0.00767409	Up	220	chr21	34100424	34105224	NR_038880	PAXBP1-AS1	promoter	-254
chr21:34100061-34100280	16.6154	0.000188621	0.00767409	Up	220	chr21	34100250	34001068	NM_001160302	SYNJ1	promoter	80
chr21:34100061-34100280	16.6154	0.000188621	0.00767409	Up	220	chr21	34100250	34001068	NM_001160306	SYNJ1	promoter	80
chr18:56528321-56528560	16.6154	0.000188621	0.00767409	Up	240	chr18	56529831	56653712	NM_001318726	ZNF532	promoter	-1391
chr18:56528321-56528560	16.6154	0.000188621	0.00767409	Up	240	chr18	56529831	56653712	NM_018181	ZNF532	promoter	-1391
chr8:123581521-123581800	16.6154	0.000188621	0.00767409	Up	280	chr8	123580883	123426565	NR_131202	LOC105375734	promoter	-777
chr4:103246521-103246740	16.4615	0.000276081	0.00930419	Up	220	chr4	103245469	103182820	NM_001135148	SLC39A8	promoter	-1161
chr17:16286641-16286860	16.2308	0.000471848	0.011128	Up	220	chr17	16284778	16286059	NM_001281717	UBB	promoter	1972
chr14:52182121-52182420	16.0385	0.000471848	0.011128	Up	300	chr14	52184000	52197444	NM_001267047	FRMD6	promoter	-1730
chr15:42698181-42698460	16.0385	0.000471848	0.011128	Up	280	chr15	42696976	42704515	NM_173090	CAPN3	promoter	1344
chr15:42698181-42698460	16.0385	0.000471848	0.011128	Up	280	chr15	42696976	42704515	NM_173089	CAPN3	promoter	1344
chr10:75936541-75936880	15.5814	1.43343e-06	0.00122015	Up	340	chr10	75936246	76469061	NM_001123	ADK	promoter	464
chr10:75936541-75936880	15.5814	1.43343e-06	0.00122015	Up	340	chr10	75936246	76469061	NM_001202449	ADK	promoter	464
chr11:87908401-87908700	15.2308	0.000471846	0.011128	Up	300	chr11	87908635	87846414	NM_022337	RAB38	promoter	85
chr11:87908401-87908700	15.2308	0.000471846	0.011128	Up	300	chr11	87909669	87909761	NR_036124	MIR3166	promoter	-1119
chr1:1207241-1207440	15.2308	0.000471846	0.011128	Up	200	chr1	1209234	1189291	NM_194315	UBE2J2	promoter	1894
chr1:1207241-1207440	15.2308	0.000471846	0.011128	Up	200	chr1	1209234	1189291	NM_194458	UBE2J2	promoter	1894
chr1:1207241-1207440	15.2308	0.000471846	0.011128	Up	200	chr1	1209234	1189291	NM_058167	UBE2J2	promoter	1894
chr1:1207241-1207440	15.2308	0.000471846	0.011128	Up	200	chr1	1209234	1189291	NM_194457	UBE2J2	promoter	1894
chr1:40627641-40627840	15.2308	0.000471846	0.011128	Up	200	chr1	40627040	40706593	NM_012421	RLF	promoter	700
chr1:186649461-186649700	15.2308	0.000471846	0.011128	Up	240	chr1	186649559	186640943	NM_000963	PTGS2	promoter	-21
chr1:186649461-186649700	15.2308	0.000471846	0.011128	Up	240	chr1	186649785	186650578	NR_125801	PACERR	promoter	-205
chr1:109397981-109398180	15.2308	0.000471846	0.011128	Up	200	chr1	109399838	109400962	NR_049777	SPATA42	promoter	-1758
chr1:109397981-109398180	15.2308	0.000471846	0.011128	Up	200	chr1	109399726	109358519	NM_152763	AKNAD1	promoter	1646
chr1:109397981-109398180	15.2308	0.000471846	0.011128	Up	200	chr1	109399838	109401146	NR_034168	SPATA42	promoter	-1758
chr9:95724141-95724380	15.0769	0.000471845	0.011128	Up	240	chr9	95726242	95798518	NM_001286993	FGD3	promoter	-1982
chr17:18857181-18857400	15.0769	0.000471845	0.011128	Up	220	chr17	18855477	18924004	NM_152351	SLC5A10	promoter	1813
chr17:18857181-18857400	15.0769	0.000471845	0.011128	Up	220	chr17	18855477	18924004	NM_001042450	SLC5A10	promoter	1813
chr17:18857181-18857400	15.0769	0.000471845	0.011128	Up	220	chr17	18855477	18924004	NM_001270649	SLC5A10	promoter	1813
chr17:18857181-18857400	15.0769	0.000471845	0.011128	Up	220	chr17	18855477	18924004	NM_001270648	SLC5A10	promoter	1813
chr5:142002281-142002480	15.0769	0.000471845	0.011128	Up	200	chr5	142000920	141971742	NM_001144892	FGF1	promoter	-1460
chr5:142002281-142002480	15.0769	0.000471845	0.011128	Up	200	chr5	142000920	141971742	NM_001257212	FGF1	promoter	-1460
chr6:144330981-144331340	14.9737	1.03834e-05	0.00277139	Up	360	chr6	144329553	144261436	NM_001080954	PLAGL1	promoter	-1607
chr6:144330981-144331340	14.9737	1.03834e-05	0.00277139	Up	360	chr6	144329553	144261436	NM_001080952	PLAGL1	promoter	-1607
chr6:144330981-144331340	14.9737	1.03834e-05	0.00277139	Up	360	chr6	144329553	144261436	NM_001080953	PLAGL1	promoter	-1607
chr6:144330981-144331340	14.9737	1.03834e-05	0.00277139	Up	360	chr6	144329553	144261436	NM_006718	PLAGL1	promoter	-1607
chr6:144330981-144331340	14.9737	1.03834e-05	0.00277139	Up	360	chr6	144329553	144261436	NM_001289045	PLAGL1	promoter	-1607
chr6:144330981-144331340	14.9737	1.03834e-05	0.00277139	Up	360	chr6	144329553	144261436	NM_001317160	PLAGL1	promoter	-1607
chr6:144330981-144331340	14.9737	1.03834e-05	0.00277139	Up	360	chr6	144329553	144261436	NM_001317161	PLAGL1	promoter	-1607
chr6:144330981-144331340	14.9737	1.03834e-05	0.00277139	Up	360	chr6	144329553	144261436	NM_001317162	PLAGL1	promoter	-1607
chr6:144330981-144331340	14.9737	1.03834e-05	0.00277139	Up	360	chr6	144329553	144261436	NM_001080956	PLAGL1	promoter	-1607
chr6:144330981-144331340	14.9737	1.03834e-05	0.00277139	Up	360	chr6	144329553	144261436	NM_001289049	PLAGL1	promoter	-1607
chr6:144330981-144331340	14.9737	1.03834e-05	0.00277139	Up	360	chr6	144329553	144261436	NM_001289048	PLAGL1	promoter	-1607
chr6:144330981-144331340	14.9737	1.03834e-05	0.00277139	Up	360	chr6	144329553	144261436	NM_001289047	PLAGL1	promoter	-1607
chr6:144330981-144331340	14.9737	1.03834e-05	0.00277139	Up	360	chr6	144329553	144261436	NM_001289041	PLAGL1	promoter	-1607
chr6:144330981-144331340	14.9737	1.03834e-05	0.00277139	Up	360	chr6	144329553	144261436	NM_001289046	PLAGL1	promoter	-1607
chr6:144330981-144331340	14.9737	1.03834e-05	0.00277139	Up	360	chr6	144329867	144326052	NR_002768	HYMAI	promoter	-1293
chr17:3372961-3373160	14.6923	0.00117934	0.0169006	Up	200	chr17	3375041	3343305	NM_032598	SPATA22	promoter	1981
chr9:130634521-130634720	14.6923	0.00117934	0.0169006	Up	200	chr9	130635827	130628758	NM_001318122	AK1	promoter	1207
chr3:125823521-125823720	14.6923	0.00117934	0.0169006	Up	200	chr3	125822482	125826912	NR_046602	ALDH1L1-AS1	promoter	1138
chr11:32062781-32063080	14.6923	0.00117934	0.0169006	Up	300	chr11	32062864	32057524	NR_120526	LOC100506675	promoter	-66
chr11:32062781-32063080	14.6923	0.00117934	0.0169006	Up	300	chr11	32062864	32061612	NR_120527	LOC100506675	promoter	-66
chr12:53011901-53012100	14.6923	0.00117934	0.0169006	Up	200	chr12	53012343	53001353	NM_175068	KRT73	promoter	343
chr19:42771661-42771860	14.6923	0.00117934	0.0169006	Up	200	chr19	42772688	42799948	NM_001304815	CIC	promoter	-928
chr12:104325721-104325920	14.6923	0.00117934	0.0169006	Up	200	chr12	104324111	104341708	NM_003299	HSP90B1	promoter	1709
chr12:104325721-104325920	14.6923	0.00117934	0.0169006	Up	200	chr12	104324202	104324333	NR_037425	MIR3652	promoter	1618
chr12:104325721-104325920	14.6923	0.00117934	0.0169006	Up	200	chr12	104323989	104237526	NR_027249	TTC41P	promoter	-1831
chr19:54675021-54675220	14.5	3.67439e-05	0.00442124	Up	200	chr19	54676944	54663832	NM_001145303	TMC4	promoter	1824
chr19:54675021-54675220	14.5	3.67439e-05	0.00442124	Up	200	chr19	54676944	54663832	NM_144686	TMC4	promoter	1824
chr11:88779541-88779800	14.5	3.67439e-05	0.00442124	Up	260	chr11	88781240	88237743	NM_001143831	GRM5	promoter	1570
chr17:5186101-5186440	14.5	1.03824e-05	0.00277139	Up	340	chr17	5185557	5289659	NM_004703	RABEP1	promoter	713
chr17:5186101-5186440	14.5	1.03824e-05	0.00277139	Up	340	chr17	5185557	5289659	NM_001083585	RABEP1	promoter	713
chr17:5186101-5186440	14.5	1.03824e-05	0.00277139	Up	340	chr17	5185557	5289659	NM_001291581	RABEP1	promoter	713
chr17:5186101-5186440	14.5	1.03824e-05	0.00277139	Up	340	chr17	5185557	5239985	NM_001291582	RABEP1	promoter	713
chr16:68876441-68876800	13.9762	6.88383e-06	0.00257431	Up	360	chr16	68877508	69119085	NM_024562	TANGO6	promoter	-888
chr1:53165661-53165920	13.8462	0.00117933	0.0169006	Up	260	chr1	53164038	53152013	NM_023077	COA7	promoter	-1752
chr7:129073981-129074260	13.8462	0.00117933	0.0169006	Up	280	chr7	129074273	129123475	NM_001134336	STRIP2	promoter	-153
chr7:129073981-129074260	13.8462	0.00117933	0.0169006	Up	280	chr7	129074273	129128239	NM_020704	STRIP2	promoter	-153
chr3:124932381-124932600	13.8462	0.00117933	0.0169006	Up	220	chr3	124931609	124801479	NM_024628	SLC12A8	promoter	-881
chr17:30263421-30263660	13.8462	0.00117933	0.0169006	Up	240	chr17	30264028	30328064	NM_001321207	SUZ12	promoter	-488
chr17:30263421-30263660	13.8462	0.00117933	0.0169006	Up	240	chr17	30264028	30328064	NM_015355	SUZ12	promoter	-488
chr22:38793641-38793840	13.8462	0.00117933	0.0169006	Up	200	chr22	38794527	38686696	NM_001289912	LOC400927-CSNK1E	promoter	787
chr22:38793641-38793840	13.8462	0.00117933	0.0169006	Up	200	chr22	38794931	38740669	NR_002821	LOC400927	promoter	1191
chr6:36590501-36590740	13.8462	0.00117933	0.0169006	Up	240	chr6	36590289	36590212	NR_037491	MIR3925	promoter	-331
chr7:32468361-32468600	13.8462	0.00117933	0.0169006	Up	240	chr7	32467836	31823125	NM_001322059	PDE1C	promoter	-644
chr11:64074981-64075300	13.8095	3.72648e-05	0.00445608	Up	320	chr11	64073698	64084212	NM_001282450	ESRRA	promoter	1442
chrX:153626301-153626500	13.6923	0.00117933	0.0169006	Up	200	chrX	153626837	153630680	NM_001303626	RPL10	promoter	-437
chrX:153626301-153626500	13.6923	0.00117933	0.0169006	Up	200	chrX	153626405	153630680	NM_006013	RPL10	promoter	-5
chrX:153626301-153626500	13.6923	0.00117933	0.0169006	Up	200	chrX	153626405	153630680	NM_001256577	RPL10	promoter	-5
chrX:153626301-153626500	13.6923	0.00117933	0.0169006	Up	200	chrX	153626405	153630680	NM_001303625	RPL10	promoter	-5
chrX:153626301-153626500	13.6923	0.00117933	0.0169006	Up	200	chrX	153626405	153630680	NM_001256580	RPL10	promoter	-5
chrX:153626301-153626500	13.6923	0.00117933	0.0169006	Up	200	chrX	153626712	153630680	NM_001303624	RPL10	promoter	-312
chr7:7608421-7608660	13.6923	0.00117933	0.0169006	Up	240	chr7	7606615	7647110	NM_019005	MIOS	promoter	1925
chr6:138891861-138892100	13.6923	0.00117933	0.0169006	Up	240	chr6	138893668	138743180	NM_020464	NHSL1	promoter	1688
chr5:156594141-156594360	13.6923	0.00117933	0.0169006	Up	220	chr5	156593279	156589343	NM_130899	FAM71B	promoter	-971
chr15:25305561-25305760	13.6923	0.00117933	0.0169006	Up	200	chr15	25304683	25304781	NR_003319	SNORD116-4	promoter	977
chr15:25305561-25305760	13.6923	0.00117933	0.0169006	Up	200	chr15	25307478	25307575	NR_003320	SNORD116-5	promoter	-1818
chr15:25305561-25305760	13.6923	0.00117933	0.0169006	Up	200	chr15	25307478	25307575	NR_003322	SNORD116-7	promoter	-1818
chr16:12996481-12996780	13.6852	1.38795e-06	0.00122015	Up	300	chr16	12995476	13005507	NM_001145205	SHISA9	promoter	1154
chr16:12996481-12996780	13.6852	1.38795e-06	0.00122015	Up	300	chr16	12995476	13334273	NM_001145204	SHISA9	promoter	1154
chr8:679801-680100	13.5526	2.6667e-05	0.00361869	Up	300	chr8	681239	614199	NM_207332	ERICH1	promoter	1289
chr8:679801-680100	13.5526	2.6667e-05	0.00361869	Up	300	chr8	681239	564736	NM_001303100	ERICH1	promoter	1289
chrX:70839761-70840000	13.2895	0.000110863	0.0070166	Up	240	chrX	70838367	70835765	NM_001504	CXCR3	promoter	-1513
chrX:70839761-70840000	13.2895	0.000110863	0.0070166	Up	240	chrX	70838367	70835765	NM_001142797	CXCR3	promoter	-1513
chr17:38169721-38169940	13.119	4.61045e-05	0.00497462	Up	220	chr17	38171613	38174066	NM_001178147	CSF3	promoter	-1783
chr17:38169721-38169940	13.119	4.61045e-05	0.00497462	Up	220	chr17	38171613	38174066	NM_000759	CSF3	promoter	-1783
chr17:38169721-38169940	13.119	4.61045e-05	0.00497462	Up	220	chr17	38171613	38174066	NM_172220	CSF3	promoter	-1783
chr17:38169721-38169940	13.119	4.61045e-05	0.00497462	Up	220	chr17	38171613	38174066	NM_172219	CSF3	promoter	-1783
chr17:38169721-38169940	13.119	4.61045e-05	0.00497462	Up	220	chr17	38171613	38174066	NR_033662	CSF3	promoter	-1783
chr17:1181081-1181340	12.6271	4.06458e-06	0.00191299	Up	260	chr17	1182956	1204281	NM_172367	TUSC5	promoter	-1746
chr11:118014921-118015200	12.6053	0.000193338	0.00767409	Up	280	chr11	118016184	118004091	NR_024527	SCN4B	promoter	1124
chr11:118014921-118015200	12.6053	0.000193338	0.00767409	Up	280	chr11	118016184	118004091	NM_001142349	SCN4B	promoter	1124
chr5:72469221-72469420	12.6053	0.000193338	0.00767409	Up	200	chr5	72469022	72470970	NM_153217	TMEM174	promoter	298
chr12:122651841-122652120	12.3571	0.000153648	0.00767409	Up	280	chr12	122652265	122688018	NM_152759	LRRC43	promoter	-285
chr9:136148541-136148840	12.3571	0.000153648	0.00767409	Up	300	chr9	136150630	136130562	NM_020469	ABO	promoter	1940
chr16:5681581-5681780	12.3077	0.0031959	0.0279821	Up	200	chr16	5682467	5682567	NR_107032	MIR8065	promoter	-787
chr11:65028621-65028820	12.3077	0.0031959	0.0279821	Up	200	chr11	65029322	65066156	NM_002689	POLA2	promoter	-602
chr11:47270161-47270360	12.3077	0.0031959	0.0279821	Up	200	chr11	47270398	47260852	NM_001610	ACP2	promoter	138
chr11:47270161-47270360	12.3077	0.0031959	0.0279821	Up	200	chr11	47270398	47260852	NM_001302490	ACP2	promoter	138
chr11:47270161-47270360	12.3077	0.0031959	0.0279821	Up	200	chr11	47270398	47260852	NM_001302491	ACP2	promoter	138
chr11:47270161-47270360	12.3077	0.0031959	0.0279821	Up	200	chr11	47270398	47260852	NM_001302492	ACP2	promoter	138
chr11:47270161-47270360	12.3077	0.0031959	0.0279821	Up	200	chr11	47270179	47260852	NM_001302489	ACP2	promoter	-81
chr11:47270161-47270360	12.3077	0.0031959	0.0279821	Up	200	chr11	47269850	47290584	NM_001251935	NR1H3	promoter	410
chr11:47270161-47270360	12.3077	0.0031959	0.0279821	Up	200	chr11	47269850	47290584	NM_001251934	NR1H3	promoter	410
chr11:47270161-47270360	12.3077	0.0031959	0.0279821	Up	200	chr11	47270448	47290584	NM_001130102	NR1H3	promoter	-188
chr5:35938281-35938480	12.3077	0.0031959	0.0279821	Up	200	chr5	35938737	35904397	NM_001042625	CAPSL	promoter	357
chr5:35938281-35938480	12.3077	0.0031959	0.0279821	Up	200	chr5	35938902	35940093	NR_104630	LOC100506406	promoter	-522
chr5:35938281-35938480	12.3077	0.0031959	0.0279821	Up	200	chr5	35938881	35904397	NM_144647	CAPSL	promoter	501
chr7:7607381-7607600	12.3077	0.0031959	0.0279821	Up	220	chr7	7606615	7647110	NM_019005	MIOS	promoter	875
chr7:7607381-7607600	12.3077	0.0031959	0.0279821	Up	220	chr7	7605696	7589734	NR_110084	LOC101927391	promoter	-1794
chr5:179230681-179230880	12.3077	0.0031959	0.0279821	Up	200	chr5	179229875	179224597	NM_054013	MGAT4B	promoter	-905
chr2:152830581-152830780	12.3077	0.0031959	0.0279821	Up	200	chr2	152830485	152689285	NM_001005747	CACNB4	promoter	-195
chr2:152830581-152830780	12.3077	0.0031959	0.0279821	Up	200	chr2	152830485	152689285	NM_001320722	CACNB4	promoter	-195
chr2:191877461-191877700	12.3077	0.0031959	0.0279821	Up	240	chr2	191878976	191833761	NM_007315	STAT1	promoter	1396
chr2:191877461-191877700	12.3077	0.0031959	0.0279821	Up	240	chr2	191878976	191840262	NM_139266	STAT1	promoter	1396
chr4:44017481-44017680	12.3077	0.0031959	0.0279821	Up	200	chr4	44019078	44024078	NR_131958	LVCAT1	promoter	-1498
chr4:44017481-44017680	12.3077	0.0031959	0.0279821	Up	200	chr4	44018877	44024078	NR_131959	LVCAT1	promoter	-1297
chr7:124404581-124404780	12.3077	0.0031959	0.0279821	Up	200	chr7	124406079	124385654	NM_005302	GPR37	promoter	1399
chr5:150021061-150021260	12.3077	0.0031959	0.0279821	Up	200	chr5	150020206	150031903	NM_001109974	SYNPO	promoter	954
chr5:150021061-150021260	12.3077	0.0031959	0.0279821	Up	200	chr5	150020206	150038792	NM_007286	SYNPO	promoter	954
chr1:22590921-22591120	12.3077	0.0031959	0.0279821	Up	200	chr1	22592731	22592793	NR_039613	MIR4418	promoter	-1711
chr8:7417301-7417500	12.3077	0.0031959	0.0279821	Up	200	chr8	7416626	7413659	NR_046343	FAM90A7P	promoter	-774
chr15:74909101-74909320	12.3077	0.0031959	0.0279821	Up	220	chr15	74907334	74922542	NM_001130028	CLK3	promoter	1876
chr3:45928121-45928320	12.3077	0.0031959	0.0279821	Up	200	chr3	45927995	45944667	NM_006641	CCR9	promoter	225
chr3:45928121-45928320	12.3077	0.0031959	0.0279821	Up	200	chr3	45927995	45944667	NM_001256369	CCR9	promoter	225
chr3:45928121-45928320	12.3077	0.0031959	0.0279821	Up	200	chr3	45927995	45944667	NM_031200	CCR9	promoter	225
chr15:89871681-89871880	12.3077	0.0031959	0.0279821	Up	200	chr15	89870041	89869969	NR_106824	MIR6766	promoter	-1739
chr16:28961421-28961640	12.3077	0.0031959	0.0279821	Up	220	chr16	28962317	28977767	NM_032815	NFATC2IP	promoter	-787
chr9:140486441-140486660	12.3077	0.0031959	0.0279821	Up	220	chr9	140484937	140476530	NM_138462	ZMYND19	promoter	-1613
chr11:123625781-123625980	12.3077	0.0031959	0.0279821	Up	200	chr11	123625226	123624287	NM_001005188	OR6X1	promoter	-654
chr12:26108721-26108920	12.3077	0.0031959	0.0279821	Up	200	chr12	26110518	26107587	NR_038227	RASSF8-AS1	promoter	1698
chr18:44238661-44238880	12.3077	0.0031959	0.0279821	Up	220	chr18	44236996	44057216	NM_144612	LOXHD1	promoter	-1774
chr12:54332261-54332460	12.3077	0.0031959	0.0279821	Up	200	chr12	54332575	54340328	NM_017410	HOXC13	promoter	-215
chr12:54332261-54332460	12.3077	0.0031959	0.0279821	Up	200	chr12	54333427	54329111	NR_047507	HOXC13-AS	promoter	1067
chr20:32892801-32893040	12.3077	0.0031959	0.0279821	Up	240	chr20	32891317	32868070	NM_000687	AHCY	promoter	-1603
chr8:10684701-10684980	12.1667	2.37684e-05	0.00361869	Up	280	chr8	10682953	10682882	NR_031711	MIR1322	promoter	-1887
chr17:48942261-48942460	12.1316	0.000188625	0.00767409	Up	200	chr17	48944039	48945732	NR_038458	TOB1-AS1	promoter	-1679
chr17:48942261-48942460	12.1316	0.000188625	0.00767409	Up	200	chr17	48943715	48939586	NM_001243885	TOB1	promoter	1355
chr17:48942261-48942460	12.1316	0.000188625	0.00767409	Up	200	chr17	48943715	48939586	NM_005749	TOB1	promoter	1355
chr7:147368121-147368500	12.0741	1.18059e-05	0.00296597	Up	380	chr7	147368770	147370236	NR_133930	LOC105375556	promoter	-460
chr7:147368121-147368500	12.0741	1.18059e-05	0.00296597	Up	380	chr7	147368770	147370236	NR_133929	LOC105375556	promoter	-460
chr1:87835801-87836040	12.0714	2.37683e-05	0.00361869	Up	240	chr1	87837338	87819209	NR_038324	LINC01364	promoter	1418
chr18:76828961-76829300	11.9762	5.24972e-05	0.00519383	Up	340	chr18	76829274	77138282	NM_001306085	ATP9B	promoter	-144
chr18:76828961-76829300	11.9762	5.24972e-05	0.00519383	Up	340	chr18	76829274	77138282	NM_198531	ATP9B	promoter	-144
chr20:18476701-18476940	11.963	4.15018e-05	0.00478247	Up	240	chr20	18477887	18467187	NM_006606	RBBP9	promoter	1067
chr1:2282301-2282560	11.8837	2.6667e-05	0.00361869	Up	260	chr1	2284100	2281852	NR_024489	LOC100129534	promoter	1670
chr22:50707421-50707660	11.881	9.20007e-05	0.00609358	Up	240	chr22	50708822	50702141	NM_002751	MAPK11	promoter	1282
chr22:50707421-50707660	11.881	9.20007e-05	0.00609358	Up	240	chr22	50708822	50702141	NR_110887	MAPK11	promoter	1282
chr3:52259741-52260080	11.7576	3.28141e-07	0.000627239	Up	340	chr3	52260179	52255095	NM_017442	TLR9	promoter	269
chr17:78965501-78965700	11.6579	0.000400017	0.011128	Up	200	chr17	78965640	78973933	NM_024591	CHMP6	promoter	-40
chr8:128257461-128257660	11.5789	0.000188622	0.00767409	Up	200	chr8	128256881	128404876	NR_117099	CASC21	promoter	679
chr19:55986301-55986560	11.5581	6.86436e-05	0.00519383	Up	260	chr19	55987698	55995854	NM_033113	ZNF628	promoter	-1268
chr10:73533061-73533320	11.4074	6.4192e-05	0.00519383	Up	260	chr10	73533337	73507313	NM_022153	C10orf54	promoter	147
chr21:31798281-31798520	11.4048	0.000989748	0.0169006	Up	240	chr21	31798230	31797710	NM_181622	KRTAP13-3	promoter	-170
chr3:128998361-128998560	11.4048	0.000989748	0.0169006	Up	200	chr3	128997683	129024135	NM_020187	HMCES	promoter	777
chr3:128998361-128998560	11.4048	0.000989748	0.0169006	Up	200	chr3	128997816	129024135	NM_001006109	HMCES	promoter	644
chr1:110141621-110141900	11.3721	9.13142e-05	0.00605989	Up	280	chr1	110141514	110141589	NR_029583	MIR197	promoter	246
chr5:65241121-65241400	11.3636	3.26072e-07	0.000627239	Up	280	chr5	65241401	65240632	NR_028474	LOC100303749	promoter	141
chr3:48631481-48631700	11.2632	0.000255458	0.00904565	Up	220	chr3	48632593	48601505	NM_000094	COL7A1	promoter	1003
chr1:20978281-20978640	11.1818	4.43108e-07	0.000743595	Up	360	chr1	20978686	20969149	NR_046507	PINK1-AS	promoter	226
chr18:78004221-78004420	11.1053	0.00047185	0.011128	Up	200	chr18	78005397	77915116	NM_032510	PARD6G	promoter	1077
chr1:27482721-27483000	11.0238	0.000340009	0.011128	Up	280	chr1	27481621	27425299	NM_003047	SLC9A1	promoter	-1239
chr1:27482721-27483000	11.0238	0.000340009	0.011128	Up	280	chr1	27481621	27425299	NR_046474	SLC9A1	promoter	-1239
chr5:49736101-49736420	10.9535	6.86413e-05	0.00519383	Up	320	chr5	49737234	49692030	NM_198449	EMB	promoter	974
chr5:36243801-36244140	10.8	2.29548e-06	0.00163168	Up	340	chr5	36242381	36192690	NM_001287341	NADK2	promoter	-1589
chr5:36243801-36244140	10.8	2.29548e-06	0.00163168	Up	340	chr5	36242381	36192690	NM_153013	NADK2	promoter	-1589
chr11:130299181-130299400	10.7209	0.000188626	0.00767409	Up	220	chr11	130298888	130274817	NM_007037	ADAMTS8	promoter	-402
chr8:97173301-97173520	10.5263	0.000471847	0.011128	Up	220	chr8	97173020	97154557	NM_001001557	GDF6	promoter	-390
chr9:115982041-115982240	10.5263	0.000471847	0.011128	Up	200	chr9	115983641	115927799	NM_015258	FKBP15	promoter	1501
chr9:115982041-115982240	10.5263	0.000471847	0.011128	Up	200	chr9	115983807	116026772	NM_001859	SLC31A1	promoter	-1667
chr6:54711541-54711800	10.4762	0.000819475	0.0146661	Up	260	chr6	54711568	54809897	NM_001010872	FAM83B	promoter	102
chr17:3570281-3570540	10.4762	0.000819475	0.0146661	Up	260	chr17	3572016	3572963	NM_001014764	EMC6	promoter	-1606
chr17:3570281-3570540	10.4762	0.000819475	0.0146661	Up	260	chr17	3572016	3572963	NM_031298	EMC6	promoter	-1606
chr17:3570281-3570540	10.4762	0.000819475	0.0146661	Up	260	chr17	3571973	3566186	NM_001204698	TAX1BP3	promoter	1563
chr17:3570281-3570540	10.4762	0.000819475	0.0146661	Up	260	chr17	3571973	3566186	NM_014604	TAX1BP3	promoter	1563
chr12:114209521-114209780	10.4407	8.5912e-05	0.00579241	Up	260	chr12	114211488	114182381	NR_110025	LINC01234	promoter	1838
chr12:114209521-114209780	10.4407	8.5912e-05	0.00579241	Up	260	chr12	114211488	114182381	NR_110026	LINC01234	promoter	1838
chr19:17379561-17379900	10.4407	6.21922e-05	0.00519383	Up	340	chr19	17378184	17390162	NM_001033549	BABAM1	promoter	1546
chr19:17379561-17379900	10.4407	6.21922e-05	0.00519383	Up	340	chr19	17378184	17390162	NM_001288756	BABAM1	promoter	1546
chr19:17379561-17379900	10.4407	6.21922e-05	0.00519383	Up	340	chr19	17378184	17390162	NM_014173	BABAM1	promoter	1546
chr19:17379561-17379900	10.4407	6.21922e-05	0.00519383	Up	340	chr19	17378184	17390162	NM_001288757	BABAM1	promoter	1546
chr19:51304521-51304820	10.4259	2.71197e-05	0.00361869	Up	300	chr19	51305678	51305581	NR_003069	SNORD88C	promoter	1008
chr17:7809021-7809220	10.4211	0.000471847	0.011128	Up	200	chr17	7809440	7809578	NR_003000	SCARNA21	promoter	-320
chr6:34392141-34392360	10.4211	0.000471847	0.011128	Up	220	chr6	34393902	34254972	NM_001202470	RPS10-NUDT3	promoter	1652
chr6:34392141-34392360	10.4211	0.000471847	0.011128	Up	220	chr6	34393902	34385230	NM_001204091	RPS10	promoter	1652
chr6:34392141-34392360	10.4211	0.000471847	0.011128	Up	220	chr6	34393902	34385230	NM_001014	RPS10	promoter	1652
chr6:34392141-34392360	10.4211	0.000471847	0.011128	Up	220	chr6	34393818	34385230	NM_001203245	RPS10	promoter	1568
chr1:163041321-163041640	10.4211	0.000471847	0.011128	Up	320	chr1	163041694	163046592	NM_001113380	RGS4	promoter	-214
chrX:47247481-47247760	10.4211	0.000471847	0.011128	Up	280	chrX	47248048	47248175	NR_003710	SNORA11C	promoter	-428
chr1:143744941-143745260	10.3898	9.42163e-06	0.00270994	Up	320	chr1	143744519	143717587	NR_104014	LINC01138	promoter	-581
chr1:143744941-143745260	10.3898	9.42163e-06	0.00270994	Up	320	chr1	143744519	143717587	NR_027468	LINC01138	promoter	-581
chr5:57880181-57880380	10.381	0.000819475	0.0146661	Up	200	chr5	57878870	58155222	NM_138453	RAB3C	promoter	1410
chr17:44999321-44999580	10.381	0.000819475	0.0146661	Up	260	chr17	45000482	45019386	NM_001321134	GOSR2	promoter	-1032
chr17:44999321-44999580	10.381	0.000819475	0.0146661	Up	260	chr17	45000482	45019386	NM_004287	GOSR2	promoter	-1032
chr17:44999321-44999580	10.381	0.000819475	0.0146661	Up	260	chr17	45000482	45019386	NM_054022	GOSR2	promoter	-1032
chr17:44999321-44999580	10.381	0.000819475	0.0146661	Up	260	chr17	45000482	45014207	NM_001012511	GOSR2	promoter	-1032
chr17:44999321-44999580	10.381	0.000819475	0.0146661	Up	260	chr17	45000482	45044366	NM_001321133	GOSR2	promoter	-1032
chr12:121838621-121838900	10.3158	0.000471846	0.011128	Up	280	chr12	121837920	121862155	NM_194271	RNF34	promoter	840
chr12:121838621-121838900	10.3158	0.000471846	0.011128	Up	280	chr12	121837885	121862155	NM_001256858	RNF34	promoter	875
chr12:121838621-121838900	10.3158	0.000471846	0.011128	Up	280	chr12	121837885	121862155	NM_025126	RNF34	promoter	875
chr12:131649541-131649740	10.3158	0.000471846	0.011128	Up	200	chr12	131649555	131697476	NR_026670	LINC01257	promoter	85
chr16:67876781-67876980	10.2326	0.000188623	0.00767409	Up	200	chr16	67876212	67878098	NM_020457	THAP11	promoter	668
chr3:46655521-46655720	10.2326	0.000188623	0.00767409	Up	200	chr3	46653924	46668033	NM_001195442	LOC100132146	promoter	1696
chr1:47654221-47654460	10.2326	0.000188623	0.00767409	Up	240	chr1	47655771	47649260	NM_005764	PDZK1IP1	promoter	1431
chr11:63934041-63934300	10.1395	0.000188622	0.00767409	Up	260	chr11	63933585	63766029	NM_014067	MACROD1	promoter	-585
chr22:25335601-25335860	10.1395	0.000188622	0.00767409	Up	260	chr22	25335314	25331207	NM_001001663	TMEM211	promoter	-416
chr11:126172721-126172980	10.1395	0.000188622	0.00767409	Up	260	chr11	126173646	126215648	NM_014026	DCPS	promoter	-796
chr1:151992221-151992560	10.0926	0.000141854	0.00767409	Up	340	chr1	151990753	151994985	NR_103561	NBPF18P	promoter	1637
chr7:27777261-27777460	10.0526	0.00117934	0.0169006	Up	200	chr7	27778991	27869386	NM_001206901	TAX1BP1	promoter	-1631
chr2:96492441-96492640	10.0476	0.000472414	0.011128	Up	200	chr2	96492729	96472799	NR_103734	LINC00342	promoter	189
chr11:67168921-67169120	10.0476	0.000472414	0.011128	Up	200	chr11	67169376	67165651	NM_206873	PPP1CA	promoter	356
chr11:67168921-67169120	10.0476	0.000472414	0.011128	Up	200	chr11	67169376	67165651	NM_002708	PPP1CA	promoter	356
chr11:67168921-67169120	10.0476	0.000472414	0.011128	Up	200	chr11	67169376	67165651	NM_001008709	PPP1CA	promoter	356
chr12:57622681-57622900	10.0476	0.000472414	0.011128	Up	220	chr12	57624110	57628718	NM_001166359	SHMT2	promoter	-1320
chr12:57622681-57622900	10.0476	0.000472414	0.011128	Up	220	chr12	57624110	57628718	NR_029415	SHMT2	promoter	-1320
chr12:57622681-57622900	10.0476	0.000472414	0.011128	Up	220	chr12	57623827	57628718	NM_001166358	SHMT2	promoter	-1037
chr12:57622681-57622900	10.0476	0.000472414	0.011128	Up	220	chr12	57623827	57628718	NR_029416	SHMT2	promoter	-1037
chr12:57622681-57622900	10.0476	0.000472414	0.011128	Up	220	chr12	57624148	57628718	NR_048562	SHMT2	promoter	-1358
chr12:57622681-57622900	10.0476	0.000472414	0.011128	Up	220	chr12	57624142	57628718	NM_001166357	SHMT2	promoter	-1352
chr12:57622681-57622900	10.0476	0.000472414	0.011128	Up	220	chr12	57623355	57628718	NM_005412	SHMT2	promoter	-565
chr12:57622681-57622900	10.0476	0.000472414	0.011128	Up	220	chr12	57623355	57628718	NM_001166356	SHMT2	promoter	-565
chr12:57622681-57622900	10.0476	0.000472414	0.011128	Up	220	chr12	57623355	57628718	NR_029417	SHMT2	promoter	-565
chr2:217522621-217522840	10.0465	0.000188622	0.00767409	Up	220	chr2	217524340	217529158	NM_001313990	IGFBP2	promoter	-1610
chr8:145018121-145018340	10.0465	0.000188622	0.00767409	Up	220	chr8	145018126	144989314	NM_201382	PLEC	promoter	-104
chr8:145018121-145018340	10.0465	0.000188622	0.00767409	Up	220	chr8	145019447	145019358	NR_030383	MIR661	promoter	1217
chr8:145018121-145018340	10.0465	0.000188622	0.00767409	Up	220	chr8	145018905	144989314	NM_201381	PLEC	promoter	675
chr8:145018121-145018340	10.0465	0.000188622	0.00767409	Up	220	chr8	145016692	144989314	NM_201383	PLEC	promoter	-1538
chr9:115983361-115983680	10.0465	0.000188622	0.00767409	Up	320	chr9	115983641	115927799	NM_015258	FKBP15	promoter	121
chr9:115983361-115983680	10.0465	0.000188622	0.00767409	Up	320	chr9	115983807	116026772	NM_001859	SLC31A1	promoter	-287
chr8:57124381-57124640	10.0465	0.000188622	0.00767409	Up	260	chr8	57123859	57073467	NM_002655	PLAG1	promoter	-651
chr8:57124381-57124640	10.0465	0.000188622	0.00767409	Up	260	chr8	57123859	57073467	NM_001114635	PLAG1	promoter	-651
chr8:57124381-57124640	10.0465	0.000188622	0.00767409	Up	260	chr8	57123859	57073467	NM_001114634	PLAG1	promoter	-651
chr8:57124381-57124640	10.0465	0.000188622	0.00767409	Up	260	chr8	57124196	57131357	NM_001317859	CHCHD7	promoter	314
chr8:57124381-57124640	10.0465	0.000188622	0.00767409	Up	260	chr8	57124196	57131357	NM_001317858	CHCHD7	promoter	314
chr8:57124381-57124640	10.0465	0.000188622	0.00767409	Up	260	chr8	57124196	57131357	NM_001011670	CHCHD7	promoter	314
chr8:57124381-57124640	10.0465	0.000188622	0.00767409	Up	260	chr8	57124196	57131357	NM_001011667	CHCHD7	promoter	314
chr8:57124381-57124640	10.0465	0.000188622	0.00767409	Up	260	chr8	57124196	57131357	NM_001011671	CHCHD7	promoter	314
chr8:57124381-57124640	10.0465	0.000188622	0.00767409	Up	260	chr8	57124196	57131357	NM_024300	CHCHD7	promoter	314
chr8:57124381-57124640	10.0465	0.000188622	0.00767409	Up	260	chr8	57124196	57131357	NM_001011668	CHCHD7	promoter	314
chr8:57124381-57124640	10.0465	0.000188622	0.00767409	Up	260	chr8	57124196	57131357	NM_001011669	CHCHD7	promoter	314
chr8:57124381-57124640	10.0465	0.000188622	0.00767409	Up	260	chr8	57124196	57131357	NR_133937	CHCHD7	promoter	314
chr8:57124381-57124640	10.0465	0.000188622	0.00767409	Up	260	chr8	57124196	57131357	NR_133936	CHCHD7	promoter	314
chr8:57124381-57124640	10.0465	0.000188622	0.00767409	Up	260	chr8	57124196	57131357	NR_133935	CHCHD7	promoter	314
chr8:57124381-57124640	10.0465	0.000188622	0.00767409	Up	260	chr8	57124196	57131357	NR_133934	CHCHD7	promoter	314
chr7:100795821-100796060	9.95349	0.000248401	0.00884897	Up	240	chr7	100797685	100804557	NM_001283	AP1S1	promoter	-1745
chr20:32949441-32949760	9.94444	2.37706e-05	0.00361869	Up	320	chr20	32951040	33099198	NM_031483	ITCH	promoter	-1440
chr20:32949441-32949760	9.94444	2.37706e-05	0.00361869	Up	320	chr20	32951040	33099198	NM_001257137	ITCH	promoter	-1440
chr20:32949441-32949760	9.94444	2.37706e-05	0.00361869	Up	320	chr20	32951040	33099198	NM_001257138	ITCH	promoter	-1440
chr6:2633401-2633660	9.91549	2.76008e-05	0.00362472	Up	260	chr6	2634837	2622146	NR_131168	LINC01600	promoter	1307
chr20:25605341-25605580	9.81395	0.000471851	0.011128	Up	240	chr20	25604648	25593572	NM_152667	NANP	promoter	-812
chr20:25605341-25605580	9.81395	0.000471851	0.011128	Up	240	chr20	25604680	25655714	NR_126466	ZNF337-AS1	promoter	780
chr20:25605341-25605580	9.81395	0.000471851	0.011128	Up	240	chr20	25604680	25658708	NR_126465	ZNF337-AS1	promoter	780
chr20:25605341-25605580	9.81395	0.000471851	0.011128	Up	240	chr20	25604860	25650980	NR_126467	ZNF337-AS1	promoter	600
chr21:27106861-27107100	9.81395	0.000471851	0.011128	Up	240	chr21	27107257	27144771	NM_001197297	GABPA	promoter	-277
chr21:27106861-27107100	9.81395	0.000471851	0.011128	Up	240	chr21	27107328	27144771	NM_002040	GABPA	promoter	-348
chr21:27106861-27107100	9.81395	0.000471851	0.011128	Up	240	chr21	27107965	27096790	NM_001685	ATP5J	promoter	985
chr21:27106861-27107100	9.81395	0.000471851	0.011128	Up	240	chr21	27107965	27096790	NM_001003697	ATP5J	promoter	985
chr21:27106861-27107100	9.81395	0.000471851	0.011128	Up	240	chr21	27107965	27096790	NM_001003701	ATP5J	promoter	985
chr21:27106861-27107100	9.81395	0.000471851	0.011128	Up	240	chr21	27107965	27096790	NM_001320267	ATP5J	promoter	985
chr21:27106861-27107100	9.81395	0.000471851	0.011128	Up	240	chr21	27107965	27096790	NM_001003696	ATP5J	promoter	985
chr21:27106861-27107100	9.81395	0.000471851	0.011128	Up	240	chr21	27107965	27096790	NM_001320266	ATP5J	promoter	985
chr21:27106861-27107100	9.81395	0.000471851	0.011128	Up	240	chr21	27107965	27096790	NM_001003703	ATP5J	promoter	985
chr6:28235841-28236120	9.69767	0.00047185	0.011128	Up	280	chr6	28235136	28246000	NM_001287421	ZSCAN26	promoter	844
chr6:28235841-28236120	9.69767	0.00047185	0.011128	Up	280	chr6	28234787	28246000	NM_001023560	ZSCAN26	promoter	1193
chr6:28235841-28236120	9.69767	0.00047185	0.011128	Up	280	chr6	28234787	28246000	NM_001287422	ZSCAN26	promoter	1193
chr6:28235841-28236120	9.69767	0.00047185	0.011128	Up	280	chr6	28234787	28246000	NM_001111039	ZSCAN26	promoter	1193
chr6:28235841-28236120	9.69767	0.00047185	0.011128	Up	280	chr6	28234787	28246000	NM_152736	ZSCAN26	promoter	1193
chr4:927281-927520	9.69767	0.00047185	0.011128	Up	240	chr4	926178	843062	NM_001318134	GAK	promoter	-1222
chr4:927281-927520	9.69767	0.00047185	0.011128	Up	240	chr4	926178	843062	NM_005255	GAK	promoter	-1222
chr4:927281-927520	9.69767	0.00047185	0.011128	Up	240	chr4	926174	952443	NM_001297428	TMEM175	promoter	1226
chr4:927281-927520	9.69767	0.00047185	0.011128	Up	240	chr4	926174	952443	NM_001297427	TMEM175	promoter	1226
chr4:927281-927520	9.69767	0.00047185	0.011128	Up	240	chr4	926174	952443	NM_001297426	TMEM175	promoter	1226
chr4:927281-927520	9.69767	0.00047185	0.011128	Up	240	chr4	926174	952443	NM_001297425	TMEM175	promoter	1226
chr4:927281-927520	9.69767	0.00047185	0.011128	Up	240	chr4	926174	952443	NM_001297423	TMEM175	promoter	1226
chr4:927281-927520	9.69767	0.00047185	0.011128	Up	240	chr4	926174	952443	NM_001297424	TMEM175	promoter	1226
chr4:927281-927520	9.69767	0.00047185	0.011128	Up	240	chr4	926174	952443	NM_032326	TMEM175	promoter	1226
chr7:150934401-150934740	9.68966	2.99491e-06	0.00163691	Up	340	chr7	150935506	150935624	NR_030407	MIR671	promoter	-936
chr5:65440081-65440460	9.54667	9.0283e-06	0.00270994	Up	380	chr5	65440045	65479444	NM_001270492	SREK1	promoter	225
chr5:65440081-65440460	9.54667	9.0283e-06	0.00270994	Up	380	chr5	65440045	65479444	NM_001077199	SREK1	promoter	225
chr5:65440081-65440460	9.54667	9.0283e-06	0.00270994	Up	380	chr5	65440662	65479444	NM_139168	SREK1	promoter	-392
chr5:65440081-65440460	9.54667	9.0283e-06	0.00270994	Up	380	chr5	65440045	65453568	NM_001270493	SREK1	promoter	225
chr2:74880601-74880800	9.53704	2.37691e-05	0.00361869	Up	200	chr2	74881354	74910981	NM_001271661	SEMA4F	promoter	-654
chr2:74880601-74880800	9.53704	2.37691e-05	0.00361869	Up	200	chr2	74881354	74910981	NM_004263	SEMA4F	promoter	-654
chr2:74880601-74880800	9.53704	2.37691e-05	0.00361869	Up	200	chr2	74881354	74910981	NM_001271662	SEMA4F	promoter	-654
chr2:74880601-74880800	9.53704	2.37691e-05	0.00361869	Up	200	chr2	74881354	74910981	NR_073399	SEMA4F	promoter	-654
chr2:74880601-74880800	9.53704	2.37691e-05	0.00361869	Up	200	chr2	74881354	74910981	NR_073398	SEMA4F	promoter	-654
chr13:69459721-69459940	9.52381	0.000472412	0.011128	Up	220	chr13	69459457	69435416	NR_038878	LINC00550	promoter	-373
chr1:45965361-45965660	9.50847	0.000147485	0.00767409	Up	300	chr1	45965751	45959597	NR_033298	CCDC163P	promoter	241
chr1:45965361-45965660	9.50847	0.000147485	0.00767409	Up	300	chr1	45965751	45959597	NR_033297	CCDC163P	promoter	241
chr1:45965361-45965660	9.50847	0.000147485	0.00767409	Up	300	chr1	45965751	45959597	NR_033296	CCDC163P	promoter	241
chr1:45965361-45965660	9.50847	0.000147485	0.00767409	Up	300	chr1	45965855	45976739	NM_015506	MMACHC	promoter	-345
chr16:50322741-50322940	9.47368	0.00117933	0.0169006	Up	200	chr16	50321822	50352045	NM_001114	ADCY7	promoter	1018
chr21:19616481-19616680	9.47368	0.00117933	0.0169006	Up	200	chr21	19617149	19639687	NM_024944	CHODL	promoter	-569
chr21:19616481-19616680	9.47368	0.00117933	0.0169006	Up	200	chr21	19618191	19639687	NM_001204174	CHODL	promoter	-1611
chr12:53905861-53906060	9.47368	0.00117933	0.0169006	Up	200	chr12	53907767	53911392	NR_046221	LOC100652999	promoter	-1807
chr22:40767701-40767900	9.47368	0.00117933	0.0169006	Up	200	chr22	40766565	40806293	NM_001301849	SGSM3	promoter	1235
chr22:40767701-40767900	9.47368	0.00117933	0.0169006	Up	200	chr22	40766565	40806293	NM_015705	SGSM3	promoter	1235
chrX:150565381-150565600	9.47368	0.00117933	0.0169006	Up	220	chrX	150565656	150577836	NM_001017980	VMA21	promoter	-166
chr5:169758461-169758740	9.42857	0.000472412	0.011128	Up	280	chr5	169758396	169762104	NR_026945	LINC01366	promoter	204
chr5:169758461-169758740	9.42857	0.000472412	0.011128	Up	280	chr5	169758396	169762104	NR_108025	LINC01366	promoter	204
chr5:169758461-169758740	9.42857	0.000472412	0.011128	Up	280	chr5	169758396	169762104	NR_108024	LINC01366	promoter	204
chrX:153813301-153813620	9.40678	0.000266322	0.0090512	Up	320	chrX	153813417	153815075	NM_001327	CTAG1B	promoter	43
chrX:153813301-153813620	9.40678	0.000266322	0.0090512	Up	320	chrX	153813417	153815075	NM_139250	CTAG1A	promoter	43
chr16:19894981-19895260	9.36842	0.00117933	0.0169006	Up	280	chr16	19896233	19870292	NM_016235	GPRC5B	promoter	1113
chr16:19894981-19895260	9.36842	0.00117933	0.0169006	Up	280	chr16	19896956	19870292	NM_001304771	GPRC5B	promoter	1836
chrX:150904821-150905040	9.36842	0.00117933	0.0169006	Up	220	chrX	150903217	150914036	NM_005140	CNGA2	promoter	1713
chr8:7188721-7188920	9.36842	0.00117933	0.0169006	Up	200	chr8	7189908	7191501	NM_001256873	USP17L1	promoter	-1088
chr14:64682521-64682720	9.36842	0.00117933	0.0169006	Up	200	chr14	64680858	64693167	NM_182913	SYNE2	promoter	1762
chr14:64682521-64682720	9.36842	0.00117933	0.0169006	Up	200	chr14	64682671	64693167	NM_182910	SYNE2	promoter	-51
chr5:73979881-73980120	9.36842	0.00117933	0.0169006	Up	240	chr5	73980968	74017113	NM_000521	HEXB	promoter	-968
chr15:40120581-40120800	9.36842	0.00117933	0.0169006	Up	220	chr15	40121477	40091222	NM_001271855	GPR176	promoter	787
chr9:134585921-134586160	9.36842	0.00117933	0.0169006	Up	240	chr9	134585229	134452156	NM_198679	RAPGEF1	promoter	-811
chr19:15491101-15491340	9.36842	0.00117933	0.0169006	Up	240	chr19	15490612	15464331	NM_005858	AKAP8	promoter	-608
chr16:66835921-66836120	9.35185	0.000577177	0.0118968	Up	200	chr16	66835523	66788878	NM_001136505	CCDC79	promoter	-497
chr1:161185381-161185620	9.35185	0.000577177	0.0118968	Up	240	chr1	161185086	161189038	NM_004106	FCER1G	promoter	414
chr1:20962001-20962300	9.33898	4.61055e-05	0.00497462	Up	300	chr1	20960171	20960281	NR_106732	MIR6084	promoter	1979
chr11:118992941-118993260	9.33333	0.000472411	0.011128	Up	320	chr11	118992232	119005765	NM_001243259	HINFP	promoter	868
chr11:118992941-118993260	9.33333	0.000472411	0.011128	Up	320	chr11	118992232	119005765	NM_015517	HINFP	promoter	868
chr11:118992941-118993260	9.33333	0.000472411	0.011128	Up	320	chr11	118992232	119005765	NM_198971	HINFP	promoter	868
chr7:128377941-128378140	9.33333	0.000472411	0.011128	Up	200	chr7	128379345	128413477	NM_001199673	CALU	promoter	-1305
chr7:128377941-128378140	9.33333	0.000472411	0.011128	Up	200	chr7	128379345	128413477	NM_001199672	CALU	promoter	-1305
chr7:128377941-128378140	9.33333	0.000472411	0.011128	Up	200	chr7	128379345	128413477	NM_001199671	CALU	promoter	-1305
chr7:128377941-128378140	9.33333	0.000472411	0.011128	Up	200	chr7	128379345	128413477	NM_001130674	CALU	promoter	-1305
chr7:128377941-128378140	9.33333	0.000472411	0.011128	Up	200	chr7	128379345	128413477	NM_001219	CALU	promoter	-1305
chr7:128377941-128378140	9.33333	0.000472411	0.011128	Up	200	chr7	128379345	128413477	NR_074086	CALU	promoter	-1305
chr5:1710661-1710900	9.33333	0.000472411	0.011128	Up	240	chr5	1708983	1708899	NR_036240	MIR4277	promoter	-1797
chr11:69588661-69588880	9.30233	0.000471848	0.011128	Up	220	chr11	69590171	69587796	NM_002007	FGF4	promoter	1401
chr1:85099841-85100060	9.30233	0.000471848	0.011128	Up	220	chr1	85100703	85093912	NR_027379	LINC01555	promoter	753
chr12:57540901-57541140	9.30233	0.000471848	0.011128	Up	240	chr12	57541402	57540272	NR_131939	LRP1-AS	promoter	382
chr12:57540901-57541140	9.30233	0.000471848	0.011128	Up	240	chr12	57541402	57538402	NR_131938	LRP1-AS	promoter	382
chr16:58718541-58718780	9.22667	5.41261e-05	0.00519383	Up	240	chr16	58718611	58699012	NM_001308384	SLC38A7	promoter	-49
chr16:58718541-58718780	9.22667	5.41261e-05	0.00519383	Up	240	chr16	58718681	58699012	NM_018231	SLC38A7	promoter	21
chr10:75504021-75504220	9.2093	0.000471847	0.011128	Up	200	chr10	75504130	75531933	NM_004922	SEC24C	promoter	-10
chr10:75504021-75504220	9.2093	0.000471847	0.011128	Up	200	chr10	75504130	75531933	NM_198597	SEC24C	promoter	-10
chr5:6709641-6709940	9.13559	0.000168201	0.00767409	Up	300	chr5	6707824	6686437	NR_103771	LOC100505625	promoter	-1966
chr5:68663601-68663920	9.12963	0.000137205	0.00767409	Up	320	chr5	68665557	68710628	NM_133342	RAD17	promoter	-1797
chr5:68663601-68663920	9.12963	0.000137205	0.00767409	Up	320	chr5	68665409	68647552	NM_016283	AK6	promoter	1649
chr5:68663601-68663920	9.12963	0.000137205	0.00767409	Up	320	chr5	68665638	68710628	NM_133338	RAD17	promoter	-1878
chr5:68663601-68663920	9.12963	0.000137205	0.00767409	Up	320	chr5	68665638	68710628	NM_133344	RAD17	promoter	-1878
chr5:68663601-68663920	9.12963	0.000137205	0.00767409	Up	320	chr5	68665409	68660569	NM_003187	TAF9	promoter	1649
chr5:68663601-68663920	9.12963	0.000137205	0.00767409	Up	320	chr5	68665123	68710630	NM_133343	RAD17	promoter	-1363
chr11:63273781-63274000	9.11628	0.000471847	0.011128	Up	220	chr11	63273523	63284246	NM_033101	LGALS12	promoter	367
chr11:63273781-63274000	9.11628	0.000471847	0.011128	Up	220	chr11	63273523	63284246	NM_001142536	LGALS12	promoter	367
chr11:63273781-63274000	9.11628	0.000471847	0.011128	Up	220	chr11	63273523	63284246	NM_001142535	LGALS12	promoter	367
chr11:63273781-63274000	9.11628	0.000471847	0.011128	Up	220	chr11	63275458	63284246	NM_001142538	LGALS12	promoter	-1568
chr11:63273781-63274000	9.11628	0.000471847	0.011128	Up	220	chr11	63275458	63284246	NM_001142537	LGALS12	promoter	-1568
chr3:179753401-179753680	9.11628	0.000471847	0.011128	Up	280	chr3	179754841	179512746	NM_001256753	PEX5L	promoter	1301
chr3:179753401-179753680	9.11628	0.000471847	0.011128	Up	280	chr3	179754841	179512746	NM_001256752	PEX5L	promoter	1301
chr3:179753401-179753680	9.11628	0.000471847	0.011128	Up	280	chr3	179754841	179512746	NM_001256751	PEX5L	promoter	1301
chr3:179753401-179753680	9.11628	0.000471847	0.011128	Up	280	chr3	179754841	179512746	NM_001256750	PEX5L	promoter	1301
chr3:179753401-179753680	9.11628	0.000471847	0.011128	Up	280	chr3	179754841	179512746	NM_016559	PEX5L	promoter	1301
chr7:158622721-158622920	9.09524	0.00247084	0.026556	Up	200	chr7	158622319	158523688	NM_020728	ESYT2	promoter	-501
chr11:44995801-44996000	9.09524	0.00247084	0.026556	Up	200	chr11	44995452	44999578	NR_026681	LOC221122	promoter	448
chr6:31745801-31746040	9.09524	0.00247084	0.026556	Up	240	chr6	31745108	31733370	NM_025258	VWA7	promoter	-812
chr16:19177861-19178100	9.09524	0.00247084	0.026556	Up	240	chr16	19179534	19279656	NM_016524	SYT17	promoter	-1554
chr11:73588661-73588860	9.09524	0.00247084	0.026556	Up	200	chr11	73587743	73638781	NM_001267806	PAAF1	promoter	1017
chr11:73588661-73588860	9.09524	0.00247084	0.026556	Up	200	chr11	73588013	73638781	NM_001267803	PAAF1	promoter	747
chr11:73588661-73588860	9.09524	0.00247084	0.026556	Up	200	chr11	73588013	73638781	NM_001267805	PAAF1	promoter	747
chr11:73588661-73588860	9.09524	0.00247084	0.026556	Up	200	chr11	73588013	73638781	NM_001267804	PAAF1	promoter	747
chr11:73588661-73588860	9.09524	0.00247084	0.026556	Up	200	chr11	73588013	73638781	NM_025155	PAAF1	promoter	747
chr11:73588661-73588860	9.09524	0.00247084	0.026556	Up	200	chr11	73587890	73583712	NM_016565	COA4	promoter	-870
chr14:55656861-55657140	8.9661	2.37703e-05	0.00361869	Up	280	chr14	55658396	55614833	NM_001146015	DLGAP5	promoter	1396
chr14:55656861-55657140	8.9661	2.37703e-05	0.00361869	Up	280	chr14	55658396	55614833	NM_014750	DLGAP5	promoter	1396
chr12:57915681-57915980	8.9661	0.000266319	0.0090512	Up	300	chr12	57914300	57910370	NM_004083	DDIT3	promoter	-1530
chr12:57915681-57915980	8.9661	0.000266319	0.0090512	Up	300	chr12	57914300	57910370	NM_001195056	DDIT3	promoter	-1530
chr12:57915681-57915980	8.9661	0.000266319	0.0090512	Up	300	chr12	57914300	57910370	NM_001195055	DDIT3	promoter	-1530
chr12:57915681-57915980	8.9661	0.000266319	0.0090512	Up	300	chr12	57914300	57910370	NM_001195057	DDIT3	promoter	-1530
chr12:57915681-57915980	8.9661	0.000266319	0.0090512	Up	300	chr12	57914300	57910370	NM_001195053	DDIT3	promoter	-1530
chr12:57915681-57915980	8.9661	0.000266319	0.0090512	Up	300	chr12	57914300	57910370	NM_001195054	DDIT3	promoter	-1530
chr12:57915681-57915980	8.9661	0.000266319	0.0090512	Up	300	chr12	57916658	57923931	NM_052897	MBD6	promoter	-828
chr17:80022981-80023220	8.88372	0.00117934	0.0169006	Up	240	chr17	80023697	80015747	NM_022156	DUS1L	promoter	597
chr10:87192121-87192320	8.88372	0.00117934	0.0169006	Up	200	chr10	87192528	87191698	NR_120669	LOC101929646	promoter	308
chr10:87192121-87192320	8.88372	0.00117934	0.0169006	Up	200	chr10	87192618	87208713	NR_120670	LOC101929662	promoter	-398
chr18:24285221-24285460	8.88372	0.00117934	0.0169006	Up	240	chr18	24283602	24267584	NR_024259	PCAT18	promoter	-1738
chr11:118965981-118966180	8.88372	0.00117934	0.0169006	Up	200	chr11	118966177	118964584	NM_002105	H2AFX	promoter	97
chr9:128001721-128001940	8.88372	0.00117934	0.0169006	Up	220	chr9	128003666	127997126	NM_005347	HSPA5	promoter	1836
chr16:53536041-53536240	8.87037	0.000919343	0.0160396	Up	200	chr16	53537216	53524951	NM_022476	AKTIP	promoter	1076
chr16:53536041-53536240	8.87037	0.000919343	0.0160396	Up	200	chr16	53537216	53524951	NM_001308325	AKTIP	promoter	1076
chr16:53536041-53536240	8.87037	0.000919343	0.0160396	Up	200	chr16	53537216	53524951	NM_001012398	AKTIP	promoter	1076
chr9:34588961-34589200	8.86441	0.000154015	0.00767409	Up	240	chr9	34589735	34551429	NM_147164	CNTFR	promoter	655
chr9:34588961-34589200	8.86441	0.000154015	0.00767409	Up	240	chr9	34589735	34551429	NM_001842	CNTFR	promoter	655
chr9:34588961-34589200	8.86441	0.000154015	0.00767409	Up	240	chr9	34590138	34551429	NM_001207011	CNTFR	promoter	1058
chr14:70653681-70653980	8.86441	0.000197597	0.00767409	Up	300	chr14	70655787	70510933	NM_182932	SLC8A3	promoter	1957
chr14:70653681-70653980	8.86441	0.000197597	0.00767409	Up	300	chr14	70655787	70510933	NR_104122	SLC8A3	promoter	1957
chr14:70653681-70653980	8.86441	0.000197597	0.00767409	Up	300	chr14	70655787	70510933	NM_058240	SLC8A3	promoter	1957
chr14:70653681-70653980	8.86441	0.000197597	0.00767409	Up	300	chr14	70655787	70510933	NM_183002	SLC8A3	promoter	1957
chr14:70653681-70653980	8.86441	0.000197597	0.00767409	Up	300	chr14	70655787	70510933	NM_033262	SLC8A3	promoter	1957
chr14:70653681-70653980	8.86441	0.000197597	0.00767409	Up	300	chr14	70653824	70699300	NR_135825	LOC646548	promoter	6
chr10:135440061-135440280	8.79661	0.000146092	0.00767409	Up	220	chr10	135440299	135438602	NM_001080998	FRG2B	promoter	129
chr5:1635361-1635620	8.76	3.31597e-05	0.00410325	Up	260	chr5	1634120	1597671	NR_003713	LOC728613	promoter	-1370
chr11:58875981-58876240	8.72881	0.000266319	0.0090512	Up	260	chr11	58874657	58894888	NM_001142704	FAM111B	promoter	1453
chr11:58875981-58876240	8.72881	0.000266319	0.0090512	Up	260	chr11	58874657	58894888	NM_001142703	FAM111B	promoter	1453
chr11:58875981-58876240	8.72881	0.000266319	0.0090512	Up	260	chr11	58874657	58894888	NM_198947	FAM111B	promoter	1453
chr5:1888181-1888420	8.69333	1.65225e-05	0.0035671	Up	240	chr5	1887444	1900604	NR_109912	CTD-2194D22.4	promoter	856
chr5:1888181-1888420	8.69333	1.65225e-05	0.0035671	Up	240	chr5	1887293	1877540	NM_001278633	IRX4	promoter	-1007
chr5:1888181-1888420	8.69333	1.65225e-05	0.0035671	Up	240	chr5	1887293	1877540	NM_001278632	IRX4	promoter	-1007
chr5:1888181-1888420	8.69333	1.65225e-05	0.0035671	Up	240	chr5	1887098	1877540	NM_001278635	IRX4	promoter	-1202
chr5:1888181-1888420	8.69333	1.65225e-05	0.0035671	Up	240	chr5	1887098	1877540	NM_001278634	IRX4	promoter	-1202
chr3:42696561-42696920	8.69333	1.65225e-05	0.0035671	Up	360	chr3	42695880	42653801	NR_125400	LOC101928323	promoter	-860
chr3:42696561-42696920	8.69333	1.65225e-05	0.0035671	Up	360	chr3	42695175	42709072	NM_145166	ZBTB47	promoter	1565
chr16:75261041-75261380	8.66102	2.37692e-05	0.00361869	Up	340	chr16	75260280	75262101	NR_109777	LOC100506281	promoter	930
chr11:49079081-49079320	8.57143	0.00247084	0.026556	Up	240	chr11	49080664	49075265	NM_001206631	TRIM64C	promoter	1464
chr8:91804221-91804460	8.57143	0.00247084	0.026556	Up	240	chr8	91803920	91971630	NM_022351	NECAB1	promoter	420
chr6:87865141-87865360	8.57143	0.00247084	0.026556	Up	220	chr6	87865268	87973406	NM_015021	ZNF292	promoter	-18
chr5:80691681-80691880	8.57143	0.00247084	0.026556	Up	200	chr5	80689988	80625946	NM_130767	ACOT12	promoter	-1792
chr1:32673841-32674040	8.57143	0.00247084	0.026556	Up	200	chr1	32674694	32681797	NM_001099434	DCDC2B	promoter	-754
chr1:180526561-180526760	8.57143	0.00247084	0.026556	Up	200	chr1	180528109	180535654	NR_125716	OVAAL	promoter	-1449
chr7:149534441-149534640	8.57143	0.00247084	0.026556	Up	200	chr7	149535508	149564568	NM_001099220	ZNF862	promoter	-968
chr11:79152221-79152460	8.57143	0.00247084	0.026556	Up	240	chr11	79151695	78364327	NM_001098816	TENM4	promoter	-645
chr11:3830541-3830760	8.47619	0.00247084	0.026556	Up	220	chr11	3829239	3847601	NM_001256238	PGAP2	promoter	1411
chr11:3830541-3830760	8.47619	0.00247084	0.026556	Up	220	chr11	3829239	3847601	NR_027018	PGAP2	promoter	1411
chr11:3830541-3830760	8.47619	0.00247084	0.026556	Up	220	chr11	3829765	3847601	NR_104272	PGAP2	promoter	885
chr11:3830541-3830760	8.47619	0.00247084	0.026556	Up	220	chr11	3829765	3847601	NM_001256239	PGAP2	promoter	885
chr11:3830541-3830760	8.47619	0.00247084	0.026556	Up	220	chr11	3829765	3847601	NM_001256240	PGAP2	promoter	885
chr11:3830541-3830760	8.47619	0.00247084	0.026556	Up	220	chr11	3829765	3847601	NM_014489	PGAP2	promoter	885
chr11:3830541-3830760	8.47619	0.00247084	0.026556	Up	220	chr11	3829765	3847601	NR_027016	PGAP2	promoter	885
chr11:3830541-3830760	8.47619	0.00247084	0.026556	Up	220	chr11	3829765	3847601	NR_045929	PGAP2	promoter	885
chr16:419501-419720	8.47619	0.00247084	0.026556	Up	220	chr16	420569	417383	NM_006428	MRPL28	promoter	959
chr9:33794201-33794420	8.47619	0.00247084	0.026556	Up	220	chr9	33795558	33799229	NM_002771	PRSS3	promoter	-1248
chr3:58574521-58574720	8.47619	0.00247084	0.026556	Up	200	chr3	58572840	58549838	NM_001282713	FAM107A	promoter	-1780
chr19:51376861-51377060	8.47619	0.00247084	0.026556	Up	200	chr19	51376688	51383823	NM_005551	KLK2	promoter	272
chr19:51376861-51377060	8.47619	0.00247084	0.026556	Up	200	chr19	51376688	51383823	NR_045762	KLK2	promoter	272
chr19:51376861-51377060	8.47619	0.00247084	0.026556	Up	200	chr19	51376688	51383823	NR_045763	KLK2	promoter	272
chr19:51376861-51377060	8.47619	0.00247084	0.026556	Up	200	chr19	51376688	51383823	NM_001002231	KLK2	promoter	272
chr19:51376861-51377060	8.47619	0.00247084	0.026556	Up	200	chr19	51376688	51383823	NM_001256080	KLK2	promoter	272
chr19:45583761-45583960	8.47619	0.00247084	0.026556	Up	200	chr19	45582517	45594782	NM_001007270	GEMIN7	promoter	1343
chr19:45583761-45583960	8.47619	0.00247084	0.026556	Up	200	chr19	45582529	45594782	NM_001007269	GEMIN7	promoter	1331
chr19:45583761-45583960	8.47619	0.00247084	0.026556	Up	200	chr19	45582529	45594782	NM_024707	GEMIN7	promoter	1331
chr19:45583761-45583960	8.47619	0.00247084	0.026556	Up	200	chr19	45582452	45594174	NM_001319054	GEMIN7	promoter	1408
chr19:45583761-45583960	8.47619	0.00247084	0.026556	Up	200	chr19	45583162	45594174	NM_001319055	GEMIN7	promoter	698
chr7:6776761-6776960	8.47619	0.00247084	0.026556	Up	200	chr7	6774935	6791232	NR_002217	PMS2CL	promoter	1925
chr12:6931601-6931800	8.47619	0.00247084	0.026556	Up	200	chr12	6930962	6936583	NM_019858	GPR162	promoter	738
chr12:6931601-6931800	8.47619	0.00247084	0.026556	Up	200	chr12	6930962	6936583	NM_014449	GPR162	promoter	738
chr8:22424821-22425020	8.47619	0.00247084	0.026556	Up	200	chr8	22423178	22433008	NM_001018003	SORBS3	promoter	1742
chr18:47902461-47902680	8.47619	0.00247084	0.026556	Up	220	chr18	47901391	47920538	NM_145060	SKA1	promoter	1179
chr18:47902461-47902680	8.47619	0.00247084	0.026556	Up	220	chr18	47901391	47920538	NM_001039535	SKA1	promoter	1179
chr11:1650541-1650780	8.47619	0.00247084	0.026556	Up	240	chr11	1651032	1652159	NM_001001480	KRTAP5-5	promoter	-372
chr22:24640761-24641000	8.47619	0.00247084	0.026556	Up	240	chr22	24641110	24615621	NM_004121	GGT5	promoter	230
chr22:24640761-24641000	8.47619	0.00247084	0.026556	Up	240	chr22	24641110	24615621	NM_001099781	GGT5	promoter	230
chr22:24640761-24641000	8.47619	0.00247084	0.026556	Up	240	chr22	24641110	24615621	NM_001099782	GGT5	promoter	230
chr22:24640761-24641000	8.47619	0.00247084	0.026556	Up	240	chr22	24641110	24615621	NM_001302464	GGT5	promoter	230
chr22:24640761-24641000	8.47619	0.00247084	0.026556	Up	240	chr22	24641110	24615621	NM_001302465	GGT5	promoter	230
chr2:6789681-6789880	8.47619	0.00247084	0.026556	Up	200	chr2	6790651	6789238	NR_110497	MIR7515HG	promoter	871
chr2:6789681-6789880	8.47619	0.00247084	0.026556	Up	200	chr2	6790504	6790571	NR_106986	MIR7515	promoter	-724
chr1:165415721-165415920	8.47619	0.00247084	0.026556	Up	200	chr1	165414592	165370158	NM_001256570	RXRG	promoter	-1228
chr1:165415721-165415920	8.47619	0.00247084	0.026556	Up	200	chr1	165414592	165370158	NM_006917	RXRG	promoter	-1228
chr1:165415721-165415920	8.47619	0.00247084	0.026556	Up	200	chr1	165414592	165406164	NR_033824	RXRG	promoter	-1228
chr10:82105161-82105420	8.47619	0.00247084	0.026556	Up	260	chr10	82104500	82127829	NR_070309	DYDC2	promoter	790
chr10:82105161-82105420	8.47619	0.00247084	0.026556	Up	260	chr10	82104500	82127829	NR_070308	DYDC2	promoter	790
chr10:82105161-82105420	8.47619	0.00247084	0.026556	Up	260	chr10	82104500	82127829	NM_001270042	DYDC2	promoter	790
chr9:34690221-34690500	8.47253	4.65796e-05	0.00501196	Up	280	chr9	34691274	34689566	NM_006274	CCL19	promoter	914
chr8:95835181-95835440	8.42105	0.00319591	0.0279821	Up	260	chr8	95835517	95892721	NM_017864	INTS8	promoter	-207
chr8:95835181-95835440	8.42105	0.00319591	0.0279821	Up	260	chr8	95835517	95892721	NR_073445	INTS8	promoter	-207
chr8:95835181-95835440	8.42105	0.00319591	0.0279821	Up	260	chr8	95835517	95892721	NR_073444	INTS8	promoter	-207
chr21:15645701-15645900	8.42105	0.00319591	0.0279821	Up	200	chr21	15646119	15673692	NR_003087	ABCC13	promoter	-319
chr21:15645701-15645900	8.42105	0.00319591	0.0279821	Up	200	chr21	15646119	15663706	NR_003088	ABCC13	promoter	-319
chr4:2843601-2843840	8.42105	0.00319591	0.0279821	Up	240	chr4	2845583	2931802	NM_014189	ADD1	promoter	-1863
chr4:2843601-2843840	8.42105	0.00319591	0.0279821	Up	240	chr4	2845583	2931802	NM_014190	ADD1	promoter	-1863
chr4:2843601-2843840	8.42105	0.00319591	0.0279821	Up	240	chr4	2845583	2931802	NM_001119	ADD1	promoter	-1863
chr4:2843601-2843840	8.42105	0.00319591	0.0279821	Up	240	chr4	2845583	2931802	NM_176801	ADD1	promoter	-1863
chr1:15913061-15913280	8.42105	0.00319591	0.0279821	Up	220	chr1	15911605	15898193	NM_024758	AGMAT	promoter	-1565
chr4:74905241-74905460	8.42105	0.00319591	0.0279821	Up	220	chr4	74904490	74902311	NM_002090	CXCL3	promoter	-860
chr1:224303301-224303520	8.42105	0.00319591	0.0279821	Up	220	chr1	224301788	224349749	NR_049764	FBXO28	promoter	1622
chr1:224303301-224303520	8.42105	0.00319591	0.0279821	Up	220	chr1	224301788	224349749	NM_001136115	FBXO28	promoter	1622
chr1:224303301-224303520	8.42105	0.00319591	0.0279821	Up	220	chr1	224301788	224349749	NM_015176	FBXO28	promoter	1622
chr19:7812881-7813080	8.42105	0.00319591	0.0279821	Up	200	chr19	7812464	7804880	NM_001144895	CD209	promoter	-516
chr19:7812881-7813080	8.42105	0.00319591	0.0279821	Up	200	chr19	7812464	7804880	NM_001144894	CD209	promoter	-516
chr19:7812881-7813080	8.42105	0.00319591	0.0279821	Up	200	chr19	7812464	7804880	NM_001144893	CD209	promoter	-516
chr19:7812881-7813080	8.42105	0.00319591	0.0279821	Up	200	chr19	7812464	7804880	NM_001144897	CD209	promoter	-516
chr19:7812881-7813080	8.42105	0.00319591	0.0279821	Up	200	chr19	7812464	7804880	NM_001144896	CD209	promoter	-516
chr19:7812881-7813080	8.42105	0.00319591	0.0279821	Up	200	chr19	7812464	7804880	NM_001144899	CD209	promoter	-516
chr19:7812881-7813080	8.42105	0.00319591	0.0279821	Up	200	chr19	7812464	7804880	NM_021155	CD209	promoter	-516
chr19:7812881-7813080	8.42105	0.00319591	0.0279821	Up	200	chr19	7812464	7804880	NR_026692	CD209	promoter	-516
chr22:51174961-51175160	8.42105	0.00319591	0.0279821	Up	200	chr22	51176651	51183727	NM_001097	ACR	promoter	-1591
chr22:51174961-51175160	8.42105	0.00319591	0.0279821	Up	200	chr22	51176597	51174256	NR_134637	LOC105373100	promoter	1537
chr7:30031301-30031540	8.42105	0.00319591	0.0279821	Up	240	chr7	30029425	29959718	NM_014766	SCRN1	promoter	-1995
chr7:30031301-30031540	8.42105	0.00319591	0.0279821	Up	240	chr7	30029425	29959718	NM_001145515	SCRN1	promoter	-1995
chr7:30031301-30031540	8.42105	0.00319591	0.0279821	Up	240	chr7	30029734	29959718	NM_001145513	SCRN1	promoter	-1686
chr7:30031301-30031540	8.42105	0.00319591	0.0279821	Up	240	chr7	30029905	29959718	NM_001145514	SCRN1	promoter	-1515
chr7:39606401-39606600	8.42105	0.00319591	0.0279821	Up	200	chr7	39605974	39612480	NM_020192	YAE1D1	promoter	526
chr7:39606401-39606600	8.42105	0.00319591	0.0279821	Up	200	chr7	39605974	39651688	NM_001282446	YAE1D1	promoter	526
chr5:140557961-140558160	8.42105	0.00319591	0.0279821	Up	200	chr5	140557370	140560081	NM_019120	PCDHB8	promoter	690
chr6:136848641-136848840	8.42105	0.00319591	0.0279821	Up	200	chr6	136847848	136663418	NM_001198619	MAP7	promoter	-892
chr6:136848641-136848840	8.42105	0.00319591	0.0279821	Up	200	chr6	136847351	136663418	NM_001198611	MAP7	promoter	-1389
chr6:136848641-136848840	8.42105	0.00319591	0.0279821	Up	200	chr6	136847351	136663418	NM_001198609	MAP7	promoter	-1389
chr6:136848641-136848840	8.42105	0.00319591	0.0279821	Up	200	chr6	136847351	136663418	NM_001198608	MAP7	promoter	-1389
chr6:136848641-136848840	8.42105	0.00319591	0.0279821	Up	200	chr6	136847744	136663418	NM_001198618	MAP7	promoter	-996
chr6:136848641-136848840	8.42105	0.00319591	0.0279821	Up	200	chr6	136847744	136663418	NM_001198614	MAP7	promoter	-996
chr6:139454161-139454360	8.42105	0.00319591	0.0279821	Up	200	chr6	139456248	139501946	NM_016217	HECA	promoter	-1988
chr1:33648681-33648880	8.42105	0.00319591	0.0279821	Up	200	chr1	33647671	33611002	NM_018207	TRIM62	promoter	-1109
chr2:231988081-231988280	8.42105	0.00319591	0.0279821	Up	200	chr2	231989824	231972946	NM_001320758	HTR2B	promoter	1644
chr2:231988081-231988280	8.42105	0.00319591	0.0279821	Up	200	chr2	231989824	231972949	NM_000867	HTR2B	promoter	1644
chrX:37027421-37027620	8.42105	0.00319591	0.0279821	Up	200	chrX	37026431	37029739	NM_001013736	FAM47C	promoter	1089
chr9:97487601-97487800	8.42105	0.00319591	0.0279821	Up	200	chr9	97488950	97695955	NM_001193331	C9orf3	promoter	-1250
chr9:97487601-97487800	8.42105	0.00319591	0.0279821	Up	200	chr9	97488950	97849500	NM_032823	C9orf3	promoter	-1250
chr1:95583321-95583540	8.42105	0.00319591	0.0279821	Up	220	chr1	95582893	95663161	NM_152487	TMEM56	promoter	537
chr1:95583321-95583540	8.42105	0.00319591	0.0279821	Up	220	chr1	95583478	95710509	NM_001199691	TMEM56-RWDD3	promoter	-48
chr5:171214701-171214920	8.42105	0.00319591	0.0279821	Up	220	chr5	171212875	171218092	NM_001289970	SMIM23	promoter	1935
chr7:129592101-129592420	8.41379	2.97766e-06	0.00163691	Up	320	chr7	129592800	129470572	NM_003344	UBE2H	promoter	540
chr7:129592101-129592420	8.41379	2.97766e-06	0.00163691	Up	320	chr7	129592800	129470572	NM_182697	UBE2H	promoter	540
chr7:129592101-129592420	8.41379	2.97766e-06	0.00163691	Up	320	chr7	129592783	129470572	NM_001202498	UBE2H	promoter	523
chr19:1864561-1864840	8.40909	2.37738e-05	0.00361869	Up	280	chr19	1863564	1852397	NM_031918	KLF16	promoter	-1136
chr12:56074241-56074500	8.39437	3.5661e-05	0.00432677	Up	260	chr12	56075329	56078394	NM_152637	METTL7B	promoter	-959
chr5:138861341-138861580	8.38889	0.000819478	0.0146661	Up	240	chr5	138862375	138855112	NM_198282	TMEM173	promoter	915
chr5:138861341-138861580	8.38889	0.000819478	0.0146661	Up	240	chr5	138861887	138855112	NM_001301738	TMEM173	promoter	427
chr7:130128901-130129140	8.37209	0.00117934	0.0169006	Up	240	chr7	130131013	130126897	NR_004382	MESTIT1	promoter	1993
chr5:95156941-95157140	8.37209	0.00117934	0.0169006	Up	200	chr5	95158577	95149552	NM_001118890	GLRX	promoter	1537
chr5:95156941-95157140	8.37209	0.00117934	0.0169006	Up	200	chr5	95158577	95149552	NM_001243659	GLRX	promoter	1537
chr5:95156941-95157140	8.37209	0.00117934	0.0169006	Up	200	chr5	95158577	95149552	NM_001243658	GLRX	promoter	1537
chr5:95156941-95157140	8.37209	0.00117934	0.0169006	Up	200	chr5	95158577	95149552	NM_002064	GLRX	promoter	1537
chrX:47340201-47340480	8.37209	0.00117934	0.0169006	Up	280	chrX	47342114	47344626	NR_126059	LINC01560	promoter	-1774
chr1:212589461-212589760	8.35593	0.000166119	0.00767409	Up	300	chr1	212588243	212537815	NM_001198862	TMEM206	promoter	-1367
chr1:212589461-212589760	8.35593	0.000166119	0.00767409	Up	300	chr1	212588267	212537815	NM_018252	TMEM206	promoter	-1343
chr16:2581181-2581460	8.27907	0.00117933	0.0169006	Up	280	chr16	2582006	2581922	NR_036139	MIR3178	promoter	686
chr16:2581181-2581460	8.27907	0.00117933	0.0169006	Up	280	chr16	2581409	2580035	NM_001048212	CEMP1	promoter	89
chr5:171616561-171616760	8.27907	0.00117933	0.0169006	Up	200	chr5	171615346	171469073	NM_005990	STK10	promoter	-1314
chr19:54253521-54253820	8.2037	0.000519165	0.0114749	Up	300	chr19	54251889	54251976	NR_030216	MIR521-1	promoter	1781
chr19:54253521-54253820	8.2037	0.000519165	0.0114749	Up	300	chr19	54254464	54254551	NR_030217	MIR522	promoter	-794
chr7:117117981-117118180	8.2037	0.000519165	0.0114749	Up	200	chr7	117120016	117308718	NM_000492	CFTR	promoter	-1936
chr19:43857081-43857300	8.2037	0.000519165	0.0114749	Up	220	chr19	43857810	43867324	NM_020406	CD177	promoter	-620
chr1:84765521-84765800	8.2037	0.000519165	0.0114749	Up	280	chr1	84767288	84816481	NM_001134663	SAMD13	promoter	-1628
chr1:84765521-84765800	8.2037	0.000519165	0.0114749	Up	280	chr1	84764048	84816481	NM_001010971	SAMD13	promoter	1612
chr19:46998641-46998900	8.2037	0.000519165	0.0114749	Up	260	chr19	46999169	46994447	NM_020709	PNMAL2	promoter	399
chr20:43588941-43589180	8.18644	0.000888557	0.0156718	Up	240	chr20	43589114	43570770	NM_006809	TOMM34	promoter	54
chr8:126011321-126011580	8.18644	0.00102472	0.0169006	Up	260	chr8	126010440	126009230	NR_134457	LOC105375744	promoter	-1010
chr8:126011321-126011580	8.18644	0.00102472	0.0169006	Up	260	chr8	126010719	126034525	NM_003129	SQLE	promoter	731
chr8:11056841-11057060	8.13559	0.000208117	0.00767409	Up	220	chr8	11058875	10753656	NM_173683	XKR6	promoter	1925
chr17:7327561-7327780	8.07407	0.000819476	0.0146661	Up	220	chr17	7328934	7330886	NM_175734	C17orf74	promoter	-1264
chr8:143915441-143915760	7.9878	1.0834e-05	0.00285124	Up	320	chr8	143916216	143928262	NM_002066	GML	promoter	-616
chr6:31505841-31506220	7.98305	0.000166118	0.00767409	Up	380	chr6	31504226	31504150	NR_003140	SNORD117	promoter	-1804
chr7:150936701-150937000	7.91525	0.000166118	0.00767409	Up	300	chr7	150935506	150935624	NR_030407	MIR671	promoter	1344
chr9:141107121-141107460	7.91304	1.29331e-05	0.00313679	Up	340	chr9	141106636	141134172	NM_001145249	FAM157B	promoter	654
chr20:62132201-62132480	7.91304	2.97773e-06	0.00163691	Up	280	chr20	62130668	62119364	NM_001958	EEF1A2	promoter	-1672
chr1:52608821-52609020	7.84746	0.000288021	0.00963652	Up	200	chr1	52607765	52812358	NM_004799	ZFYVE9	promoter	1155
chr1:52608821-52609020	7.84746	0.000288021	0.00963652	Up	200	chr1	52607765	52812358	NM_007324	ZFYVE9	promoter	1155
chr17:16595061-16595380	7.8169	0.000266323	0.0090512	Up	320	chr17	16593638	16678313	NM_014695	CCDC144A	promoter	1582
chr17:16595061-16595380	7.8169	0.000266323	0.0090512	Up	320	chr17	16593638	16678313	NR_130142	CCDC144A	promoter	1582
chr2:238476301-238476580	7.8169	0.000106685	0.00680156	Up	280	chr2	238475216	238475818	NM_015893	PRLH	promoter	1224
chr20:43095721-43095960	7.81481	0.000472416	0.011128	Up	240	chr20	43093984	43090402	NR_132342	LINC01620	promoter	-1856
chr20:43095721-43095960	7.81481	0.000472416	0.011128	Up	240	chr20	43093984	43080623	NR_132343	LINC01620	promoter	-1856
chr12:77159321-77159560	7.81481	0.000472416	0.011128	Up	240	chr12	77157853	77247474	NM_015336	ZDHHC17	promoter	1587
chr11:117948441-117948680	7.74576	0.000816121	0.0146661	Up	240	chr11	117947726	117990556	NM_001290096	TMPRSS4	promoter	834
chr11:117948441-117948680	7.74576	0.000816121	0.0146661	Up	240	chr11	117947726	117990556	NM_019894	TMPRSS4	promoter	834
chr11:117948441-117948680	7.74576	0.000816121	0.0146661	Up	240	chr11	117947726	117990556	NM_001083947	TMPRSS4	promoter	834
chr11:117948441-117948680	7.74576	0.000816121	0.0146661	Up	240	chr11	117947726	117990556	NM_001173552	TMPRSS4	promoter	834
chr11:117948441-117948680	7.74576	0.000816121	0.0146661	Up	240	chr11	117947726	117990556	NM_001173551	TMPRSS4	promoter	834
chr11:117948441-117948680	7.74576	0.000816121	0.0146661	Up	240	chr11	117947726	117990556	NM_001290094	TMPRSS4	promoter	834
chr11:117948441-117948680	7.74576	0.000816121	0.0146661	Up	240	chr11	117947726	117990556	NR_110734	TMPRSS4	promoter	834
chr1:156082921-156083160	7.72222	0.000472415	0.011128	Up	240	chr1	156084460	156107657	NM_005572	LMNA	promoter	-1420
chr1:156082921-156083160	7.72222	0.000472415	0.011128	Up	240	chr1	156084460	156109880	NM_001282626	LMNA	promoter	-1420
chr1:156082921-156083160	7.72222	0.000472415	0.011128	Up	240	chr1	156084460	156109880	NM_170707	LMNA	promoter	-1420
chr1:156082921-156083160	7.72222	0.000472415	0.011128	Up	240	chr1	156084460	156109880	NM_170708	LMNA	promoter	-1420
chr20:31591641-31592000	7.70115	2.75181e-05	0.00361869	Up	360	chr20	31592239	31571580	NM_080675	SUN5	promoter	419
chr1:171711181-171711460	7.69748	7.18124e-06	0.00267041	Up	280	chr1	171711379	171669295	NM_001185127	VAMP4	promoter	59
chr1:171711181-171711460	7.69748	7.18124e-06	0.00267041	Up	280	chr1	171711379	171669295	NM_003762	VAMP4	promoter	59
chr1:171711181-171711460	7.69748	7.18124e-06	0.00267041	Up	280	chr1	171711379	171669295	NR_033704	VAMP4	promoter	59
chr1:32674841-32675080	7.68	0.000565042	0.0117466	Up	240	chr1	32674694	32681797	NM_001099434	DCDC2B	promoter	266
chr21:34497181-34497400	7.67797	0.000819479	0.0146661	Up	220	chr21	34496006	34484009	NR_109961	LOC101928107	promoter	-1284
chr19:39935381-39935640	7.67797	0.000819479	0.0146661	Up	260	chr19	39936287	39967308	NM_003169	SUPT5H	promoter	-777
chr19:39935381-39935640	7.67797	0.000819479	0.0146661	Up	260	chr19	39936185	39967308	NM_001130824	SUPT5H	promoter	-675
chr19:39935381-39935640	7.67797	0.000819479	0.0146661	Up	260	chr19	39936185	39967308	NM_001130825	SUPT5H	promoter	-675
chr19:39935381-39935640	7.67797	0.000819479	0.0146661	Up	260	chr19	39936185	39967308	NM_001111020	SUPT5H	promoter	-675
chr19:39935381-39935640	7.67797	0.000819479	0.0146661	Up	260	chr19	39936185	39967308	NM_001319990	SUPT5H	promoter	-675
chr19:39935381-39935640	7.67797	0.000819479	0.0146661	Up	260	chr19	39936185	39967308	NM_001319991	SUPT5H	promoter	-675
chr1:170905381-170905640	7.67797	0.000819479	0.0146661	Up	260	chr1	170904611	171033906	NM_001163629	MROH9	promoter	899
chr1:170905381-170905640	7.67797	0.000819479	0.0146661	Up	260	chr1	170904635	170967946	NM_025063	MROH9	promoter	875
chr2:158180601-158180860	7.50847	0.00395424	0.0303693	Up	260	chr2	158182460	158175124	NM_001304346	ERMN	promoter	1730
chr2:158180601-158180860	7.50847	0.00395424	0.0303693	Up	260	chr2	158182460	158175124	NM_020711	ERMN	promoter	1730
chr11:113256641-113256900	7.50847	0.000501312	0.0114616	Up	260	chr11	113258512	113271140	NM_178510	ANKK1	promoter	-1742
chr12:53171661-53171980	7.50667	2.53664e-05	0.00361869	Up	320	chr12	53171129	53161938	NM_015848	KRT76	promoter	-691
chr4:190803001-190803240	7.50667	0.000281358	0.00945568	Up	240	chr4	190802669	190806022	NR_132380	LINC01596	promoter	451
chr17:35849061-35849260	7.45763	0.000816119	0.0146661	Up	200	chr17	35849950	35873588	NM_007026	DUSP14	promoter	-790
chr1:200637841-200638200	7.4466	9.03218e-06	0.00270994	Up	360	chr1	200638634	200663378	NR_110787	LOC101929224	promoter	-614
chr1:200637841-200638200	7.4466	9.03218e-06	0.00270994	Up	360	chr1	200639126	200613164	NM_001031725	DDX59	promoter	1106
chr1:200637841-200638200	7.4466	9.03218e-06	0.00270994	Up	360	chr1	200639126	200609934	NM_001320181	DDX59	promoter	1106
chr7:150499021-150499220	7.44186	0.00319591	0.0279821	Up	200	chr7	150497853	150502208	NM_018487	TMEM176A	promoter	1267
chr7:150499021-150499220	7.44186	0.00319591	0.0279821	Up	200	chr7	150498448	150488375	NM_014020	TMEM176B	promoter	-672
chr7:150499021-150499220	7.44186	0.00319591	0.0279821	Up	200	chr7	150497621	150488375	NM_001101311	TMEM176B	promoter	-1499
chr7:150499021-150499220	7.44186	0.00319591	0.0279821	Up	200	chr7	150497621	150488375	NM_001101312	TMEM176B	promoter	-1499
chr7:150499021-150499220	7.44186	0.00319591	0.0279821	Up	200	chr7	150497621	150488375	NM_001101314	TMEM176B	promoter	-1499
chr19:50870461-50870660	7.44186	0.00319591	0.0279821	Up	200	chr19	50869087	50861728	NM_004851	NAPSA	promoter	-1473
chr1:168194761-168194960	7.44186	0.00319591	0.0279821	Up	200	chr1	168195254	168212088	NM_199344	SFT2D2	promoter	-394
chr6:133136061-133136280	7.44186	0.00319591	0.0279821	Up	220	chr6	133137940	133138016	NR_002435	SNORD100	promoter	-1770
chr6:133136061-133136280	7.44186	0.00319591	0.0279821	Up	220	chr6	133135707	133138703	NM_001016	RPS12	promoter	463
chr6:133136061-133136280	7.44186	0.00319591	0.0279821	Up	220	chr6	133136445	133136518	NR_002434	SNORD101	promoter	-275
chr8:81152801-81153000	7.44186	0.00319591	0.0279821	Up	200	chr8	81153623	81153708	NR_049894	MIR5708	promoter	-723
chr12:121414701-121414920	7.44186	0.00319591	0.0279821	Up	220	chr12	121416370	121440314	NM_001306179	HNF1A	promoter	-1560
chr12:121414701-121414920	7.44186	0.00319591	0.0279821	Up	220	chr12	121416370	121440314	NM_000545	HNF1A	promoter	-1560
chr12:54330541-54330740	7.44186	0.00319591	0.0279821	Up	200	chr12	54332575	54340328	NM_017410	HOXC13	promoter	-1935
chr9:97827281-97827480	7.44186	0.00319591	0.0279821	Up	200	chr9	97827631	97827728	NR_106729	MIR6081	promoter	-251
chr11:67572241-67572440	7.44186	0.00319591	0.0279821	Up	200	chr11	67572807	67559237	NR_024249	FAM86C2P	promoter	467
chr1:151130281-151130520	7.44186	0.00319591	0.0279821	Up	240	chr1	151129104	151132225	NM_024575	TNFAIP8L2	promoter	1296
chr1:151130281-151130520	7.44186	0.00319591	0.0279821	Up	240	chr1	151129104	151142773	NM_001204848	TNFAIP8L2-SCNM1	promoter	1296
chr19:3365841-3366060	7.44186	0.00319591	0.0279821	Up	220	chr19	3366564	3469215	NM_005597	NFIC	promoter	-614
chr19:3365841-3366060	7.44186	0.00319591	0.0279821	Up	220	chr19	3366564	3469215	NM_001245004	NFIC	promoter	-614
chr19:3365841-3366060	7.44186	0.00319591	0.0279821	Up	220	chr19	3366564	3469215	NM_001245002	NFIC	promoter	-614
chr1:216598161-216598360	7.44186	0.00319591	0.0279821	Up	200	chr1	216596738	215796235	NM_206933	USH2A	promoter	-1522
chr1:216598161-216598360	7.44186	0.00319591	0.0279821	Up	200	chr1	216596738	216347291	NM_007123	USH2A	promoter	-1522
chr7:44795921-44796160	7.44186	0.00319591	0.0279821	Up	240	chr7	44795786	44809479	NM_174929	ZMIZ2	promoter	254
chr9:130680881-130681080	7.44186	0.00319591	0.0279821	Up	200	chr9	130679305	130670164	NM_175040	ST6GALNAC4	promoter	-1675
chr9:130680881-130681080	7.44186	0.00319591	0.0279821	Up	200	chr9	130679305	130670164	NM_175039	ST6GALNAC4	promoter	-1675
chr2:26625581-26625820	7.44186	0.00319591	0.0279821	Up	240	chr2	26624779	26679579	NM_145038	DRC1	promoter	921
chr12:8186001-8186200	7.44186	0.00319591	0.0279821	Up	200	chr12	8185358	8208118	NM_018416	FOXJ2	promoter	742
chr1:155992561-155992780	7.44186	0.00319591	0.0279821	Up	220	chr1	155990758	155978838	NM_003145	SSR2	promoter	-1912
chr6:28130181-28130400	7.44186	0.00319591	0.0279821	Up	220	chr6	28129538	28137373	NR_103448	ZNF192P1	promoter	752
chr14:36297461-36297660	7.44186	0.00319591	0.0279821	Up	200	chr14	36295596	36341169	NM_032352	BRMS1L	promoter	1964
chr2:152831421-152831620	7.44186	0.00319591	0.0279821	Up	200	chr2	152830485	152689285	NM_001005747	CACNB4	promoter	-1035
chr2:152831421-152831620	7.44186	0.00319591	0.0279821	Up	200	chr2	152830485	152689285	NM_001320722	CACNB4	promoter	-1035
chr11:57157401-57157600	7.44186	0.00319591	0.0279821	Up	200	chr11	57158130	57154259	NM_001302927	PRG2	promoter	630
chr11:57157401-57157600	7.44186	0.00319591	0.0279821	Up	200	chr11	57158130	57154259	NM_002728	PRG2	promoter	630
chr11:57157401-57157600	7.44186	0.00319591	0.0279821	Up	200	chr11	57158130	57154259	NM_001243245	PRG2	promoter	630
chr11:57157401-57157600	7.44186	0.00319591	0.0279821	Up	200	chr11	57158130	57154259	NM_001302926	PRG2	promoter	630
chr12:118405121-118405440	7.40909	0.000174525	0.00767409	Up	320	chr12	118406028	117890816	NM_173598	KSR2	promoter	748
chr9:35647001-35647240	7.40741	0.000472413	0.011128	Up	240	chr9	35646266	35647472	NR_135130	LOC101926948	promoter	854
chr17:39581601-39581800	7.40741	0.000472413	0.011128	Up	200	chr17	39580822	39576808	NM_003770	KRT37	promoter	-878
chr16:57576641-57576880	7.40741	0.000472413	0.011128	Up	240	chr16	57576548	57611100	NM_001318481	ADGRG5	promoter	212
chr16:57576641-57576880	7.40741	0.000472413	0.011128	Up	240	chr16	57576548	57611100	NM_001304376	ADGRG5	promoter	212
chr16:57576641-57576880	7.40741	0.000472413	0.011128	Up	240	chr16	57576548	57611100	NM_153837	ADGRG5	promoter	212
chrX:49195721-49195960	7.40741	0.000472413	0.011128	Up	240	chrX	49197562	49223943	NM_001098407	GAGE2D	promoter	-1722
chrX:49195721-49195960	7.40741	0.000472413	0.011128	Up	240	chrX	49197581	49313700	NM_001127212	GAGE2A	promoter	-1741
chrX:49195721-49195960	7.40741	0.000472413	0.011128	Up	240	chrX	49197606	49294588	NM_012196	GAGE8	promoter	-1766
chrX:49195721-49195960	7.40741	0.000472413	0.011128	Up	240	chrX	49197595	49214430	NM_001472	GAGE2C	promoter	-1755
chrX:52080541-52080900	7.40336	9.09394e-06	0.00270994	Up	360	chrX	52079784	52079698	NR_107055	MIR8088	promoter	-936
chr7:158495521-158495740	7.38983	0.000816119	0.0146661	Up	220	chr7	158497522	158432487	NM_001281933	NCAPG2	promoter	1892
chr7:158495521-158495740	7.38983	0.000816119	0.0146661	Up	220	chr7	158497522	158423860	NR_104054	NCAPG2	promoter	1892
chr7:158495521-158495740	7.38983	0.000816119	0.0146661	Up	220	chr7	158497522	158423860	NM_017760	NCAPG2	promoter	1892
chr7:158495521-158495740	7.38983	0.000816119	0.0146661	Up	220	chr7	158497522	158423860	NM_001281932	NCAPG2	promoter	1892
chrX:69675421-69675720	7.3662	0.000148776	0.00767409	Up	300	chrX	69674945	69725339	NM_001166278	DLG3	promoter	625
chrX:69675421-69675720	7.3662	0.000148776	0.00767409	Up	300	chrX	69675844	69672805	NR_109801	DLG3-AS1	promoter	274
chrX:69675421-69675720	7.3662	0.000148776	0.00767409	Up	300	chrX	69675676	69672805	NR_046586	DLG3-AS1	promoter	106
chr19:56686561-56686840	7.34667	8.51563e-05	0.00575632	Up	280	chr19	56687388	56697144	NM_001145546	GALP	promoter	-688
chr19:56686561-56686840	7.34667	8.51563e-05	0.00575632	Up	280	chr19	56687388	56697144	NM_033106	GALP	promoter	-688
chr17:56234081-56234360	7.34667	0.000635106	0.0129608	Up	280	chr17	56232514	56233447	NM_012374	OR4D1	promoter	1706
chr17:56234081-56234360	7.34667	0.000635106	0.0129608	Up	280	chr17	56234319	56236480	NR_002307	MSX2P1	promoter	-99
chr1:92353481-92353720	7.33333	0.000472413	0.011128	Up	240	chr1	92351836	92145899	NR_036634	TGFBR3	promoter	-1764
chr1:92353481-92353720	7.33333	0.000472413	0.011128	Up	240	chr1	92351836	92145899	NM_003243	TGFBR3	promoter	-1764
chr1:92353481-92353720	7.33333	0.000472413	0.011128	Up	240	chr1	92351836	92145899	NM_001195683	TGFBR3	promoter	-1764
chr22:45404861-45405100	7.32203	0.000819476	0.0146661	Up	240	chr22	45405581	45277042	NM_138415	PHF21B	promoter	601
chr22:45404861-45405100	7.32203	0.000819476	0.0146661	Up	240	chr22	45404874	45277042	NM_001242450	PHF21B	promoter	-106
chr22:45404861-45405100	7.32203	0.000819476	0.0146661	Up	240	chr22	45404874	45277042	NM_001284296	PHF21B	promoter	-106
chr22:45404861-45405100	7.32203	0.000819476	0.0146661	Up	240	chr22	45405491	45277042	NR_134535	PHF21B	promoter	511
chr22:45404861-45405100	7.32203	0.000819476	0.0146661	Up	240	chr22	45405809	45277042	NM_001135862	PHF21B	promoter	829
chr10:81320561-81320820	7.32203	0.000816118	0.0146661	Up	260	chr10	81319627	81315607	NM_001320814	SFTPA2	promoter	-1063
chr10:81320561-81320820	7.32203	0.000816118	0.0146661	Up	260	chr10	81320217	81315607	NM_001098668	SFTPA2	promoter	-473
chr10:81320561-81320820	7.32203	0.000816118	0.0146661	Up	260	chr10	81320217	81315607	NM_001320813	SFTPA2	promoter	-473
chr19:37265141-37265400	7.30986	0.000175339	0.00767409	Up	260	chr19	37264019	37267980	NM_001294306	LOC728485	promoter	1251
chr19:37265141-37265400	7.30986	0.000175339	0.00767409	Up	260	chr19	37263716	37234379	NM_001267779	ZNF850	promoter	-1554
chr19:37265141-37265400	7.30986	0.000175339	0.00767409	Up	260	chr19	37263716	37234379	NM_001193552	ZNF850	promoter	-1554
chr16:19726101-19726380	7.30986	0.000175339	0.00767409	Up	280	chr16	19727777	19869789	NM_153208	IQCK	promoter	-1537
chr16:19726101-19726380	7.30986	0.000175339	0.00767409	Up	280	chr16	19727777	19869789	NR_130967	IQCK	promoter	-1537
chr16:19726101-19726380	7.30986	0.000175339	0.00767409	Up	280	chr16	19727777	19869789	NR_130968	IQCK	promoter	-1537
chr16:19726101-19726380	7.30986	0.000175339	0.00767409	Up	280	chr16	19727777	19869789	NM_001305122	IQCK	promoter	-1537
chr16:19726101-19726380	7.30986	0.000175339	0.00767409	Up	280	chr16	19727777	19869789	NM_001305121	IQCK	promoter	-1537
chr20:36976601-36976860	7.30488	3.10135e-05	0.00389519	Up	260	chr20	36974813	37005653	NM_004139	LBP	promoter	1917
chr6:131571981-131572280	7.26667	0.000188476	0.00767409	Up	300	chr6	131571298	131604675	NM_138633	AKAP7	promoter	832
chr6:131571981-131572280	7.26667	0.000188476	0.00767409	Up	300	chr6	131571298	131604675	NM_004842	AKAP7	promoter	832
chr21:17443601-17443840	7.25926	0.000472412	0.011128	Up	240	chr21	17443433	17982094	NR_111004	MIR99AHG	promoter	287
chr21:17443601-17443840	7.25926	0.000472412	0.011128	Up	240	chr21	17443433	17982094	NR_111005	MIR99AHG	promoter	287
chr21:17443601-17443840	7.25926	0.000472412	0.011128	Up	240	chr21	17442841	17982094	NR_027790	MIR99AHG	promoter	879
chr11:119076981-119077200	7.25758	0.000859221	0.0152698	Up	220	chr11	119076985	119178859	NM_005188	CBL	promoter	105
chr7:155251661-155251880	7.25424	0.00115592	0.0169006	Up	220	chr7	155250823	155257526	NM_001427	EN2	promoter	947
chr22:39927881-39928140	7.25424	0.00115592	0.0169006	Up	260	chr22	39928860	39925097	NM_194326	RPS19BP1	promoter	850
chr22:39927881-39928140	7.25424	0.00115592	0.0169006	Up	260	chr22	39928860	39925097	NR_130151	RPS19BP1	promoter	850
chr7:150651501-150651780	7.25352	0.000171683	0.00767409	Up	280	chr7	150652917	150646515	NM_001204798	KCNH2	promoter	1277
chr7:150651501-150651780	7.25352	0.000171683	0.00767409	Up	280	chr7	150652917	150642043	NM_172057	KCNH2	promoter	1277
chr7:156803741-156804080	7.24138	9.42431e-06	0.00270994	Up	340	chr7	156803347	156797546	NM_005515	MNX1	promoter	-563
chr7:156803741-156804080	7.24138	9.42431e-06	0.00270994	Up	340	chr7	156803550	156809118	NR_038835	MNX1-AS1	promoter	360
chr7:156803741-156804080	7.24138	9.42431e-06	0.00270994	Up	340	chr7	156802129	156797546	NM_001165255	MNX1	promoter	-1781
chr7:130598681-130599040	7.24	8.51561e-05	0.00575632	Up	360	chr7	130598069	130565750	NR_034120	LINC-PINT	promoter	-791
chr7:130598681-130599040	7.24	8.51561e-05	0.00575632	Up	360	chr7	130598069	130565750	NR_110472	LINC-PINT	promoter	-791
chr7:130598681-130599040	7.24	8.51561e-05	0.00575632	Up	360	chr7	130598222	130606705	NR_109780	LOC100506860	promoter	638
chr7:130598681-130599040	7.24	8.51561e-05	0.00575632	Up	360	chr7	130598069	130562320	NR_110473	LINC-PINT	promoter	-791
chr12:51423421-51423700	7.24	8.51561e-05	0.00575632	Up	280	chr12	51422058	51379774	NM_001174125	SLC11A2	promoter	-1502
chr11:47601621-47601920	7.23301	6.02246e-05	0.00519383	Up	300	chr11	47600561	47606115	NM_004551	NDUFS3	promoter	1209
chr11:47601621-47601920	7.23301	6.02246e-05	0.00519383	Up	300	chr11	47600567	47593748	NM_016506	KBTBD4	promoter	-1203
chr11:47601621-47601920	7.23301	6.02246e-05	0.00519383	Up	300	chr11	47600567	47593748	NM_018095	KBTBD4	promoter	-1203
chr11:47601621-47601920	7.23301	6.02246e-05	0.00519383	Up	300	chr11	47600567	47593748	NM_001318717	KBTBD4	promoter	-1203
chr11:47601621-47601920	7.23301	6.02246e-05	0.00519383	Up	300	chr11	47600567	47593748	NM_001318718	KBTBD4	promoter	-1203
chr11:47601621-47601920	7.23301	6.02246e-05	0.00519383	Up	300	chr11	47600567	47593748	NM_001318720	KBTBD4	promoter	-1203
chr11:47601621-47601920	7.23301	6.02246e-05	0.00519383	Up	300	chr11	47600567	47593748	NM_001318719	KBTBD4	promoter	-1203
chr11:47601621-47601920	7.23301	6.02246e-05	0.00519383	Up	300	chr11	47600567	47593748	NM_001318721	KBTBD4	promoter	-1203
chr11:47601621-47601920	7.23301	6.02246e-05	0.00519383	Up	300	chr11	47600567	47593748	NM_001318722	KBTBD4	promoter	-1203
chr11:47601621-47601920	7.23301	6.02246e-05	0.00519383	Up	300	chr11	47600567	47593748	NM_001318723	KBTBD4	promoter	-1203
chr11:47601621-47601920	7.23301	6.02246e-05	0.00519383	Up	300	chr11	47600567	47593748	NM_001318724	KBTBD4	promoter	-1203
chr11:47601621-47601920	7.23301	6.02246e-05	0.00519383	Up	300	chr11	47600323	47593748	NM_001318716	KBTBD4	promoter	-1447
chr11:47601621-47601920	7.23301	6.02246e-05	0.00519383	Up	300	chr11	47600323	47593748	NM_001318725	KBTBD4	promoter	-1447
chr20:36321601-36321840	7.21739	1.42698e-05	0.00335802	Up	240	chr20	36322356	36500531	NM_001281495	CTNNBL1	promoter	-636
chr20:36321601-36321840	7.21739	1.42698e-05	0.00335802	Up	240	chr20	36322356	36500531	NM_030877	CTNNBL1	promoter	-636
chr6:36954501-36954720	7.21212	0.000137205	0.00767409	Up	220	chr6	36954327	36935910	NM_001271641	MTCH1	promoter	-283
chr6:36954501-36954720	7.21212	0.000137205	0.00767409	Up	220	chr6	36954327	36935910	NM_014341	MTCH1	promoter	-283
chr6:36954501-36954720	7.21212	0.000137205	0.00767409	Up	220	chr6	36954327	36935910	NR_130739	MTCH1	promoter	-283
chr16:89643301-89643580	7.16	0.000266322	0.0090512	Up	280	chr16	89642175	89663654	NM_014427	CPNE7	promoter	1265
chr16:89643301-89643580	7.16	0.000266322	0.0090512	Up	280	chr16	89642175	89663654	NM_153636	CPNE7	promoter	1265
chr11:27723281-27723520	7.15254	0.000472417	0.011128	Up	240	chr11	27722600	27676441	NM_001143810	BDNF	promoter	-800
chr11:27723281-27723520	7.15254	0.000472417	0.011128	Up	240	chr11	27722600	27676441	NM_001143809	BDNF	promoter	-800
chr11:27723281-27723520	7.15254	0.000472417	0.011128	Up	240	chr11	27722600	27676441	NM_001143808	BDNF	promoter	-800
chr11:27723281-27723520	7.15254	0.000472417	0.011128	Up	240	chr11	27722600	27676441	NM_001143811	BDNF	promoter	-800
chr11:27723281-27723520	7.15254	0.000472417	0.011128	Up	240	chr11	27722035	27676441	NM_001709	BDNF	promoter	-1365
chr11:27723281-27723520	7.15254	0.000472417	0.011128	Up	240	chr11	27722035	27676441	NM_001143814	BDNF	promoter	-1365
chr11:27723281-27723520	7.15254	0.000472417	0.011128	Up	240	chr11	27722035	27676441	NM_001143813	BDNF	promoter	-1365
chr11:27723281-27723520	7.15254	0.000472417	0.011128	Up	240	chr11	27723180	27676441	NM_170733	BDNF	promoter	-220
chr11:27723281-27723520	7.15254	0.000472417	0.011128	Up	240	chr11	27722447	27676441	NM_001143812	BDNF	promoter	-953
chr16:71732441-71732640	7.15254	0.000472417	0.011128	Up	200	chr16	71732604	71732469	NR_033337	SNORA70D	promoter	64
chr7:127670301-127670540	7.15254	0.00367554	0.0294832	Up	240	chr7	127671002	127667123	NM_022143	LRRC4	promoter	582
chr1:10026361-10026580	7.15254	0.00367554	0.0294832	Up	220	chr1	10027438	10027516	NR_049882	MIR5697	promoter	-968
chr5:80690981-80691260	7.15254	0.00367554	0.0294832	Up	280	chr5	80689988	80625946	NM_130767	ACOT12	promoter	-1132
chr9:127019361-127019660	7.11268	0.00069549	0.0140056	Up	300	chr9	127020529	127114719	NM_001166168	NEK6	promoter	-1019
chr9:127019361-127019660	7.11268	0.00069549	0.0140056	Up	300	chr9	127020195	127114719	NM_001145001	NEK6	promoter	-685
chr9:127019361-127019660	7.11268	0.00069549	0.0140056	Up	300	chr9	127020195	127114719	NM_014397	NEK6	promoter	-685
chr9:127019361-127019660	7.11268	0.00069549	0.0140056	Up	300	chr9	127019884	127114719	NM_001166167	NEK6	promoter	-374
chr14:24100201-24100420	7.11268	0.00069549	0.0140056	Up	220	chr14	24099323	24111647	NM_001318835	DHRS2	promoter	987
chr3:108673721-108673960	7.07576	0.000137204	0.00767409	Up	240	chr3	108672677	108626641	NM_005459	GUCA1C	promoter	-1163
chr16:18582661-18582860	7.07407	0.00247084	0.026556	Up	200	chr16	18582569	18609607	NR_003569	ABCC6P1	promoter	191
chrX:49236241-49236480	7.07407	0.00247084	0.026556	Up	240	chrX	49235707	49242997	NM_001098411	GAGE2B	promoter	653
chr3:58482881-58483080	7.07407	0.00247084	0.026556	Up	200	chr3	58484091	58488087	NM_153331	KCTD6	promoter	-1111
chr6:34524621-34524840	7.07407	0.00247084	0.026556	Up	220	chr6	34524110	34505578	NM_001252294	SPDEF	promoter	-620
chr6:34524621-34524840	7.07407	0.00247084	0.026556	Up	220	chr6	34524110	34505578	NM_012391	SPDEF	promoter	-620
chr11:57366601-57366820	7.07407	0.00247084	0.026556	Up	220	chr11	57365026	57382326	NM_000062	SERPING1	promoter	1684
chr11:57366601-57366820	7.07407	0.00247084	0.026556	Up	220	chr11	57365704	57382326	NM_001032295	SERPING1	promoter	1006
chr20:60876141-60876340	7.07407	0.00247084	0.026556	Up	200	chr20	60877951	60883918	NM_175573	ADRM1	promoter	-1711
chr20:60876141-60876340	7.07407	0.00247084	0.026556	Up	200	chr20	60877951	60883918	NM_007002	ADRM1	promoter	-1711
chr20:60876141-60876340	7.07407	0.00247084	0.026556	Up	200	chr20	60877951	60883918	NM_001281438	ADRM1	promoter	-1711
chr20:60876141-60876340	7.07407	0.00247084	0.026556	Up	200	chr20	60877951	60883918	NM_001281437	ADRM1	promoter	-1711
chr20:2633121-2633380	7.07317	0.000301121	0.0100238	Up	260	chr20	2633422	2633488	NR_031699	MIR1292	promoter	-172
chr20:2633121-2633380	7.07317	0.000301121	0.0100238	Up	260	chr20	2634857	2634932	NR_003078	SNORD110	promoter	-1607
chr20:2633121-2633380	7.07317	0.000301121	0.0100238	Up	260	chr20	2633177	2639039	NR_027700	NOP56	promoter	73
chr20:2633121-2633380	7.07317	0.000301121	0.0100238	Up	260	chr20	2633177	2639039	NM_006392	NOP56	promoter	73
chr1:47643741-47644000	7.07317	0.000301121	0.0100238	Up	260	chr1	47644921	47646011	NR_047498	LINC00853	promoter	-1051
chr1:151371981-151372200	7.0678	0.00367554	0.0294832	Up	220	chr1	151372040	151374412	NM_002796	PSMB4	promoter	50
chr1:62901021-62901340	7.0678	0.00367554	0.0294832	Up	320	chr1	62902382	62917475	NM_003368	USP1	promoter	-1202
chr1:62901021-62901340	7.0678	0.00367554	0.0294832	Up	320	chr1	62901974	62917475	NM_001017416	USP1	promoter	-794
chr1:62901021-62901340	7.0678	0.00367554	0.0294832	Up	320	chr1	62901974	62917475	NM_001017415	USP1	promoter	-794
chr12:2986521-2986740	7.0678	0.00367554	0.0294832	Up	220	chr12	2986364	2998691	NM_001252500	RHNO1	promoter	266
chr12:2986521-2986740	7.0678	0.00367554	0.0294832	Up	220	chr12	2986364	2998691	NM_001257097	RHNO1	promoter	266
chr12:2986521-2986740	7.0678	0.00367554	0.0294832	Up	220	chr12	2986364	2998691	NM_001252499	RHNO1	promoter	266
chr12:2986521-2986740	7.0678	0.00367554	0.0294832	Up	220	chr12	2986364	2998691	NM_001257098	RHNO1	promoter	266
chr12:2986521-2986740	7.0678	0.00367554	0.0294832	Up	220	chr12	2986364	2998691	NR_027365	RHNO1	promoter	266
chr12:2986521-2986740	7.0678	0.00367554	0.0294832	Up	220	chr12	2986364	2998691	NR_046432	RHNO1	promoter	266
chr12:2986521-2986740	7.0678	0.00367554	0.0294832	Up	220	chr12	2986321	2966846	NM_202002	FOXM1	promoter	-309
chr12:2986521-2986740	7.0678	0.00367554	0.0294832	Up	220	chr12	2986321	2966846	NM_001243089	FOXM1	promoter	-309
chr12:2986521-2986740	7.0678	0.00367554	0.0294832	Up	220	chr12	2986321	2966846	NM_001243088	FOXM1	promoter	-309
chr12:2986521-2986740	7.0678	0.00367554	0.0294832	Up	220	chr12	2986321	2966846	NM_021953	FOXM1	promoter	-309
chr12:2986521-2986740	7.0678	0.00367554	0.0294832	Up	220	chr12	2986321	2966846	NM_202003	FOXM1	promoter	-309
chr12:2986521-2986740	7.0678	0.00367554	0.0294832	Up	220	chr12	2985423	2998691	NR_046433	RHNO1	promoter	1207
chr12:57635181-57635400	7.05634	0.000137209	0.00767409	Up	220	chr12	57634475	57628685	NM_020142	NDUFA4L2	promoter	-815
chr17:19121201-19121500	7.05333	0.00122912	0.0169103	Up	300	chr17	19122694	19127043	NM_001291905	LOC388436	promoter	-1344
chr17:19121201-19121500	7.05333	0.00122912	0.0169103	Up	300	chr17	19122694	19127043	NM_001291904	LOC79999	promoter	-1344
chr1:61545601-61545900	7.02913	7.13397e-05	0.00535502	Up	300	chr1	61547533	61928460	NM_001145512	NFIA	promoter	-1783
chr19:41397841-41398120	7	0.000166121	0.00767409	Up	280	chr19	41396730	41406413	NR_040249	CYP2G1P	promoter	1250
chr2:58133641-58133900	6.97333	0.000186219	0.00767409	Up	260	chr2	58134785	58387055	NM_001288838	VRK2	promoter	-1015
chr2:58133641-58133900	6.97333	0.000186219	0.00767409	Up	260	chr2	58134785	58387055	NM_001288837	VRK2	promoter	-1015
chr1:230992641-230992920	6.97333	0.000186219	0.00767409	Up	280	chr1	230991782	230972864	NM_001136495	C1orf198	promoter	-998
chr11:86747581-86747880	6.94366	0.000137207	0.00767409	Up	300	chr11	86748885	87039876	NM_022918	TMEM135	promoter	-1155
chr11:86747581-86747880	6.94366	0.000137207	0.00767409	Up	300	chr11	86748885	87039876	NM_001168724	TMEM135	promoter	-1155
chr11:86747581-86747880	6.94366	0.000137207	0.00767409	Up	300	chr11	86748885	87039876	NR_033149	TMEM135	promoter	-1155
chr12:49351501-49351740	6.92424	0.000819482	0.0146661	Up	240	chr12	49351252	49329991	NM_001659	ARF3	promoter	-368
chr1:2939361-2939740	6.92308	0.000128635	0.00767409	Up	380	chr1	2938045	2939467	NM_080431	ACTRT2	promoter	1505
chr17:17992501-17992820	6.92	0.00309635	0.0279821	Up	320	chr17	17991180	18011299	NM_001388	DRG2	promoter	1480
chr1:17765401-17765740	6.88732	0.000225161	0.00819111	Up	340	chr1	17765059	17733250	NM_001136204	RCC2	promoter	-511
chr1:17765401-17765740	6.88732	0.000225161	0.00819111	Up	340	chr1	17766250	17733250	NM_018715	RCC2	promoter	680
chr19:17378681-17379020	6.86667	0.002147	0.025999	Up	340	chr19	17378184	17390162	NM_001033549	BABAM1	promoter	666
chr19:17378681-17379020	6.86667	0.002147	0.025999	Up	340	chr19	17378184	17390162	NM_001288756	BABAM1	promoter	666
chr19:17378681-17379020	6.86667	0.002147	0.025999	Up	340	chr19	17378184	17390162	NM_014173	BABAM1	promoter	666
chr19:17378681-17379020	6.86667	0.002147	0.025999	Up	340	chr19	17378184	17390162	NM_001288757	BABAM1	promoter	666
chr1:33339881-33340100	6.86364	0.000819481	0.0146661	Up	220	chr1	33338093	33327868	NM_001171941	FNDC5	promoter	-1897
chr5:180650281-180650580	6.82759	8.5159e-05	0.00575632	Up	300	chr5	180649633	180649565	NR_039781	MIR4638	promoter	-797
chr5:180650281-180650580	6.82759	8.5159e-05	0.00575632	Up	300	chr5	180650262	180662808	NR_045218	TRIM41	promoter	168
chr5:180650281-180650580	6.82759	8.5159e-05	0.00575632	Up	300	chr5	180650262	180662808	NM_201627	TRIM41	promoter	168
chr5:180650281-180650580	6.82759	8.5159e-05	0.00575632	Up	300	chr5	180650262	180662808	NM_033549	TRIM41	promoter	168
chr5:71015901-71016240	6.81319	0.00103342	0.0169006	Up	340	chr5	71014989	71016875	NM_004291	CARTPT	promoter	1081
chr1:225616581-225616940	6.80556	0.000238922	0.00858825	Up	360	chr1	225615815	225589203	NM_002296	LBR	promoter	-945
chr1:225616581-225616940	6.80556	0.000238922	0.00858825	Up	360	chr1	225616557	225589203	NM_194442	LBR	promoter	-203
chr20:34361141-34361480	6.78261	6.53375e-05	0.00519383	Up	340	chr20	34359922	34538288	NM_016436	PHF20	promoter	1388
chr17:54991061-54991260	6.77966	0.00367554	0.0294832	Up	200	chr17	54991409	54965269	NM_005082	TRIM25	promoter	249
chr16:71558061-71558280	6.77966	0.00367554	0.0294832	Up	220	chr16	71560022	71572493	NM_005769	CHST4	promoter	-1852
chr16:71558061-71558280	6.77966	0.00367554	0.0294832	Up	220	chr16	71560153	71572493	NM_001166395	CHST4	promoter	-1983
chr4:1794361-1794560	6.77966	0.000472414	0.011128	Up	200	chr4	1795038	1810599	NM_000142	FGFR3	promoter	-578
chr4:1794361-1794560	6.77966	0.000472414	0.011128	Up	200	chr4	1795038	1810599	NM_022965	FGFR3	promoter	-578
chr4:1794361-1794560	6.77966	0.000472414	0.011128	Up	200	chr4	1795038	1810599	NM_001163213	FGFR3	promoter	-578
chr16:57050041-57050240	6.77966	0.000472414	0.011128	Up	200	chr16	57050985	57117436	NM_032206	NLRC5	promoter	-845
chr4:148703421-148703700	6.77966	0.000472414	0.011128	Up	280	chr4	148703745	148703819	NR_039962	MIR4799	promoter	-185
chr19:49402721-49402960	6.74648	0.000838056	0.0149542	Up	240	chr19	49403306	49426540	NM_006184	NUCB1	promoter	-466
chr19:49402721-49402960	6.74648	0.000838056	0.0149542	Up	240	chr19	49401996	49384221	NM_003323	TULP2	promoter	-844
chr20:43095381-43095660	6.73563	8.74251e-05	0.00587444	Up	280	chr20	43093984	43090402	NR_132342	LINC01620	promoter	-1536
chr20:43095381-43095660	6.73563	8.74251e-05	0.00587444	Up	280	chr20	43093984	43080623	NR_132343	LINC01620	promoter	-1536
chr8:95230321-95230540	6.73333	0.000481586	0.0111819	Up	220	chr8	95229531	95139393	NM_001144663	CDH17	promoter	-899
chr11:77282561-77282820	6.71186	0.000472413	0.011128	Up	260	chr11	77282133	77286707	NR_130930	LOC646029	promoter	557
chr11:124294801-124295020	6.71186	0.00367554	0.0294832	Up	220	chr11	124294767	124293837	NM_001005196	OR8B4	promoter	-143
chr22:50700941-50701160	6.71186	0.000472413	0.011128	Up	220	chr22	50700188	50691330	NM_001303252	MAPK12	promoter	-862
chr22:50700941-50701160	6.71186	0.000472413	0.011128	Up	220	chr22	50700188	50691330	NM_002969	MAPK12	promoter	-862
chr5:140219101-140219300	6.71186	0.00367554	0.0294832	Up	200	chr5	140220906	140223351	NM_031856	PCDHA8	promoter	-1706
chr5:140219101-140219300	6.71186	0.00367554	0.0294832	Up	200	chr5	140220906	140391929	NM_018911	PCDHA8	promoter	-1706
chr1:206136361-206136580	6.71186	0.000472413	0.011128	Up	220	chr1	206137264	206155151	NM_001317901	FAM72A	promoter	-794
chr9:131132801-131133020	6.71186	0.00367554	0.0294832	Up	220	chr9	131133597	131154295	NM_001135947	URM1	promoter	-687
chr9:131132801-131133020	6.71186	0.00367554	0.0294832	Up	220	chr9	131133597	131154295	NR_049743	URM1	promoter	-687
chr9:131132801-131133020	6.71186	0.00367554	0.0294832	Up	220	chr9	131133597	131154295	NM_030914	URM1	promoter	-687
chr9:131132801-131133020	6.71186	0.00367554	0.0294832	Up	220	chr9	131133597	131154295	NM_001265582	URM1	promoter	-687
chr17:7492161-7492460	6.71186	0.00367554	0.0294832	Up	300	chr17	7493488	7491497	NM_006942	SOX15	promoter	1178
chr3:126111721-126111920	6.71186	0.000472413	0.011128	Up	200	chr3	126113781	126155398	NM_182628	CFAP100	promoter	-1961
chr3:126111721-126111920	6.71186	0.000472413	0.011128	Up	200	chr3	126113641	126111874	NR_103789	CCDC37-AS1	promoter	1821
chr3:126111721-126111920	6.71186	0.000472413	0.011128	Up	200	chr3	126113641	126111874	NR_103788	CCDC37-AS1	promoter	1821
chr3:126111721-126111920	6.71186	0.000472413	0.011128	Up	200	chr3	126113641	126111874	NR_103787	CCDC37-AS1	promoter	1821
chr6:33866661-33866860	6.70667	4.08383e-05	0.00472601	Up	200	chr6	33866911	33866977	NR_106982	MIR7159	promoter	-151
chr22:38220221-38220440	6.66667	0.00247084	0.026556	Up	220	chr22	38219388	38221502	NM_003614	GALR3	promoter	942
chr3:118891701-118891920	6.66667	0.00247084	0.026556	Up	220	chr3	118892424	118924000	NM_006952	UPK1B	promoter	-614
chr20:58534841-58535040	6.66667	0.00247084	0.026556	Up	200	chr20	58533470	58588168	NM_177980	CDH26	promoter	1470
chr16:57125521-57125760	6.64407	0.000472413	0.011128	Up	240	chr16	57126454	57181878	NM_152727	CPNE2	promoter	-814
chr7:129141261-129141460	6.64407	0.000472413	0.011128	Up	200	chr7	129142319	129152773	NM_001195243	SMKR1	promoter	-959
chr12:56415841-56416080	6.64407	0.000472413	0.011128	Up	240	chr12	56414688	56432219	NM_022465	IKZF4	promoter	1272
chr17:1172981-1173200	6.64407	0.00367554	0.0294832	Up	220	chr17	1173857	1174565	NM_001164405	BHLHA9	promoter	-767
chr5:175844961-175845160	6.64407	0.00367554	0.0294832	Up	200	chr5	175843570	175819455	NM_007097	CLTB	promoter	-1490
chr5:175844961-175845160	6.64407	0.00367554	0.0294832	Up	200	chr5	175843570	175819455	NM_001834	CLTB	promoter	-1490
chr5:175844961-175845160	6.64407	0.00367554	0.0294832	Up	200	chr5	175843570	175819455	NR_045724	CLTB	promoter	-1490
chr12:52605521-52605760	6.6338	0.000166119	0.00767409	Up	240	chr12	52604713	52617597	NR_027358	LINC00592	promoter	927
chr12:52605521-52605760	6.6338	0.000166119	0.00767409	Up	240	chr12	52604639	52599364	NM_001242696	C12orf80	promoter	-1001
chr1:152760601-152760900	6.59259	0.00247084	0.026556	Up	300	chr1	152758752	152760901	NM_178353	LCE1E	promoter	1998
chr8:37708781-37709020	6.59259	0.00247084	0.026556	Up	240	chr8	37707431	37701397	NM_018310	BRF2	promoter	-1469
chr2:43267421-43267660	6.59259	0.00247084	0.026556	Up	240	chr2	43266682	43254991	NR_110585	LOC102723854	promoter	-858
chr3:21998401-21998700	6.59259	0.00247084	0.026556	Up	300	chr3	21998630	22021320	NR_046876	ZNF385D-AS2	promoter	-80
chr3:27527261-27527480	6.59259	0.00247084	0.026556	Up	220	chr3	27525911	27414211	NM_001258379	SLC4A7	promoter	-1459
chr3:27527261-27527480	6.59259	0.00247084	0.026556	Up	220	chr3	27525911	27414211	NR_135542	SLC4A7	promoter	-1459
chr3:27527261-27527480	6.59259	0.00247084	0.026556	Up	220	chr3	27525911	27414211	NM_001321103	SLC4A7	promoter	-1459
chr3:27527261-27527480	6.59259	0.00247084	0.026556	Up	220	chr3	27525911	27414211	NM_001321104	SLC4A7	promoter	-1459
chr3:27527261-27527480	6.59259	0.00247084	0.026556	Up	220	chr3	27525911	27414211	NM_001321105	SLC4A7	promoter	-1459
chr3:27527261-27527480	6.59259	0.00247084	0.026556	Up	220	chr3	27525911	27414211	NM_001321106	SLC4A7	promoter	-1459
chr3:27527261-27527480	6.59259	0.00247084	0.026556	Up	220	chr3	27525911	27414211	NM_001321107	SLC4A7	promoter	-1459
chr3:27527261-27527480	6.59259	0.00247084	0.026556	Up	220	chr3	27525911	27414211	NM_001321108	SLC4A7	promoter	-1459
chr3:27527261-27527480	6.59259	0.00247084	0.026556	Up	220	chr3	27525911	27414211	NR_135541	SLC4A7	promoter	-1459
chr3:27527261-27527480	6.59259	0.00247084	0.026556	Up	220	chr3	27525911	27414211	NR_135543	SLC4A7	promoter	-1459
chr3:27527261-27527480	6.59259	0.00247084	0.026556	Up	220	chr3	27525911	27414211	NR_135544	SLC4A7	promoter	-1459
chr11:55999841-56000040	6.59259	0.00247084	0.026556	Up	200	chr11	56000661	55999581	NM_001004746	OR5T2	promoter	721
chr11:73359101-73359300	6.59259	0.00247084	0.026556	Up	200	chr11	73359734	73373864	NM_001130036	PLEKHB1	promoter	-534
chr11:73359101-73359300	6.59259	0.00247084	0.026556	Up	200	chr11	73357222	73373864	NM_001130033	PLEKHB1	promoter	1978
chr11:73359101-73359300	6.59259	0.00247084	0.026556	Up	200	chr11	73357222	73373864	NM_021200	PLEKHB1	promoter	1978
chr11:73359101-73359300	6.59259	0.00247084	0.026556	Up	200	chr11	73358593	73373864	NM_001130035	PLEKHB1	promoter	607
chr11:73359101-73359300	6.59259	0.00247084	0.026556	Up	200	chr11	73358593	73373864	NM_001130034	PLEKHB1	promoter	607
chr17:16875881-16876100	6.59259	0.00247084	0.026556	Up	220	chr17	16875402	16842397	NM_012452	TNFRSF13B	promoter	-588
chr7:100963081-100963340	6.57746	0.000166119	0.00767409	Up	260	chr7	100965104	100956647	NM_022777	IFT22	promoter	1894
chr7:100963081-100963340	6.57746	0.000166119	0.00767409	Up	260	chr7	100965104	100956647	NM_001287526	IFT22	promoter	1894
chr7:100963081-100963340	6.57746	0.000166119	0.00767409	Up	260	chr7	100965104	100956647	NM_001287525	IFT22	promoter	1894
chr7:100963081-100963340	6.57746	0.000166119	0.00767409	Up	260	chr7	100965104	100956647	NM_001130822	IFT22	promoter	1894
chr7:100963081-100963340	6.57746	0.000166119	0.00767409	Up	260	chr7	100965104	100956647	NM_001130821	IFT22	promoter	1894
chr7:100963081-100963340	6.57746	0.000166119	0.00767409	Up	260	chr7	100965104	100956647	NM_001130820	IFT22	promoter	1894
chr1:12777261-12777540	6.57333	0.000137208	0.00767409	Up	280	chr1	12776117	12788726	NM_001103170	AADACL3	promoter	1283
chr1:12777261-12777540	6.57333	0.000137208	0.00767409	Up	280	chr1	12776117	12788726	NR_111984	AADACL3	promoter	1283
chr19:50004361-50004620	6.57333	0.00287742	0.0279821	Up	260	chr19	50004125	50004041	NR_029703	MIR150	promoter	-365
chr8:103874881-103875220	6.54023	5.19114e-05	0.00515878	Up	340	chr8	103876428	103838529	NM_015878	AZIN1	promoter	1378
chr8:103874881-103875220	6.54023	5.19114e-05	0.00515878	Up	340	chr8	103876428	103838529	NM_148174	AZIN1	promoter	1378
chr8:103874881-103875220	6.54023	5.19114e-05	0.00515878	Up	340	chr8	103876428	103838529	NM_001301668	AZIN1	promoter	1378
chr8:103874881-103875220	6.54023	5.19114e-05	0.00515878	Up	340	chr8	103876498	103990104	NR_126339	AZIN1-AS1	promoter	-1448
chr8:103874881-103875220	6.54023	5.19114e-05	0.00515878	Up	340	chr8	103876498	103990104	NR_126338	AZIN1-AS1	promoter	-1448
chr1:51985361-51985580	6.47458	0.00247085	0.026556	Up	220	chr1	51984995	51819934	NM_001981	EPS15	promoter	-475
chr16:19726761-19727000	6.47458	0.00247085	0.026556	Up	240	chr16	19727777	19869789	NM_153208	IQCK	promoter	-897
chr16:19726761-19727000	6.47458	0.00247085	0.026556	Up	240	chr16	19727777	19869789	NR_130967	IQCK	promoter	-897
chr16:19726761-19727000	6.47458	0.00247085	0.026556	Up	240	chr16	19727777	19869789	NR_130968	IQCK	promoter	-897
chr16:19726761-19727000	6.47458	0.00247085	0.026556	Up	240	chr16	19727777	19869789	NM_001305122	IQCK	promoter	-897
chr16:19726761-19727000	6.47458	0.00247085	0.026556	Up	240	chr16	19727777	19869789	NM_001305121	IQCK	promoter	-897
chr12:47220941-47221160	6.47458	0.00247085	0.026556	Up	220	chr12	47219780	47158543	NM_018018	SLC38A4	promoter	-1270
chr12:47220941-47221160	6.47458	0.00247085	0.026556	Up	220	chr12	47219780	47158543	NM_001143824	SLC38A4	promoter	-1270
chr4:671801-672000	6.47458	0.00247085	0.026556	Up	200	chr4	671710	675817	NM_002477	MYL5	promoter	190
chr10:104501801-104502000	6.47458	0.00247085	0.026556	Up	200	chr10	104503726	104576021	NM_001083913	WBP1L	promoter	-1826
chr5:10562981-10563260	6.46602	0.000414149	0.011128	Up	280	chr5	10564434	10657928	NM_001164440	ANKRD33B	promoter	-1314
chr6:131893081-131893380	6.45122	0.000266322	0.0090512	Up	300	chr6	131894343	131905472	NM_001244438	ARG1	promoter	-1113
chr6:131893081-131893380	6.45122	0.000266322	0.0090512	Up	300	chr6	131894343	131905472	NM_000045	ARG1	promoter	-1113
chr1:26794281-26794520	6.44	0.00151826	0.0194618	Up	240	chr1	26794028	26789247	NR_125952	LOC101928324	promoter	-372
chr1:26794281-26794520	6.44	0.00151826	0.0194618	Up	240	chr1	26794028	26789247	NR_125953	LOC101928324	promoter	-372
chrX:102883901-102884140	6.44	0.00151826	0.0194618	Up	240	chrX	102883891	102885876	NM_004780	TCEAL1	promoter	129
chrX:102883901-102884140	6.44	0.00151826	0.0194618	Up	240	chrX	102883891	102885876	NM_001006639	TCEAL1	promoter	129
chrX:102883901-102884140	6.44	0.00151826	0.0194618	Up	240	chrX	102883647	102885876	NM_001006640	TCEAL1	promoter	373
chr16:15227241-15227520	6.43662	0.000816122	0.0146661	Up	280	chr16	15225458	15198579	NR_123722	PKD1P6-NPIPP1	promoter	-1922
chr16:15227241-15227520	6.43662	0.000816122	0.0146661	Up	280	chr16	15228002	15227931	NR_106965	MIR6511B2	promoter	622
chr16:15227241-15227520	6.43662	0.000816122	0.0146661	Up	280	chr16	15228007	15227922	NR_106775	MIR6511B1	promoter	627
chr6:32407061-32407280	6.43662	0.000819483	0.0146661	Up	220	chr6	32407618	32412826	NM_019111	HLA-DRA	promoter	-448
chr1:26439701-26439980	6.425	3.51195e-05	0.00427297	Up	280	chr1	26438267	26452039	NM_152835	PDIK1L	promoter	1573
chr1:26439701-26439980	6.425	3.51195e-05	0.00427297	Up	280	chr1	26438267	26452039	NM_001243533	PDIK1L	promoter	1573
chr1:117666081-117666300	6.40244	0.000421486	0.011128	Up	220	chr1	117664411	117653676	NM_001145635	TRIM45	promoter	-1779
chr1:117666081-117666300	6.40244	0.000421486	0.011128	Up	220	chr1	117664411	117653676	NM_025188	TRIM45	promoter	-1779
chr17:56478701-56478920	6.39394	0.000472418	0.011128	Up	220	chr17	56480082	56429860	NM_001305545	RNF43	promoter	1272
chr1:180993581-180993900	6.3758	2.99541e-06	0.00163691	Up	320	chr1	180992257	180941849	NM_005819	STX6	promoter	-1483
chr1:180993581-180993900	6.3758	2.99541e-06	0.00163691	Up	320	chr1	180992257	180941849	NM_001286210	STX6	promoter	-1483
chr11:125752181-125752440	6.32967	0.000900889	0.0158253	Up	260	chr11	125753508	125770541	NM_145014	HYLS1	promoter	-1198
chr17:48847721-48847960	6.31818	0.000472417	0.011128	Up	240	chr17	48846010	48846091	NR_107026	MIR8059	promoter	1830
chr5:140862941-140863200	6.31818	0.000472417	0.011128	Up	260	chr5	140864740	140892546	NM_018928	PCDHGC4	promoter	-1670
chr5:140862941-140863200	6.31818	0.000472417	0.011128	Up	260	chr5	140864740	140867356	NM_032406	PCDHGC4	promoter	-1670
chr9:136444221-136444500	6.31818	0.000472417	0.011128	Up	280	chr9	136445368	136443536	NM_001080515	FAM163B	promoter	1008
chr4:3578401-3578680	6.2963	4.31387e-05	0.00488471	Up	280	chr4	3578595	3592712	NR_040045	LINC00955	promoter	-55
chr9:69264381-69264720	6.25243	0.000414146	0.011128	Up	340	chr9	69262630	69256633	NM_001286836	CBWD5	promoter	-1920
chr9:69264381-69264720	6.25243	0.000414146	0.011128	Up	340	chr9	69262593	69204537	NM_001085457	CBWD6	promoter	-1957
chr8:145619341-145619660	6.24138	8.51564e-05	0.00575632	Up	320	chr8	145619445	145619363	NR_030635	MIR939	promoter	-55
chr19:15906561-15906800	6.23944	0.000460713	0.011128	Up	240	chr19	15904858	15905806	NM_001004466	OR10H5	promoter	1822
chr11:71925681-71925960	6.23944	0.000460713	0.011128	Up	280	chr11	71927818	71932994	NM_001113536	FOLR2	promoter	-1998
chr11:71925681-71925960	6.23944	0.000460713	0.011128	Up	280	chr11	71927818	71932994	NM_000803	FOLR2	promoter	-1998
chr11:71925681-71925960	6.23944	0.000460713	0.011128	Up	280	chr11	71927818	71932994	NM_001113535	FOLR2	promoter	-1998
chr11:71925681-71925960	6.23944	0.000460713	0.011128	Up	280	chr11	71927818	71932994	NM_001113534	FOLR2	promoter	-1998
chr14:105998001-105998300	6.22667	0.000137205	0.00767409	Up	300	chr14	105998191	106000654	NR_135205	LOC105370697	promoter	-41
chr20:3191901-3192200	6.18478	5.19118e-05	0.00515878	Up	300	chr20	3190133	3204516	NM_181493	ITPA	promoter	1917
chr20:3191901-3192200	6.18478	5.19118e-05	0.00515878	Up	300	chr20	3190133	3204516	NR_052001	ITPA	promoter	1917
chr12:88427801-88428000	6.17333	0.000377666	0.011128	Up	200	chr12	88429267	88443937	NM_001009894	C12orf29	promoter	-1367
chr2:54952181-54952400	6.17333	0.000377666	0.011128	Up	220	chr2	54952148	55199156	NM_001039753	EML6	promoter	142
chr17:61959461-61959700	6.17241	0.00122912	0.0169103	Up	240	chr17	61959302	61957571	NM_022556	GH2	promoter	-278
chr17:61959461-61959700	6.17241	0.00122912	0.0169103	Up	240	chr17	61959302	61957571	NM_022557	GH2	promoter	-278
chr17:61959461-61959700	6.17241	0.00122912	0.0169103	Up	240	chr17	61959302	61957571	NM_022558	GH2	promoter	-278
chr17:61959461-61959700	6.17241	0.00122912	0.0169103	Up	240	chr17	61959302	61957571	NM_002059	GH2	promoter	-278
chr1:157013341-157013540	6.15854	0.000625964	0.0127875	Up	200	chr1	157015162	156904631	NM_014784	ARHGEF11	promoter	1722
chr1:157013341-157013540	6.15854	0.000625964	0.0127875	Up	200	chr1	157015162	156904631	NM_198236	ARHGEF11	promoter	1722
chr6:46762021-46762320	6.15854	0.000625964	0.0127875	Up	300	chr6	46761093	46807519	NM_005588	MEP1A	promoter	1077
chr7:150548801-150549020	6.14667	0.00322644	0.0279821	Up	220	chr7	150549564	150558379	NM_001272072	AOC1	promoter	-654
chr7:150548801-150549020	6.14667	0.00322644	0.0279821	Up	220	chr7	150549564	150558379	NM_001091	AOC1	promoter	-654
chr14:53173321-53173560	6.14667	0.00322644	0.0279821	Up	240	chr14	53173895	53194716	NM_002806	PSMC6	promoter	-455
chr20:30162441-30162680	6.14085	0.00081612	0.0146661	Up	240	chr20	30161066	30155389	NR_046853	HM13-AS1	promoter	-1494
chr16:80927181-80927560	6.13913	4.31416e-05	0.00488471	Up	380	chr16	80926493	80862631	NR_131948	PRCAT47	promoter	-877
chr16:80927181-80927560	6.13913	4.31416e-05	0.00488471	Up	380	chr16	80926493	80862631	NR_131947	PRCAT47	promoter	-877
chr10:47151181-47151500	6.12644	0.00122912	0.0169103	Up	320	chr10	47151400	47096453	NR_033957	LINC00842	promoter	60
chr17:77753301-77753560	6.11957	0.000272481	0.00922996	Up	260	chr17	77751976	77756331	NM_032647	CBX2	promoter	1454
chr17:77753301-77753560	6.11957	0.000272481	0.00922996	Up	260	chr17	77751976	77761449	NM_005189	CBX2	promoter	1454
chr22:20849081-20849360	6.10169	0.00247084	0.026556	Up	280	chr22	20850170	20795805	NR_033825	KLHL22	promoter	950
chr22:20849081-20849360	6.10169	0.00247084	0.026556	Up	280	chr22	20850170	20795805	NM_032775	KLHL22	promoter	950
chr12:49958401-49958600	6.10169	0.00247084	0.026556	Up	200	chr12	49960222	49952085	NM_001012300	MCRS1	promoter	1722
chr19:49617881-49618120	6.10169	0.00247084	0.026556	Up	240	chr19	49617617	49621717	NM_022165	LIN7B	promoter	383
chr19:49617881-49618120	6.10169	0.00247084	0.026556	Up	240	chr19	49617617	49621717	NM_001308419	LIN7B	promoter	383
chr17:1358181-1358400	6.10169	0.00247084	0.026556	Up	220	chr17	1359561	1324646	NM_016823	CRK	promoter	1271
chr17:1358181-1358400	6.10169	0.00247084	0.026556	Up	220	chr17	1359561	1324646	NM_005206	CRK	promoter	1271
chr5:174421941-174422220	6.10169	0.00247084	0.026556	Up	280	chr5	174422734	174346084	NR_046113	FLJ16171	promoter	654
chr1:46049961-46050160	6.10169	0.00247084	0.026556	Up	200	chr1	46049659	46084578	NM_152298	NASP	promoter	401
chr1:46049961-46050160	6.10169	0.00247084	0.026556	Up	200	chr1	46049659	46084578	NM_001195193	NASP	promoter	401
chr1:46049961-46050160	6.10169	0.00247084	0.026556	Up	200	chr1	46049659	46084578	NM_002482	NASP	promoter	401
chr6:33160621-33160880	6.10169	0.00247084	0.026556	Up	260	chr6	33160245	33154221	NM_001163771	COL11A2	promoter	-505
chr6:33160621-33160880	6.10169	0.00247084	0.026556	Up	260	chr6	33160245	33130468	NM_080680	COL11A2	promoter	-505
chr6:33160621-33160880	6.10169	0.00247084	0.026556	Up	260	chr6	33160245	33130468	NM_080681	COL11A2	promoter	-505
chr6:33160621-33160880	6.10169	0.00247084	0.026556	Up	260	chr6	33160245	33130468	NM_080679	COL11A2	promoter	-505
chr9:117092821-117093020	6.10169	0.00247084	0.026556	Up	200	chr9	117092068	117095536	NM_000608	ORM2	promoter	852
chr12:48874701-48874960	6.10169	0.00247084	0.026556	Up	260	chr12	48876285	48890297	NM_152319	C12orf54	promoter	-1455
chr2:219284521-219284760	6.09333	0.000816122	0.0146661	Up	240	chr2	219283837	219314248	NM_007127	VIL1	promoter	803
chr9:133970301-133970540	6.09333	0.000819484	0.0146661	Up	240	chr9	133971862	133998539	NM_031426	AIF1L	promoter	-1442
chr9:133970301-133970540	6.09333	0.000819484	0.0146661	Up	240	chr9	133971862	133998539	NM_001185096	AIF1L	promoter	-1442
chr9:133970301-133970540	6.09333	0.000819484	0.0146661	Up	240	chr9	133971862	133998539	NM_001185095	AIF1L	promoter	-1442
chr9:133970301-133970540	6.09333	0.000819484	0.0146661	Up	240	chr9	133971862	133998539	NR_033701	AIF1L	promoter	-1442
chr1:158259761-158260000	6.08537	0.000596333	0.012243	Up	240	chr1	158259562	158264564	NM_001765	CD1C	promoter	318
chr17:636361-636640	6.08451	0.000819478	0.0146661	Up	280	chr17	635785	646208	NM_024792	FAM57A	promoter	715
chr17:636361-636640	6.08451	0.000819478	0.0146661	Up	280	chr17	635785	646208	NM_001318007	FAM57A	promoter	715
chr17:636361-636640	6.08451	0.000819478	0.0146661	Up	280	chr17	635785	646208	NM_001318008	FAM57A	promoter	715
chr17:636361-636640	6.08451	0.000819478	0.0146661	Up	280	chr17	635785	646208	NM_001318006	FAM57A	promoter	715
chr11:71784381-71784700	6.08451	0.000819478	0.0146661	Up	320	chr11	71783348	71783273	NR_036123	MIR3165	promoter	-1192
chr6:36411681-36411960	6.08451	0.000819478	0.0146661	Up	280	chr6	36410666	36358328	NM_152990	PXT1	promoter	-1154
chr6:36411681-36411960	6.08451	0.000819478	0.0146661	Up	280	chr6	36410543	36458920	NR_104481	KCTD20	promoter	1277
chr6:36411681-36411960	6.08451	0.000819478	0.0146661	Up	280	chr6	36410543	36458920	NR_104480	KCTD20	promoter	1277
chr6:36411681-36411960	6.08451	0.000819478	0.0146661	Up	280	chr6	36410543	36458920	NM_173562	KCTD20	promoter	1277
chr6:36411681-36411960	6.08451	0.000819478	0.0146661	Up	280	chr6	36410543	36458920	NM_001286579	KCTD20	promoter	1277
chr6:36411681-36411960	6.08451	0.000819478	0.0146661	Up	280	chr6	36410543	36458920	NM_001286580	KCTD20	promoter	1277
chr8:144815621-144815920	6.08451	0.000816119	0.0146661	Up	300	chr8	144815323	144815252	NR_039810	MIR4664	promoter	-447
chr8:144815621-144815920	6.08451	0.000816119	0.0146661	Up	300	chr8	144815914	144806102	NM_198488	FAM83H	promoter	144
chr8:144815621-144815920	6.08451	0.000816119	0.0146661	Up	300	chr8	144816309	144828507	NR_033849	FAM83H-AS1	promoter	-539
chr21:46014181-46014380	6.06061	0.000472415	0.011128	Up	200	chr21	46012386	46011148	NM_198688	KRTAP10-6	promoter	-1894
chr17:78393641-78393860	6.06061	0.000472415	0.011128	Up	220	chr17	78393217	78393293	NR_039883	MIR4730	promoter	533
chr20:37853461-37853660	6.06061	0.000472415	0.011128	Up	200	chr20	37853391	37842423	NR_027124	LOC339568	promoter	-169
chr1:64015041-64015300	6.04	0.000819483	0.0146661	Up	260	chr1	64014650	64016307	NR_002771	DLEU2L	promoter	520
chr20:44207781-44208060	6.04	0.00322644	0.0279821	Up	280	chr20	44207965	44179790	NM_181510	WFDC8	promoter	45
chr20:44207781-44208060	6.04	0.00322644	0.0279821	Up	280	chr20	44207965	44180400	NM_130896	WFDC8	promoter	45
chr17:39795981-39796180	6.04	0.000816122	0.0146661	Up	200	chr17	39796451	39782578	NR_033415	KRT42P	promoter	371
chr8:95564401-95564680	6.04	0.000816122	0.0146661	Up	280	chr8	95565746	95523205	NM_183009	KIAA1429	promoter	1206
chr8:95564401-95564680	6.04	0.000816122	0.0146661	Up	280	chr8	95565746	95500004	NM_015496	KIAA1429	promoter	1206
chr9:115914861-115915080	6.0339	0.00247084	0.026556	Up	220	chr9	115913237	115926422	NM_001860	SLC31A2	promoter	1733
chr17:76129041-76129240	6.0339	0.00247084	0.026556	Up	200	chr17	76128508	76108998	NM_007267	TMC6	promoter	-632
chr7:44060301-44060520	6.02817	0.00115051	0.0169006	Up	220	chr7	44058793	43980493	NR_003655	POLR2J4	promoter	-1617
chr1:109492601-109492940	6.0122	0.000166121	0.00767409	Up	340	chr1	109493070	109472129	NM_001278202	CLCC1	promoter	300
chr1:109492601-109492940	6.0122	0.000166121	0.00767409	Up	340	chr1	109493070	109472129	NM_001278203	CLCC1	promoter	300
chr7:150037921-150038260	6	0.000161669	0.00767409	Up	340	chr7	150038763	150035406	NM_002889	RARRES2	promoter	673
chr12:56415041-56415340	5.98913	5.19104e-05	0.00515878	Up	300	chr12	56414688	56432219	NM_022465	IKZF4	promoter	502
chr3:42849421-42849680	5.98148	8.37122e-05	0.00575632	Up	260	chr3	42850963	42908775	NM_001296	ACKR2	promoter	-1413
chr1:68649941-68650320	5.98131	0.000484023	0.0112361	Up	380	chr1	68649293	68649200	NR_031664	MIR1262	promoter	-837
chr10:82301321-82301540	5.96552	0.000168482	0.00767409	Up	220	chr10	82300574	82406316	NM_001145719	SH2D4B	promoter	856
chr7:147627381-147627780	5.95425	2.49241e-06	0.00163691	Up	400	chr7	147626684	148043927	NR_036093	MIR548T	promoter	896
chr20:45036221-45036440	5.94505	0.00155492	0.0195987	Up	220	chr20	45035690	44994683	NM_001318253	ELMO2	promoter	-640
chr20:45036221-45036440	5.94505	0.00155492	0.0195987	Up	220	chr20	45035690	44994683	NM_133171	ELMO2	promoter	-640
chr20:45036221-45036440	5.94505	0.00155492	0.0195987	Up	220	chr20	45035690	44994683	NM_182764	ELMO2	promoter	-640
chr17:19249561-19249860	5.94366	0.00367554	0.0294832	Up	300	chr17	19247887	19247818	NR_031591	MIR1180	promoter	-1823
chr1:58715581-58715880	5.94366	0.00367554	0.0294832	Up	300	chr1	58716211	57463578	NM_021080	DAB1	promoter	481
chr1:37947221-37947540	5.94118	5.64581e-05	0.00519383	Up	320	chr1	37945830	37945890	NR_106790	MIR6732	promoter	1550
chr19:10675241-10675440	5.93939	0.000472414	0.011128	Up	200	chr19	10676702	10663760	NM_023008	KRI1	promoter	1362
chr7:123635881-123636120	5.91954	0.00201546	0.0245743	Up	240	chr7	123634675	123667700	NR_133947	LOC105375483	promoter	1325
chr2:231083341-231083640	5.91954	0.00122912	0.0169103	Up	300	chr2	231084827	231033644	NM_080424	SP110	promoter	1337
chr2:231083341-231083640	5.91954	0.00122912	0.0169103	Up	300	chr2	231084827	231033644	NM_004509	SP110	promoter	1337
chr2:231083341-231083640	5.91954	0.00122912	0.0169103	Up	300	chr2	231084827	231041188	NM_004510	SP110	promoter	1337
chr1:151810541-151810820	5.91262	0.000423448	0.011128	Up	280	chr1	151810944	151816641	NR_024237	LOC100132111	promoter	-264
chr20:55109501-55109720	5.90667	0.00356438	0.0294832	Up	220	chr20	55108301	55111574	NM_001013646	FAM209B	promoter	1309
chr12:16034901-16035180	5.88462	6.31508e-05	0.00519383	Up	280	chr12	16035287	16056410	NM_007178	STRAP	promoter	-247
chr11:31833421-31833620	5.88043	0.000164533	0.00767409	Up	200	chr11	31833731	31806339	NM_001258463	PAX6	promoter	211
chr11:31833421-31833620	5.88043	0.000164533	0.00767409	Up	200	chr11	31832690	31806339	NM_001258465	PAX6	promoter	-830
chr11:31833421-31833620	5.88043	0.000164533	0.00767409	Up	200	chr11	31833890	31806339	NM_001310158	PAX6	promoter	370
chr11:31833421-31833620	5.88043	0.000164533	0.00767409	Up	200	chr11	31832901	31806339	NM_001258464	PAX6	promoter	-619
chr11:31833421-31833620	5.88043	0.000164533	0.00767409	Up	200	chr11	31832901	31806339	NM_001604	PAX6	promoter	-619
chr11:31833421-31833620	5.88043	0.000164533	0.00767409	Up	200	chr11	31832901	31806339	NM_000280	PAX6	promoter	-619
chr1:178061361-178061660	5.87356	0.00122912	0.0169103	Up	300	chr1	178063128	178060642	NR_027982	RASAL2-AS1	promoter	1618
chr1:178061361-178061660	5.87356	0.00122912	0.0169103	Up	300	chr1	178062863	178448648	NM_170692	RASAL2	promoter	-1353
chr19:54210121-54210380	5.87324	0.000472418	0.011128	Up	260	chr19	54211988	54212089	NR_030199	MIR518C	promoter	-1738
chr19:54210121-54210380	5.87324	0.000472418	0.011128	Up	260	chr19	54209505	54209590	NR_030197	MIR526A1	promoter	745
chr19:54210121-54210380	5.87324	0.000472418	0.011128	Up	260	chr19	54210706	54210793	NR_030198	MIR520C	promoter	-456
chr16:74455301-74455520	5.87324	0.00367554	0.0294832	Up	220	chr16	74455368	74442528	NM_001011880	CLEC18B	promoter	-42
chr20:5101721-5101980	5.87324	0.00367554	0.0294832	Up	260	chr20	5100231	5100615	NR_028370	PCNA-AS1	promoter	1619
chr20:5101721-5101980	5.87324	0.00367554	0.0294832	Up	260	chr20	5100647	5095598	NM_182649	PCNA	promoter	-1203
chr1:21604261-21604500	5.86667	0.00322644	0.0279821	Up	240	chr1	21606183	21543739	NM_001113347	ECE1	promoter	1803
chr7:150037261-150037480	5.86667	0.00081948	0.0146661	Up	220	chr7	150038763	150035406	NM_002889	RARRES2	promoter	1393
chr12:124195701-124195900	5.86667	0.00322644	0.0279821	Up	200	chr12	124196864	124246301	NM_012463	ATP6V0A2	promoter	-1064
chr19:3095521-3095820	5.82828	5.19134e-05	0.00515878	Up	300	chr19	3094407	3124000	NM_002067	GNA11	promoter	1263
chr11:55760441-55760720	5.81818	0.000465463	0.011128	Up	280	chr11	55762101	55761156	NM_003697	OR5F1	promoter	1521
chr11:66887141-66887360	5.81333	0.000819479	0.0146661	Up	220	chr11	66886739	67025550	NM_012308	KDM2A	promoter	511
chr11:66887141-66887360	5.81333	0.000819479	0.0146661	Up	220	chr11	66886739	67025550	NR_027473	KDM2A	promoter	511
chr5:159548241-159548460	5.81333	0.00081612	0.0146661	Up	220	chr5	159546452	159518346	NM_001130864	PWWP2A	promoter	-1898
chr5:159548241-159548460	5.81333	0.00081612	0.0146661	Up	220	chr5	159546452	159502891	NM_001267035	PWWP2A	promoter	-1898
chr5:159548241-159548460	5.81333	0.00081612	0.0146661	Up	220	chr5	159546452	159502891	NM_052927	PWWP2A	promoter	-1898
chr7:23286421-23286740	5.81319	0.00122912	0.0169103	Up	320	chr7	23286315	23314729	NM_001005340	GPNMB	promoter	265
chr7:23286421-23286740	5.81319	0.00122912	0.0169103	Up	320	chr7	23286315	23314729	NM_002510	GPNMB	promoter	265
chrX:52842101-52842360	5.80488	0.00016612	0.00767409	Up	260	chrX	52841227	52847322	NM_130775	XAGE5	promoter	1003
chr10:47152681-47152960	5.8046	0.00112455	0.0169006	Up	280	chr10	47151400	47096453	NR_033957	LINC00842	promoter	-1420
chr19:50979821-50980140	5.79348	0.000266323	0.0090512	Up	320	chr19	50980003	50970041	NM_138411	FAM71E1	promoter	23
chr19:50979821-50980140	5.79348	0.000266323	0.0090512	Up	320	chr19	50980003	50970041	NM_001308429	FAM71E1	promoter	23
chr19:50979821-50980140	5.79348	0.000266323	0.0090512	Up	320	chr19	50979733	50986783	NM_175063	EMC10	promoter	247
chr19:50979821-50980140	5.79348	0.000266323	0.0090512	Up	320	chr19	50979733	50986783	NM_206538	EMC10	promoter	247
chr17:57298041-57298240	5.78788	0.00247085	0.026556	Up	200	chr17	57297827	57353330	NM_001165993	GDPD1	promoter	313
chr17:57298041-57298240	5.78788	0.00247085	0.026556	Up	200	chr17	57297827	57353330	NM_182569	GDPD1	promoter	313
chr17:57298041-57298240	5.78788	0.00247085	0.026556	Up	200	chr17	57297827	57350382	NM_001165994	GDPD1	promoter	313
chr1:148344841-148345100	5.7767	0.000285537	0.00956855	Up	260	chr1	148346929	147574322	NR_102405	NBPF8	promoter	1959
chr1:148344841-148345100	5.7767	0.000285537	0.00956855	Up	260	chr1	148346929	147574322	NR_102404	NBPF8	promoter	1959
chr1:148344841-148345100	5.7767	0.000285537	0.00956855	Up	260	chr1	148346929	147574322	NM_001037501	NBPF8	promoter	1959
chr1:148344841-148345100	5.7767	0.000285537	0.00956855	Up	260	chr1	148346929	148250248	NM_001277444	NBPF9	promoter	1959
chr1:148344841-148345100	5.7767	0.000285537	0.00956855	Up	260	chr1	148346756	148250248	NM_015383	NBPF14	promoter	1786
chr4:160048461-160048840	5.76699	8.51605e-05	0.00575632	Up	380	chr4	160050046	160049953	NR_037459	MIR3688-1	promoter	1396
chr4:160048461-160048840	5.76699	8.51605e-05	0.00575632	Up	380	chr4	160049956	160050043	NR_039963	MIR3688-2	promoter	-1306
chr9:88713841-88714120	5.76	0.00322644	0.0279821	Up	280	chr9	88715116	88641057	NM_177937	GOLM1	promoter	1136
chr9:88713841-88714120	5.76	0.00322644	0.0279821	Up	280	chr9	88714510	88641057	NM_016548	GOLM1	promoter	530
chr6:155539221-155539480	5.76	0.00081612	0.0146661	Up	260	chr6	155538096	155578857	NM_001010927	TIAM2	promoter	1254
chr7:2885681-2885940	5.76	0.00081612	0.0146661	Up	260	chr7	2883959	2767740	NM_001293092	GNA12	promoter	-1851
chr7:2885681-2885940	5.76	0.00081612	0.0146661	Up	260	chr7	2883959	2767740	NM_007353	GNA12	promoter	-1851
chr6:28320661-28321040	5.73148	3.7374e-05	0.00445608	Up	380	chr6	28321972	28292514	NM_145909	ZSCAN31	promoter	1122
chr9:116139021-116139240	5.71264	0.00287742	0.0279821	Up	220	chr9	116139289	116135695	NM_001304511	HDHD3	promoter	159
chr9:116139021-116139240	5.71264	0.00287742	0.0279821	Up	220	chr9	116139289	116135695	NM_001304509	HDHD3	promoter	159
chr9:116139021-116139240	5.71264	0.00287742	0.0279821	Up	220	chr9	116139289	116135695	NM_001304510	HDHD3	promoter	159
chr9:116139021-116139240	5.71264	0.00287742	0.0279821	Up	220	chr9	116138341	116135695	NM_031219	HDHD3	promoter	-789
chr15:55611001-55611260	5.69512	0.000166119	0.00767409	Up	260	chr15	55611132	55647846	NM_004855	PIGB	promoter	-2
chr15:55611001-55611260	5.69512	0.000166119	0.00767409	Up	260	chr15	55611392	55609381	NM_001308421	PIGBOS1	promoter	262
chr15:55611001-55611260	5.69512	0.000166119	0.00767409	Up	260	chr15	55611392	55609381	NM_001308423	PIGBOS1	promoter	262
chr15:55611001-55611260	5.69512	0.000166119	0.00767409	Up	260	chr15	55611392	55609381	NM_001308422	PIGBOS1	promoter	262
chr19:54484481-54484760	5.69512	0.000166119	0.00767409	Up	280	chr19	54485560	54485651	NR_030632	MIR935	promoter	-940
chr4:123089861-123090140	5.69512	0.000166119	0.00767409	Up	280	chr4	123091757	123283914	NM_015312	KIAA1109	promoter	-1757
chr17:76226561-76226860	5.6413	0.000435963	0.011128	Up	300	chr17	76227390	76237068	NM_001204212	TMEM235	promoter	-680
chr17:76226561-76226860	5.6413	0.000435963	0.011128	Up	300	chr17	76227390	76237068	NM_001204211	TMEM235	promoter	-680
chr17:76226561-76226860	5.6413	0.000435963	0.011128	Up	300	chr17	76227390	76237068	NM_001204210	TMEM235	promoter	-680
chr1:32386241-32386440	5.6338	0.00367554	0.0294832	Up	200	chr1	32385259	32372021	NM_001195101	PTP4A2	promoter	-1081
chr1:32386241-32386440	5.6338	0.00367554	0.0294832	Up	200	chr1	32385259	32372021	NM_001195100	PTP4A2	promoter	-1081
chr7:116784441-116784640	5.6338	0.00367554	0.0294832	Up	200	chr7	116785646	116752345	NR_002331	ST7-AS2	promoter	1106
chr7:116784441-116784640	5.6338	0.00367554	0.0294832	Up	200	chr7	116785646	116752345	NR_109981	ST7-AS2	promoter	1106
chr3:49046021-49046220	5.6338	0.00367554	0.0294832	Up	200	chr3	49044494	49053386	NM_001320546	WDR6	promoter	1626
chr3:49046021-49046220	5.6338	0.00367554	0.0294832	Up	200	chr3	49044494	49053386	NM_018031	WDR6	promoter	1626
chr3:49046021-49046220	5.6338	0.00367554	0.0294832	Up	200	chr3	49045037	49053386	NM_001320547	WDR6	promoter	1083
chr1:236443861-236444060	5.6338	0.00367554	0.0294832	Up	200	chr1	236445339	236378421	NM_019891	ERO1B	promoter	1379
chr4:55473621-55473840	5.6338	0.000472415	0.011128	Up	220	chr4	55473298	55469377	NR_134657	LOC339978	promoter	-432
chr2:103354181-103354480	5.62667	0.00047242	0.011128	Up	300	chr2	103353347	103331084	NM_001322080	MFSD9	promoter	-983
chr2:103354181-103354480	5.62667	0.00047242	0.011128	Up	300	chr2	103353347	103331084	NM_001322081	MFSD9	promoter	-983
chr2:103354181-103354480	5.62667	0.00047242	0.011128	Up	300	chr2	103353347	103331084	NM_032718	MFSD9	promoter	-983
chr2:103354181-103354480	5.62667	0.00047242	0.011128	Up	300	chr2	103353347	103331084	NR_136173	MFSD9	promoter	-983
chr2:103354181-103354480	5.62667	0.00047242	0.011128	Up	300	chr2	103353347	103331084	NR_136174	MFSD9	promoter	-983
chr2:103354181-103354480	5.62667	0.00047242	0.011128	Up	300	chr2	103353364	103434138	NM_001321344	TMEM182	promoter	966
chr2:103354181-103354480	5.62667	0.00047242	0.011128	Up	300	chr2	103353364	103434138	NM_001321345	TMEM182	promoter	966
chr2:103354181-103354480	5.62667	0.00047242	0.011128	Up	300	chr2	103353364	103434138	NM_001321346	TMEM182	promoter	966
chr2:103354181-103354480	5.62667	0.00047242	0.011128	Up	300	chr2	103353364	103434138	NM_001321343	TMEM182	promoter	966
chr19:47538761-47539060	5.62195	0.000816124	0.0146661	Up	300	chr19	47538586	47549033	NM_001321086	NPAS1	promoter	324
chr1:36395141-36395480	5.62195	0.000816124	0.0146661	Up	340	chr1	36396682	36522063	NM_024852	AGO3	promoter	-1372
chr1:36395141-36395480	5.62195	0.000816124	0.0146661	Up	340	chr1	36396682	36522063	NM_177422	AGO3	promoter	-1372
chr17:7592021-7592340	5.60194	0.00111206	0.0169006	Up	320	chr17	7591666	7606820	NM_018081	WRAP53	promoter	514
chr17:7592021-7592340	5.60194	0.00111206	0.0169006	Up	320	chr17	7591666	7606820	NM_001143992	WRAP53	promoter	514
chr17:7592021-7592340	5.60194	0.00111206	0.0169006	Up	320	chr17	7590868	7571719	NM_000546	TP53	promoter	-1312
chr17:7592021-7592340	5.60194	0.00111206	0.0169006	Up	320	chr17	7590868	7571719	NM_001126113	TP53	promoter	-1312
chr17:7592021-7592340	5.60194	0.00111206	0.0169006	Up	320	chr17	7590868	7571719	NM_001126112	TP53	promoter	-1312
chr17:7592021-7592340	5.60194	0.00111206	0.0169006	Up	320	chr17	7590868	7571719	NM_001276761	TP53	promoter	-1312
chr17:7592021-7592340	5.60194	0.00111206	0.0169006	Up	320	chr17	7590868	7571719	NM_001276760	TP53	promoter	-1312
chr17:7592021-7592340	5.60194	0.00111206	0.0169006	Up	320	chr17	7590868	7571719	NM_001126114	TP53	promoter	-1312
chr17:7592021-7592340	5.60194	0.00111206	0.0169006	Up	320	chr17	7590868	7571719	NM_001126118	TP53	promoter	-1312
chr17:7592021-7592340	5.60194	0.00111206	0.0169006	Up	320	chr17	7590868	7571719	NM_001276695	TP53	promoter	-1312
chr17:7592021-7592340	5.60194	0.00111206	0.0169006	Up	320	chr17	7590868	7571719	NM_001276696	TP53	promoter	-1312
chr17:7592021-7592340	5.60194	0.00111206	0.0169006	Up	320	chr17	7590757	7606820	NM_001143991	WRAP53	promoter	1423
chr1:51567781-51568060	5.60194	0.00111206	0.0169006	Up	280	chr1	51567905	51613754	NM_001136508	C1orf185	promoter	15
chr3:149050761-149051080	5.59223	0.00044897	0.011128	Up	320	chr3	149051259	149036284	NM_001184723	TM4SF18	promoter	339
chr3:149050761-149051080	5.59223	0.00044897	0.011128	Up	320	chr3	149051548	149036284	NM_138786	TM4SF18	promoter	628
chr1:225117121-225117340	5.57746	0.00367554	0.0294832	Up	220	chr1	225117355	225211991	NM_001145154	DNAH14	promoter	-125
chr1:225117121-225117340	5.57746	0.00367554	0.0294832	Up	220	chr1	225117362	225155626	NM_144989	DNAH14	promoter	-132
chr1:225117121-225117340	5.57746	0.00367554	0.0294832	Up	220	chr1	225117355	225586996	NM_001373	DNAH14	promoter	-125
chr12:371281-371520	5.57746	0.000472415	0.011128	Up	240	chr12	372039	329786	NM_016615	SLC6A13	promoter	639
chr12:371281-371520	5.57746	0.000472415	0.011128	Up	240	chr12	372039	329786	NM_001190997	SLC6A13	promoter	639
chr12:371281-371520	5.57746	0.000472415	0.011128	Up	240	chr12	372039	368154	NM_001243392	SLC6A13	promoter	639
chr1:89457001-89457300	5.57143	0.00122912	0.0169103	Up	300	chr1	89458643	89401455	NM_001008661	CCBL2	promoter	1493
chr1:89457001-89457300	5.57143	0.00122912	0.0169103	Up	300	chr1	89458643	89401455	NM_001008662	CCBL2	promoter	1493
chr1:89457001-89457300	5.57143	0.00122912	0.0169103	Up	300	chr1	89458643	89445138	NM_001162536	RBMXL1	promoter	1493
chr1:89457001-89457300	5.57143	0.00122912	0.0169103	Up	300	chr1	89458643	89445138	NM_019610	RBMXL1	promoter	1493
chr2:45480961-45481340	5.57143	9.69901e-05	0.00635451	Up	380	chr2	45482080	45401479	NR_033831	LINC01121	promoter	930
chr12:125550581-125550880	5.56566	0.000331072	0.0109078	Up	300	chr12	125549912	125627879	NM_001319840	AACS	promoter	818
chr12:125550581-125550880	5.56566	0.000331072	0.0109078	Up	300	chr12	125549912	125627879	NM_001319839	AACS	promoter	818
chr12:125550581-125550880	5.56566	0.000331072	0.0109078	Up	300	chr12	125549912	125627879	NM_023928	AACS	promoter	818
chr14:53418841-53419040	5.56	0.000472419	0.011128	Up	200	chr14	53417815	53323988	NM_006832	FERMT2	promoter	-1125
chr14:53418841-53419040	5.56	0.000472419	0.011128	Up	200	chr14	53417815	53323988	NM_001134999	FERMT2	promoter	-1125
chr14:53418841-53419040	5.56	0.000472419	0.011128	Up	200	chr14	53417815	53326205	NM_001135000	FERMT2	promoter	-1125
chr17:46805161-46805420	5.56	0.00367554	0.0294832	Up	260	chr17	46806111	46802126	NM_006361	HOXB13	promoter	821
chr1:205011121-205011440	5.56	0.00367554	0.0294832	Up	320	chr1	205012339	205047171	NM_005076	CNTN2	promoter	-1059
chr1:179921961-179922160	5.56	0.00367554	0.0294832	Up	200	chr1	179923907	180084015	NM_014810	CEP350	promoter	-1847
chr9:139604941-139605160	5.56	0.00367554	0.0294832	Up	220	chr9	139607023	139619170	NM_152421	FAM69B	promoter	-1973
chr16:717481-717680	5.56	0.00367554	0.0294832	Up	200	chr16	718082	724174	NM_138769	RHOT2	promoter	-502
chr5:133842681-133843060	5.55782	7.46161e-05	0.00552064	Up	380	chr5	133842242	133844921	NR_105045	LOC101927934	promoter	628
chr20:44176161-44176360	5.55172	0.00143441	0.018874	Up	200	chr20	44176065	44169264	NM_020398	EPPIN	promoter	-195
chr20:44176161-44176360	5.55172	0.00143441	0.018874	Up	200	chr20	44176065	44170483	NM_001302861	EPPIN	promoter	-195
chr20:44176161-44176360	5.55172	0.00143441	0.018874	Up	200	chr20	44176065	44164918	NM_001198986	EPPIN-WFDC6	promoter	-195
chr3:12881461-12881660	5.55172	0.00143441	0.018874	Up	200	chr3	12883081	12876443	NM_000994	RPL32	promoter	1521
chr3:12881461-12881660	5.55172	0.00143441	0.018874	Up	200	chr3	12883081	12876443	NM_001007073	RPL32	promoter	1521
chr3:12881461-12881660	5.55172	0.00143441	0.018874	Up	200	chr3	12881949	12876443	NM_001007074	RPL32	promoter	389
chr3:12881461-12881660	5.55172	0.00143441	0.018874	Up	200	chr3	12881949	12881810	NR_002582	SNORA7A	promoter	389
chr1:196914181-196914420	5.55172	0.000899251	0.0157978	Up	240	chr1	196912897	196928356	NM_001312672	CFHR2	promoter	1403
chr1:196914181-196914420	5.55172	0.000899251	0.0157978	Up	240	chr1	196912897	196928356	NM_005666	CFHR2	promoter	1403
chr5:27472061-27472300	5.54945	0.00107924	0.0169006	Up	240	chr5	27472398	27496508	NR_038848	LINC01021	promoter	-218
chr5:149535501-149535720	5.54945	0.00107924	0.0169006	Up	220	chr5	149535422	149493401	NM_002609	PDGFRB	promoter	-188
chr17:20799181-20799380	5.54783	0.000708742	0.0142448	Up	200	chr17	20799453	20766707	NM_001004306	CCDC144NL	promoter	173
chr22:17309761-17309980	5.52747	0.000581082	0.011958	Up	220	chr22	17308363	17310225	NR_003607	HSFY1P1	promoter	1507
chr1:13839321-13839640	5.52439	0.000816123	0.0146661	Up	320	chr1	13840242	13801444	NM_001010847	LRRC38	promoter	762
chr18:48406481-48406760	5.52439	0.000816123	0.0146661	Up	280	chr18	48405431	48476162	NM_002396	ME2	promoter	1189
chr18:48406481-48406760	5.52439	0.000816123	0.0146661	Up	280	chr18	48405431	48476162	NM_001168335	ME2	promoter	1189
chr9:130631361-130631600	5.52113	0.00367554	0.0294832	Up	240	chr9	130631774	130631693	NR_039819	MIR4672	promoter	294
chr9:114034241-114034440	5.52113	0.000472414	0.011128	Up	200	chr9	114033494	114033435	NR_106989	MIR7702	promoter	-846
chr16:66441621-66441900	5.52113	0.00367554	0.0294832	Up	280	chr16	66442426	66444803	NR_046242	LINC00920	promoter	-666
chr11:74800181-74800380	5.52113	0.00367554	0.0294832	Up	200	chr11	74800758	74799795	NM_001005285	OR2AT4	promoter	478
chr16:2010781-2011000	5.51724	0.0020436	0.024888	Up	220	chr16	2012467	2012334	NR_002327	SNORA10	promoter	1577
chr16:2010781-2011000	5.51724	0.0020436	0.024888	Up	220	chr16	2009516	2011976	NM_004548	NDUFB10	promoter	1374
chr3:132314761-132315040	5.50575	0.00152371	0.0194618	Up	280	chr3	132316080	132321485	NM_016557	ACKR4	promoter	-1180
chr10:28966641-28966960	5.48485	8.51568e-05	0.00575632	Up	320	chr10	28966423	28971868	NM_012342	BAMBI	promoter	377
chr1:209879101-209879400	5.48485	5.19103e-05	0.00515878	Up	300	chr1	209878135	209908295	NM_005525	HSD11B1	promoter	1115
chr11:71587441-71587640	5.48352	0.00183595	0.0226927	Up	200	chr11	71589498	71595607	NM_001242853	LOC100129216	promoter	-1958
chrX:32174741-32174980	5.46465	0.00122912	0.0169103	Up	240	chrX	32173586	31137344	NM_004022	DMD	promoter	-1274
chrX:32174741-32174980	5.46465	0.00122912	0.0169103	Up	240	chrX	32173586	31137344	NM_004020	DMD	promoter	-1274
chrX:32174741-32174980	5.46465	0.00122912	0.0169103	Up	240	chrX	32173586	31137344	NM_004023	DMD	promoter	-1274
chrX:32174741-32174980	5.46465	0.00122912	0.0169103	Up	240	chrX	32173586	31137344	NM_004021	DMD	promoter	-1274
chrX:32174741-32174980	5.46465	0.00122912	0.0169103	Up	240	chrX	32173586	31137344	NM_004013	DMD	promoter	-1274
chr18:61143121-61143440	5.46296	0.00111207	0.0169006	Up	320	chr18	61144143	61172318	NM_002639	SERPINB5	promoter	-863
chr4:37828701-37828920	5.45455	0.00247084	0.026556	Up	220	chr4	37828281	37864559	NM_018290	PGM2	promoter	529
chr7:37392241-37392440	5.45455	0.00247084	0.026556	Up	200	chr7	37393272	36892510	NM_001206482	ELMO1	promoter	932
chr8:37592721-37592940	5.45455	0.00247084	0.026556	Up	220	chr8	37594196	37604071	NM_001003790	ERLIN2	promoter	-1366
chr8:37592721-37592940	5.45455	0.00247084	0.026556	Up	220	chr8	37594096	37615319	NM_007175	ERLIN2	promoter	-1266
chr8:37592721-37592940	5.45455	0.00247084	0.026556	Up	220	chr8	37594096	37604071	NM_001003791	ERLIN2	promoter	-1266
chr17:46114421-46114760	5.44538	0.0003049	0.0101343	Up	340	chr17	46114613	46114526	NR_029687	MIR152	promoter	23
chr17:46114421-46114760	5.44538	0.0003049	0.0101343	Up	340	chr17	46115168	46103532	NM_016429	COPZ2	promoter	578
chr7:154720641-154720960	5.43548	0.000221422	0.0080875	Up	320	chr7	154720226	154741196	NR_024476	PAXIP1-AS2	promoter	574
chr7:154720641-154720960	5.43548	0.000221422	0.0080875	Up	320	chr7	154720226	154738560	NR_024477	PAXIP1-AS2	promoter	574
chr17:36860421-36860640	5.42391	0.000543038	0.0114749	Up	220	chr17	36861872	36886056	NM_005937	MLLT6	promoter	-1342
chr19:49956661-49956880	5.40244	0.00341847	0.0292584	Up	220	chr19	49955115	49949549	NM_017916	PIH1D1	promoter	-1655
chr19:49956661-49956880	5.40244	0.00341847	0.0292584	Up	220	chr19	49956472	49974305	NM_001145396	ALDH16A1	promoter	298
chr19:49956661-49956880	5.40244	0.00341847	0.0292584	Up	220	chr19	49956472	49974305	NM_153329	ALDH16A1	promoter	298
chr19:54235821-54236080	5.40244	0.00341847	0.0292584	Up	260	chr19	54234259	54234344	NR_030210	MIR518A1	promoter	1691
chr6:17600161-17600360	5.39394	0.00247084	0.026556	Up	200	chr6	17600517	17611950	NM_016255	FAM8A1	promoter	-257
chr6:149915361-149915580	5.39394	0.00247084	0.026556	Up	220	chr6	149914751	149915720	NR_077247	RPS18P9	promoter	719
chr5:140745181-140745380	5.39394	0.00247084	0.026556	Up	200	chr5	140743897	140892546	NM_018918	PCDHGA5	promoter	1383
chr5:140745181-140745380	5.39394	0.00247084	0.026556	Up	200	chr5	140743897	140746339	NM_032054	PCDHGA5	promoter	1383
chr12:58024781-58025040	5.38835	0.00122913	0.0169103	Up	260	chr12	58026464	58019677	NM_001276468	B4GALNT1	promoter	1554
chr5:151783641-151783880	5.38028	0.00247085	0.026556	Up	240	chr5	151784840	151771101	NM_020167	NMUR2	promoter	1080
chr8:100907701-100907920	5.38028	0.00247085	0.026556	Up	220	chr8	100906242	100890222	NM_004374	COX6C	promoter	-1568
chr12:53575121-53575440	5.375	0.000266331	0.0090512	Up	320	chr12	53574430	53551446	NM_015989	CSAD	promoter	-850
chr12:53575121-53575440	5.375	0.000266331	0.0090512	Up	320	chr12	53574534	53584654	NM_001004304	ZNF740	promoter	746
chr12:53575121-53575440	5.375	0.000266331	0.0090512	Up	320	chr12	53574693	53551446	NM_001244705	CSAD	promoter	-587
chr20:23403621-23403920	5.37363	0.00412166	0.0315108	Up	300	chr20	23402156	23355155	NM_022080	NAPB	promoter	-1614
chr20:23403621-23403920	5.37363	0.00412166	0.0315108	Up	300	chr20	23402156	23355155	NM_001283018	NAPB	promoter	-1614
chr20:23403621-23403920	5.37363	0.00412166	0.0315108	Up	300	chr20	23402156	23355155	NR_104266	NAPB	promoter	-1614
chr20:23403621-23403920	5.37363	0.00412166	0.0315108	Up	300	chr20	23402156	23355155	NM_001283020	NAPB	promoter	-1614
chr20:23403621-23403920	5.37363	0.00412166	0.0315108	Up	300	chr20	23402156	23355155	NM_001283026	NAPB	promoter	-1614
chr1:67265861-67266260	5.37097	0.000414153	0.011128	Up	400	chr1	67266942	67263423	NM_005478	INSL5	promoter	882
chr11:34126581-34126900	5.37037	0.000770052	0.0146661	Up	320	chr11	34127110	34168458	NM_001144030	NAT10	promoter	-370
chr11:34126581-34126900	5.37037	0.000770052	0.0146661	Up	320	chr11	34127110	34168458	NM_024662	NAT10	promoter	-370
chr11:35550541-35550900	5.3587	0.000166122	0.00767409	Up	360	chr11	35551848	35453375	NM_001282675	PAMR1	promoter	1128
chr8:93108681-93108900	5.33333	0.00367554	0.0294832	Up	220	chr8	93107490	92967194	NM_001198630	RUNX1T1	promoter	-1300
chr8:93108681-93108900	5.33333	0.00367554	0.0294832	Up	220	chr8	93107490	92967194	NM_001198629	RUNX1T1	promoter	-1300
chr8:93108681-93108900	5.33333	0.00367554	0.0294832	Up	220	chr8	93107490	92967194	NM_001198632	RUNX1T1	promoter	-1300
chr8:93108681-93108900	5.33333	0.00367554	0.0294832	Up	220	chr8	93107490	92967194	NM_175635	RUNX1T1	promoter	-1300
chr8:93108681-93108900	5.33333	0.00367554	0.0294832	Up	220	chr8	93107882	92967194	NM_001198625	RUNX1T1	promoter	-908
chr8:93108681-93108900	5.33333	0.00367554	0.0294832	Up	220	chr8	93107882	92967194	NM_001198634	RUNX1T1	promoter	-908
chr8:93108681-93108900	5.33333	0.00367554	0.0294832	Up	220	chr8	93107882	92967194	NM_001198679	RUNX1T1	promoter	-908
chr8:93108681-93108900	5.33333	0.00367554	0.0294832	Up	220	chr8	93107882	92967194	NM_001198631	RUNX1T1	promoter	-908
chr8:93108681-93108900	5.33333	0.00367554	0.0294832	Up	220	chr8	93107882	92967194	NM_001198627	RUNX1T1	promoter	-908
chr8:93108681-93108900	5.33333	0.00367554	0.0294832	Up	220	chr8	93107882	92967194	NM_001198626	RUNX1T1	promoter	-908
chr17:8532961-8533160	5.33333	0.000472416	0.011128	Up	200	chr17	8534079	8377522	NM_001256095	MYH10	promoter	1019
chr17:8532961-8533160	5.33333	0.000472416	0.011128	Up	200	chr17	8534079	8377522	NM_005964	MYH10	promoter	1019
chr17:8532961-8533160	5.33333	0.000472416	0.011128	Up	200	chr17	8534079	8377522	NM_001256012	MYH10	promoter	1019
chr3:159943941-159944140	5.33333	0.00367554	0.0294832	Up	200	chr3	159943422	159946000	NM_001168214	C3orf80	promoter	618
chr3:9944041-9944280	5.33333	0.00367554	0.0294832	Up	240	chr3	9944511	9958084	NM_001193380	IL17RE	promoter	-351
chr3:9944041-9944280	5.33333	0.00367554	0.0294832	Up	240	chr3	9944511	9958084	NM_153481	IL17RE	promoter	-351
chr3:9944041-9944280	5.33333	0.00367554	0.0294832	Up	240	chr3	9944511	9958084	NM_153480	IL17RE	promoter	-351
chr3:9944041-9944280	5.33333	0.00367554	0.0294832	Up	240	chr3	9944511	9958084	NR_104198	IL17RE	promoter	-351
chr3:9944041-9944280	5.33333	0.00367554	0.0294832	Up	240	chr3	9944295	9958084	NM_153483	IL17RE	promoter	-135
chr11:47401801-47402000	5.33333	0.000472416	0.011128	Up	200	chr11	47400127	47376408	NM_003120	SPI1	promoter	-1773
chr11:47401801-47402000	5.33333	0.000472416	0.011128	Up	200	chr11	47400127	47376408	NM_001080547	SPI1	promoter	-1773
chr16:56660741-56660940	5.33333	0.000472416	0.011128	Up	200	chr16	56659584	56661024	NM_175617	MT1E	promoter	1256
chr17:79607781-79608060	5.31522	0.000203326	0.00767409	Up	280	chr17	79609330	79615785	NM_031945	TSPAN10	promoter	-1410
chr17:79607781-79608060	5.31522	0.000203326	0.00767409	Up	280	chr17	79609330	79615785	NR_110866	TSPAN10	promoter	-1410
chr11:66055741-66056060	5.31068	8.51572e-05	0.00575632	Up	320	chr11	66056638	66052050	NM_001300861	YIF1A	promoter	738
chr11:66055741-66056060	5.31068	8.51572e-05	0.00575632	Up	320	chr11	66056638	66052050	NM_020470	YIF1A	promoter	738
chr7:139878761-139879000	5.30769	0.0014051	0.0185342	Up	240	chr7	139877060	139879440	NR_024451	JHDM1D-AS1	promoter	1820
chr1:151018201-151018540	5.30556	0.00111206	0.0169006	Up	340	chr1	151020258	151023871	NM_017860	C1orf56	promoter	-1888
chr11:35161661-35161920	5.3	0.000128633	0.00767409	Up	260	chr11	35160416	35244867	NM_001202557	CD44	promoter	1374
chr11:35161661-35161920	5.3	0.000128633	0.00767409	Up	260	chr11	35160416	35253949	NM_000610	CD44	promoter	1374
chr11:35161661-35161920	5.3	0.000128633	0.00767409	Up	260	chr11	35160416	35253949	NM_001001389	CD44	promoter	1374
chr11:35161661-35161920	5.3	0.000128633	0.00767409	Up	260	chr11	35160416	35253949	NM_001202556	CD44	promoter	1374
chr11:35161661-35161920	5.3	0.000128633	0.00767409	Up	260	chr11	35160416	35253949	NM_001001391	CD44	promoter	1374
chr11:35161661-35161920	5.3	0.000128633	0.00767409	Up	260	chr11	35160416	35253949	NM_001001392	CD44	promoter	1374
chr11:35161661-35161920	5.3	0.000128633	0.00767409	Up	260	chr11	35160416	35253949	NM_001001390	CD44	promoter	1374
chr11:35161661-35161920	5.3	0.000128633	0.00767409	Up	260	chr11	35160416	35253949	NM_001202555	CD44	promoter	1374
chr12:124198601-124198840	5.29885	0.000816125	0.0146661	Up	240	chr12	124196864	124246301	NM_012463	ATP6V0A2	promoter	1856
chr5:36148181-36148400	5.29885	0.00322644	0.0279821	Up	220	chr5	36148090	36147993	NR_030306	MIR580	promoter	-200
chr8:145132481-145132780	5.28333	0.000128639	0.00767409	Up	300	chr8	145133521	145135551	NM_019037	EXOSC4	promoter	-891
chr2:101032961-101033160	5.28283	0.00329964	0.02848	Up	200	chr2	101034130	101008321	NM_004854	CHST10	promoter	1070
chr19:12945361-12945620	5.28	0.000472415	0.011128	Up	260	chr19	12945390	12936290	NM_001270442	RTBDN	promoter	-100
chr19:12945361-12945620	5.28	0.000472415	0.011128	Up	260	chr19	12945390	12936290	NM_001270441	RTBDN	promoter	-100
chr19:12945361-12945620	5.28	0.000472415	0.011128	Up	260	chr19	12946242	12936290	NM_031429	RTBDN	promoter	752
chr19:12945361-12945620	5.28	0.000472415	0.011128	Up	260	chr19	12946242	12936290	NM_001270440	RTBDN	promoter	752
chr9:137743101-137743340	5.28	0.000472415	0.011128	Up	240	chr9	137742487	137742415	NR_039695	MIR3689E	promoter	-733
chr9:137743101-137743340	5.28	0.000472415	0.011128	Up	240	chr9	137742653	137742587	NR_039696	MIR3689F	promoter	-567
chr9:137743101-137743340	5.28	0.000472415	0.011128	Up	240	chr9	137742490	137741020	NR_037460	MIR3689A	promoter	-730
chr9:137743101-137743340	5.28	0.000472415	0.011128	Up	240	chr9	137742118	137741970	NR_037469	MIR3689B	promoter	-1102
chr9:137743101-137743340	5.28	0.000472415	0.011128	Up	240	chr9	137742202	137742122	NR_039694	MIR3689D2	promoter	-1018
chr9:137743101-137743340	5.28	0.000472415	0.011128	Up	240	chr9	137741528	137741454	NR_039693	MIR3689D1	promoter	-1692
chr1:10055901-10056120	5.28	0.00367554	0.0294832	Up	220	chr1	10057254	10076078	NM_052960	RBP7	promoter	-1244
chr10:88715341-88715540	5.27473	0.00200262	0.0244436	Up	200	chr10	88717425	88695297	NM_024756	MMRN2	promoter	1985
chr1:156646201-156646420	5.27473	0.00463559	0.0349736	Up	220	chr1	156647189	156638555	NM_006617	NES	promoter	879
chr19:858301-858640	5.26974	0.00044519	0.011128	Up	340	chr19	859658	863569	NM_001317335	CFD	promoter	-1188
chr19:858301-858640	5.26974	0.00044519	0.011128	Up	340	chr19	859658	863569	NM_001928	CFD	promoter	-1188
chr16:11440541-11440840	5.26957	0.000260193	0.0090512	Up	300	chr16	11439294	11445620	NM_152308	RMI2	promoter	1396
chr16:11440541-11440840	5.26957	0.000260193	0.0090512	Up	300	chr16	11439294	11445620	NR_130754	RMI2	promoter	1396
chr16:11440541-11440840	5.26957	0.000260193	0.0090512	Up	300	chr16	11439069	11435665	NR_135174	LOC105371083	promoter	-1621
chr20:47537181-47537480	5.26613	2.75195e-05	0.00361869	Up	300	chr20	47538274	47653230	NM_006420	ARFGEF2	promoter	-944
chr17:28087161-28087440	5.26374	0.00148296	0.0193596	Up	280	chr17	28088450	28000929	NM_001282131	SSH2	promoter	1150
chr19:45348001-45348440	5.25595	2.79272e-05	0.00362666	Up	440	chr19	45349392	45382198	NM_002856	NECTIN2	promoter	-1172
chr19:45348001-45348440	5.25595	2.79272e-05	0.00362666	Up	440	chr19	45349392	45392485	NM_001042724	NECTIN2	promoter	-1172
chr3:183604461-183604680	5.25287	0.00322644	0.0279821	Up	220	chr3	183602693	183547172	NM_018622	PARL	promoter	-1877
chr3:183604461-183604680	5.25287	0.00322644	0.0279821	Up	220	chr3	183602693	183547172	NM_001037639	PARL	promoter	-1877
chr8:145728061-145728340	5.25287	0.00322644	0.0279821	Up	280	chr8	145729464	145732555	NM_005309	GPT	promoter	-1264
chr16:67972421-67972680	5.25287	0.000816124	0.0146661	Up	260	chr16	67970780	67968406	NM_002801	PSMB10	promoter	-1770
chr18:4264881-4265120	5.25287	0.00322644	0.0279821	Up	240	chr18	4264601	4296000	NR_036489	DLGAP1-AS5	promoter	399
chr1:154301981-154302240	5.25287	0.00322644	0.0279821	Up	260	chr1	154300275	154323780	NM_020452	ATP8B2	promoter	1835
chr17:18159901-18160200	5.25243	0.00122912	0.0169103	Up	300	chr17	18161870	18148130	NM_001256264	FLII	promoter	1820
chr17:45119401-45119760	5.24242	2.75259e-05	0.00361869	Up	360	chr17	45120079	45108951	NM_001288811	ARL17A	promoter	499
chr8:95653481-95653780	5.23077	0.00287742	0.0279821	Up	300	chr8	95653363	95719694	NM_017697	ESRP1	promoter	267
chr8:95653481-95653780	5.23077	0.00287742	0.0279821	Up	300	chr8	95653363	95719694	NM_001034915	ESRP1	promoter	267
chr8:95653481-95653780	5.23077	0.00287742	0.0279821	Up	300	chr8	95653363	95719694	NM_001122827	ESRP1	promoter	267
chr8:95653481-95653780	5.23077	0.00287742	0.0279821	Up	300	chr8	95653363	95719694	NM_001122826	ESRP1	promoter	267
chr8:95653481-95653780	5.23077	0.00287742	0.0279821	Up	300	chr8	95653363	95719694	NM_001122825	ESRP1	promoter	267
chr8:95653481-95653780	5.23077	0.00287742	0.0279821	Up	300	chr8	95651695	95649512	NR_034034	LOC100288748	promoter	-1935
chr3:121796621-121796860	5.22667	0.000472415	0.011128	Up	240	chr3	121796695	121839988	NM_176892	CD86	promoter	45
chr3:121796621-121796860	5.22667	0.000472415	0.011128	Up	240	chr3	121796695	121839988	NM_006889	CD86	promoter	45
chr2:242089721-242089980	5.22667	0.00367554	0.0294832	Up	260	chr2	242089394	242045513	NM_001252120	PASK	promoter	-456
chr2:242089721-242089980	5.22667	0.00367554	0.0294832	Up	260	chr2	242088919	242053049	NM_001252124	PASK	promoter	-931
chr2:242089721-242089980	5.22667	0.00367554	0.0294832	Up	260	chr2	242088919	242045513	NM_001252119	PASK	promoter	-931
chr2:242089721-242089980	5.22667	0.00367554	0.0294832	Up	260	chr2	242088919	242045513	NM_015148	PASK	promoter	-931
chr2:242089721-242089980	5.22667	0.00367554	0.0294832	Up	260	chr2	242088919	242045513	NM_001252122	PASK	promoter	-931
chr2:242089721-242089980	5.22667	0.00367554	0.0294832	Up	260	chr2	242089072	242123065	NM_002712	PPP1R7	promoter	778
chr2:242089721-242089980	5.22667	0.00367554	0.0294832	Up	260	chr2	242089072	242123065	NM_001282409	PPP1R7	promoter	778
chr2:242089721-242089980	5.22667	0.00367554	0.0294832	Up	260	chr2	242088987	242106592	NM_001282414	PPP1R7	promoter	863
chr2:242089721-242089980	5.22667	0.00367554	0.0294832	Up	260	chr2	242089072	242106592	NM_001282411	PPP1R7	promoter	778
chr2:242089721-242089980	5.22667	0.00367554	0.0294832	Up	260	chr2	242089072	242106592	NM_001282410	PPP1R7	promoter	778
chr2:242089721-242089980	5.22667	0.00367554	0.0294832	Up	260	chr2	242088987	242123065	NM_001282413	PPP1R7	promoter	863
chr2:242089721-242089980	5.22667	0.00367554	0.0294832	Up	260	chr2	242088987	242123065	NM_001282412	PPP1R7	promoter	863
chr11:27744461-27744680	5.22667	0.000472415	0.011128	Up	220	chr11	27743605	27676441	NM_170731	BDNF	promoter	-965
chr5:177421761-177421980	5.22667	0.00367554	0.0294832	Up	220	chr5	177423243	177419235	NM_006261	PROP1	promoter	1373
chr1:222012701-222012920	5.22667	0.00367554	0.0294832	Up	220	chr1	222014008	222001007	NR_125989	LOC101929771	promoter	1198
chr20:44298921-44299120	5.21951	0.00107662	0.0169006	Up	200	chr20	44298878	44277201	NM_147197	WFDC11	promoter	-142
chr1:85666801-85667080	5.2087	0.00111207	0.0169006	Up	280	chr1	85666728	85623355	NM_032184	SYDE2	promoter	-212
chr20:25677481-25677720	5.2087	8.51624e-05	0.00575632	Up	240	chr20	25677540	25653830	NM_015655	ZNF337	promoter	-60
chr8:131027881-131028120	5.2069	0.00322644	0.0279821	Up	240	chr8	131028897	130851838	NR_046361	FAM49B	promoter	897
chr8:131027881-131028120	5.2069	0.00322644	0.0279821	Up	240	chr8	131028897	130851838	NR_046360	FAM49B	promoter	897
chr1:21994721-21994980	5.2069	0.000816124	0.0146661	Up	260	chr1	21995856	21922707	NM_002885	RAP1GAP	promoter	1006
chr1:21994721-21994980	5.2069	0.000816124	0.0146661	Up	260	chr1	21995856	21922707	NM_001145657	RAP1GAP	promoter	1006
chr3:127255621-127255920	5.17582	0.00287742	0.0279821	Up	300	chr3	127256623	127216443	NR_125397	LINC01471	promoter	853
chr7:102716561-102716860	5.17582	0.00301345	0.0279821	Up	300	chr7	102715288	102453307	NM_001287150	FBXL13	promoter	-1422
chr7:102716561-102716860	5.17582	0.00301345	0.0279821	Up	300	chr7	102715288	102453307	NM_001111038	FBXL13	promoter	-1422
chr7:102716561-102716860	5.17582	0.00301345	0.0279821	Up	300	chr7	102715288	102453307	NR_105043	FBXL13	promoter	-1422
chr7:102716561-102716860	5.17582	0.00301345	0.0279821	Up	300	chr7	102715327	102740210	NM_001161010	ARMC10	promoter	1383
chr7:102716561-102716860	5.17582	0.00301345	0.0279821	Up	300	chr7	102715327	102740210	NM_001161011	ARMC10	promoter	1383
chr7:102716561-102716860	5.17582	0.00301345	0.0279821	Up	300	chr7	102715327	102740210	NM_001161009	ARMC10	promoter	1383
chr7:102716561-102716860	5.17582	0.00301345	0.0279821	Up	300	chr7	102715327	102740210	NM_031905	ARMC10	promoter	1383
chr7:102716561-102716860	5.17582	0.00301345	0.0279821	Up	300	chr7	102715327	102740210	NM_001161013	ARMC10	promoter	1383
chr7:102716561-102716860	5.17582	0.00301345	0.0279821	Up	300	chr7	102715327	102740210	NM_001161012	ARMC10	promoter	1383
chr7:102716561-102716860	5.17582	0.00301345	0.0279821	Up	300	chr7	102715015	102453307	NM_145032	FBXL13	promoter	-1695
chr5:6580221-6580460	5.17476	0.00122912	0.0169103	Up	240	chr5	6582248	6588613	NR_024423	LINC01018	promoter	-1908
chr17:1088821-1089140	5.17476	0.00122912	0.0169103	Up	320	chr17	1090616	906757	NM_001159746	ABR	promoter	1636
chr22:29711841-29712120	5.15126	0.000423451	0.011128	Up	280	chr22	29711745	29708921	NM_006477	RASL10A	promoter	-235
chr16:67572281-67572480	5.14423	0.000130133	0.00767409	Up	200	chr16	67571364	67580691	NM_001193524	FAM65A	promoter	1016
chr1:112297441-112297760	5.1369	6.92111e-05	0.00522765	Up	320	chr1	112298419	112264685	NM_198926	FAM212B	promoter	819
chr1:112297441-112297760	5.1369	6.92111e-05	0.00522765	Up	320	chr1	112298189	112310199	NM_007204	DDX20	promoter	-589
chr1:112297441-112297760	5.1369	6.92111e-05	0.00522765	Up	320	chr1	112298131	112287938	NR_125963	LOC101928718	promoter	531
chr1:228130321-228130600	5.13445	0.00142041	0.018726	Up	280	chr1	228129384	228129290	NR_049806	MIR5008	promoter	-1076
chr22:24103841-24104140	5.125	0.000266325	0.0090512	Up	300	chr22	24105207	24108050	NM_182520	C22orf15	promoter	-1217
chr17:6616441-6616820	5.10833	0.000128636	0.00767409	Up	380	chr17	6616740	6588031	NM_001143838	SLC13A5	promoter	110
chr17:6616441-6616820	5.10833	0.000128636	0.00767409	Up	380	chr17	6616740	6588031	NM_177550	SLC13A5	promoter	110
chr17:6616441-6616820	5.10833	0.000128636	0.00767409	Up	380	chr17	6616740	6588031	NM_001284509	SLC13A5	promoter	110
chr17:6616441-6616820	5.10833	0.000128636	0.00767409	Up	380	chr17	6616740	6588031	NM_001284510	SLC13A5	promoter	110
chr16:84275121-84275340	5.10185	0.00111206	0.0169006	Up	220	chr16	84273356	84254740	NM_172347	KCNG4	promoter	-1874
chr17:43213621-43213840	5.09333	0.00247085	0.026556	Up	220	chr17	43213013	43221548	NM_001135705	ACBD4	promoter	717
chr17:43213621-43213840	5.09333	0.00247085	0.026556	Up	220	chr17	43213013	43221548	NM_001135706	ACBD4	promoter	717
chr17:43213621-43213840	5.09333	0.00247085	0.026556	Up	220	chr17	43213013	43221548	NM_001135707	ACBD4	promoter	717
chr17:43213621-43213840	5.09333	0.00247085	0.026556	Up	220	chr17	43213013	43221548	NM_024722	ACBD4	promoter	717
chr8:118534601-118534800	5.09333	0.00247085	0.026556	Up	200	chr8	118532951	118552501	NM_080651	MED30	promoter	1749
chr8:118534601-118534800	5.09333	0.00247085	0.026556	Up	200	chr8	118532951	118552501	NM_001282986	MED30	promoter	1749
chr16:66958761-66958960	5.09333	0.00247085	0.026556	Up	200	chr16	66959439	66955581	NM_004165	RRAD	promoter	579
chr16:66958761-66958960	5.09333	0.00247085	0.026556	Up	200	chr16	66959439	66955581	NM_001128850	RRAD	promoter	579
chr11:67799421-67799660	5.09333	0.00247085	0.026556	Up	240	chr11	67801363	67801448	NR_039840	MIR4691	promoter	-1823
chr11:67799421-67799660	5.09333	0.00247085	0.026556	Up	240	chr11	67800330	67800389	NR_106963	MIR7113	promoter	-790
chr11:67799421-67799660	5.09333	0.00247085	0.026556	Up	240	chr11	67798083	67804114	NM_002496	NDUFS8	promoter	1457
chr7:32798741-32799020	5.09195	0.00497414	0.0370012	Up	280	chr7	32797897	32802536	NR_036501	LINC00997	promoter	983
chr16:30204481-30204740	5.09195	0.00333085	0.0286208	Up	260	chr16	30204868	30204250	NR_135304	BOLA2	promoter	258
chr16:30204481-30204740	5.09195	0.00333085	0.0286208	Up	260	chr16	30205163	30208887	NM_178044	SLX1B	promoter	-553
chr16:30204481-30204740	5.09195	0.00333085	0.0286208	Up	260	chr16	30205163	30208887	NM_001014999	SLX1A	promoter	-553
chr16:30204481-30204740	5.09195	0.00333085	0.0286208	Up	260	chr16	30205163	30208887	NM_001015000	SLX1A	promoter	-553
chr16:30204481-30204740	5.09195	0.00333085	0.0286208	Up	260	chr16	30205163	30208887	NM_024044	SLX1B	promoter	-553
chr16:30204481-30204740	5.09195	0.00333085	0.0286208	Up	260	chr16	30205753	30215650	NR_037609	SLX1B-SULT1A4	promoter	-1143
chr16:30204481-30204740	5.09195	0.00333085	0.0286208	Up	260	chr16	30205753	30215650	NR_037608	SLX1A-SULT1A3	promoter	-1143
chr16:30204481-30204740	5.09195	0.00333085	0.0286208	Up	260	chr16	30205627	30204250	NM_001031827	BOLA2	promoter	1017
chr16:30204481-30204740	5.09195	0.00333085	0.0286208	Up	260	chr16	30205627	30204250	NM_001039182	BOLA2B	promoter	1017
chr16:30204481-30204740	5.09195	0.00333085	0.0286208	Up	260	chr16	30205627	30204250	NM_001320579	BOLA2	promoter	1017
chr16:30204481-30204740	5.09195	0.00333085	0.0286208	Up	260	chr16	30205627	30204250	NM_001320607	BOLA2B	promoter	1017
chr9:89655421-89655800	5.09091	0.000161679	0.00767409	Up	380	chr9	89657041	89623365	NR_027471	LOC440173	promoter	1431
chr18:5545001-5545360	5.08537	0.00367555	0.0294832	Up	360	chr18	5544309	5392379	NM_001281534	EPB41L3	promoter	-871
chr18:5545001-5545360	5.08537	0.00367555	0.0294832	Up	360	chr18	5544309	5392379	NM_012307	EPB41L3	promoter	-871
chr1:235098221-235098480	5.07767	0.00334176	0.0287028	Up	260	chr1	235099746	235093089	NR_125945	LOC101927851	promoter	1396
chr19:1353581-1353860	5.07767	0.00334176	0.0287028	Up	280	chr19	1354975	1378430	NM_032853	MUM1	promoter	-1255
chr12:123718181-123718400	5.07042	0.00247084	0.026556	Up	220	chr12	123718027	123742506	NM_001194995	C12orf65	promoter	263
chr12:123718181-123718400	5.07042	0.00247084	0.026556	Up	220	chr12	123717843	123742506	NM_152269	C12orf65	promoter	447
chr12:123718181-123718400	5.07042	0.00247084	0.026556	Up	220	chr12	123718290	123742506	NM_001143905	C12orf65	promoter	0
chr12:123718181-123718400	5.07042	0.00247084	0.026556	Up	220	chr12	123717785	123640942	NR_103517	MPHOSPH9	promoter	-505
chr12:123718181-123718400	5.07042	0.00247084	0.026556	Up	220	chr12	123717785	123640942	NM_022782	MPHOSPH9	promoter	-505
chr5:57193461-57193660	5.07042	0.00247084	0.026556	Up	200	chr5	57194989	57186157	NR_109900	LOC101928539	promoter	1429
chr19:54663521-54663760	5.07042	0.00247084	0.026556	Up	240	chr19	54663481	54659377	NM_024316	LENG1	promoter	-159
chr12:2162521-2162720	5.07042	0.00247084	0.026556	Up	200	chr12	2162450	2807115	NM_001167624	CACNA1C	promoter	170
chr12:2162521-2162720	5.07042	0.00247084	0.026556	Up	200	chr12	2162450	2807115	NM_001129830	CACNA1C	promoter	170
chr12:2162521-2162720	5.07042	0.00247084	0.026556	Up	200	chr12	2162450	2807115	NM_199460	CACNA1C	promoter	170
chr12:2162521-2162720	5.07042	0.00247084	0.026556	Up	200	chr12	2162415	2807115	NM_001129835	CACNA1C	promoter	205
chr12:2162521-2162720	5.07042	0.00247084	0.026556	Up	200	chr12	2162415	2807115	NM_001129838	CACNA1C	promoter	205
chr12:2162521-2162720	5.07042	0.00247084	0.026556	Up	200	chr12	2162415	2807115	NM_001129843	CACNA1C	promoter	205
chr12:2162521-2162720	5.07042	0.00247084	0.026556	Up	200	chr12	2162415	2807115	NM_001129841	CACNA1C	promoter	205
chr12:2162521-2162720	5.07042	0.00247084	0.026556	Up	200	chr12	2162415	2807115	NM_001129837	CACNA1C	promoter	205
chr12:2162521-2162720	5.07042	0.00247084	0.026556	Up	200	chr12	2162415	2807115	NM_001129831	CACNA1C	promoter	205
chr12:2162521-2162720	5.07042	0.00247084	0.026556	Up	200	chr12	2162415	2807115	NM_001129832	CACNA1C	promoter	205
chr12:2162521-2162720	5.07042	0.00247084	0.026556	Up	200	chr12	2162415	2807115	NM_001167625	CACNA1C	promoter	205
chr12:2162521-2162720	5.07042	0.00247084	0.026556	Up	200	chr12	2162415	2807115	NM_001129833	CACNA1C	promoter	205
chr12:2162521-2162720	5.07042	0.00247084	0.026556	Up	200	chr12	2162415	2807115	NM_001129834	CACNA1C	promoter	205
chr12:2162521-2162720	5.07042	0.00247084	0.026556	Up	200	chr12	2162415	2807115	NM_001129840	CACNA1C	promoter	205
chr12:2162521-2162720	5.07042	0.00247084	0.026556	Up	200	chr12	2162415	2807115	NM_000719	CACNA1C	promoter	205
chr12:2162521-2162720	5.07042	0.00247084	0.026556	Up	200	chr12	2162415	2807115	NM_001129842	CACNA1C	promoter	205
chr12:2162521-2162720	5.07042	0.00247084	0.026556	Up	200	chr12	2162415	2807115	NM_001129839	CACNA1C	promoter	205
chr12:2162521-2162720	5.07042	0.00247084	0.026556	Up	200	chr12	2162415	2807115	NM_001129827	CACNA1C	promoter	205
chr12:2162521-2162720	5.07042	0.00247084	0.026556	Up	200	chr12	2162415	2807115	NM_001129846	CACNA1C	promoter	205
chr12:2162521-2162720	5.07042	0.00247084	0.026556	Up	200	chr12	2162415	2807115	NM_001129829	CACNA1C	promoter	205
chr12:2162521-2162720	5.07042	0.00247084	0.026556	Up	200	chr12	2162415	2807115	NM_001129836	CACNA1C	promoter	205
chr12:2162521-2162720	5.07042	0.00247084	0.026556	Up	200	chr12	2162415	2807115	NM_001129844	CACNA1C	promoter	205
chr12:2162521-2162720	5.07042	0.00247084	0.026556	Up	200	chr12	2162415	2807115	NM_001167623	CACNA1C	promoter	205
chr22:45679041-45679240	5.06593	0.00322645	0.0279821	Up	200	chr22	45680867	45691755	NM_001167574	UPK3A	promoter	-1727
chr22:45679041-45679240	5.06593	0.00322645	0.0279821	Up	200	chr22	45680867	45691755	NM_006953	UPK3A	promoter	-1727
chr8:74790941-74791320	5.06294	1.46815e-05	0.00337954	Up	380	chr8	74791145	74698454	NM_018299	UBE2W	promoter	15
chr8:74790941-74791320	5.06294	1.46815e-05	0.00337954	Up	380	chr8	74791145	74698454	NM_001001481	UBE2W	promoter	15
chr8:74790941-74791320	5.06294	1.46815e-05	0.00337954	Up	380	chr8	74791145	74698454	NR_073119	UBE2W	promoter	15
chr8:74790941-74791320	5.06294	1.46815e-05	0.00337954	Up	380	chr8	74791145	74698454	NR_073120	UBE2W	promoter	15
chr8:74790941-74791320	5.06294	1.46815e-05	0.00337954	Up	380	chr8	74791145	74698454	NR_073121	UBE2W	promoter	15
chr8:74790941-74791320	5.06294	1.46815e-05	0.00337954	Up	380	chr8	74791145	74692331	NM_001271015	UBE2W	promoter	15
chr11:46869021-46869300	5.04348	0.000734233	0.0146661	Up	280	chr11	46867859	46765083	NM_014756	CKAP5	promoter	-1301
chr11:46869021-46869300	5.04348	0.000734233	0.0146661	Up	280	chr11	46867859	46765083	NM_001008938	CKAP5	promoter	-1301
chr11:46869021-46869300	5.04348	0.000734233	0.0146661	Up	280	chr11	46867961	46895967	NR_038909	LRP4-AS1	promoter	1199
chr5:57877621-57877860	5.04348	0.00041998	0.011128	Up	240	chr5	57878014	58155222	NM_001317915	RAB3C	promoter	-274
chr5:57877621-57877860	5.04348	0.00041998	0.011128	Up	240	chr5	57878870	58155222	NM_138453	RAB3C	promoter	-1130
chr1:205216561-205216760	5.0404	0.000918467	0.0160396	Up	200	chr1	205215623	205242471	NM_001297611	TMCC2	promoter	1037
chr1:153539301-153539540	5.03883	0.00120266	0.0169103	Up	240	chr1	153538306	153533584	NM_005978	S100A2	promoter	-1114
chr7:104630181-104630440	5.0202	0.00287743	0.0279821	Up	260	chr7	104631612	104622193	NR_039981	LINC01004	promoter	1302
chr7:75572701-75572960	5.01408	0.00247084	0.026556	Up	260	chr7	75573100	75573234	NR_002955	SNORA14A	promoter	-270
chr1:229760441-229760640	5.01408	0.00247084	0.026556	Up	200	chr1	229761794	229728865	NM_014409	TAF5L	promoter	1254
chr1:229760441-229760640	5.01408	0.00247084	0.026556	Up	200	chr1	229761794	229734940	NM_001025247	TAF5L	promoter	1254
chr1:229760441-229760640	5.01408	0.00247084	0.026556	Up	200	chr1	229761962	229795947	NM_001314021	URB2	promoter	-1422
chr1:229760441-229760640	5.01408	0.00247084	0.026556	Up	200	chr1	229761962	229795947	NM_014777	URB2	promoter	-1422
chr9:112809261-112809520	5.01408	0.00247084	0.026556	Up	260	chr9	112810877	112934791	NM_001198656	AKAP2	promoter	-1487
chr9:112809261-112809520	5.01408	0.00247084	0.026556	Up	260	chr9	112810877	112934791	NM_001004065	AKAP2	promoter	-1487
chr12:47581661-47581940	5.01149	0.000816121	0.0146661	Up	280	chr12	47581594	47581674	NR_039847	MIR4698	promoter	206
chr12:72246601-72246800	5.01149	0.00322644	0.0279821	Up	200	chr12	72244763	72242073	NR_024072	MRS2P2	promoter	-1937
chr5:140700461-140700720	5.01087	0.000816126	0.0146661	Up	260	chr5	140700351	140698056	NM_005642	TAF7	promoter	-239
chr9:116037881-116038120	4.9798	0.00287742	0.0279821	Up	240	chr9	116037869	116029289	NM_139286	CDC26	promoter	-131
chr9:116037881-116038120	4.9798	0.00287742	0.0279821	Up	240	chr9	116037913	116055185	NM_001244926	PRPF4	promoter	87
chr9:116037881-116038120	4.9798	0.00287742	0.0279821	Up	240	chr9	116037913	116055185	NM_004697	PRPF4	promoter	87
chr9:116037881-116038120	4.9798	0.00287742	0.0279821	Up	240	chr9	116037913	116055185	NM_001322266	PRPF4	promoter	87
chr9:116037881-116038120	4.9798	0.00287742	0.0279821	Up	240	chr9	116037913	116055185	NM_001322267	PRPF4	promoter	87
chr9:116037881-116038120	4.9798	0.00287742	0.0279821	Up	240	chr9	116037913	116055185	NR_136265	PRPF4	promoter	87
chr9:116037881-116038120	4.9798	0.00287742	0.0279821	Up	240	chr9	116037913	116055185	NR_136266	PRPF4	promoter	87
chr2:237174461-237174740	4.9697	0.000137475	0.00767409	Up	280	chr2	237172988	237103514	NM_212556	ASB18	promoter	-1612
chr7:134895301-134895600	4.96951	1.59967e-05	0.00353175	Up	300	chr7	134896316	134868589	NM_014149	WDR91	promoter	866
chr6:109169421-109169620	4.96552	0.00322644	0.0279821	Up	200	chr6	109169618	109295675	NM_001286609	ARMC2	promoter	-98
chr6:109169421-109169620	4.96552	0.00322644	0.0279821	Up	200	chr6	109169618	109295675	NM_032131	ARMC2	promoter	-98
chr11:118901561-118901920	4.96503	0.000158633	0.00767409	Up	360	chr11	118901616	118895060	NM_001164277	SLC37A4	promoter	-124
chr11:118901561-118901920	4.96503	0.000158633	0.00767409	Up	360	chr11	118901616	118895060	NM_001467	SLC37A4	promoter	-124
chr11:118901561-118901920	4.96503	0.000158633	0.00767409	Up	360	chr11	118901616	118895060	NM_001164278	SLC37A4	promoter	-124
chr11:118901561-118901920	4.96503	0.000158633	0.00767409	Up	360	chr11	118901616	118895060	NM_001164279	SLC37A4	promoter	-124
chr11:118901561-118901920	4.96503	0.000158633	0.00767409	Up	360	chr11	118900278	118895060	NM_001164280	SLC37A4	promoter	-1462
chr7:31005421-31005680	4.96117	0.00113084	0.0169006	Up	260	chr7	31003635	31019146	NM_000823	GHRHR	promoter	1915
chr7:150863981-150864280	4.95	8.51625e-05	0.00575632	Up	300	chr7	150864635	150845675	NM_001098834	GBX1	promoter	505
chr16:11035261-11035600	4.94783	8.51592e-05	0.00575632	Up	340	chr16	11036257	11022747	NM_014015	DEXI	promoter	827
chr17:4902561-4902880	4.92233	0.00122912	0.0169103	Up	320	chr17	4900905	4891424	NM_001167986	INCA1	promoter	-1815
chr17:4902561-4902880	4.92233	0.00122912	0.0169103	Up	320	chr17	4900905	4891424	NM_213726	INCA1	promoter	-1815
chr17:4902561-4902880	4.92233	0.00122912	0.0169103	Up	320	chr17	4900905	4891424	NM_001167987	INCA1	promoter	-1815
chr17:4902561-4902880	4.92233	0.00122912	0.0169103	Up	320	chr17	4900905	4891424	NM_001167985	INCA1	promoter	-1815
chr17:4902561-4902880	4.92233	0.00122912	0.0169103	Up	320	chr17	4901242	4931694	NM_006612	KIF1C	promoter	1478
chr20:61913621-61913820	4.92174	0.00139738	0.0184435	Up	200	chr20	61915466	61921142	NR_104023	ARFGAP1	promoter	-1746
chr20:61913621-61913820	4.92174	0.00139738	0.0184435	Up	200	chr20	61915466	61921142	NR_104022	ARFGAP1	promoter	-1746
chr21:43167681-43167920	4.90426	0.000930924	0.0162105	Up	240	chr21	43167001	43166931	NR_106872	MIR6814	promoter	-799
chr3:49726241-49726460	4.90291	0.000974991	0.0168245	Up	220	chr3	49726196	49721379	NM_020998	MST1	promoter	-154
chr3:49726241-49726460	4.90291	0.000974991	0.0168245	Up	220	chr3	49726931	49758962	NM_022064	RNF123	promoter	-581
chr3:49726241-49726460	4.90291	0.000974991	0.0168245	Up	220	chr3	49726931	49758962	NR_135218	RNF123	promoter	-581
chr5:150325521-150325720	4.90291	0.000974991	0.0168245	Up	200	chr5	150326146	150309997	NR_026867	ZNF300P1	promoter	526
chr5:1596061-1596300	4.89916	0.00145157	0.0189787	Up	240	chr5	1594646	1572072	NR_003263	SDHAP3	promoter	-1534
chr8:142869501-142869840	4.89815	0.00113085	0.0169006	Up	340	chr8	142867674	142867602	NR_031636	MIR1302-7	promoter	-1996
chr12:53450781-53450980	4.87879	0.000860268	0.0152842	Up	200	chr12	53450727	53450796	NR_106815	MIR6757	promoter	153
chr7:142372121-142372320	4.87805	0.00367554	0.0294832	Up	200	chr7	142374130	142375525	NM_001190487	MTRNR2L6	promoter	-1910
chr9:98782341-98782580	4.87805	0.00367554	0.0294832	Up	240	chr9	98784037	98782013	NR_024129	LINC00092	promoter	1577
chr9:140010261-140010560	4.87395	0.000712543	0.0143093	Up	300	chr9	140009195	140004991	NM_013379	DPP7	promoter	-1215
chr2:242555101-242555300	4.86111	0.000591198	0.0121444	Up	200	chr2	242556916	242523819	NM_001164356	THAP4	promoter	1716
chr2:145280701-145281020	4.86087	0.00122913	0.0169103	Up	320	chr2	145279434	145337001	NR_110570	LINC01412	promoter	1426
chr2:145280701-145281020	4.86087	0.00122913	0.0169103	Up	320	chr2	145282011	145281116	NR_136320	LOC105373656	promoter	1151
chrX:101381661-101381900	4.84848	0.0019447	0.0238743	Up	240	chrX	101380659	101382684	NM_080390	TCEAL2	promoter	1121
chr14:71955181-71955480	4.84259	0.00319058	0.0279821	Up	300	chr14	71954577	71956420	NR_027046	LOC145474	promoter	753
chr8:22408801-22409100	4.84259	0.00319058	0.0279821	Up	300	chr8	22409250	22433008	NM_005775	SORBS3	promoter	-300
chr1:180881061-180881400	4.83784	0.000170547	0.00767409	Up	340	chr1	180882312	180915239	NM_020950	KIAA1614	promoter	-1082
chr9:130658261-130658460	4.83516	0.00322644	0.0279821	Up	200	chr9	130659687	130647599	NM_001287001	ST6GALNAC6	promoter	1327
chr9:130658261-130658460	4.83516	0.00322644	0.0279821	Up	200	chr9	130659687	130647599	NM_001287003	ST6GALNAC6	promoter	1327
chrX:48367661-48367880	4.83516	0.00322644	0.0279821	Up	220	chrX	48368171	48379202	NM_203474	PORCN	promoter	-401
chrX:48367661-48367880	4.83516	0.00322644	0.0279821	Up	220	chrX	48367346	48379202	NM_001282167	PORCN	promoter	424
chrX:48367661-48367880	4.83516	0.00322644	0.0279821	Up	220	chrX	48367346	48379202	NM_203473	PORCN	promoter	424
chrX:48367661-48367880	4.83516	0.00322644	0.0279821	Up	220	chrX	48367346	48379202	NM_203475	PORCN	promoter	424
chrX:48367661-48367880	4.83516	0.00322644	0.0279821	Up	220	chrX	48367346	48379202	NM_022825	PORCN	promoter	424
chrX:48367661-48367880	4.83516	0.00322644	0.0279821	Up	220	chrX	48367227	48364915	NR_135596	LOC101927635	promoter	-543
chr20:2489921-2490160	4.82927	0.00367554	0.0294832	Up	240	chr20	2489778	2472487	NM_001282499	ZNF343	promoter	-262
chr20:2489921-2490160	4.82927	0.00367554	0.0294832	Up	240	chr20	2489561	2462465	NM_001321800	ZNF343	promoter	-479
chr20:2489921-2490160	4.82927	0.00367554	0.0294832	Up	240	chr20	2489561	2462465	NM_001321801	ZNF343	promoter	-479
chr20:2489921-2490160	4.82927	0.00367554	0.0294832	Up	240	chr20	2489561	2462465	NM_001321803	ZNF343	promoter	-479
chr20:2489921-2490160	4.82927	0.00367554	0.0294832	Up	240	chr20	2489778	2462465	NM_001282496	ZNF343	promoter	-262
chr20:2489921-2490160	4.82927	0.00367554	0.0294832	Up	240	chr20	2489778	2462465	NM_001282498	ZNF343	promoter	-262
chr20:2489921-2490160	4.82927	0.00367554	0.0294832	Up	240	chr20	2489778	2462465	NM_001282497	ZNF343	promoter	-262
chr20:2489921-2490160	4.82927	0.00367554	0.0294832	Up	240	chr20	2489778	2462465	NM_024325	ZNF343	promoter	-262
chr20:2489921-2490160	4.82927	0.00367554	0.0294832	Up	240	chr20	2489778	2462465	NM_001321802	ZNF343	promoter	-262
chr20:2489921-2490160	4.82927	0.00367554	0.0294832	Up	240	chr20	2489778	2462465	NM_001321805	ZNF343	promoter	-262
chr5:121919761-121920080	4.82609	0.00113085	0.0169006	Up	320	chr5	121920295	121917193	NR_134281	LOC101927357	promoter	375
chr22:24198101-24198440	4.82524	0.00301345	0.0279821	Up	340	chr22	24198889	24225139	NR_104248	SLC2A11	promoter	-619
chr22:24198101-24198440	4.82524	0.00301345	0.0279821	Up	340	chr22	24199186	24228299	NM_001282864	SLC2A11	promoter	-916
chr22:24198101-24198440	4.82524	0.00301345	0.0279821	Up	340	chr22	24200039	24228299	NM_001024939	SLC2A11	promoter	-1769
chr22:24198101-24198440	4.82524	0.00301345	0.0279821	Up	340	chr22	24198889	24228299	NM_030807	SLC2A11	promoter	-619
chr22:24198101-24198440	4.82524	0.00301345	0.0279821	Up	340	chr22	24198889	24228299	NM_001024938	SLC2A11	promoter	-619
chr22:24198101-24198440	4.82524	0.00301345	0.0279821	Up	340	chr22	24198889	24228299	NR_104247	SLC2A11	promoter	-619
chr8:95961681-95961980	4.82524	0.00287743	0.0279821	Up	300	chr8	95961615	95938199	NM_033285	TP53INP1	promoter	-215
chr8:95961681-95961980	4.82524	0.00287743	0.0279821	Up	300	chr8	95961615	95938199	NM_001135733	TP53INP1	promoter	-215
chr11:129815561-129815760	4.81522	0.00324817	0.0281412	Up	200	chr11	129817517	129769600	NM_199438	PRDM10	promoter	1857
chr11:129815561-129815760	4.81522	0.00324817	0.0281412	Up	200	chr11	129817517	129769600	NM_199439	PRDM10	promoter	1857
chr5:38556401-38556720	4.81513	0.00125952	0.0170646	Up	320	chr5	38556748	38475064	NM_001127671	LIFR	promoter	188
chr5:38556401-38556720	4.81513	0.00125952	0.0170646	Up	320	chr5	38556887	38608959	NR_103553	LIFR-AS1	promoter	-327
chr5:38556401-38556720	4.81513	0.00125952	0.0170646	Up	320	chr5	38556887	38671318	NR_103554	LIFR-AS1	promoter	-327
chr5:38556401-38556720	4.81513	0.00125952	0.0170646	Up	320	chr5	38557663	38557603	NR_037423	MIR3650	promoter	1103
chr20:60941381-60941580	4.80808	0.00287742	0.0279821	Up	200	chr20	60942368	60884115	NM_005560	LAMA5	promoter	888
chr16:47891921-47892240	4.8	0.00247084	0.026556	Up	320	chr16	47892491	47942342	NR_110650	LOC101927132	promoter	-411
chr11:62538621-62538840	4.8	0.00247084	0.026556	Up	220	chr11	62538774	62554813	NM_006473	TAF6L	promoter	-44
chr8:104034441-104034640	4.8	0.00247084	0.026556	Up	200	chr8	104033247	104085285	NM_001695	ATP6V1C1	promoter	1293
chr12:57911061-57911260	4.8	0.00247084	0.026556	Up	200	chr12	57913042	57912947	NR_030346	MIR616	promoter	1882
chr19:55790601-55790820	4.8	0.00247084	0.026556	Up	220	chr19	55791751	55773590	NM_012267	HSPBP1	promoter	1041
chr19:55790601-55790820	4.8	0.00247084	0.026556	Up	220	chr19	55791751	55773590	NM_001130106	HSPBP1	promoter	1041
chr19:55790601-55790820	4.8	0.00247084	0.026556	Up	220	chr19	55791225	55773589	NM_001297600	HSPBP1	promoter	515
chr16:21688401-21688600	4.8	0.00247084	0.026556	Up	200	chr16	21689834	21772050	NM_144672	OTOA	promoter	-1334
chr13:46872161-46872380	4.79808	0.000484318	0.0112418	Up	220	chr13	46871979	46870579	NR_047493	LINC00563	promoter	-291
chr3:51910461-51910680	4.7931	0.00367555	0.0294832	Up	220	chr3	51909600	51907736	NM_001145059	IQCF5	promoter	-970
chr2:61765761-61766100	4.79121	0.00322644	0.0279821	Up	340	chr2	61765418	61705068	NM_003400	XPO1	promoter	-512
chr5:57416521-57416740	4.78049	0.00367554	0.0294832	Up	220	chr5	57418168	57403458	NR_104669	LOC101928569	promoter	1538
chr5:34008241-34008580	4.75806	8.51626e-05	0.00575632	Up	340	chr5	34008220	33987090	NM_001167595	AMACR	promoter	-190
chr5:34008241-34008580	4.75806	8.51626e-05	0.00575632	Up	340	chr5	34008220	33987090	NM_203382	AMACR	promoter	-190
chr5:34008241-34008580	4.75806	8.51626e-05	0.00575632	Up	340	chr5	34008220	33987090	NM_014324	AMACR	promoter	-190
chr19:54639541-54639760	4.75652	0.00111206	0.0169006	Up	220	chr19	54641435	54659446	NM_014516	CNOT3	promoter	-1785
chr7:122338981-122339240	4.75	0.00101284	0.0169006	Up	260	chr7	122339208	122337765	NM_139175	RNF133	promoter	98
chr10:72201461-72201680	4.74725	0.00322644	0.0279821	Up	220	chr10	72201465	72191691	NM_018055	NODAL	promoter	-105
chr14:68287521-68287720	4.74667	0.00247084	0.026556	Up	200	chr14	68286495	69062738	NM_133509	RAD51B	promoter	1125
chr14:68287521-68287720	4.74667	0.00247084	0.026556	Up	200	chr14	68286495	68964598	NM_002877	RAD51B	promoter	1125
chr14:68287521-68287720	4.74667	0.00247084	0.026556	Up	200	chr14	68286495	69009091	NM_001321814	RAD51B	promoter	1125
chr14:68287521-68287720	4.74667	0.00247084	0.026556	Up	200	chr14	68286495	69070404	NM_001321810	RAD51B	promoter	1125
chr14:68287521-68287720	4.74667	0.00247084	0.026556	Up	200	chr14	68286495	69078703	NM_001321821	RAD51B	promoter	1125
chr14:68287521-68287720	4.74667	0.00247084	0.026556	Up	200	chr14	68286495	69078703	NM_001321809	RAD51B	promoter	1125
chr14:68287521-68287720	4.74667	0.00247084	0.026556	Up	200	chr14	68286495	68944810	NM_133510	RAD51B	promoter	1125
chr14:68287521-68287720	4.74667	0.00247084	0.026556	Up	200	chr14	68286495	68938393	NM_001321819	RAD51B	promoter	1125
chr14:68287521-68287720	4.74667	0.00247084	0.026556	Up	200	chr14	68286495	69149823	NM_001321818	RAD51B	promoter	1125
chr14:68287521-68287720	4.74667	0.00247084	0.026556	Up	200	chr14	68286539	68944768	NM_001321817	RAD51B	promoter	1081
chr1:113395081-113395320	4.74667	0.00247084	0.026556	Up	240	chr1	113393265	113362790	NR_103746	LINC01356	promoter	-1935
chr4:39460561-39460780	4.74667	0.00247084	0.026556	Up	220	chr4	39460643	39465434	NM_001278591	LIAS	promoter	27
chr4:39460561-39460780	4.74667	0.00247084	0.026556	Up	220	chr4	39460643	39465434	NM_001278592	LIAS	promoter	27
chr4:39460561-39460780	4.74667	0.00247084	0.026556	Up	220	chr4	39460643	39479271	NM_006859	LIAS	promoter	27
chr4:39460561-39460780	4.74667	0.00247084	0.026556	Up	220	chr4	39460643	39479271	NM_194451	LIAS	promoter	27
chr4:39460561-39460780	4.74667	0.00247084	0.026556	Up	220	chr4	39460643	39479271	NM_001278590	LIAS	promoter	27
chr4:39460561-39460780	4.74667	0.00247084	0.026556	Up	220	chr4	39460568	39455744	NM_000661	RPL9	promoter	-102
chr4:39460561-39460780	4.74667	0.00247084	0.026556	Up	220	chr4	39460568	39455744	NM_001024921	RPL9	promoter	-102
chr7:6866981-6867180	4.74667	0.00247084	0.026556	Up	200	chr7	6865926	6838565	NM_198097	CCZ1B	promoter	-1154
chr8:73645321-73645520	4.74667	0.00247084	0.026556	Up	200	chr8	73644279	73664078	NR_110656	LOC101926908	promoter	1141
chr11:32604341-32604580	4.74667	0.00247084	0.026556	Up	240	chr11	32605312	32624419	NM_006360	EIF3M	promoter	-852
chr11:32604341-32604580	4.74667	0.00247084	0.026556	Up	240	chr11	32605312	32624419	NM_001307929	EIF3M	promoter	-852
chr8:7194561-7194880	4.74167	8.51596e-05	0.00575632	Up	320	chr8	7194636	7196229	NM_001256874	USP17L4	promoter	84
chr7:1884601-1884860	4.73913	0.000816122	0.0146661	Up	260	chr7	1883889	1883815	NR_039799	MIR4655	promoter	-841
chr2:198317481-198317760	4.73913	0.000816122	0.0146661	Up	280	chr2	198318487	198340033	NM_001320819	COQ10B	promoter	-867
chr2:198317481-198317760	4.73913	0.000816122	0.0146661	Up	280	chr2	198318487	198340033	NM_001320820	COQ10B	promoter	-867
chr2:198317481-198317760	4.73913	0.000816122	0.0146661	Up	280	chr2	198318146	198340033	NM_001320818	COQ10B	promoter	-526
chr2:198317481-198317760	4.73913	0.000816122	0.0146661	Up	280	chr2	198318146	198340033	NM_025147	COQ10B	promoter	-526
chr17:45932721-45933060	4.73387	0.00145157	0.0189787	Up	340	chr17	45933240	45922279	NM_199262	SP6	promoter	350
chr11:116511521-116511740	4.73109	0.00113085	0.0169006	Up	220	chr11	116510138	116528969	NR_135069	LOC101929011	promoter	1492
chr16:89766541-89766840	4.7305	0.00102343	0.0169006	Up	300	chr16	89768121	89762764	NM_152339	SPATA2L	promoter	1431
chr19:10542001-10542320	4.6963	0.00285352	0.0279821	Up	320	chr19	10541520	10580307	NM_001111308	PDE4A	promoter	640
chr19:10542001-10542320	4.6963	0.00285352	0.0279821	Up	320	chr19	10543110	10580307	NM_001111309	PDE4A	promoter	-950
chr16:88004681-88004940	4.68932	0.00133865	0.0177945	Up	260	chr16	88003623	88110924	NM_001173543	BANP	promoter	1187
chr11:74863201-74863520	4.68182	0.00180403	0.0223438	Up	320	chr11	74862031	74917445	NM_001145212	SLCO2B1	promoter	1329
chr11:74863201-74863520	4.68182	0.00180403	0.0223438	Up	320	chr11	74862031	74917445	NM_007256	SLCO2B1	promoter	1329
chr2:109746161-109746440	4.68182	0.00180403	0.0223438	Up	280	chr2	109745996	110262213	NM_001099289	SH3RF3	promoter	304
chr2:109746161-109746440	4.68182	0.00180403	0.0223438	Up	280	chr2	109746575	109743783	NR_029193	SH3RF3-AS1	promoter	275
chr17:21191741-21191980	4.66019	0.0043786	0.0332303	Up	240	chr17	21191347	21218551	NM_002756	MAP2K3	promoter	513
chrX:45061021-45061280	4.65741	0.000531359	0.0114749	Up	260	chrX	45060146	45021554	NM_024689	CXorf36	promoter	-1004
chrX:45061021-45061280	4.65741	0.000531359	0.0114749	Up	260	chrX	45060146	45007617	NM_176819	CXorf36	promoter	-1004
chr12:99548701-99548920	4.65657	0.00322645	0.0279821	Up	220	chr12	99548645	99137751	NM_001204066	ANKS1B	promoter	-165
chr12:99548701-99548920	4.65657	0.00322645	0.0279821	Up	220	chr12	99548577	99128568	NM_020140	ANKS1B	promoter	-233
chr12:99548701-99548920	4.65657	0.00322645	0.0279821	Up	220	chr12	99548577	99137751	NM_181670	ANKS1B	promoter	-233
chr12:99548701-99548920	4.65657	0.00322645	0.0279821	Up	220	chr12	99548577	99137751	NM_001204070	ANKS1B	promoter	-233
chr12:99548701-99548920	4.65657	0.00322645	0.0279821	Up	220	chr12	99548577	99137751	NM_001204069	ANKS1B	promoter	-233
chr12:99548701-99548920	4.65657	0.00322645	0.0279821	Up	220	chr12	99548577	99137751	NM_001204068	ANKS1B	promoter	-233
chr12:99548701-99548920	4.65657	0.00322645	0.0279821	Up	220	chr12	99548868	99137751	NM_001204067	ANKS1B	promoter	58
chr3:51424181-51424420	4.65049	0.0013896	0.0183476	Up	240	chr3	51422667	51426828	NM_006010	MANF	promoter	1633
chr17:79895341-79895540	4.64423	0.000846742	0.0150746	Up	200	chr17	79895204	79890261	NM_001282280	PYCR1	promoter	-236
chr17:79895341-79895540	4.64423	0.000846742	0.0150746	Up	200	chr17	79895204	79890261	NM_001282279	PYCR1	promoter	-236
chr17:79895341-79895540	4.64423	0.000846742	0.0150746	Up	200	chr17	79895133	79890261	NM_153824	PYCR1	promoter	-307
chr17:79895341-79895540	4.64423	0.000846742	0.0150746	Up	200	chr17	79895133	79890261	NM_006907	PYCR1	promoter	-307
chr17:79895341-79895540	4.64423	0.000846742	0.0150746	Up	200	chr17	79895115	79890261	NM_001282281	PYCR1	promoter	-325
chr12:41222041-41222340	4.63889	0.00301346	0.0279821	Up	300	chr12	41221739	41366519	NM_001256064	CNTN1	promoter	451
chr6:116939121-116939480	4.625	0.00122913	0.0169103	Up	360	chr6	116937641	116954148	NM_001161664	RSPH4A	promoter	1659
chr6:116939121-116939480	4.625	0.00122913	0.0169103	Up	360	chr6	116937641	116954148	NM_001010892	RSPH4A	promoter	1659
chr8:135709321-135709580	4.62037	0.000838589	0.0149576	Up	260	chr8	135708801	135490030	NM_001029939	ZFAT	promoter	-649
chr8:135709321-135709580	4.62037	0.000838589	0.0149576	Up	260	chr8	135708801	135490030	NM_001174158	ZFAT	promoter	-649
chr8:135709321-135709580	4.62037	0.000838589	0.0149576	Up	260	chr8	135708801	135490030	NM_001167583	ZFAT	promoter	-649
chr6:31795881-31796140	4.61616	0.00322645	0.0279821	Up	260	chr6	31795511	31798031	NM_005346	HSPA1B	promoter	499
chr1:181001941-181002140	4.61538	0.000206992	0.00767409	Up	200	chr1	181002560	181031074	NM_001310213	MR1	promoter	-520
chr1:181001941-181002140	4.61538	0.000206992	0.00767409	Up	200	chr1	181002560	181031074	NM_001531	MR1	promoter	-520
chr1:181001941-181002140	4.61538	0.000206992	0.00767409	Up	200	chr1	181002560	181031074	NM_001194999	MR1	promoter	-520
chr1:181001941-181002140	4.61538	0.000206992	0.00767409	Up	200	chr1	181002560	181031074	NM_001195035	MR1	promoter	-520
chr1:181001941-181002140	4.61538	0.000206992	0.00767409	Up	200	chr1	181002560	181031074	NM_001195000	MR1	promoter	-520
chr6:32357301-32357560	4.60185	0.00287743	0.0279821	Up	260	chr6	32358286	32361468	NR_044996	HCG23	promoter	-856
chr8:107459741-107460060	4.6	0.00113085	0.0169006	Up	320	chr8	107460151	107764921	NM_001198532	OXR1	promoter	-251
chr5:53246721-53246920	4.5977	0.00367554	0.0294832	Up	200	chr5	53247429	53247333	NR_030307	MIR581	promoter	609
chr3:49725521-49725740	4.5977	0.00367554	0.0294832	Up	220	chr3	49726196	49721379	NM_020998	MST1	promoter	566
chr3:49725521-49725740	4.5977	0.00367554	0.0294832	Up	220	chr3	49726931	49758962	NM_022064	RNF123	promoter	-1301
chr3:49725521-49725740	4.5977	0.00367554	0.0294832	Up	220	chr3	49726931	49758962	NR_135218	RNF123	promoter	-1301
chr11:66085621-66086040	4.59659	1.98969e-05	0.00361869	Up	420	chr11	66084515	66081957	NM_020404	CD248	promoter	-1315
chr11:76091101-76091420	4.59574	0.0011531	0.0169006	Up	320	chr11	76092356	76125665	NR_130990	LOC100506127	promoter	-1096
chr11:76091101-76091420	4.59574	0.0011531	0.0169006	Up	320	chr11	76092009	76061000	NM_004705	THAP12	promoter	749
chr11:76091101-76091420	4.59574	0.0011531	0.0169006	Up	320	chr11	76092009	76061000	NR_130898	THAP12	promoter	749
chr11:76091101-76091420	4.59574	0.0011531	0.0169006	Up	320	chr11	76092356	76097585	NM_001305225	LOC100506127	promoter	-1096
chr11:76091101-76091420	4.59574	0.0011531	0.0169006	Up	320	chr11	76092356	76119175	NM_001282456	LOC100506127	promoter	-1096
chr1:110612341-110612560	4.58696	0.00367555	0.0294832	Up	220	chr1	110613322	110602996	NM_006492	ALX3	promoter	872
chrX:154252341-154252640	4.58696	0.00367555	0.0294832	Up	300	chrX	154250998	154064063	NM_000132	F8	promoter	-1492
chr17:4673341-4673580	4.57983	0.00212205	0.0257298	Up	240	chr17	4675186	4686506	NM_003963	TM4SF5	promoter	-1726
chr9:38390681-38391000	4.57576	0.00322645	0.0279821	Up	320	chr9	38392660	38398662	NM_000692	ALDH1B1	promoter	-1820
chr1:206319021-206319400	4.5731	6.43832e-05	0.00519383	Up	380	chr1	206317458	206332104	NM_001910	CTSE	promoter	1752
chr1:206319021-206319400	4.5731	6.43832e-05	0.00519383	Up	380	chr1	206317458	206332104	NM_001317331	CTSE	promoter	1752
chr1:206319021-206319400	4.5731	6.43832e-05	0.00519383	Up	380	chr1	206317458	206332104	NM_148964	CTSE	promoter	1752
chr17:73149141-73149520	4.55346	0.000148761	0.00767409	Up	380	chr17	73150778	73131337	NM_016185	HN1	promoter	1448
chr17:73149141-73149520	4.55346	0.000148761	0.00767409	Up	380	chr17	73150778	73131337	NM_001002033	HN1	promoter	1448
chr17:73149141-73149520	4.55346	0.000148761	0.00767409	Up	380	chr17	73150778	73131337	NM_001002032	HN1	promoter	1448
chr17:73149141-73149520	4.55346	0.000148761	0.00767409	Up	380	chr17	73150778	73131337	NM_001288611	HN1	promoter	1448
chr17:73149141-73149520	4.55346	0.000148761	0.00767409	Up	380	chr17	73150778	73131337	NR_109933	HN1	promoter	1448
chr17:73149141-73149520	4.55346	0.000148761	0.00767409	Up	380	chr17	73149388	73131337	NM_001288610	HN1	promoter	58
chr17:73149141-73149520	4.55346	0.000148761	0.00767409	Up	380	chr17	73150338	73131337	NM_001288609	HN1	promoter	1008
chr19:59067861-59068080	4.55172	0.00367554	0.0294832	Up	220	chr19	59066491	59062932	NM_014453	CHMP2A	promoter	-1479
chr19:59067861-59068080	4.55172	0.00367554	0.0294832	Up	220	chr19	59066370	59062932	NM_198426	CHMP2A	promoter	-1600
chr2:50925021-50925360	4.55172	0.00367554	0.0294832	Up	340	chr2	50923400	50923309	NR_130470	MIR8485	promoter	-1790
chr10:46970681-46971060	4.55	0.000329059	0.0108503	Up	380	chr10	46970601	46957880	NM_031912	SYT15	promoter	-269
chr10:46970681-46971060	4.55	0.000329059	0.0108503	Up	380	chr10	46970601	46955443	NM_181519	SYT15	promoter	-269
chr2:74727981-74728260	4.54783	0.00322126	0.0279821	Up	280	chr2	74729743	74732192	NR_024606	LBX2-AS1	promoter	-1623
chr2:74727981-74728260	4.54783	0.00322126	0.0279821	Up	280	chr2	74726685	74724643	NM_001282430	LBX2	promoter	-1435
chr19:48949361-48949580	4.53398	0.00287742	0.0279821	Up	220	chr19	48949029	48957164	NM_031485	GRWD1	promoter	441
chr5:150139741-150140020	4.53398	0.00287742	0.0279821	Up	280	chr5	150138082	150088308	NM_001135644	DCTN4	promoter	-1798
chr5:150139741-150140020	4.53398	0.00287742	0.0279821	Up	280	chr5	150138657	150088308	NM_016221	DCTN4	promoter	-1223
chr5:150139741-150140020	4.53398	0.00287742	0.0279821	Up	280	chr5	150138657	150088308	NM_001135643	DCTN4	promoter	-1223
chr14:73357341-73357620	4.53261	0.00367555	0.0294832	Up	280	chr14	73359357	73127750	NM_001280544	DPF3	promoter	1877
chr1:94585001-94585320	4.52941	0.00469313	0.0353465	Up	320	chr1	94586705	94458393	NM_000350	ABCA4	promoter	1545
chr1:11724581-11724940	4.52703	0.000414161	0.011128	Up	360	chr1	11724149	11734409	NM_018438	FBXO6	promoter	611
chr1:1295161-1295620	4.51502	9.333e-05	0.00614388	Up	460	chr1	1297157	1288068	NM_001282583	MXRA8	promoter	1767
chr1:1295161-1295620	4.51502	9.333e-05	0.00614388	Up	460	chr1	1294174	1288068	NM_001282584	MXRA8	promoter	-1216
chr1:1295161-1295620	4.51502	9.333e-05	0.00614388	Up	460	chr1	1294174	1288068	NM_032348	MXRA8	promoter	-1216
chr1:1295161-1295620	4.51502	9.333e-05	0.00614388	Up	460	chr1	1293927	1288068	NM_001282585	MXRA8	promoter	-1463
chr1:205720061-205720340	4.51304	0.00301346	0.0279821	Up	280	chr1	205719372	205681946	NM_022731	NUCKS1	promoter	-828
chr5:40755441-40755680	4.51304	0.00287744	0.0279821	Up	240	chr5	40756072	40711677	NM_012382	TTC33	promoter	512
chr12:52866141-52866460	4.51261	0.00113085	0.0169006	Up	320	chr12	52867569	52862299	NM_173086	KRT6C	promoter	1269
chr17:38821521-38821740	4.50575	0.00367554	0.0294832	Up	220	chr17	38821416	38811871	NM_152349	KRT222	promoter	-214
chr6:42715041-42715380	4.5	0.00116686	0.0169006	Up	340	chr6	42714695	42836298	NM_001318819	GLTSCR1L	promoter	515
chr6:42715041-42715380	4.5	0.00116686	0.0169006	Up	340	chr6	42713884	42712233	NM_003192	TBCC	promoter	-1326
chr20:33146481-33146700	4.49515	0.00257617	0.0276021	Up	220	chr20	33146500	33148149	NM_032514	MAP1LC3A	promoter	90
chr21:46494941-46495220	4.47826	0.00176933	0.0219502	Up	280	chr21	46493126	46490869	NR_027292	SSR4P1	promoter	-1954
chr21:46494941-46495220	4.47826	0.00176933	0.0219502	Up	280	chr21	46494492	46646478	NM_001160230	ADARB1	promoter	588
chr21:46494941-46495220	4.47826	0.00176933	0.0219502	Up	280	chr21	46494492	46646478	NR_073200	ADARB1	promoter	588
chr21:46494941-46495220	4.47826	0.00176933	0.0219502	Up	280	chr21	46494492	46646478	NM_015833	ADARB1	promoter	588
chr21:46494941-46495220	4.47826	0.00176933	0.0219502	Up	280	chr21	46494492	46646478	NM_001112	ADARB1	promoter	588
chr21:46494941-46495220	4.47826	0.00176933	0.0219502	Up	280	chr21	46494492	46646478	NM_015834	ADARB1	promoter	588
chr21:46494941-46495220	4.47826	0.00176933	0.0219502	Up	280	chr21	46494492	46646478	NR_027673	ADARB1	promoter	588
chr21:46494941-46495220	4.47826	0.00176933	0.0219502	Up	280	chr21	46494492	46646478	NR_027672	ADARB1	promoter	588
chr21:46494941-46495220	4.47826	0.00176933	0.0219502	Up	280	chr21	46494492	46646478	NR_027674	ADARB1	promoter	588
chr8:143857881-143858260	4.47799	0.000271323	0.00919646	Up	380	chr8	143859264	143852614	NM_177457	LYNX1	promoter	1194
chr8:143857881-143858260	4.47799	0.000271323	0.00919646	Up	380	chr8	143859264	143845751	NM_023946	LYNX1	promoter	1194
chr8:143857881-143858260	4.47799	0.000271323	0.00919646	Up	380	chr8	143858744	143852614	NM_177477	LYNX1	promoter	674
chr8:143857881-143858260	4.47799	0.000271323	0.00919646	Up	380	chr8	143858438	143852614	NM_177476	LYNX1	promoter	368
chr17:30594881-30595120	4.47581	0.00275864	0.0279821	Up	240	chr17	30593194	30651680	NM_138328	RHBDL3	promoter	1806
chr3:37426421-37426620	4.47573	0.00322645	0.0279821	Up	200	chr3	37427759	37459865	NM_178344	C3orf35	promoter	-1239
chr17:30593941-30594200	4.475	0.00122913	0.0169103	Up	260	chr17	30593194	30651680	NM_138328	RHBDL3	promoter	876
chr20:54042041-54042260	4.47475	0.00312943	0.0279821	Up	220	chr20	54043735	54036873	NR_110064	LINC01441	promoter	1585
chr1:117208721-117208940	4.47475	0.00312943	0.0279821	Up	220	chr1	117209578	117117019	NM_001542	IGSF3	promoter	748
chr1:117208721-117208940	4.47475	0.00312943	0.0279821	Up	220	chr1	117210377	117117019	NM_001007237	IGSF3	promoter	1547
chr3:52329841-52330100	4.47328	0.00385081	0.0298642	Up	260	chr3	52328324	52328234	NR_029677	MIR135A1	promoter	-1646
chrX:49186321-49186760	4.45408	0.000191011	0.00767409	Up	440	chrX	49188103	49313700	NM_012196	GAGE8	promoter	-1563
chrX:49186321-49186760	4.45408	0.000191011	0.00767409	Up	440	chrX	49188080	49294588	NM_001098412	GAGE13	promoter	-1540
chr6:31845581-31845960	4.44737	0.00218522	0.0264222	Up	380	chr6	31845448	31830969	NM_001178045	SLC44A4	promoter	-322
chr6:31845581-31845960	4.44737	0.00218522	0.0264222	Up	380	chr6	31846823	31830969	NM_001178044	SLC44A4	promoter	1053
chr6:31845581-31845960	4.44737	0.00218522	0.0264222	Up	380	chr6	31846823	31830969	NM_025257	SLC44A4	promoter	1053
chr14:19892381-19892640	4.44643	0.00211756	0.0256868	Up	260	chr14	19894368	19904572	NR_073459	BMS1P18	promoter	-1858
chr14:19892381-19892640	4.44643	0.00211756	0.0256868	Up	260	chr14	19894368	19904572	NR_073460	BMS1P17	promoter	-1858
chr8:144922721-144923100	4.44571	0.000466304	0.011128	Up	380	chr8	144923146	144915754	NM_178564	NRBP2	promoter	236
chr1:152881661-152881920	4.44538	0.00113085	0.0169006	Up	260	chr1	152881038	152884362	NM_005547	IVL	promoter	752
chr8:126962581-126962880	4.44444	0.00428572	0.0325742	Up	300	chr8	126963441	126953375	NR_038446	LINC00861	promoter	711
chr8:126962581-126962880	4.44444	0.00428572	0.0325742	Up	300	chr8	126963441	126934766	NR_038447	LINC00861	promoter	711
chr16:70260881-70261140	4.44444	0.00322644	0.0279821	Up	260	chr16	70259936	70253483	NR_033959	SMG1P7	promoter	-1074
chr16:56898801-56899040	4.44444	0.00187864	0.0231546	Up	240	chr16	56899118	56949762	NM_000339	SLC12A3	promoter	-198
chr16:56898801-56899040	4.44444	0.00187864	0.0231546	Up	240	chr16	56899118	56949762	NM_001126108	SLC12A3	promoter	-198
chr16:56898801-56899040	4.44444	0.00187864	0.0231546	Up	240	chr16	56899118	56949762	NM_001126107	SLC12A3	promoter	-198
chr19:1241601-1241800	4.44444	0.000816123	0.0146661	Up	200	chr19	1241748	1244824	NM_001687	ATP5D	promoter	-48
chr19:1241601-1241800	4.44444	0.000816123	0.0146661	Up	200	chr19	1241748	1244824	NM_001001975	ATP5D	promoter	-48
chr22:24093161-24093400	4.44167	0.00122913	0.0169103	Up	240	chr22	24093279	24083770	NM_021916	ZNF70	promoter	-1
chr6:143891141-143891480	4.42424	0.000369734	0.011128	Up	340	chr6	143890476	143875251	NR_027113	PHACTR2-AS1	promoter	-834
chr1:44443961-44444280	4.41129	0.00125951	0.0170646	Up	320	chr1	44444873	44456843	NM_003780	B4GALT2	promoter	-753
chr1:44443961-44444280	4.41129	0.00125951	0.0170646	Up	320	chr1	44445607	44456843	NM_030587	B4GALT2	promoter	-1487
chr12:67072221-67072480	4.4087	0.00113084	0.0169006	Up	260	chr12	67072925	66741210	NM_001178074	GRIP1	promoter	575
chr12:67072221-67072480	4.4087	0.00113084	0.0169006	Up	260	chr12	67072925	66741210	NM_021150	GRIP1	promoter	575
chr1:160680641-160680840	4.40741	0.00235168	0.026556	Up	200	chr1	160681641	160650211	NM_001256030	CD48	promoter	901
chr1:160680641-160680840	4.40741	0.00235168	0.026556	Up	200	chr1	160681641	160648535	NM_001778	CD48	promoter	901
chr6:33080461-33080680	4.40404	0.00322644	0.0279821	Up	220	chr6	33080292	33096890	NR_001435	HLA-DPB2	promoter	278
chr9:126691281-126691580	4.40404	0.00322644	0.0279821	Up	300	chr9	126692417	126141932	NM_020946	DENND1A	promoter	987
chr9:126691281-126691580	4.40404	0.00322644	0.0279821	Up	300	chr9	126692417	126163869	NM_024820	DENND1A	promoter	987
chr8:145653121-145653340	4.39423	0.000816128	0.0146661	Up	220	chr8	145653946	145648983	NM_183057	VPS28	promoter	716
chr8:145653121-145653340	4.39423	0.000816128	0.0146661	Up	220	chr8	145653946	145648983	NM_016208	VPS28	promoter	716
chr19:49862881-49863080	4.3913	0.000884637	0.0156229	Up	200	chr19	49864752	49843852	NM_001256661	TEAD2	promoter	1772
chr20:61731941-61732280	4.36765	0.00125952	0.0170646	Up	340	chr20	61732643	61735737	NR_003244	HAR1A	promoter	-533
chr20:61731941-61732280	4.36765	0.00125952	0.0170646	Up	340	chr20	61733671	61726844	NR_003245	HAR1B	promoter	1561
chr19:9947301-9947540	4.36364	0.000816122	0.0146661	Up	240	chr19	9945882	9960365	NR_038422	PIN1	promoter	1538
chr19:9947301-9947540	4.36364	0.000816122	0.0146661	Up	240	chr19	9945882	9960365	NM_006221	PIN1	promoter	1538
chr19:9947301-9947540	4.36364	0.000816122	0.0146661	Up	240	chr19	9945882	9960365	NR_038830	PIN1	promoter	1538
chr20:56099481-56099720	4.3629	0.00205637	0.0250226	Up	240	chr20	56099923	56081797	NM_001269048	CTCFL	promoter	323
chr20:56099481-56099720	4.3629	0.00205637	0.0250226	Up	240	chr20	56100708	56072223	NM_080618	CTCFL	promoter	1108
chr20:56099481-56099720	4.3629	0.00205637	0.0250226	Up	240	chr20	56100708	56072223	NM_001269040	CTCFL	promoter	1108
chr20:56099481-56099720	4.3629	0.00205637	0.0250226	Up	240	chr20	56100708	56072223	NM_001269042	CTCFL	promoter	1108
chr20:56099481-56099720	4.3629	0.00205637	0.0250226	Up	240	chr20	56100708	56072223	NM_001269046	CTCFL	promoter	1108
chr20:56099481-56099720	4.3629	0.00205637	0.0250226	Up	240	chr20	56100708	56081797	NM_001269047	CTCFL	promoter	1108
chr20:56099481-56099720	4.3629	0.00205637	0.0250226	Up	240	chr20	56100708	56081797	NM_001269045	CTCFL	promoter	1108
chr20:56099481-56099720	4.3629	0.00205637	0.0250226	Up	240	chr20	56099923	56093554	NM_001269052	CTCFL	promoter	323
chr20:56099481-56099720	4.3629	0.00205637	0.0250226	Up	240	chr20	56099923	56074609	NR_072975	CTCFL	promoter	323
chr20:56099481-56099720	4.3629	0.00205637	0.0250226	Up	240	chr20	56099923	56074609	NM_001269044	CTCFL	promoter	323
chr20:56099481-56099720	4.3629	0.00205637	0.0250226	Up	240	chr20	56100708	56093554	NM_001269051	CTCFL	promoter	1108
chr20:56099481-56099720	4.3629	0.00205637	0.0250226	Up	240	chr20	56100183	56071020	NM_001269043	CTCFL	promoter	583
chr20:56099481-56099720	4.3629	0.00205637	0.0250226	Up	240	chr20	56099923	56072223	NM_001269041	CTCFL	promoter	323
chr20:56099481-56099720	4.3629	0.00205637	0.0250226	Up	240	chr20	56100163	56081797	NM_001269055	CTCFL	promoter	563
chr20:56099481-56099720	4.3629	0.00205637	0.0250226	Up	240	chr20	56100163	56081797	NM_001269050	CTCFL	promoter	563
chr20:56099481-56099720	4.3629	0.00205637	0.0250226	Up	240	chr20	56100183	56074609	NM_001269054	CTCFL	promoter	583
chr20:56099481-56099720	4.3629	0.00205637	0.0250226	Up	240	chr20	56100183	56074609	NM_001269049	CTCFL	promoter	583
chr20:48657501-48657760	4.3629	0.00113085	0.0169006	Up	260	chr20	48658166	48657243	NR_051976	TRERNA1	promoter	536
chr22:45596581-45596880	4.36111	0.00287742	0.0279821	Up	300	chr22	45596900	45596834	NR_031651	MIR1249	promoter	170
chr1:3664961-3665260	4.36111	0.00287742	0.0279821	Up	300	chr1	3663937	3652547	NR_033711	TP73-AS1	promoter	-1173
chr1:3664961-3665260	4.36111	0.00287742	0.0279821	Up	300	chr1	3663937	3652547	NR_033710	TP73-AS1	promoter	-1173
chr1:3664961-3665260	4.36111	0.00287742	0.0279821	Up	300	chr1	3663937	3652547	NR_033709	TP73-AS1	promoter	-1173
chr1:3664961-3665260	4.36111	0.00287742	0.0279821	Up	300	chr1	3663937	3652547	NR_033708	TP73-AS1	promoter	-1173
chr1:3664961-3665260	4.36111	0.00287742	0.0279821	Up	300	chr1	3663335	3652547	NR_033712	TP73-AS1	promoter	-1775
chr17:48623361-48623620	4.35455	0.00133945	0.017803	Up	260	chr17	48624449	48633213	NM_022827	SPATA20	promoter	-959
chr17:48623361-48623620	4.35455	0.00133945	0.017803	Up	260	chr17	48624449	48633213	NM_001258373	SPATA20	promoter	-959
chr17:48623361-48623620	4.35455	0.00133945	0.017803	Up	260	chr17	48624449	48633213	NM_001258372	SPATA20	promoter	-959
chr12:52799701-52799960	4.35	0.000841032	0.0149999	Up	260	chr12	52800176	52787734	NM_033033	KRT82	promoter	346
chr12:108521341-108521600	4.34783	0.00367554	0.0294832	Up	260	chr12	108523247	108644313	NM_014653	WSCD2	promoter	-1777
chr8:38458761-38459060	4.33065	0.00113085	0.0169006	Up	300	chr8	38458775	38457692	NR_003129	RNF5P1	promoter	-135
chr16:30211201-30211620	4.32927	0.000158638	0.00767409	Up	420	chr16	30210548	30215650	NM_177552	SULT1A3	promoter	862
chr16:30211201-30211620	4.32927	0.000158638	0.00767409	Up	420	chr16	30210548	30215650	NM_001017390	SULT1A4	promoter	862
chr3:42725021-42725340	4.325	0.00287744	0.0279821	Up	320	chr3	42727010	42733938	NM_152393	KLHL40	promoter	-1830
chr16:48419041-48419260	4.32407	0.00287742	0.0279821	Up	220	chr16	48419229	48394453	NM_003031	SIAH1	promoter	79
chr1:145412781-145413060	4.32174	0.00287743	0.0279821	Up	280	chr1	145413190	145417545	NM_213653	HFE2	promoter	-270
chr1:145412781-145413060	4.32174	0.00287743	0.0279821	Up	280	chr1	145413190	145417545	NM_001316767	HFE2	promoter	-270
chr1:145412781-145413060	4.32174	0.00287743	0.0279821	Up	280	chr1	145413190	145417545	NM_213652	HFE2	promoter	-270
chr1:145412781-145413060	4.32174	0.00287743	0.0279821	Up	280	chr1	145413190	145417545	NM_202004	HFE2	promoter	-270
chr1:145412781-145413060	4.32174	0.00287743	0.0279821	Up	280	chr1	145413190	145417545	NM_145277	HFE2	promoter	-270
chr12:52305721-52306000	4.30709	0.00111206	0.0169006	Up	280	chr12	52306112	52317145	NM_001077401	ACVRL1	promoter	-252
chr19:55751741-55751980	4.30097	0.00452906	0.0342303	Up	240	chr19	55751344	55751279	NR_106860	MIR6802	promoter	-516
chr6:4834421-4834660	4.30097	0.00452906	0.0342303	Up	240	chr6	4836331	4955778	NM_001143970	CDYL	promoter	-1791
chr2:232576761-232576980	4.29839	0.00125119	0.0170646	Up	220	chr2	232578023	232578105	NR_036052	MIR1244-1	promoter	-1153
chr2:232576761-232576980	4.29839	0.00125119	0.0170646	Up	220	chr2	232578023	232578105	NR_036263	MIR1244-3	promoter	-1153
chr2:232576761-232576980	4.29839	0.00125119	0.0170646	Up	220	chr2	232578023	232578105	NR_128710	MIR1244-4	promoter	-1153
chr2:232576761-232576980	4.29839	0.00125119	0.0170646	Up	220	chr2	232578023	232578105	NR_036262	MIR1244-2	promoter	-1153
chr22:50524061-50524320	4.29078	0.000423454	0.011128	Up	260	chr22	50523781	50497819	NM_139202	MLC1	promoter	-409
chr22:50524061-50524320	4.29078	0.000423454	0.011128	Up	260	chr22	50524358	50497819	NM_015166	MLC1	promoter	168
chr11:46382501-46382760	4.28704	0.00395689	0.0303693	Up	260	chr11	46383144	46402104	NM_001105540	DGKZ	promoter	-514
chr1:27647481-27647700	4.28704	0.00395689	0.0303693	Up	220	chr1	27648635	27662891	NM_032125	TMEM222	promoter	-1045
chr1:27647481-27647700	4.28704	0.00395689	0.0303693	Up	220	chr1	27648635	27662891	NR_037580	TMEM222	promoter	-1045
chr1:27647481-27647700	4.28704	0.00395689	0.0303693	Up	220	chr1	27648635	27662891	NR_037577	TMEM222	promoter	-1045
chr1:27647481-27647700	4.28704	0.00395689	0.0303693	Up	220	chr1	27648635	27662891	NR_037576	TMEM222	promoter	-1045
chr1:115054681-115055020	4.27206	0.000965357	0.0167008	Up	340	chr1	115053781	114935398	NM_033020	TRIM33	promoter	-1069
chr1:115054681-115055020	4.27206	0.000965357	0.0167008	Up	340	chr1	115053781	114935398	NM_015906	TRIM33	promoter	-1069
chr21:46086981-46087220	4.26852	0.00322645	0.0279821	Up	240	chr21	46086844	46086105	NM_181684	KRTAP12-2	promoter	-256
chr1:42846521-42846780	4.26852	0.00322645	0.0279821	Up	260	chr1	42846467	42889900	NM_173642	RIMKLA	promoter	183
chr9:35489721-35490000	4.26263	0.00367555	0.0294832	Up	280	chr9	35489948	35561895	NM_014806	RUSC2	promoter	-88
chr9:35489721-35490000	4.26263	0.00367555	0.0294832	Up	280	chr9	35489948	35561895	NR_052015	RUSC2	promoter	-88
chr9:137000001-137000260	4.26263	0.00367555	0.0294832	Up	260	chr9	137001209	137025094	NM_017588	WDR5	promoter	-1079
chr5:140555681-140555980	4.2605	0.00113084	0.0169006	Up	300	chr5	140557370	140560081	NM_019120	PCDHB8	promoter	-1540
chr2:42159841-42160140	4.25806	0.000654176	0.0132754	Up	300	chr2	42160863	42158738	NR_110263	LOC101929723	promoter	873
chr2:42159841-42160140	4.25806	0.000654176	0.0132754	Up	300	chr2	42160863	42158738	NR_110262	LOC101929723	promoter	873
chr12:99289241-99289500	4.25217	0.00371721	0.0297757	Up	260	chr12	99288674	99128568	NM_001204081	ANKS1B	promoter	-696
chr12:99289241-99289500	4.25217	0.00371721	0.0297757	Up	260	chr12	99288674	99137751	NM_001204080	ANKS1B	promoter	-696
chr12:99289241-99289500	4.25217	0.00371721	0.0297757	Up	260	chr12	99288674	99137751	NM_001204079	ANKS1B	promoter	-696
chr12:99289241-99289500	4.25217	0.00371721	0.0297757	Up	260	chr12	99288674	99137751	NM_001204065	ANKS1B	promoter	-696
chr20:1293201-1293460	4.25217	0.00371721	0.0297757	Up	260	chr20	1294317	1290554	NM_015685	SDCBP2	promoter	987
chr8:28746541-28746760	4.24409	0.0014247	0.0187712	Up	220	chr8	28747432	28625174	NM_001172562	INTS9	promoter	782
chr8:28746541-28746760	4.24409	0.0014247	0.0187712	Up	220	chr8	28747910	28910242	NM_001135726	HMBOX1	promoter	-1260
chr8:28746541-28746760	4.24409	0.0014247	0.0187712	Up	220	chr8	28747698	28625174	NR_026826	INTS9	promoter	1048
chr8:28746541-28746760	4.24409	0.0014247	0.0187712	Up	220	chr8	28747698	28625174	NM_018250	INTS9	promoter	1048
chr8:28746541-28746760	4.24409	0.0014247	0.0187712	Up	220	chr8	28747698	28625174	NM_001145159	INTS9	promoter	1048
chr8:28746541-28746760	4.24409	0.0014247	0.0187712	Up	220	chr8	28748224	28910242	NM_024567	HMBOX1	promoter	-1574
chr16:33964361-33964620	4.23664	0.00109297	0.0169006	Up	260	chr16	33962503	33961051	NR_038368	LINC00273	promoter	-1987
chr22:39149641-39149880	4.23387	0.000896042	0.0157566	Up	240	chr22	39151467	39130718	NM_001199580	SUN2	promoter	1707
chr17:18129861-18130080	4.23301	0.00322644	0.0279821	Up	220	chr17	18128935	18148188	NM_004140	LLGL1	promoter	1035
chr22:18189281-18189520	4.23301	0.00322644	0.0279821	Up	240	chr22	18189423	18213621	NM_001270733	BCL2L13	promoter	-23
chr20:32849541-32850000	4.21371	1.40508e-05	0.00332443	Up	460	chr20	32848170	32857148	NM_001672	ASIP	promoter	1600
chr3:54961341-54961660	4.2	0.00463501	0.0349725	Up	320	chr3	54962101	54952380	NM_020678	LRTM1	promoter	601
chr1:168147221-168147480	4.19417	0.00322644	0.0279821	Up	260	chr1	168148082	168171351	NM_152902	TIPRL	promoter	-732
chr1:168147221-168147480	4.19417	0.00322644	0.0279821	Up	260	chr1	168148082	168161633	NM_001031800	TIPRL	promoter	-732
chr1:198511661-198511900	4.19328	0.00137924	0.0182339	Up	240	chr1	198510075	198492351	NM_133326	ATP6V1G3	promoter	-1705
chr1:198511661-198511900	4.19328	0.00137924	0.0182339	Up	240	chr1	198510075	198492351	NM_133262	ATP6V1G3	promoter	-1705
chr1:198511661-198511900	4.19328	0.00137924	0.0182339	Up	240	chr1	198510075	198492351	NM_001320218	ATP6V1G3	promoter	-1705
chr3:16926721-16927080	4.16522	0.00130936	0.0175071	Up	360	chr3	16926451	17132098	NM_001144382	PLCL2	promoter	449
chr19:7692841-7693060	4.15833	0.000750219	0.0146661	Up	220	chr19	7694439	7684410	NM_020196	XAB2	promoter	1489
chr19:7692841-7693060	4.15833	0.000750219	0.0146661	Up	220	chr19	7694670	7696510	NM_001171155	PET100	promoter	-1720
chr19:7692841-7693060	4.15833	0.000750219	0.0146661	Up	220	chr19	7694670	7696510	NR_033242	PET100	promoter	-1720
chr17:78234081-78234340	4.15385	0.000816123	0.0146661	Up	260	chr17	78234659	78295262	NM_020954	RNF213	promoter	-449
chr17:78234081-78234340	4.15385	0.000816123	0.0146661	Up	260	chr17	78234659	78372581	NM_001256071	RNF213	promoter	-449
chr17:7341321-7341700	4.14286	0.00131331	0.0175071	Up	380	chr17	7342345	7348251	NM_004112	FGF11	promoter	-835
chr17:7341321-7341700	4.14286	0.00131331	0.0175071	Up	380	chr17	7341591	7348251	NR_130156	FGF11	promoter	-81
chr1:16331741-16331940	4.14286	0.00301346	0.0279821	Up	200	chr1	16330730	16333190	NM_178840	C1orf64	promoter	1110
chr1:161196361-161196640	4.14286	0.00301346	0.0279821	Up	280	chr1	161196975	161197051	NR_049819	MIR5187	promoter	-475
chr1:161196361-161196640	4.14286	0.00301346	0.0279821	Up	280	chr1	161195728	161200536	NM_001286373	TOMM40L	promoter	772
chr1:161196361-161196640	4.14286	0.00301346	0.0279821	Up	280	chr1	161195728	161200536	NM_001286374	TOMM40L	promoter	772
chr1:161196361-161196640	4.14286	0.00301346	0.0279821	Up	280	chr1	161195728	161200536	NM_032174	TOMM40L	promoter	772
chr16:68003481-68003800	4.14167	0.00287743	0.0279821	Up	320	chr16	68002597	67977376	NM_001145961	SLC12A4	promoter	-1043
chr16:68003481-68003800	4.14167	0.00287743	0.0279821	Up	320	chr16	68002597	67977376	NM_001145962	SLC12A4	promoter	-1043
chr16:68003481-68003800	4.14167	0.00287743	0.0279821	Up	320	chr16	68002597	67977376	NM_005072	SLC12A4	promoter	-1043
chr7:42971641-42971880	4.13913	0.00287742	0.0279821	Up	240	chr7	42971805	42956461	NM_002787	PSMA2	promoter	45
chr7:42971641-42971880	4.13913	0.00287742	0.0279821	Up	240	chr7	42971938	42977453	NM_031903	MRPL32	promoter	-178
chr8:7354701-7355000	4.12587	0.00111208	0.0169006	Up	300	chr8	7353367	7366833	NM_001040705	DEFB107B	promoter	1483
chr8:7354701-7355000	4.12587	0.00111208	0.0169006	Up	300	chr8	7353367	7366833	NM_001037668	DEFB107A	promoter	1483
chr12:39299561-39299860	4.125	0.00120954	0.0169103	Up	300	chr12	39299420	39046001	NM_153634	CPNE8	promoter	-290
chr6:44044121-44044400	4.12097	0.00113085	0.0169006	Up	280	chr6	44042389	43963460	NR_125864	LOC101929705	promoter	-1871
chr22:16231741-16231940	4.11811	0.00311747	0.0279821	Up	200	chr22	16231289	16199673	NR_132385	LINC01297	promoter	-551
chr12:95042721-95042980	4.11765	0.000423463	0.011128	Up	260	chr12	95044338	94960899	NM_020698	TMCC3	promoter	1488
chr8:64080981-64081200	4.11029	0.00125362	0.0170646	Up	220	chr8	64081111	64125346	NR_102434	YTHDF3	promoter	-21
chr8:64080981-64081200	4.11029	0.00125362	0.0170646	Up	220	chr8	64081111	64125346	NM_001277816	YTHDF3	promoter	-21
[truncated: 488 more rows]

## Sheet: down.TET3-KO+PQ_vs_Cas9+PQ
Down-regulated hydromethylated sites in promoter region between the TET3-KO+PQ group and the Cas9+PQ group
Genomic_position	Fold change	P-value	FDR	Regulation	Length	chr	tss	tts	RefSeq_name	GeneSymbol	Peak_classification	Peak_To_TSS
chr5:40799661-40799900	-73.4	0.000227516	0.00826852	Down	240	chr5	40798297	40759480	NM_206907	PRKAA1	promoter	-1483
chr5:40799661-40799900	-73.4	0.000227516	0.00826852	Down	240	chr5	40798297	40759480	NM_006251	PRKAA1	promoter	-1483
chr19:17831141-17831520	-65.4	2.24358e-05	0.00361869	Down	380	chr19	17830964	17845324	NM_001308363	MAP1S	promoter	366
chr19:17831141-17831520	-65.4	2.24358e-05	0.00361869	Down	380	chr19	17830260	17845324	NM_018174	MAP1S	promoter	1070
chr7:102158801-102159120	-58.2	6.27301e-05	0.00519383	Down	320	chr7	102158224	102123585	NM_001277335	RASA4B	promoter	-736
chr20:31668661-31668960	-56.5	6.27313e-05	0.00519383	Down	300	chr20	31669317	31699557	NM_182519	BPIFB4	promoter	-507
chr3:196728441-196728740	-56.2	0.00048116	0.011178	Down	300	chr3	196729776	196731615	NR_038285	MFI2-AS1	promoter	-1186
chr9:138452521-138452780	-55.4	0.000867185	0.0153695	Down	260	chr9	138453601	138458622	NM_001018048	PAEP	promoter	-951
chr9:138452521-138452780	-55.4	0.000867185	0.0153695	Down	260	chr9	138453601	138458622	NM_002571	PAEP	promoter	-951
chr9:138452521-138452780	-55.4	0.000867185	0.0153695	Down	260	chr9	138453601	138458622	NM_001018049	PAEP	promoter	-951
chr7:146793601-146793880	-52.4	0.000874474	0.0154851	Down	280	chr7	146794701	146778029	NR_110829	LOC101928700	promoter	961
chr1:85742261-85742480	-52.1	0.000566972	0.0117778	Down	220	chr1	85742587	85731459	NM_001320715	BCL10	promoter	217
chr1:85742261-85742480	-52.1	0.000566972	0.0117778	Down	220	chr1	85742587	85731459	NM_003921	BCL10	promoter	217
chr1:85742261-85742480	-52.1	0.000566972	0.0117778	Down	220	chr1	85742040	85743771	NR_045484	LOC646626	promoter	330
chr8:142866801-142867120	-50.4	0.00016166	0.00767409	Down	320	chr8	142867674	142867602	NR_031636	MIR1302-7	promoter	714
chr2:180871441-180871720	-50	0.000161661	0.00767409	Down	280	chr2	180871780	180809603	NM_020943	CWC22	promoter	200
chr1:58716161-58716360	-48.2	0.00310474	0.0279821	Down	200	chr1	58716211	57463578	NM_021080	DAB1	promoter	-49
chr2:54086801-54087060	-47.6	0.000190793	0.00767409	Down	260	chr2	54087170	54080049	NM_006794	GPR75	promoter	240
chr2:54086801-54087060	-47.6	0.000190793	0.00767409	Down	260	chr2	54087170	53897449	NM_001164165	GPR75-ASB3	promoter	240
chr5:76326261-76326540	-46.5	0.00207697	0.0252295	Down	280	chr5	76326209	76361058	NM_018046	AGGF1	promoter	191
chr16:23691201-23691480	-46.5	0.000423447	0.011128	Down	280	chr16	23690092	23701688	NM_005030	PLK1	promoter	1248
chr2:179184721-179184960	-46.3	0.00186451	0.0229974	Down	240	chr2	179184970	179264160	NM_145739	OSBPL6	promoter	-130
chr11:44974221-44974460	-46.3	0.00186451	0.0229974	Down	240	chr11	44972857	44953898	NM_001258322	TP53I11	promoter	-1483
chr11:44974221-44974460	-46.3	0.00186451	0.0229974	Down	240	chr11	44972857	44953898	NM_001258321	TP53I11	promoter	-1483
chr11:44974221-44974460	-46.3	0.00186451	0.0229974	Down	240	chr11	44972857	44953898	NM_001258324	TP53I11	promoter	-1483
chr11:44974221-44974460	-46.3	0.00186451	0.0229974	Down	240	chr11	44972857	44953898	NM_001318385	TP53I11	promoter	-1483
chr11:44974221-44974460	-46.3	0.00186451	0.0229974	Down	240	chr11	44972857	44953898	NM_001318386	TP53I11	promoter	-1483
chr19:56091181-56091420	-46	0.000190796	0.00767409	Down	240	chr19	56092211	56088890	NM_152600	ZNF579	promoter	911
chr17:1734601-1734940	-45.5	0.000423449	0.011128	Down	340	chr17	1733272	1802848	NM_002945	RPA1	promoter	1498
chr17:1734601-1734940	-45.5	0.000423449	0.011128	Down	340	chr17	1733175	1682828	NM_052928	SMYD4	promoter	-1595
chr6:160428001-160428300	-45.5	0.000423449	0.011128	Down	300	chr6	160428696	160424322	NR_047511	AIRN	promoter	546
chr6:160428001-160428300	-45.5	0.000423449	0.011128	Down	300	chr6	160428696	160424322	NR_047514	AIRN	promoter	546
chr1:46048941-46049200	-45.3	0.0014321	0.0188561	Down	260	chr1	46049659	46084578	NM_152298	NASP	promoter	-589
chr1:46048941-46049200	-45.3	0.0014321	0.0188561	Down	260	chr1	46049659	46084578	NM_001195193	NASP	promoter	-589
chr1:46048941-46049200	-45.3	0.0014321	0.0188561	Down	260	chr1	46049659	46084578	NM_002482	NASP	promoter	-589
chr7:150934981-150935180	-45.3	0.0041871	0.0318981	Down	200	chr7	150935506	150935624	NR_030407	MIR671	promoter	-426
chr1:43994941-43995140	-45.1	0.000861177	0.0152928	Down	200	chr1	43996546	44089343	NM_002840	PTPRF	promoter	-1506
chr1:43994941-43995140	-45.1	0.000861177	0.0152928	Down	200	chr1	43996546	44089343	NM_130440	PTPRF	promoter	-1506
chr1:110010301-110010520	-44.9	0.00453056	0.0342333	Down	220	chr1	110009099	110024764	NM_001040709	SYPL2	promoter	1311
chr1:159282481-159282720	-44.4	0.000479858	0.0111491	Down	240	chr1	159284449	159283459	NM_001004467	OR10J3	promoter	1849
chr12:71316081-71316300	-43.9	0.000423454	0.011128	Down	220	chr12	71314584	71031852	NM_002849	PTPRR	promoter	-1606
chr19:50143501-50143740	-43.9	0.000479859	0.0111491	Down	240	chr19	50143400	50138548	NM_006270	RRAS	promoter	-220
chr19:50143501-50143740	-43.9	0.000479859	0.0111491	Down	240	chr19	50145381	50161906	NM_021228	SCAF1	promoter	-1761
chrX:49324861-49325060	-43.7	0.00497281	0.0370012	Down	200	chrX	49325506	49332811	NM_001477	GAGE12I	promoter	-546
chrX:49324861-49325060	-43.7	0.00497281	0.0370012	Down	200	chrX	49325410	49332811	NM_001098405	GAGE12F	promoter	-450
chrX:49324861-49325060	-43.7	0.00497281	0.0370012	Down	200	chrX	49325433	49332821	NM_001127199	GAGE12D	promoter	-473
chrX:49324861-49325060	-43.7	0.00497281	0.0370012	Down	200	chrX	49325444	49332811	NM_001098418	GAGE12E	promoter	-484
chrX:49324861-49325060	-43.7	0.00497281	0.0370012	Down	200	chrX	49325444	49332811	NM_001098408	GAGE12C	promoter	-484
chrX:49324861-49325060	-43.7	0.00497281	0.0370012	Down	200	chrX	49325444	49332811	NM_001098409	GAGE12G	promoter	-484
chrX:49324861-49325060	-43.7	0.00497281	0.0370012	Down	200	chrX	49325479	49332807	NM_001476	GAGE6	promoter	-519
chr20:36933721-36933960	-43.6	0.00104686	0.0169006	Down	240	chr20	36932551	36965905	NM_001725	BPI	promoter	1289
chr9:114362241-114362480	-43.5	0.00219531	0.0265207	Down	240	chr9	114362135	114325246	NM_001146108	PTGR1	promoter	-225
chr9:114362241-114362480	-43.5	0.00219531	0.0265207	Down	240	chr9	114361711	114325246	NM_012212	PTGR1	promoter	-649
chr9:114362241-114362480	-43.5	0.00219531	0.0265207	Down	240	chr9	114362135	114312001	NM_001146109	PTGR1	promoter	-225
chr17:27036301-27036500	-43	0.00475027	0.0357348	Down	200	chr17	27038109	27030214	NM_001304954	PROCA1	promoter	1709
chr17:27036301-27036500	-43	0.00475027	0.0357348	Down	200	chr17	27038109	27030214	NM_001304952	PROCA1	promoter	1709
chr5:180335421-180335680	-42.3	0.00113085	0.0169006	Down	260	chr5	180336563	180377906	NM_001159710	BTNL8	promoter	-1013
chr1:155231841-155232120	-42	0.00314652	0.0279821	Down	280	chr1	155232176	155225769	NM_005698	SCAMP3	promoter	196
chr1:155231841-155232120	-42	0.00314652	0.0279821	Down	280	chr1	155232176	155225769	NM_052837	SCAMP3	promoter	196
chr11:63275281-63275540	-42	0.00314652	0.0279821	Down	260	chr11	63273523	63284246	NM_033101	LGALS12	promoter	1887
chr11:63275281-63275540	-42	0.00314652	0.0279821	Down	260	chr11	63273523	63284246	NM_001142536	LGALS12	promoter	1887
chr11:63275281-63275540	-42	0.00314652	0.0279821	Down	260	chr11	63273523	63284246	NM_001142535	LGALS12	promoter	1887
chr11:63275281-63275540	-42	0.00314652	0.0279821	Down	260	chr11	63275458	63284246	NM_001142538	LGALS12	promoter	-48
chr11:63275281-63275540	-42	0.00314652	0.0279821	Down	260	chr11	63275458	63284246	NM_001142537	LGALS12	promoter	-48
chr16:88135281-88135580	-41.6	0.00113085	0.0169006	Down	300	chr16	88134591	88133014	NR_120310	LOC400553	promoter	-839
chr7:148937161-148937440	-41.6	0.000479864	0.0111491	Down	280	chr7	148936741	148952700	NM_012256	ZNF212	promoter	559
chr9:134359181-134359380	-41.1	0.000479866	0.0111491	Down	200	chr9	134361051	134361137	NR_003050	SNORD62B	promoter	-1771
chr9:134359181-134359380	-41.1	0.000479866	0.0111491	Down	200	chr9	134361051	134361137	NR_002914	SNORD62A	promoter	-1771
chr21:37092681-37092920	-40.7	0.00113085	0.0169006	Down	240	chr21	37093012	37093106	NR_030414	MIR802	promoter	-212
chr1:110083281-110083500	-40.7	0.00122911	0.0169103	Down	220	chr1	110082493	110088455	NM_031936	GPR61	promoter	897
chr1:235100061-235100300	-40.7	0.00122911	0.0169103	Down	240	chr1	235099746	235093089	NR_125945	LOC101927851	promoter	-434
chr22:21455561-21455820	-40.7	0.00122911	0.0169103	Down	260	chr22	21457304	21476575	NR_037566	BCRP2	promoter	-1614
chr1:202680041-202680240	-40.2	0.00384716	0.0298642	Down	200	chr1	202679551	202559724	NM_177402	SYT2	promoter	-589
chr12:70083661-70083880	-40.2	0.00384716	0.0298642	Down	220	chr12	70083057	70047388	NM_152439	BEST3	promoter	-713
chr12:70083661-70083880	-40.2	0.00384716	0.0298642	Down	220	chr12	70083057	70077020	NR_104220	BEST3	promoter	-713
chr8:125956081-125956280	-40.2	0.00384716	0.0298642	Down	200	chr8	125954249	125963337	NR_027321	LINC00964	promoter	1931
chr12:57040121-57040360	-40	0.00122912	0.0169103	Down	240	chr12	57038885	57038810	NR_002737	SNORD59A	promoter	-1355
chr12:57040121-57040360	-40	0.00122912	0.0169103	Down	240	chr12	57039852	57031958	NM_001686	ATP5B	promoter	-388
chr19:55971501-55971780	-39.9	0.00113085	0.0169006	Down	280	chr19	55973049	55964345	NM_001136202	ISOC2	promoter	1409
chr19:55971501-55971780	-39.9	0.00113085	0.0169006	Down	280	chr19	55973049	55964345	NM_001136201	ISOC2	promoter	1409
chr19:55971501-55971780	-39.9	0.00113085	0.0169006	Down	280	chr19	55973049	55964345	NM_024710	ISOC2	promoter	1409
chr12:56547221-56547480	-39.5	0.00122912	0.0169103	Down	260	chr12	56546203	56551771	NM_002475	MYL6B	promoter	1147
chr12:56547221-56547480	-39.5	0.00122912	0.0169103	Down	260	chr12	56546203	56551771	NM_001199629	MYL6B	promoter	1147
chr1:15737221-15737440	-39.5	0.00122912	0.0169103	Down	220	chr1	15736390	15756839	NM_024329	EFHD2	promoter	940
chr17:63453061-63453320	-39.5	0.00122912	0.0169103	Down	260	chr17	63453658	63454526	NR_131984	CRAT40	promoter	-468
chr22:40295081-40295320	-39.5	0.00122912	0.0169103	Down	240	chr22	40297085	40369346	NM_004810	GRAP2	promoter	-1885
chr9:124982541-124982740	-39.5	0.00122912	0.0169103	Down	200	chr9	124984019	124964855	NM_001242335	LHX6	promoter	1379
chr20:56472041-56472300	-39	0.00122912	0.0169103	Down	260	chr20	56470449	56470500	NR_039757	MIR4532	promoter	1721
chr16:11438201-11438400	-39	0.00122912	0.0169103	Down	200	chr16	11439294	11445620	NM_152308	RMI2	promoter	-994
chr16:11438201-11438400	-39	0.00122912	0.0169103	Down	200	chr16	11439294	11445620	NR_130754	RMI2	promoter	-994
chr16:11438201-11438400	-39	0.00122912	0.0169103	Down	200	chr16	11439069	11435665	NR_135174	LOC105371083	promoter	769
chr5:76374901-76375160	-38.7	0.00113086	0.0169006	Down	260	chr5	76376396	76376258	NR_003014	SNORA47	promoter	1366
chr1:228005181-228005400	-38.7	0.00113086	0.0169006	Down	220	chr1	228003417	228034171	NM_183062	PRSS38	promoter	1873
chr10:45408481-45408680	-38.3	0.00122912	0.0169103	Down	200	chr10	45406763	45432458	NM_001123376	TMEM72	promoter	1817
chr12:15083361-15083580	-38.3	0.00153971	0.0194618	Down	220	chr12	15082059	15066960	NM_001300784	ERP27	promoter	-1411
chr16:16423241-16423540	-38.3	0.00122912	0.0169103	Down	300	chr16	16423161	16423221	NR_107061	MIR6770-3	promoter	229
chr16:16423241-16423540	-38.3	0.00122912	0.0169103	Down	300	chr16	16423161	16423221	NR_106828	MIR6770-1	promoter	229
chr16:16423241-16423540	-38.3	0.00122912	0.0169103	Down	300	chr16	16423161	16423221	NR_107060	MIR6770-2	promoter	229
chr5:39522081-39522300	-38.3	0.00153971	0.0194618	Down	220	chr5	39520532	39524810	NR_104632	LOC101926940	promoter	1658
chr21:15015421-15015680	-38.3	0.00122912	0.0169103	Down	260	chr21	15017171	15017095	NR_036061	MIR3118-1	promoter	1621
chr19:45445601-45445860	-38.3	0.00122912	0.0169103	Down	260	chr19	45445494	45448753	NM_001646	APOC4	promoter	236
chr19:45445601-45445860	-38.3	0.00122912	0.0169103	Down	260	chr19	45445494	45452822	NR_037932	APOC4-APOC2	promoter	236
chr19:36822741-36822980	-37.9	0.00153971	0.0194618	Down	240	chr19	36822620	36803962	NR_038279	LINC00665	promoter	-240
chr19:36822741-36822980	-37.9	0.00153971	0.0194618	Down	240	chr19	36822620	36810617	NR_038278	LINC00665	promoter	-240
chr16:89989641-89989840	-37.9	0.00153971	0.0194618	Down	200	chr16	89988416	90002505	NM_001197181	TUBB3	promoter	1324
chr16:89989641-89989840	-37.9	0.00153971	0.0194618	Down	200	chr16	89989686	90002505	NM_006086	TUBB3	promoter	54
chr14:78174321-78174520	-37.9	0.00153971	0.0194618	Down	200	chr14	78174356	78138748	NM_006020	ALKBH1	promoter	-64
chr14:78174321-78174520	-37.9	0.00153971	0.0194618	Down	200	chr14	78174413	78183941	NM_001267864	SLIRP	promoter	7
chr14:78174321-78174520	-37.9	0.00153971	0.0194618	Down	200	chr14	78174413	78183941	NM_001267863	SLIRP	promoter	7
chr14:78174321-78174520	-37.9	0.00153971	0.0194618	Down	200	chr14	78174413	78183941	NM_031210	SLIRP	promoter	7
chr14:78174321-78174520	-37.9	0.00153971	0.0194618	Down	200	chr14	78174413	78183941	NR_052025	SLIRP	promoter	7
chr19:10564321-10564580	-37.9	0.00153971	0.0194618	Down	260	chr19	10563632	10580307	NM_006202	PDE4A	promoter	818
chr20:50178881-50179080	-37.9	0.00153971	0.0194618	Down	200	chr20	50179370	50003493	NM_001136021	NFATC2	promoter	390
chr20:50178881-50179080	-37.9	0.00153971	0.0194618	Down	200	chr20	50179370	50003493	NM_001258295	NFATC2	promoter	390
chr20:50178881-50179080	-37.9	0.00153971	0.0194618	Down	200	chr20	50179370	50003493	NM_001258292	NFATC2	promoter	390
chr20:50178881-50179080	-37.9	0.00153971	0.0194618	Down	200	chr20	50179370	50003493	NM_001258294	NFATC2	promoter	390
chr1:150134261-150134500	-37.9	0.00153971	0.0194618	Down	240	chr1	150132925	150153463	NR_135098	LOC105371433	promoter	1455
chr19:42302321-42302520	-37.9	0.00153971	0.0194618	Down	200	chr19	42300521	42315591	NM_001277163	CEACAM3	promoter	1899
chr19:42302321-42302520	-37.9	0.00153971	0.0194618	Down	200	chr19	42300521	42315591	NM_001815	CEACAM3	promoter	1899
chr19:42302321-42302520	-37.9	0.00153971	0.0194618	Down	200	chr19	42300521	42315591	NR_102333	CEACAM3	promoter	1899
chr1:23809401-23809600	-37.9	0.00153971	0.0194618	Down	200	chr1	23810750	23755055	NM_001143778	ASAP3	promoter	1250
chr1:23809401-23809600	-37.9	0.00153971	0.0194618	Down	200	chr1	23810750	23755055	NM_017707	ASAP3	promoter	1250
chr19:7461261-7461460	-37.9	0.00153971	0.0194618	Down	200	chr19	7459998	7537371	NM_015318	ARHGEF18	promoter	1362
chr14:52183681-52183920	-37.8	0.00122912	0.0169103	Down	240	chr14	52184000	52197444	NM_001267047	FRMD6	promoter	-200
chr11:67204181-67204440	-37.8	0.00122912	0.0169103	Down	260	chr11	67205153	67202980	NM_005608	PTPRCAP	promoter	843
chr17:56617821-56618020	-37.8	0.00122912	0.0169103	Down	200	chr17	56618179	56597610	NM_001256782	SEPT4	promoter	259
chr17:56617821-56618020	-37.8	0.00122912	0.0169103	Down	200	chr17	56618179	56597610	NM_001198713	SEPT4	promoter	259
chr12:50017041-50017260	-37.8	0.00122912	0.0169103	Down	220	chr12	50017196	50038452	NM_001031698	PRPF40B	promoter	-46
chr12:50017041-50017260	-37.8	0.00122912	0.0169103	Down	220	chr12	50017402	50038452	NM_012272	PRPF40B	promoter	-252
chr1:200635961-200636200	-37.4	0.00329286	0.0284279	Down	240	chr1	200635879	200613164	NM_001320182	DDX59	promoter	-201
chr7:91794421-91794680	-37.4	0.00329286	0.0284279	Down	260	chr7	91794590	91774197	NM_001161528	LRRD1	promoter	40
chr19:33362541-33362760	-37.4	0.00329286	0.0284279	Down	220	chr19	33360683	33321418	NM_001243036	SLC7A9	promoter	-1967
chr19:33362541-33362760	-37.4	0.00329286	0.0284279	Down	220	chr19	33360683	33321418	NM_001126335	SLC7A9	promoter	-1967
chr19:33362541-33362760	-37.4	0.00329286	0.0284279	Down	220	chr19	33360683	33321418	NM_014270	SLC7A9	promoter	-1967
chr8:145116321-145116540	-37.4	0.00329286	0.0284279	Down	220	chr8	145115606	145106166	NM_017570	OPLAH	promoter	-824
chr7:94287301-94287520	-37.4	0.00329286	0.0284279	Down	220	chr7	94285636	94299006	NM_001040152	PEG10	promoter	1774
chr7:94287301-94287520	-37.4	0.00329286	0.0284279	Down	220	chr7	94285636	94299006	NM_001184962	PEG10	promoter	1774
chr7:94287301-94287520	-37.4	0.00329286	0.0284279	Down	220	chr7	94285636	94299006	NM_001184961	PEG10	promoter	1774
chr7:94287301-94287520	-37.4	0.00329286	0.0284279	Down	220	chr7	94285636	94299006	NM_001172438	PEG10	promoter	1774
chr7:94287301-94287520	-37.4	0.00329286	0.0284279	Down	220	chr7	94285636	94299006	NM_001172437	PEG10	promoter	1774
chr7:94287301-94287520	-37.4	0.00329286	0.0284279	Down	220	chr7	94285636	94299006	NM_015068	PEG10	promoter	1774
chr7:94287301-94287520	-37.4	0.00329286	0.0284279	Down	220	chr7	94285521	94214535	NM_001099401	SGCE	promoter	-1889
chr7:94287301-94287520	-37.4	0.00329286	0.0284279	Down	220	chr7	94285521	94214535	NM_003919	SGCE	promoter	-1889
chr7:94287301-94287520	-37.4	0.00329286	0.0284279	Down	220	chr7	94285521	94214535	NM_001099400	SGCE	promoter	-1889
chr7:94287301-94287520	-37.4	0.00329286	0.0284279	Down	220	chr7	94285521	94214535	NM_001301139	SGCE	promoter	-1889
chr16:22556021-22556220	-37.4	0.00329286	0.0284279	Down	200	chr16	22557018	22588186	NR_003676	LOC653786	promoter	-898
chr8:37960981-37961220	-37.4	0.00329286	0.0284279	Down	240	chr8	37963010	37997598	NM_004674	ASH2L	promoter	-1910
chr8:37960981-37961220	-37.4	0.00329286	0.0284279	Down	240	chr8	37963010	37997598	NM_001282272	ASH2L	promoter	-1910
chr11:65728161-65728440	-37.4	0.00329286	0.0284279	Down	280	chr11	65729159	65747607	NM_005146	SART1	promoter	-859
chr1:153938841-153939040	-37.2	0.00313806	0.0279821	Down	200	chr1	153940314	153946840	NR_045658	CREB3L4	promoter	-1374
chr1:153938841-153939040	-37.2	0.00313806	0.0279821	Down	200	chr1	153940314	153946840	NM_130898	CREB3L4	promoter	-1374
chr1:153938841-153939040	-37.2	0.00313806	0.0279821	Down	200	chr1	153940314	153946840	NM_001255980	CREB3L4	promoter	-1374
chr1:153938841-153939040	-37.2	0.00313806	0.0279821	Down	200	chr1	153940314	153946840	NM_001255978	CREB3L4	promoter	-1374
chr1:153938841-153939040	-37.2	0.00313806	0.0279821	Down	200	chr1	153940660	153931574	NM_001271960	SLC39A1	promoter	1720
chr1:153938841-153939040	-37.2	0.00313806	0.0279821	Down	200	chr1	153940208	153931574	NM_014437	SLC39A1	promoter	1268
chr1:153938841-153939040	-37.2	0.00313806	0.0279821	Down	200	chr1	153940674	153946840	NM_001255979	CREB3L4	promoter	-1734
chr1:153938841-153939040	-37.2	0.00313806	0.0279821	Down	200	chr1	153940674	153946840	NM_001255981	CREB3L4	promoter	-1734
chr17:73257801-73258020	-37.2	0.00313806	0.0279821	Down	220	chr17	73257742	73232686	NM_001291641	GGA3	promoter	-168
chr17:73257801-73258020	-37.2	0.00313806	0.0279821	Down	220	chr17	73257742	73232686	NM_001291642	GGA3	promoter	-168
chr17:73257801-73258020	-37.2	0.00313806	0.0279821	Down	220	chr17	73257742	73232686	NM_138619	GGA3	promoter	-168
chr17:73257801-73258020	-37.2	0.00313806	0.0279821	Down	220	chr17	73257742	73232686	NM_014001	GGA3	promoter	-168
chr17:73257801-73258020	-37.2	0.00313806	0.0279821	Down	220	chr17	73257748	73262457	NM_015971	MRPS7	promoter	162
chr17:73257801-73258020	-37.2	0.00313806	0.0279821	Down	220	chr17	73258474	73232686	NM_001172704	GGA3	promoter	564
chr17:73257801-73258020	-37.2	0.00313806	0.0279821	Down	220	chr17	73258474	73232686	NM_001172703	GGA3	promoter	564
chr18:12418641-12418900	-37.1	0.00122912	0.0169103	Down	260	chr18	12420187	12432236	NM_001142406	PRELID3A	promoter	-1417
chr19:41223701-41223900	-37.1	0.00122912	0.0169103	Down	200	chr19	41222790	41197433	NM_024876	ADCK4	promoter	-1010
chr19:41223701-41223900	-37.1	0.00122912	0.0169103	Down	200	chr19	41223007	41246765	NM_025194	ITPKC	promoter	793
chr21:31875441-31875700	-36.7	0.00153972	0.0194618	Down	260	chr21	31874408	31874189	NM_181611	KRTAP19-5	promoter	-1162
chr6:167535441-167535720	-36.7	0.00153972	0.0194618	Down	280	chr6	167536240	167552629	NM_031409	CCR6	promoter	-660
chr20:21682681-21682920	-36.7	0.00153972	0.0194618	Down	240	chr20	21684223	21591424	NR_109878	LOC101929608	promoter	1423
chr17:42014741-42014940	-36.7	0.00153972	0.0194618	Down	200	chr17	42015628	42016330	NR_136406	LOC107546764	promoter	-788
chr9:115247561-115247800	-36.7	0.00122912	0.0169103	Down	240	chr9	115249247	115427591	NM_001287036	KIAA1958	promoter	-1567
chr9:115247561-115247800	-36.7	0.00122912	0.0169103	Down	240	chr9	115249247	115427591	NM_001287038	KIAA1958	promoter	-1567
chr9:115247561-115247800	-36.7	0.00122912	0.0169103	Down	240	chr9	115249247	115427591	NM_133465	KIAA1958	promoter	-1567
chr6:34072241-34072440	-36.7	0.00153972	0.0194618	Down	200	chr6	34073759	33986419	NM_001256813	GRM4	promoter	1419
chr2:113238201-113238400	-36.2	0.00153972	0.0194618	Down	200	chr2	113239742	113290222	NM_153712	TTL	promoter	-1442
chr6:31439001-31439240	-36.2	0.00153972	0.0194618	Down	240	chr6	31439005	31440185	NR_002812	HCG26	promoter	115
chr12:49319521-49319740	-36.2	0.00153972	0.0194618	Down	220	chr12	49319330	49316908	NM_001143782	FKBP11	promoter	-300
chr12:49319521-49319740	-36.2	0.00153972	0.0194618	Down	220	chr12	49318664	49315741	NM_001143781	FKBP11	promoter	-966
chr12:49319521-49319740	-36.2	0.00153972	0.0194618	Down	220	chr12	49319330	49315741	NM_016594	FKBP11	promoter	-300
chr1:205091481-205091680	-36.2	0.00153972	0.0194618	Down	200	chr1	205091150	205055269	NM_005057	RBBP5	promoter	-430
chr1:205091481-205091680	-36.2	0.00153972	0.0194618	Down	200	chr1	205091150	205055269	NM_001193273	RBBP5	promoter	-430
chr1:205091481-205091680	-36.2	0.00153972	0.0194618	Down	200	chr1	205091150	205055269	NM_001193272	RBBP5	promoter	-430
chr22:31892941-31893160	-35.5	0.00478926	0.0358907	Down	220	chr22	31892124	32014537	NM_001258327	SFI1	promoter	926
chr22:31892941-31893160	-35.5	0.00478926	0.0358907	Down	220	chr22	31892124	32014537	NM_001007467	SFI1	promoter	926
chr22:31892941-31893160	-35.5	0.00478926	0.0358907	Down	220	chr22	31892124	32014537	NM_001258325	SFI1	promoter	926
chr22:31892941-31893160	-35.5	0.00478926	0.0358907	Down	220	chr22	31892124	32014537	NM_001258326	SFI1	promoter	926
chr22:31892941-31893160	-35.5	0.00478926	0.0358907	Down	220	chr22	31892124	32014537	NM_014775	SFI1	promoter	926
chr17:7285781-7286020	-35.5	0.00197943	0.0241862	Down	240	chr17	7284292	7293092	NM_003985	TNK1	promoter	1608
chr17:7285781-7286020	-35.5	0.00197943	0.0241862	Down	240	chr17	7284292	7293092	NM_001251902	TNK1	promoter	1608
chr6:30228181-30228420	-35.5	0.00478926	0.0358907	Down	240	chr6	30227338	30234728	NR_027822	HLA-L	promoter	962
chr6:30228181-30228420	-35.5	0.00478926	0.0358907	Down	240	chr6	30229276	30229317	NR_106951	MIR6891	promoter	-976
chr6:43597141-43597340	-35.5	0.00478926	0.0358907	Down	200	chr6	43596983	43588217	NM_019096	GTPBP2	promoter	-257
chr6:43597141-43597340	-35.5	0.00478926	0.0358907	Down	200	chr6	43597278	43608688	NM_001003690	MAD2L1BP	promoter	-38
chr12:6665721-6665940	-35.5	0.00153972	0.0194618	Down	220	chr12	6665249	6648693	NM_001193457	IFFO1	promoter	-581
chr12:6665721-6665940	-35.5	0.00153972	0.0194618	Down	220	chr12	6665249	6648693	NM_001039670	IFFO1	promoter	-581
chr12:6665721-6665940	-35.5	0.00153972	0.0194618	Down	220	chr12	6665249	6648693	NR_036467	IFFO1	promoter	-581
chr12:6665721-6665940	-35.5	0.00153972	0.0194618	Down	220	chr12	6665249	6648693	NM_080730	IFFO1	promoter	-581
chr5:36151601-36151840	-35.5	0.00153972	0.0194618	Down	240	chr5	36152015	36103413	NM_001007527	LMBRD2	promoter	295
chr5:36151601-36151840	-35.5	0.00153972	0.0194618	Down	240	chr5	36152144	36184142	NM_001243120	SKP2	promoter	-424
chr5:36151601-36151840	-35.5	0.00153972	0.0194618	Down	240	chr5	36152144	36184142	NM_005983	SKP2	promoter	-424
chr5:36151601-36151840	-35.5	0.00153972	0.0194618	Down	240	chr5	36152144	36184142	NM_032637	SKP2	promoter	-424
chr1:186267221-186267440	-35.5	0.00153972	0.0194618	Down	220	chr1	186265404	186283694	NM_005807	PRG4	promoter	1926
chr1:186267221-186267440	-35.5	0.00153972	0.0194618	Down	220	chr1	186265404	186283694	NM_001127710	PRG4	promoter	1926
chr1:186267221-186267440	-35.5	0.00153972	0.0194618	Down	220	chr1	186265404	186283694	NM_001127709	PRG4	promoter	1926
chr1:186267221-186267440	-35.5	0.00153972	0.0194618	Down	220	chr1	186265404	186283694	NM_001127708	PRG4	promoter	1926
chr1:186267221-186267440	-35.5	0.00153972	0.0194618	Down	220	chr1	186265404	186283694	NM_001303232	PRG4	promoter	1926
chr15:44168781-44169000	-35.5	0.00478926	0.0358907	Down	220	chr15	44170369	44168023	NR_003571	PIN4P1	promoter	1479
chr16:70286401-70286600	-35.5	0.00153972	0.0194618	Down	200	chr16	70285833	70284133	NM_058219	EXOSC6	promoter	-667
chr12:185881-186080	-35.1	0.00322644	0.0279821	Down	200	chr12	186541	280494	NM_015232	IQSEC3	promoter	-561
chr5:96269621-96269820	-35.1	0.00322644	0.0279821	Down	200	chr5	96271345	96365115	NM_005575	LNPEP	promoter	-1625
chr1:15273241-15273460	-35.1	0.00322644	0.0279821	Down	220	chr1	15272414	15394651	NM_001017999	KAZN	promoter	936
chr22:29075501-29075700	-35.1	0.00322644	0.0279821	Down	200	chr22	29075853	28374001	NM_001145418	TTC28	promoter	253
chr19:10398781-10399020	-35.1	0.00322644	0.0279821	Down	240	chr19	10397642	10399260	NM_001544	ICAM4	promoter	1258
chr19:10398781-10399020	-35.1	0.00322644	0.0279821	Down	240	chr19	10397642	10399260	NM_001039132	ICAM4	promoter	1258
chr19:10398781-10399020	-35.1	0.00322644	0.0279821	Down	240	chr19	10397642	10399260	NM_022377	ICAM4	promoter	1258
chr19:10398781-10399020	-35.1	0.00322644	0.0279821	Down	240	chr19	10400654	10407454	NM_003259	ICAM5	promoter	-1754
chr12:78752501-78752700	-35.1	0.00322644	0.0279821	Down	200	chr12	78753526	78720459	NR_135021	LOC105369860	promoter	926
chr2:152145241-152145460	-35	0.00153972	0.0194618	Down	220	chr2	152146430	152126981	NM_004688	NMI	promoter	1080
chr12:6938801-6939020	-35	0.00153972	0.0194618	Down	220	chr12	6937537	6949018	NM_014262	P3H3	promoter	1373
chr5:78408301-78408540	-35	0.00153972	0.0194618	Down	240	chr5	78407603	78428113	NM_001713	BHMT	promoter	817
chr1:205417961-205418180	-34.6	0.00322644	0.0279821	Down	220	chr1	205417526	205417429	NR_029893	MIR135B	promoter	-544
chr6:32123121-32123320	-34.6	0.00322644	0.0279821	Down	200	chr6	32121775	32131458	NM_001204103	PPT2	promoter	1445
chr6:32123121-32123320	-34.6	0.00322644	0.0279821	Down	200	chr6	32121775	32131458	NM_005155	PPT2	promoter	1445
chr6:32123121-32123320	-34.6	0.00322644	0.0279821	Down	200	chr6	32121775	32136062	NR_037861	PPT2-EGFL8	promoter	1445
chr6:32123121-32123320	-34.6	0.00322644	0.0279821	Down	200	chr6	32122142	32120578	NR_037172	LOC100507547	promoter	-1078
chr6:32123121-32123320	-34.6	0.00322644	0.0279821	Down	200	chr6	32122142	32120578	NR_037171	LOC100507547	promoter	-1078
chr6:32123121-32123320	-34.6	0.00322644	0.0279821	Down	200	chr6	32122142	32120578	NR_037170	LOC100507547	promoter	-1078
chr6:32123121-32123320	-34.6	0.00322644	0.0279821	Down	200	chr6	32122142	32120578	NR_037169	LOC100507547	promoter	-1078
chr19:8455781-8456000	-34.6	0.00322644	0.0279821	Down	220	chr19	8455575	8439259	NR_038237	RAB11B-AS1	promoter	-315
chr19:8455781-8456000	-34.6	0.00322644	0.0279821	Down	220	chr19	8455204	8469317	NM_004218	RAB11B	promoter	686
chr19:8455781-8456000	-34.6	0.00322644	0.0279821	Down	220	chr19	8454264	8454173	NR_049795	MIR4999	promoter	-1626
chr1:20305781-20305980	-34.6	0.00322644	0.0279821	Down	200	chr1	20306932	20301923	NM_000300	PLA2G2A	promoter	1052
chr1:20305781-20305980	-34.6	0.00322644	0.0279821	Down	200	chr1	20306932	20301923	NM_001161727	PLA2G2A	promoter	1052
chr1:20305781-20305980	-34.6	0.00322644	0.0279821	Down	200	chr1	20306932	20301923	NM_001161728	PLA2G2A	promoter	1052
chr1:20305781-20305980	-34.6	0.00322644	0.0279821	Down	200	chr1	20306152	20301923	NM_001161729	PLA2G2A	promoter	272
chr2:64431821-64432020	-34.6	0.00322644	0.0279821	Down	200	chr2	64432619	64412212	NR_033837	LINC00309	promoter	699
chr1:32739621-32739860	-34.6	0.00322644	0.0279821	Down	240	chr1	32739711	32751768	NM_001042771	LCK	promoter	29
chr5:54319881-54320080	-34.6	0.00322644	0.0279821	Down	200	chr5	54319997	54317126	NR_104662	LOC102467081	promoter	17
chr5:54319881-54320080	-34.6	0.00322644	0.0279821	Down	200	chr5	54320106	54329960	NM_002104	GZMK	promoter	-126
chr1:155580241-155580500	-33.9	0.00322644	0.0279821	Down	260	chr1	155579960	155584758	NM_018116	MSTO1	promoter	410
chr1:155580241-155580500	-33.9	0.00322644	0.0279821	Down	260	chr1	155579960	155584758	NR_046292	MSTO1	promoter	410
chr1:155580241-155580500	-33.9	0.00322644	0.0279821	Down	260	chr1	155579960	155584758	NR_046293	MSTO1	promoter	410
chr1:155580241-155580500	-33.9	0.00322644	0.0279821	Down	260	chr1	155579960	155584758	NM_001256532	MSTO1	promoter	410
chr1:155580241-155580500	-33.9	0.00322644	0.0279821	Down	260	chr1	155579960	155584758	NM_001256533	MSTO1	promoter	410
chr1:155580241-155580500	-33.9	0.00322644	0.0279821	Down	260	chr1	155579960	155584758	NR_046294	MSTO1	promoter	410
chr1:155580241-155580500	-33.9	0.00322644	0.0279821	Down	260	chr1	155579960	155584758	NR_046295	MSTO1	promoter	410
chr1:155580241-155580500	-33.9	0.00322644	0.0279821	Down	260	chr1	155579978	155584616	NR_024117	MSTO2P	promoter	392
chr1:160086981-160087180	-33.9	0.00322644	0.0279821	Down	200	chr1	160085519	160113374	NM_000702	ATP1A2	promoter	1561
chr1:163037441-163037640	-33.9	0.00322644	0.0279821	Down	200	chr1	163038395	163046592	NM_001102445	RGS4	promoter	-855
chr1:163037441-163037640	-33.9	0.00322644	0.0279821	Down	200	chr1	163039043	163046592	NM_001113381	RGS4	promoter	-1503
chr1:163037441-163037640	-33.9	0.00322644	0.0279821	Down	200	chr1	163038763	163046592	NM_005613	RGS4	promoter	-1223
chr22:19704381-19704580	-33.9	0.00322644	0.0279821	Down	200	chr22	19704742	19712297	NR_037611	SEPT5-GP1BB	promoter	-262
chr22:19704381-19704580	-33.9	0.00322644	0.0279821	Down	200	chr22	19705957	19710845	NM_001009939	SEPT5	promoter	-1477
chr22:19704381-19704580	-33.9	0.00322644	0.0279821	Down	200	chr22	19705991	19712297	NR_037612	SEPT5-GP1BB	promoter	-1511
chr19:41869721-41869940	-33.9	0.00322644	0.0279821	Down	220	chr19	41870078	41860321	NM_030578	B9D2	promoter	248
chr19:41869721-41869940	-33.9	0.00322644	0.0279821	Down	220	chr19	41869870	41889987	NM_001098825	TMEM91	promoter	-40
chr1:13003361-13003600	-33.9	0.00322644	0.0279821	Down	240	chr1	13002353	12998504	NM_001300891	PRAMEF27	promoter	-1127
chr1:13003361-13003600	-33.9	0.00322644	0.0279821	Down	240	chr1	13002353	12998504	NM_001010890	PRAMEF9	promoter	-1127
chr16:88876821-88877040	-33.9	0.00322644	0.0279821	Down	220	chr16	88878342	88875876	NM_001030018	APRT	promoter	1412
chr16:88876821-88877040	-33.9	0.00322644	0.0279821	Down	220	chr16	88878342	88875876	NM_000485	APRT	promoter	1412
chr7:158332721-158332980	-33.9	0.00322644	0.0279821	Down	260	chr7	158334468	157331745	NM_001308268	PTPRN2	promoter	1618
chr2:74691901-74692120	-33.9	0.00322644	0.0279821	Down	220	chr2	74692537	74688183	NM_006302	MOGS	promoter	527
chr2:74691901-74692120	-33.9	0.00322644	0.0279821	Down	220	chr2	74692537	74688183	NM_001146158	MOGS	promoter	527
chr18:68318321-68318520	-33.8	0.00153972	0.0194618	Down	200	chr18	68318093	68297754	NM_001278515	GTSCR1	promoter	-327
chr13:114101641-114101900	-33.8	0.00153972	0.0194618	Down	260	chr13	114103457	114076254	NM_199162	ADPRHL1	promoter	1687
chr17:62083701-62083900	-33.8	0.00153972	0.0194618	Down	200	chr17	62084283	62079954	NM_000873	ICAM2	promoter	483
chr17:8029201-8029440	-33.8	0.00153972	0.0194618	Down	240	chr17	8027410	8023907	NM_001165967	HES7	promoter	-1910
chr17:8029201-8029440	-33.8	0.00153972	0.0194618	Down	240	chr17	8027410	8023907	NM_032580	HES7	promoter	-1910
chr16:66400281-66400480	-33.8	0.00153972	0.0194618	Down	200	chr16	66400509	66438689	NM_001795	CDH5	promoter	-129
chrX:48917821-48918040	-33.4	0.00322645	0.0279821	Down	220	chrX	48916496	48927510	NM_001163323	CCDC120	promoter	1434
chrX:48917821-48918040	-33.4	0.00322645	0.0279821	Down	220	chrX	48916496	48927510	NM_001163322	CCDC120	promoter	1434
chrX:48917821-48918040	-33.4	0.00322645	0.0279821	Down	220	chrX	48916496	48927510	NM_001163321	CCDC120	promoter	1434
chrX:48917821-48918040	-33.4	0.00322645	0.0279821	Down	220	chrX	48916496	48927510	NM_001271835	CCDC120	promoter	1434
chrX:48917821-48918040	-33.4	0.00322645	0.0279821	Down	220	chrX	48916496	48927510	NM_033626	CCDC120	promoter	1434
chr2:53994061-53994260	-33.4	0.00322645	0.0279821	Down	200	chr2	53994928	54002287	NM_001008708	CHAC2	promoter	-768
chr7:135242601-135242840	-33.4	0.00322645	0.0279821	Down	240	chr7	135242661	135333499	NM_015135	NUP205	promoter	59
chr19:41224861-41225060	-33.4	0.00322645	0.0279821	Down	200	chr19	41223007	41246765	NM_025194	ITPKC	promoter	1953
chr18:67872781-67872980	-33.4	0.00322645	0.0279821	Down	200	chr18	67872962	67671042	NM_173630	RTTN	promoter	82
chr18:67872781-67872980	-33.4	0.00322645	0.0279821	Down	200	chr18	67872962	67671042	NM_001318520	RTTN	promoter	82
chr12:111844421-111844640	-33.4	0.00322645	0.0279821	Down	220	chr12	111843751	111889427	NM_005475	SH2B3	promoter	779
chr1:1852581-1852780	-33.4	0.00322645	0.0279821	Down	200	chr1	1850740	1849028	NM_178545	TMEM52	promoter	-1940
chr5:149830721-149830920	-33.4	0.00322645	0.0279821	Down	200	chr5	149829319	149823791	NM_005617	RPS14	promoter	-1501
chr5:149830721-149830920	-33.4	0.00322645	0.0279821	Down	200	chr5	149829319	149823791	NM_001025070	RPS14	promoter	-1501
chr5:149830721-149830920	-33.4	0.00322645	0.0279821	Down	200	chr5	149829319	149823791	NM_001025071	RPS14	promoter	-1501
chr18:21595321-21595520	-32.3	0.00387188	0.0298642	Down	200	chr18	21595424	21574178	NR_110796	TTC39C-AS1	promoter	4
chr18:21595321-21595520	-32.3	0.00387188	0.0298642	Down	200	chr18	21594383	21715574	NM_001135993	TTC39C	promoter	1037
chr18:21595321-21595520	-32.3	0.00387188	0.0298642	Down	200	chr18	21594383	21600262	NM_001243425	TTC39C	promoter	1037
chr11:20182221-20182420	-32.3	0.00387188	0.0298642	Down	200	chr11	20181870	20177759	NM_001029865	DBX1	promoter	-450
chr22:46691361-46691580	-32.3	0.00387188	0.0298642	Down	220	chr22	46692637	46726707	NM_016426	GTSE1	promoter	-1167
chr22:46691361-46691580	-32.3	0.00387188	0.0298642	Down	220	chr22	46692557	46691039	NR_024009	GTSE1-AS1	promoter	1087
chr16:50300701-50300900	-32.3	0.00387188	0.0298642	Down	200	chr16	50300450	50344440	NM_001286057	ADCY7	promoter	350
chr19:44116781-44116980	-32.3	0.00387188	0.0298642	Down	200	chr19	44116252	44118650	NM_001145641	SRRM5	promoter	628
chr11:112353501-112353720	-32.3	0.00387188	0.0298642	Down	220	chr11	112352954	112412639	NR_120559	LOC101928823	promoter	656
chr11:112353501-112353720	-32.3	0.00387188	0.0298642	Down	220	chr11	112355067	112358559	NR_120560	LOC101928823	promoter	-1457
chr17:70027001-70027200	-32.3	0.00387188	0.0298642	Down	200	chr17	70026794	70037438	NR_110124	LINC01152	promoter	306
chr17:70027001-70027200	-32.3	0.00387188	0.0298642	Down	200	chr17	70026794	70037438	NR_110132	LINC01152	promoter	306
chr12:7245961-7246160	-32.3	0.00387188	0.0298642	Down	200	chr12	7245043	7187514	NM_001733	C1R	promoter	-1017
chr2:42793781-42794020	-32.3	0.00387188	0.0298642	Down	240	chr2	42795184	42984087	NM_001282756	MTA3	promoter	-1284
chr2:42793781-42794020	-32.3	0.00387188	0.0298642	Down	240	chr2	42795656	42936686	NM_020744	MTA3	promoter	-1756
chr10:75504681-75504880	-32.3	0.00387188	0.0298642	Down	200	chr10	75504130	75531933	NM_004922	SEC24C	promoter	650
chr10:75504681-75504880	-32.3	0.00387188	0.0298642	Down	200	chr10	75504130	75531933	NM_198597	SEC24C	promoter	650
chr3:190931841-190932080	-32.3	0.00387188	0.0298642	Down	240	chr3	190930321	190967910	NM_198184	OSTN	promoter	1639
chr16:67034441-67034660	-32.3	0.00387188	0.0298642	Down	220	chr16	67034415	67043659	NM_001190202	CES4A	promoter	135
chr16:67034441-67034660	-32.3	0.00387188	0.0298642	Down	220	chr16	67034415	67043659	NM_001190201	CES4A	promoter	135
chr16:67034441-67034660	-32.3	0.00387188	0.0298642	Down	220	chr16	67034415	67043659	NM_001318506	CES4A	promoter	135
chr7:158498181-158498380	-32.3	0.00387188	0.0298642	Down	200	chr7	158497522	158432487	NM_001281933	NCAPG2	promoter	-758
chr7:158498181-158498380	-32.3	0.00387188	0.0298642	Down	200	chr7	158497522	158423860	NR_104054	NCAPG2	promoter	-758
chr7:158498181-158498380	-32.3	0.00387188	0.0298642	Down	200	chr7	158497522	158423860	NM_017760	NCAPG2	promoter	-758
chr7:158498181-158498380	-32.3	0.00387188	0.0298642	Down	200	chr7	158497522	158423860	NM_001281932	NCAPG2	promoter	-758
chr6:31866141-31866380	-32.3	0.00387188	0.0298642	Down	240	chr6	31864766	31847535	NM_001318833	EHMT2	promoter	-1494
chr6:31866141-31866380	-32.3	0.00387188	0.0298642	Down	240	chr6	31865484	31847535	NM_006709	EHMT2	promoter	-776
chr6:31866141-31866380	-32.3	0.00387188	0.0298642	Down	240	chr6	31865484	31847535	NM_025256	EHMT2	promoter	-776
chr6:31866141-31866380	-32.3	0.00387188	0.0298642	Down	240	chr6	31865561	31913451	NM_001282457	C2	promoter	699
chr6:31866141-31866380	-32.3	0.00387188	0.0298642	Down	240	chr6	31864983	31847535	NM_001289413	EHMT2	promoter	-1277
chr16:87635741-87635940	-32.3	0.00387188	0.0298642	Down	200	chr16	87635440	87731761	NR_073379	JPH3	promoter	400
chr16:87635741-87635940	-32.3	0.00387188	0.0298642	Down	200	chr16	87636492	87731761	NM_020655	JPH3	promoter	-652
chr16:87635741-87635940	-32.3	0.00387188	0.0298642	Down	200	chr16	87636492	87638254	NM_001271605	JPH3	promoter	-652
chr16:87635741-87635940	-32.3	0.00387188	0.0298642	Down	200	chr16	87636492	87638254	NM_001271604	JPH3	promoter	-652
chr1:109827621-109827820	-32.3	0.00387188	0.0298642	Down	200	chr1	109825790	109822175	NM_001032291	PSRC1	promoter	-1930
chr1:109827621-109827820	-32.3	0.00387188	0.0298642	Down	200	chr1	109825790	109822175	NM_032636	PSRC1	promoter	-1930
chr1:109827621-109827820	-32.3	0.00387188	0.0298642	Down	200	chr1	109825790	109822175	NM_001005290	PSRC1	promoter	-1930
chr9:140485501-140485740	-32.3	0.00387188	0.0298642	Down	240	chr9	140484937	140476530	NM_138462	ZMYND19	promoter	-683
chr5:65221081-65221280	-32.3	0.00387188	0.0298642	Down	200	chr5	65222381	65376851	NM_018695	ERBIN	promoter	-1201
chr5:65221081-65221280	-32.3	0.00387188	0.0298642	Down	200	chr5	65222381	65376851	NM_001253699	ERBIN	promoter	-1201
chr5:65221081-65221280	-32.3	0.00387188	0.0298642	Down	200	chr5	65222381	65376851	NM_001253697	ERBIN	promoter	-1201
chr5:65221081-65221280	-32.3	0.00387188	0.0298642	Down	200	chr5	65222381	65376851	NM_001253701	ERBIN	promoter	-1201
chr5:65221081-65221280	-32.3	0.00387188	0.0298642	Down	200	chr5	65222381	65376851	NM_001253698	ERBIN	promoter	-1201
chr5:65221081-65221280	-32.3	0.00387188	0.0298642	Down	200	chr5	65222381	65376851	NM_001006600	ERBIN	promoter	-1201
chr12:69197961-69198200	-32.2	0.00322645	0.0279821	Down	240	chr12	69199274	69198216	NR_073494	LOC100130075	promoter	1194
chr20:2491281-2491480	-32.2	0.00322645	0.0279821	Down	200	chr20	2489778	2472487	NM_001282499	ZNF343	promoter	-1602
chr20:2491281-2491480	-32.2	0.00322645	0.0279821	Down	200	chr20	2489561	2462465	NM_001321800	ZNF343	promoter	-1819
chr20:2491281-2491480	-32.2	0.00322645	0.0279821	Down	200	chr20	2489561	2462465	NM_001321801	ZNF343	promoter	-1819
chr20:2491281-2491480	-32.2	0.00322645	0.0279821	Down	200	chr20	2489561	2462465	NM_001321803	ZNF343	promoter	-1819
chr20:2491281-2491480	-32.2	0.00322645	0.0279821	Down	200	chr20	2489778	2462465	NM_001282496	ZNF343	promoter	-1602
chr20:2491281-2491480	-32.2	0.00322645	0.0279821	Down	200	chr20	2489778	2462465	NM_001282498	ZNF343	promoter	-1602
chr20:2491281-2491480	-32.2	0.00322645	0.0279821	Down	200	chr20	2489778	2462465	NM_001282497	ZNF343	promoter	-1602
chr20:2491281-2491480	-32.2	0.00322645	0.0279821	Down	200	chr20	2489778	2462465	NM_024325	ZNF343	promoter	-1602
chr20:2491281-2491480	-32.2	0.00322645	0.0279821	Down	200	chr20	2489778	2462465	NM_001321802	ZNF343	promoter	-1602
chr20:2491281-2491480	-32.2	0.00322645	0.0279821	Down	200	chr20	2489778	2462465	NM_001321805	ZNF343	promoter	-1602
chr2:85132541-85132760	-32.2	0.00322645	0.0279821	Down	220	chr2	85132762	85133799	NM_021103	TMSB10	promoter	-112
chr16:88782221-88782440	-32.2	0.00322645	0.0279821	Down	220	chr16	88782745	88782685	NR_039873	MIR4722	promoter	415
chr19:44508601-44508800	-32.2	0.00322645	0.0279821	Down	200	chr19	44507076	44518072	NM_006300	ZNF230	promoter	1624
chr19:44508601-44508800	-32.2	0.00322645	0.0279821	Down	200	chr19	44507022	44501047	NR_110727	LOC101928063	promoter	-1678
chr7:56158681-56158880	-31.8	0.00387188	0.0298642	Down	200	chr7	56160689	56147975	NM_006213	PHKG1	promoter	1909
chr7:56158681-56158880	-31.8	0.00387188	0.0298642	Down	200	chr7	56160689	56147975	NR_047689	PHKG1	promoter	1909
chr7:56158681-56158880	-31.8	0.00387188	0.0298642	Down	200	chr7	56160689	56147975	NM_001258460	PHKG1	promoter	1909
chr7:56158681-56158880	-31.8	0.00387188	0.0298642	Down	200	chr7	56160689	56147975	NM_001258459	PHKG1	promoter	1909
chr16:3766561-3766760	-31.8	0.00387188	0.0298642	Down	200	chr16	3767598	3708037	NM_016292	TRAP1	promoter	938
chr16:3766561-3766760	-31.8	0.00387188	0.0298642	Down	200	chr16	3767598	3708037	NM_001272049	TRAP1	promoter	938
chr3:49129601-49129800	-31.8	0.00387188	0.0298642	Down	200	chr3	49131065	49067139	NM_001320580	QRICH1	promoter	1365
chr3:49129601-49129800	-31.8	0.00387188	0.0298642	Down	200	chr3	49131065	49067139	NM_001320581	QRICH1	promoter	1365
chr3:49129601-49129800	-31.8	0.00387188	0.0298642	Down	200	chr3	49131065	49067139	NM_001320582	QRICH1	promoter	1365
chr3:49129601-49129800	-31.8	0.00387188	0.0298642	Down	200	chr3	49131065	49067139	NM_001320583	QRICH1	promoter	1365
chr21:19618441-19618640	-31.8	0.00387188	0.0298642	Down	200	chr21	19617149	19639687	NM_024944	CHODL	promoter	1391
chr21:19618441-19618640	-31.8	0.00387188	0.0298642	Down	200	chr21	19618191	19639687	NM_001204174	CHODL	promoter	349
chr1:2406541-2406740	-31.8	0.00387188	0.0298642	Down	200	chr1	2407753	2436969	NM_014638	PLCH2	promoter	-1113
chr1:2406541-2406740	-31.8	0.00387188	0.0298642	Down	200	chr1	2407753	2436969	NM_001303013	PLCH2	promoter	-1113
chr2:132158901-132159100	-31.8	0.00387188	0.0298642	Down	200	chr2	132160473	132165801	NR_036499	LINC01120	promoter	-1473
chr2:10829061-10829320	-31.8	0.00387188	0.0298642	Down	260	chr2	10830113	10710891	NM_024894	NOL10	promoter	923
chr2:10829061-10829320	-31.8	0.00387188	0.0298642	Down	260	chr2	10830113	10710891	NM_001261392	NOL10	promoter	923
chr2:10829061-10829320	-31.8	0.00387188	0.0298642	Down	260	chr2	10830113	10710891	NR_048552	NOL10	promoter	923
chr2:10829061-10829320	-31.8	0.00387188	0.0298642	Down	260	chr2	10830113	10710891	NM_001261394	NOL10	promoter	923
chr3:121264821-121265020	-31.8	0.00387188	0.0298642	Down	200	chr3	121264853	121150272	NM_199420	POLQ	promoter	-67
chr5:131628901-131629100	-31.8	0.00387188	0.0298642	Down	200	chr5	131630144	131679899	NM_003059	SLC22A4	promoter	-1144
chr3:15296601-15296800	-31.8	0.00387188	0.0298642	Down	200	chr3	15295690	15306005	NR_046084	SH3BP5-AS1	promoter	1010
chr20:30539381-30539580	-31.8	0.00387188	0.0298642	Down	200	chr20	30539883	30532757	NM_030815	PDRG1	promoter	403
chr2:153574861-153575080	-31.8	0.00387188	0.0298642	Down	220	chr2	153574406	153617767	NM_152522	ARL6IP6	promoter	564
chr2:153574861-153575080	-31.8	0.00387188	0.0298642	Down	220	chr2	153574406	153617767	NR_024526	ARL6IP6	promoter	564
chr2:153574861-153575080	-31.8	0.00387188	0.0298642	Down	220	chr2	153573975	153508106	NM_017892	PRPF40A	promoter	-995
chr8:134058361-134058580	-31.8	0.00387188	0.0298642	Down	220	chr8	134058826	134058725	NR_107002	MIR7848	promoter	356
chr1:212587881-212588100	-31.8	0.00387188	0.0298642	Down	220	chr1	212588243	212537815	NM_001198862	TMEM206	promoter	253
chr1:212587881-212588100	-31.8	0.00387188	0.0298642	Down	220	chr1	212588267	212537815	NM_018252	TMEM206	promoter	277
chr1:247365901-247366140	-31.8	0.00387188	0.0298642	Down	240	chr1	247365362	247365268	NR_037480	MIR3916	promoter	-658
chr7:142553561-142553760	-31.8	0.00387188	0.0298642	Down	200	chr7	142552775	142568847	NM_001280794	EPHB6	promoter	885
chr1:35733861-35734080	-31.8	0.00387188	0.0298642	Down	220	chr1	35734567	35887545	NM_005095	ZMYM4	promoter	-597
chr14:81999781-82000020	-31.8	0.00387188	0.0298642	Down	240	chr14	82000205	81937890	NM_005065	SEL1L	promoter	305
chr14:81999781-82000020	-31.8	0.00387188	0.0298642	Down	240	chr14	82000205	81965153	NM_001244984	SEL1L	promoter	305
chr7:50634461-50634680	-31.8	0.00387188	0.0298642	Down	220	chr7	50633154	50526133	NM_001082971	DDC	promoter	-1416
chr21:35735561-35735780	-31.8	0.00387188	0.0298642	Down	220	chr21	35736322	35743440	NM_172201	KCNE2	promoter	-652
chr1:21504261-21504460	-31.8	0.00387188	0.0298642	Down	200	chr1	21503381	21132784	NM_001198802	EIF4G3	promoter	-979
chr1:21504261-21504460	-31.8	0.00387188	0.0298642	Down	200	chr1	21503381	21132784	NM_001198801	EIF4G3	promoter	-979
chr1:43913001-43913200	-31.8	0.00387188	0.0298642	Down	200	chr1	43914209	43914282	NR_106793	MIR6735	promoter	-1109
chr1:64089741-64089940	-30.6	0.00387189	0.0298642	Down	200	chr1	64088886	64125916	NM_001172818	PGM1	promoter	954
chr7:43560901-43561120	-30.6	0.00387189	0.0298642	Down	220	chr7	43562141	43548326	NR_038276	LOC100506895	promoter	1131
chr7:148891001-148891200	-30.6	0.00387189	0.0298642	Down	200	chr7	148892553	148923339	NM_003575	ZNF282	promoter	-1453
chr7:148891001-148891200	-30.6	0.00387189	0.0298642	Down	200	chr7	148892553	148923339	NM_001303481	ZNF282	promoter	-1453
chrX:49029501-49029720	-30.6	0.00387189	0.0298642	Down	220	chrX	49028183	49031468	NM_002668	PLP2	promoter	1427
chr20:61559621-61559820	-30.6	0.00387189	0.0298642	Down	200	chr20	61557903	61509089	NM_001193369	DIDO1	promoter	-1817
chr20:61559621-61559820	-30.6	0.00387189	0.0298642	Down	200	chr20	61557903	61536349	NM_080796	DIDO1	promoter	-1817
chr20:61559621-61559820	-30.6	0.00387189	0.0298642	Down	200	chr20	61557903	61518566	NM_001193370	DIDO1	promoter	-1817
chr1:115633581-115633780	-30.6	0.00387189	0.0298642	Down	200	chr1	115632121	115590632	NM_001308315	TSPAN2	promoter	-1559
chr1:115633581-115633780	-30.6	0.00387189	0.0298642	Down	200	chr1	115632121	115590632	NM_005725	TSPAN2	promoter	-1559
chr1:115633581-115633780	-30.6	0.00387189	0.0298642	Down	200	chr1	115632121	115590632	NM_001308316	TSPAN2	promoter	-1559
chr17:39580221-39580420	-30.6	0.00387189	0.0298642	Down	200	chr17	39580822	39576808	NM_003770	KRT37	promoter	502
chr1:22591741-22591960	-30.6	0.00387189	0.0298642	Down	220	chr1	22592731	22592793	NR_039613	MIR4418	promoter	-881
chr1:243418241-243418460	-30.6	0.00387189	0.0298642	Down	220	chr1	243419306	243663393	NM_006642	SDCCAG8	promoter	-956
chr1:243418241-243418460	-30.6	0.00387189	0.0298642	Down	220	chr1	243418708	243287729	NM_014812	CEP170	promoter	358
chr1:243418241-243418460	-30.6	0.00387189	0.0298642	Down	220	chr1	243418708	243287729	NM_001042404	CEP170	promoter	358
chr1:243418241-243418460	-30.6	0.00387189	0.0298642	Down	220	chr1	243418708	243287729	NM_001042405	CEP170	promoter	358
chr2:85923101-85923320	-30.6	0.00387189	0.0298642	Down	220	chr2	85921413	85925974	NM_012483	GNLY	promoter	1797
chr2:85923101-85923320	-30.6	0.00387189	0.0298642	Down	220	chr2	85921413	85925974	NM_001302758	GNLY	promoter	1797
chr2:85923101-85923320	-30.6	0.00387189	0.0298642	Down	220	chr2	85921413	85925974	NM_006433	GNLY	promoter	1797
chr2:166427741-166427940	-30.6	0.00387189	0.0298642	Down	200	chr2	166428845	166545917	NM_024969	CSRNP3	promoter	-1005
chr7:74936381-74936580	-30.6	0.00387189	0.0298642	Down	200	chr7	74936532	74946587	NR_003664	SPDYE8P	promoter	-52
chr19:56111201-56111400	-30.6	0.00387189	0.0298642	Down	200	chr19	56110893	56102736	NM_032836	FIZ1	promoter	-407
chr19:56111201-56111400	-30.6	0.00387189	0.0298642	Down	200	chr19	56111705	56114504	NM_153219	ZNF524	promoter	-405
chr3:52571921-52572140	-30.6	0.00387189	0.0298642	Down	220	chr3	52570620	52574586	NM_001124767	SMIM4	promoter	1410
chr2:74607481-74607680	-30.6	0.00387189	0.0298642	Down	200	chr2	74607482	74588280	NM_001190837	DCTN1	promoter	-98
chr2:74607481-74607680	-30.6	0.00387189	0.0298642	Down	200	chr2	74607482	74588280	NM_001135040	DCTN1	promoter	-98
chr2:74607481-74607680	-30.6	0.00387189	0.0298642	Down	200	chr2	74607482	74588280	NM_004082	DCTN1	promoter	-98
chr12:64845661-64845860	-30.6	0.00387189	0.0298642	Down	200	chr12	64845839	64895899	NM_013254	TBK1	promoter	-79
chr20:37077521-37077860	-15.2826	3.48011e-05	0.00424365	Down	340	chr20	37078011	37078147	NR_002986	SNORA60	promoter	-321
chr20:37077521-37077860	-15.2826	3.48011e-05	0.00424365	Down	340	chr20	37076725	37076861	NR_002972	SNORA71E	promoter	965
chr6:31628781-31629160	-15	0.000686977	0.0138674	Down	380	chr6	31628549	31626074	NM_021184	C6orf47	promoter	-421
chr12:66562741-66563100	-14.1087	0.000379936	0.011128	Down	360	chr12	66563852	66530715	NM_001282610	TMBIM4	promoter	932
chr12:66562741-66563100	-14.1087	0.000379936	0.011128	Down	360	chr12	66563852	66530715	NM_016056	TMBIM4	promoter	932
chr12:66562741-66563100	-14.1087	0.000379936	0.011128	Down	360	chr12	66563852	66530715	NM_001282609	TMBIM4	promoter	932
chr12:66562741-66563100	-14.1087	0.000379936	0.011128	Down	360	chr12	66563852	66530715	NM_001282606	TMBIM4	promoter	932
chr3:38323901-38324180	-13.5652	0.00334392	0.0287185	Down	280	chr3	38323784	38360066	NM_001320033	SLC22A14	promoter	256
chr17:76836421-76836800	-13.3478	0.000231932	0.00836255	Down	380	chr17	76836969	76792964	NM_025090	USP36	promoter	359
chr17:76836421-76836800	-13.3478	0.000231932	0.00836255	Down	380	chr17	76836609	76791733	NM_001321291	USP36	promoter	-1
chr22:31317141-31317420	-12.8	0.00361077	0.0294832	Down	280	chr22	31318294	31322640	NR_026920	MORC2-AS1	promoter	-1014
chr12:131780681-131780940	-12.6522	0.00372687	0.0298475	Down	260	chr12	131782517	131780657	NR_135045	LOC107161159	promoter	1707
chr2:102953121-102953500	-12.3696	0.000231943	0.00836255	Down	380	chr2	102953709	102962560	NM_003856	IL1RL1	promoter	-399
chr2:102953121-102953500	-12.3696	0.000231943	0.00836255	Down	380	chr2	102953709	102962560	NR_104167	IL1RL1	promoter	-399
chr11:36310601-36310960	-12.28	0.000231931	0.00836255	Down	360	chr11	36310999	36293841	NM_014186	COMMD9	promoter	219
chr11:36310601-36310960	-12.28	0.000231931	0.00836255	Down	360	chr11	36310999	36293841	NM_001101653	COMMD9	promoter	219
chr11:36310601-36310960	-12.28	0.000231931	0.00836255	Down	360	chr11	36310999	36293841	NM_001307937	COMMD9	promoter	219
chr11:36310601-36310960	-12.28	0.000231931	0.00836255	Down	360	chr11	36310999	36293841	NM_001307932	COMMD9	promoter	219
chr16:56597561-56597860	-12.1304	0.000489677	0.0113112	Down	300	chr16	56598960	56602869	NM_032935	MT4	promoter	-1250
chr5:44389681-44390020	-12.0217	0.00048968	0.0113112	Down	340	chr5	44388784	44305096	NM_004465	FGF10	promoter	-1066
chr5:44389681-44390020	-12.0217	0.00048968	0.0113112	Down	340	chr5	44388833	44414091	NR_108034	FGF10-AS1	promoter	1017
chr11:64684681-64684960	-11.92	0.00424294	0.0322907	Down	280	chr11	64684722	64662003	NM_015104	ATG2A	promoter	-98
chr1:28239781-28240100	-11.7826	0.000549131	0.0114791	Down	320	chr1	28241308	28218035	NM_001286076	RPA2	promoter	1368
chr1:28239781-28240100	-11.7826	0.000549131	0.0114791	Down	320	chr1	28241308	28218035	NM_002946	RPA2	promoter	1368
chr1:28239781-28240100	-11.7826	0.000549131	0.0114791	Down	320	chr1	28241308	28218035	NM_001297558	RPA2	promoter	1368
chr11:65479341-65479720	-11.5652	0.000549134	0.0114791	Down	380	chr11	65479472	65487077	NM_006388	KAT5	promoter	58
chr11:65479341-65479720	-11.5652	0.000549134	0.0114791	Down	380	chr11	65479472	65487077	NM_001206833	KAT5	promoter	58
chr11:65479341-65479720	-11.5652	0.000549134	0.0114791	Down	380	chr11	65479472	65487077	NM_182710	KAT5	promoter	58
chr11:65479341-65479720	-11.5652	0.000549134	0.0114791	Down	380	chr11	65479472	65487077	NM_182709	KAT5	promoter	58
chr11:111410601-111410900	-11.56	0.00257348	0.0275815	Down	300	chr11	111411004	111432470	NM_001318799	LAYN	promoter	-254
chr11:111410601-111410900	-11.56	0.00257348	0.0275815	Down	300	chr11	111411232	111432470	NM_178834	LAYN	promoter	-482
chr11:111410601-111410900	-11.56	0.00257348	0.0275815	Down	300	chr11	111411232	111432470	NM_001258391	LAYN	promoter	-482
chr11:111410601-111410900	-11.56	0.00257348	0.0275815	Down	300	chr11	111411232	111432470	NM_001258390	LAYN	promoter	-482
chr1:2344421-2344660	-11.2	0.0029167	0.0279821	Down	240	chr1	2344010	2336240	NM_153818	PEX10	promoter	-530
chr1:2344421-2344660	-11.2	0.0029167	0.0279821	Down	240	chr1	2344010	2336240	NM_002617	PEX10	promoter	-530
chr21:43737021-43737280	-11.12	0.00279276	0.0279821	Down	260	chr21	43735706	43731776	NM_003226	TFF3	promoter	-1444
chr16:57278521-57278800	-10.9783	0.00156331	0.0195987	Down	280	chr16	57279037	57287545	NM_012106	ARL2BP	promoter	-377
chr10:43478161-43478480	-10.9565	0.0013133	0.0175071	Down	320	chr10	43476955	43474464	NR_126352	LINC01264	promoter	-1365
chr5:70743081-70743400	-10.8043	0.0013133	0.0175071	Down	320	chr5	70742583	70616857	NR_134269	LOC102724392	promoter	-657
chr5:70743081-70743400	-10.8043	0.0013133	0.0175071	Down	320	chr5	70742163	70647681	NR_134268	LOC102724392	promoter	-1077
chr1:149813761-149814100	-10.8043	0.0013133	0.0175071	Down	340	chr1	149812765	149812258	NM_021059	HIST2H3C	promoter	-1165
chr1:149813761-149814100	-10.8043	0.0013133	0.0175071	Down	340	chr1	149812765	149812258	NM_001005464	HIST2H3A	promoter	-1165
chr1:149813761-149814100	-10.8043	0.0013133	0.0175071	Down	340	chr1	149814318	149813784	NM_001040874	HIST2H2AA4	promoter	388
chr1:149813761-149814100	-10.8043	0.0013133	0.0175071	Down	340	chr1	149814318	149813784	NM_003516	HIST2H2AA3	promoter	388
chr19:49205761-49206040	-10.7174	0.00156331	0.0195987	Down	280	chr19	49207105	49205706	NR_131188	LOC105447645	promoter	1205
chr5:42567701-42568000	-10.64	0.000549132	0.0114791	Down	300	chr5	42565965	42721980	NM_001242462	GHR	promoter	1885
chr5:42567701-42568000	-10.64	0.000549132	0.0114791	Down	300	chr5	42565965	42721980	NM_001242460	GHR	promoter	1885
chr20:32262141-32262400	-10.3478	0.00131331	0.0175071	Down	260	chr20	32262264	32244892	NM_031231	NECAB3	promoter	-6
chr20:32262141-32262400	-10.3478	0.00131331	0.0175071	Down	260	chr20	32262264	32244892	NM_031232	NECAB3	promoter	-6
chr1:62118661-62118920	-10.2609	0.00305247	0.0279821	Down	260	chr1	62119913	62121800	NR_073400	MGC34796	promoter	-1123
chr17:39672821-39673080	-10.1	0.00156331	0.0195987	Down	260	chr17	39673469	39673415	NR_106765	MIR6510	promoter	519
chr6:43020121-43020380	-10	0.00156332	0.0195987	Down	260	chr6	43021683	43005354	NM_001168370	CUL7	promoter	1433
chr6:43020121-43020380	-10	0.00156332	0.0195987	Down	260	chr6	43021683	43005354	NM_014780	CUL7	promoter	1433
chr19:1064241-1064540	-10	0.0013133	0.0175071	Down	300	chr19	1065921	1087830	NM_001258328	HMHA1	promoter	-1531
chr17:62008101-62008420	-10	0.00156332	0.0195987	Down	320	chr17	62009704	62006097	NM_021602	CD79B	promoter	1444
chr17:62008101-62008420	-10	0.00156332	0.0195987	Down	320	chr17	62009704	62006097	NM_001039933	CD79B	promoter	1444
chr17:62008101-62008420	-10	0.00156332	0.0195987	Down	320	chr17	62009704	62006097	NM_000626	CD79B	promoter	1444
chr20:44519701-44519980	-10	0.00156332	0.0195987	Down	280	chr20	44518782	44527458	NM_001127695	CTSA	promoter	1058
chr20:44519701-44519980	-10	0.00156332	0.0195987	Down	280	chr20	44518782	44527458	NM_000308	CTSA	promoter	1058
chr20:44519701-44519980	-10	0.00156332	0.0195987	Down	280	chr20	44518782	44527458	NM_001167594	CTSA	promoter	1058
chr20:44519701-44519980	-10	0.00156332	0.0195987	Down	280	chr20	44518782	44527458	NR_133656	CTSA	promoter	1058
chr20:44519701-44519980	-10	0.00156332	0.0195987	Down	280	chr20	44519926	44517110	NM_001278535	NEURL2	promoter	86
chr20:44519701-44519980	-10	0.00156332	0.0195987	Down	280	chr20	44519926	44517110	NM_080749	NEURL2	promoter	86
chr9:139981001-139981380	-9.97222	0.000623023	0.0127417	Down	380	chr9	139981269	139979397	NR_027447	MAN1B1-AS1	promoter	79
chr9:139981001-139981380	-9.97222	0.000623023	0.0127417	Down	380	chr9	139981378	140003639	NM_016219	MAN1B1	promoter	-188
chr9:139981001-139981380	-9.97222	0.000623023	0.0127417	Down	380	chr9	139981378	140003639	NR_045720	MAN1B1	promoter	-188
chr9:139981001-139981380	-9.97222	0.000623023	0.0127417	Down	380	chr9	139981378	140003639	NR_045721	MAN1B1	promoter	-188
chr5:8457841-8458080	-9.8913	0.00305247	0.0279821	Down	240	chr5	8457677	8333595	NR_039984	LOC729506	promoter	-283
chr5:8457841-8458080	-9.8913	0.00305247	0.0279821	Down	240	chr5	8457799	8463209	NR_039989	MIR4458HG	promoter	161
chr17:72890381-72890700	-9.76	0.00156331	0.0195987	Down	320	chr17	72889909	72873441	NM_178128	FADS6	promoter	-631
chr7:67485621-67485940	-9.73913	0.00156333	0.0195987	Down	320	chr7	67485239	67497677	NR_120514	LOC102723427	promoter	541
chr11:67161381-67161660	-9.68	0.00156331	0.0195987	Down	280	chr11	67160775	67165883	NM_001243224	RAD9A	promoter	745
chr22:21271921-21272220	-9.63043	0.00386259	0.0298642	Down	300	chr22	21271713	21308037	NM_005207	CRKL	promoter	357
chr6:33218341-33218600	-9.3	0.00305247	0.0279821	Down	260	chr6	33217312	33222667	NR_044997	HCG25	promoter	1158
chr20:62688521-62688820	-9.28261	0.00364545	0.0294832	Down	300	chr20	62688438	62703700	NM_198723	TCEA2	promoter	232
chr10:35892521-35892740	-9.19565	0.00364545	0.0294832	Down	220	chr10	35894337	35897863	NM_153368	GJD4	promoter	-1707
chr19:45583121-45583360	-9.04348	0.00364546	0.0294832	Down	240	chr19	45582517	45594782	NM_001007270	GEMIN7	promoter	723
chr19:45583121-45583360	-9.04348	0.00364546	0.0294832	Down	240	chr19	45582529	45594782	NM_001007269	GEMIN7	promoter	711
chr19:45583121-45583360	-9.04348	0.00364546	0.0294832	Down	240	chr19	45582529	45594782	NM_024707	GEMIN7	promoter	711
chr19:45583121-45583360	-9.04348	0.00364546	0.0294832	Down	240	chr19	45582452	45594174	NM_001319054	GEMIN7	promoter	788
chr19:45583121-45583360	-9.04348	0.00364546	0.0294832	Down	240	chr19	45583162	45594174	NM_001319055	GEMIN7	promoter	78
chr2:61244981-61245300	-9.02	0.00434146	0.0329805	Down	320	chr2	61245394	61167547	NM_001322127	PUS10	promoter	254
chr2:61244981-61245300	-9.02	0.00434146	0.0329805	Down	320	chr2	61245394	61167547	NM_144709	PUS10	promoter	254
chr2:61244981-61245300	-9.02	0.00434146	0.0329805	Down	320	chr2	61244347	61167547	NM_001322124	PUS10	promoter	-793
chr2:61244981-61245300	-9.02	0.00434146	0.0329805	Down	320	chr2	61244811	61279125	NM_002618	PEX13	promoter	329
chr2:61244981-61245300	-9.02	0.00434146	0.0329805	Down	320	chr2	61244566	61167547	NM_001322123	PUS10	promoter	-574
chr1:61720701-61720960	-8.93478	0.00364546	0.0294832	Down	260	chr1	61719190	61714616	NR_104180	NFIA-AS1	promoter	-1640
chr3:51988001-51988320	-8.88	0.00305248	0.0279821	Down	320	chr3	51989329	51991520	NM_080865	GPR62	promoter	-1169
chr17:31861721-31861980	-8.88	0.00305248	0.0279821	Down	260	chr17	31860779	31856805	NR_037584	AA06	promoter	-1071
chr12:123465701-123466000	-8.88	0.00364544	0.0294832	Down	300	chr12	123464606	123467460	NM_001278380	ARL6IP4	promoter	1244
chr12:123465701-123466000	-8.88	0.00364544	0.0294832	Down	300	chr12	123464606	123467460	NM_001278379	ARL6IP4	promoter	1244
chr12:123465701-123466000	-8.88	0.00364544	0.0294832	Down	300	chr12	123464606	123467460	NM_001278378	ARL6IP4	promoter	1244
chr12:123465701-123466000	-8.88	0.00364544	0.0294832	Down	300	chr12	123464606	123467460	NR_103512	ARL6IP4	promoter	1244
chr12:123465701-123466000	-8.88	0.00364544	0.0294832	Down	300	chr12	123464606	123467460	NM_016638	ARL6IP4	promoter	1244
chr12:123465701-123466000	-8.88	0.00364544	0.0294832	Down	300	chr12	123464606	123467460	NM_001002252	ARL6IP4	promoter	1244
chr12:123465701-123466000	-8.88	0.00364544	0.0294832	Down	300	chr12	123464606	123467460	NM_001002251	ARL6IP4	promoter	1244
chr12:123465701-123466000	-8.88	0.00364544	0.0294832	Down	300	chr12	123464606	123467460	NM_018694	ARL6IP4	promoter	1244
chr1:16694021-16694300	-8.76389	0.00376096	0.0298642	Down	280	chr1	16693524	16724643	NR_073503	SZRD1	promoter	636
chr1:16694021-16694300	-8.76389	0.00376096	0.0298642	Down	280	chr1	16693524	16724643	NR_073502	SZRD1	promoter	636
chr1:16694021-16694300	-8.76389	0.00376096	0.0298642	Down	280	chr1	16693524	16724643	NR_073501	SZRD1	promoter	636
chr1:16694021-16694300	-8.76389	0.00376096	0.0298642	Down	280	chr1	16693524	16724643	NR_073500	SZRD1	promoter	636
chr1:16694021-16694300	-8.76389	0.00376096	0.0298642	Down	280	chr1	16693524	16724643	NM_001114600	SZRD1	promoter	636
chr1:16694021-16694300	-8.76389	0.00376096	0.0298642	Down	280	chr1	16693524	16724643	NM_001271869	SZRD1	promoter	636
chr22:51220901-51221260	-8.64	0.00305248	0.0279821	Down	360	chr22	51222087	51205919	NM_001130919	RABL2B	promoter	1007
chr22:51220901-51221260	-8.64	0.00305248	0.0279821	Down	360	chr22	51222087	51205919	NM_001130922	RABL2B	promoter	1007
chr22:51220901-51221260	-8.64	0.00305248	0.0279821	Down	360	chr22	51222087	51205919	NM_001130921	RABL2B	promoter	1007
chr22:51220901-51221260	-8.64	0.00305248	0.0279821	Down	360	chr22	51222087	51205919	NM_001130920	RABL2B	promoter	1007
chr22:51220901-51221260	-8.64	0.00305248	0.0279821	Down	360	chr22	51222087	51205919	NM_001003789	RABL2B	promoter	1007
chr22:51220901-51221260	-8.64	0.00305248	0.0279821	Down	360	chr22	51222087	51205919	NM_001130923	RABL2B	promoter	1007
chr22:51220901-51221260	-8.64	0.00305248	0.0279821	Down	360	chr22	51222087	51205919	NM_007081	RABL2B	promoter	1007
chr22:51220901-51221260	-8.64	0.00305248	0.0279821	Down	360	chr22	51222156	51238065	NR_026982	RPL23AP82	promoter	-1076
chr11:65548741-65548980	-8.32	0.00364545	0.0294832	Down	240	chr11	65548062	65541368	NM_138368	AP5B1	promoter	-798
chr8:145086481-145086780	-8.20833	0.00264156	0.0279821	Down	300	chr8	145086581	145102015	NM_001134374	SPATC1	promoter	49
chr8:145086481-145086780	-8.20833	0.00264156	0.0279821	Down	300	chr8	145086581	145102015	NM_198572	SPATC1	promoter	49
chr5:80255641-80255920	-7.55556	0.000549124	0.0114791	Down	280	chr5	80256726	80243511	NR_105015	RASGRF2-AS1	promoter	946
chr5:80255641-80255920	-7.55556	0.000549124	0.0114791	Down	280	chr5	80256507	80525981	NM_006909	RASGRF2	promoter	-727
chr20:61001981-61002340	-7.35366	0.00295232	0.0279821	Down	360	chr20	61002629	60985292	NM_080833	RBBP8NL	promoter	469
chr11:72353921-72354200	-7.23611	0.00116844	0.0169006	Down	280	chr11	72353504	72287183	NM_001243784	PDE2A	promoter	-556
chr11:72353921-72354200	-7.23611	0.00116844	0.0169006	Down	280	chr11	72353504	72287183	NM_001143839	PDE2A	promoter	-556
chr10:70713921-70714200	-7.11111	0.0014906	0.0194396	Down	280	chr10	70715878	70744825	NM_004728	DDX21	promoter	-1818
chr11:46404521-46404900	-6.95349	0.00124535	0.0170646	Down	380	chr11	46403204	46405387	NR_073039	MDK	promoter	1506
chr11:46404521-46404900	-6.95349	0.00124535	0.0170646	Down	380	chr11	46403204	46405387	NM_002391	MDK	promoter	1506
chr11:46404521-46404900	-6.95349	0.00124535	0.0170646	Down	380	chr11	46403204	46405387	NM_001270552	MDK	promoter	1506
chr11:46404521-46404900	-6.95349	0.00124535	0.0170646	Down	380	chr11	46403260	46405387	NM_001012333	MDK	promoter	1450
chr11:46404521-46404900	-6.95349	0.00124535	0.0170646	Down	380	chr11	46403260	46405387	NM_001270551	MDK	promoter	1450
chr5:146434441-146434760	-6.95349	0.00124535	0.0170646	Down	320	chr5	146435700	145969067	NM_181674	PPP2R2B	promoter	1100
chr5:146434441-146434760	-6.95349	0.00124535	0.0170646	Down	320	chr5	146435700	145969067	NM_181676	PPP2R2B	promoter	1100
chr12:53776121-53776560	-6.91892	0.000183604	0.00767409	Down	440	chr12	53774427	53810226	NM_003109	SP1	promoter	1913
chr1:38024181-38024560	-6.87209	0.00124535	0.0170646	Down	380	chr1	38022519	38032458	NM_003462	DNALI1	promoter	1851
chr5:150326561-150326840	-6.79167	0.00305246	0.0279821	Down	280	chr5	150326146	150309997	NR_026867	ZNF300P1	promoter	-554
chr20:36975681-36976020	-6.77778	0.00131329	0.0175071	Down	340	chr20	36974813	37005653	NM_004139	LBP	promoter	1037
chr12:2902101-2902420	-6.68056	0.0013133	0.0175071	Down	320	chr12	2904107	2914587	NM_002014	FKBP4	promoter	-1847
chr12:187301-187640	-6.64444	0.00241748	0.026556	Down	340	chr12	186541	280494	NM_015232	IQSEC3	promoter	929
chr20:15176261-15176500	-6.55556	0.00478699	0.0358907	Down	240	chr20	15177503	16033841	NM_001033087	MACROD2	promoter	-1123
chr2:42161581-42161880	-6.45556	0.00124535	0.0170646	Down	300	chr2	42160863	42158738	NR_110263	LOC101929723	promoter	-867
chr2:42161581-42161880	-6.45556	0.00124535	0.0170646	Down	300	chr2	42160863	42158738	NR_110262	LOC101929723	promoter	-867
chr17:1647861-1648140	-6.38889	0.00364544	0.0294832	Down	280	chr17	1646129	1658559	NM_001165921	SERPINF2	promoter	1871
chr17:1647861-1648140	-6.38889	0.00364544	0.0294832	Down	280	chr17	1646129	1658559	NM_000934	SERPINF2	promoter	1871
chr17:1647861-1648140	-6.38889	0.00364544	0.0294832	Down	280	chr17	1646319	1658559	NM_001165920	SERPINF2	promoter	1681
chr2:239034861-239035140	-6.38889	0.00305247	0.0279821	Down	280	chr2	239036030	239041928	NM_001308370	ESPNL	promoter	-1030
chr19:3604841-3605140	-6.38889	0.00305247	0.0279821	Down	300	chr19	3606831	3594503	NM_201636	TBXA2R	promoter	1841
chr19:3604841-3605140	-6.38889	0.00305247	0.0279821	Down	300	chr19	3606831	3594503	NM_001060	TBXA2R	promoter	1841
chr6:30638761-30639140	-6.30233	0.00331764	0.0285447	Down	380	chr6	30640830	30620895	NM_003587	DHX16	promoter	1880
chr6:30638761-30639140	-6.30233	0.00331764	0.0285447	Down	380	chr6	30640830	30620895	NM_001164239	DHX16	promoter	1880
chr11:119188481-119188800	-6.30233	0.00278339	0.0279821	Down	320	chr11	119187840	119179233	NM_006500	MCAM	promoter	-800
chr5:43515721-43515960	-6.16667	0.00305247	0.0279821	Down	240	chr5	43515273	43486802	NM_198566	C5orf34	promoter	-567
chr5:56472641-56473020	-6.14634	0.00331765	0.0285447	Down	380	chr5	56471274	56560506	NM_001127235	GPBP1	promoter	1556
chr1:113052561-113052840	-6.09722	0.00364544	0.0294832	Down	280	chr1	113051369	113063910	NM_024494	WNT2B	promoter	1331
chr1:6558921-6559400	-6.03209	1.20082e-05	0.00300426	Down	480	chr1	6557484	6526151	NM_001042663	PLEKHG5	promoter	-1676
chr17:18759041-18759460	-5.96032	0.000365643	0.011128	Down	420	chr17	18759611	18834599	NM_001243936	PRPSAP2	promoter	-361
chr17:18759041-18759460	-5.96032	0.000365643	0.011128	Down	420	chr17	18759611	18834599	NM_001243942	PRPSAP2	promoter	-361
chr5:180553561-180553780	-5.93056	0.00305248	0.0279821	Down	220	chr5	180552304	180551356	NM_001258283	OR2V1	promoter	-1366
chr12:52604501-52604800	-5.875	0.00364544	0.0294832	Down	300	chr12	52604713	52617597	NR_027358	LINC00592	promoter	-63
chr12:52604501-52604800	-5.875	0.00364544	0.0294832	Down	300	chr12	52604639	52599364	NM_001242696	C12orf80	promoter	-11
chr5:34656621-34656920	-5.86047	0.00331765	0.0285447	Down	300	chr5	34656432	34832717	NM_001145522	RAI14	promoter	338
chr5:34656621-34656920	-5.86047	0.00331765	0.0285447	Down	300	chr5	34656432	34832717	NM_015577	RAI14	promoter	338
chr5:34656621-34656920	-5.86047	0.00331765	0.0285447	Down	300	chr5	34656595	34832717	NM_001145520	RAI14	promoter	175
chr8:125054641-125055000	-5.83333	0.00331764	0.0285447	Down	360	chr8	125053023	124996377	NR_040044	FER1L6-AS1	promoter	-1797
chr1:8876261-8876500	-5.77778	0.00364545	0.0294832	Down	240	chr1	8877699	8412463	NM_012102	RERE	promoter	1319
chr1:8876261-8876500	-5.77778	0.00364545	0.0294832	Down	240	chr1	8877699	8412463	NM_001042681	RERE	promoter	1319
chr1:15783801-15784140	-5.7757	0.000560194	0.0116665	Down	340	chr1	15783222	15798586	NM_033440	CELA2A	promoter	748
chr19:50361021-50361320	-5.61111	0.00497096	0.0370012	Down	300	chr19	50362546	50359721	NR_110730	PTOV1-AS2	promoter	1376
chr2:219722561-219722880	-5.61111	0.00497096	0.0370012	Down	320	chr2	219724545	219738954	NM_006522	WNT6	promoter	-1825
chr6:30799501-30799820	-5.47664	0.00108449	0.0169006	Down	320	chr6	30798436	30780642	NR_130726	LINC00243	promoter	-1224
chr20:30029241-30029660	-5.18462	0.00107789	0.0169006	Down	420	chr20	30028321	30038060	NR_126450	DEFB123	promoter	1129
chr20:30029241-30029660	-5.18462	0.00107789	0.0169006	Down	420	chr20	30028321	30038060	NM_153324	DEFB123	promoter	1129
chr7:87257821-87258360	-5.06832	0.00035328	0.011128	Down	540	chr7	87257728	87461613	NM_001134405	RUNDC3B	promoter	362
chr7:87257821-87258360	-5.06832	0.00035328	0.011128	Down	540	chr7	87257728	87461613	NM_001134406	RUNDC3B	promoter	362
chr7:87257821-87258360	-5.06832	0.00035328	0.011128	Down	540	chr7	87257728	87461613	NM_138290	RUNDC3B	promoter	362
chr1:235492201-235492520	-5.04505	0.00241749	0.026556	Down	320	chr1	235491534	235330209	NR_135074	ARID4B	promoter	-826
chr1:235492201-235492520	-5.04505	0.00241749	0.026556	Down	320	chr1	235491532	235330209	NM_016374	ARID4B	promoter	-828
chr1:235492201-235492520	-5.04505	0.00241749	0.026556	Down	320	chr1	235491532	235330209	NM_031371	ARID4B	promoter	-828
chr1:235492201-235492520	-5.04505	0.00241749	0.026556	Down	320	chr1	235491868	235507844	NR_036605	GGPS1	promoter	492
chr1:235492201-235492520	-5.04505	0.00241749	0.026556	Down	320	chr1	235491752	235507844	NM_001037277	GGPS1	promoter	608
chr1:235492201-235492520	-5.04505	0.00241749	0.026556	Down	320	chr1	235490802	235330209	NM_001206794	ARID4B	promoter	-1558
chr16:88535161-88535440	-5.03306	0.00416979	0.0317785	Down	280	chr16	88535325	88535439	NR_049821	MIR5189	promoter	-25
chr5:139939061-139939360	-5.01869	0.00331763	0.0285447	Down	300	chr5	139937678	139929651	NM_001035235	SRA1	promoter	-1532
chr5:139939061-139939360	-5.01869	0.00331763	0.0285447	Down	300	chr5	139937678	139929651	NR_045586	SRA1	promoter	-1532
chr8:146079661-146080040	-5	0.000418958	0.011128	Down	380	chr8	146078963	146075550	NM_001081003	COMMD5	promoter	-887
chr8:146079661-146080040	-5	0.000418958	0.011128	Down	380	chr8	146078452	146075550	NM_014066	COMMD5	promoter	-1398
chr8:146079661-146080040	-5	0.000418958	0.011128	Down	380	chr8	146078452	146075550	NM_001081004	COMMD5	promoter	-1398
chr8:146079661-146080040	-5	0.000418958	0.011128	Down	380	chr8	146078452	146075550	NM_001287237	COMMD5	promoter	-1398
chr8:143762581-143762900	-4.95105	0.00197622	0.0241862	Down	320	chr8	143761873	143764145	NM_005672	PSCA	promoter	867
chr12:120150301-120150680	-4.94595	0.00278338	0.0279821	Down	380	chr12	120151529	120151438	NR_031589	MIR1178	promoter	1039
chr11:44086421-44086780	-4.84298	0.00482167	0.0360284	Down	360	chr11	44087728	44105569	NM_001127219	ACCS	promoter	-1128
chr11:44086421-44086780	-4.84298	0.00482167	0.0360284	Down	360	chr11	44087811	44105569	NM_032592	ACCS	promoter	-1211
chr19:823761-824120	-4.7594	0.00255462	0.0273956	Down	360	chr19	821952	812487	NM_001270366	PLPPR3	promoter	-1988
chr19:823761-824120	-4.7594	0.00255462	0.0273956	Down	360	chr19	821952	812487	NM_024888	PLPPR3	promoter	-1988
chr2:55458021-55458380	-4.7438	0.00482168	0.0360284	Down	360	chr2	55459699	55399686	NM_001135598	CLHC1	promoter	1499
chr2:55458021-55458380	-4.7438	0.00482168	0.0360284	Down	360	chr2	55459540	55462989	NM_002954	RPS27A	promoter	-1340
chr2:55458021-55458380	-4.7438	0.00482168	0.0360284	Down	360	chr2	55459038	55462989	NM_001135592	RPS27A	promoter	-838
chr2:55458021-55458380	-4.7438	0.00482168	0.0360284	Down	360	chr2	55459449	55399686	NM_152385	CLHC1	promoter	1249
chr2:55458021-55458380	-4.7438	0.00482168	0.0360284	Down	360	chr2	55459813	55462989	NM_001177413	RPS27A	promoter	-1613
chr1:28905541-28906040	-4.72727	0.00133817	0.0177945	Down	500	chr1	28905334	28905254	NR_003077	SNORD99	promoter	-456
chr1:28905541-28906040	-4.72727	0.00133817	0.0177945	Down	500	chr1	28907565	28907431	NR_003035	SNORA16A	promoter	1775
chr1:28905541-28906040	-4.72727	0.00133817	0.0177945	Down	500	chr1	28906405	28906275	NR_002987	SNORA61	promoter	615
chr1:28905541-28906040	-4.72727	0.00133817	0.0177945	Down	500	chr1	28907024	28906892	NR_002976	SNORA44	promoter	1234
chr11:59269901-59270240	-4.58559	0.00331764	0.0285447	Down	340	chr11	59271048	59271984	NM_001004706	OR4D11	promoter	-978
chr17:19621661-19622100	-4.24064	0.000733954	0.0146661	Down	440	chr17	19620043	19581627	NM_001099646	SLC47A2	promoter	-1837
chr17:19621661-19622100	-4.24064	0.000733954	0.0146661	Down	440	chr17	19620043	19581627	NM_001256663	SLC47A2	promoter	-1837
chr17:19621661-19622100	-4.24064	0.000733954	0.0146661	Down	440	chr17	19620043	19581627	NM_152908	SLC47A2	promoter	-1837
chr17:19621661-19622100	-4.24064	0.000733954	0.0146661	Down	440	chr17	19620043	19581627	NR_135625	SLC47A2	promoter	-1837
chr17:19621661-19622100	-4.24064	0.000733954	0.0146661	Down	440	chr17	19622292	19581627	NR_135624	SLC47A2	promoter	412
chr16:81254061-81254400	-4.0355	0.00197622	0.0241862	Down	340	chr16	81253975	81203894	NM_001076780	PKD1L2	promoter	-255
chr16:81254061-81254400	-4.0355	0.00197622	0.0241862	Down	340	chr16	81253975	81134483	NM_052892	PKD1L2	promoter	-255
chr16:81254061-81254400	-4.0355	0.00197622	0.0241862	Down	340	chr16	81253975	81134483	NR_126532	PKD1L2	promoter	-255
chr1:24126801-24127180	-3.92715	0.00482165	0.0360284	Down	380	chr1	24127034	24122088	NM_000403	GALE	promoter	44
chr1:24126801-24127180	-3.92715	0.00482165	0.0360284	Down	380	chr1	24126060	24122088	NM_001127621	GALE	promoter	-930
chr1:24126801-24127180	-3.92715	0.00482165	0.0360284	Down	380	chr1	24127294	24122088	NM_001008216	GALE	promoter	304
chr9:103115261-103115680	-3.6178	0.00364585	0.0294832	Down	420	chr9	103115259	103064356	NM_017746	TEX10	promoter	-211
chr9:103115261-103115680	-3.6178	0.00364585	0.0294832	Down	420	chr9	103114853	103064356	NM_001161584	TEX10	promoter	-617
chr1:120610421-120610800	-3.53846	0.00482164	0.0360284	Down	380	chr1	120612317	120477735	NM_001200001	NOTCH2	promoter	1707
chr1:120610421-120610800	-3.53846	0.00482164	0.0360284	Down	380	chr1	120612317	120454175	NM_024408	NOTCH2	promoter	1707
chr5:140557401-140557840	-3.35361	0.00332915	0.0286208	Down	440	chr5	140557370	140560081	NM_019120	PCDHB8	promoter	250

## Sheet: up.Cas9+PQ_vs_Cas 9
Up-regulated hydromethylated sites in promoter region between the Cas9+PQ group and the Cas9 group
Genomic_position	Fold change	P-value	FDR	Regulation	Length	chr	tss	tts	RefSeq_name	GeneSymbol	Peak_classification	Peak_To_TSS
chr3:38323901-38324180	87.3	3.04193e-07	0.000362055	Up	280	chr3	38323784	38360066	NM_001320033	SLC22A14	promoter	256
chr2:130736181-130736540	80.6	2.88434e-08	4.07093e-05	Up	360	chr2	130737234	130740311	NM_032144	RAB6C	promoter	-874
chr2:130736181-130736540	80.6	2.88434e-08	4.07093e-05	Up	360	chr2	130738045	130724164	NR_036537	RAB6C-AS1	promoter	1685
chr1:110010301-110010520	62.6	1.48247e-05	0.00382306	Up	220	chr1	110009099	110024764	NM_001040709	SYPL2	promoter	1311
chr1:206516281-206516560	58.4	1.40329e-05	0.00370851	Up	280	chr1	206516199	206581301	NM_001271872	SRGAP2C	promoter	221
chr1:206516281-206516560	58.4	1.40329e-05	0.00370851	Up	280	chr1	206516199	206629507	NM_001300952	SRGAP2	promoter	221
chr1:206516281-206516560	58.4	1.40329e-05	0.00370851	Up	280	chr1	206516199	206637783	NM_015326	SRGAP2	promoter	221
chr1:206516281-206516560	58.4	1.40329e-05	0.00370851	Up	280	chr1	206516199	206637783	NM_001170637	SRGAP2	promoter	221
chr17:1084521-1084800	56.7	4.26915e-06	0.00217461	Up	280	chr17	1083268	906757	NM_021962	ABR	promoter	-1392
chr19:5719861-5720140	56.3	4.66998e-06	0.00231959	Up	280	chr19	5720687	5778742	NM_152784	CATSPERD	promoter	-687
chr19:5719861-5720140	56.3	4.66998e-06	0.00231959	Up	280	chr19	5720463	5691844	NM_001276480	LONP1	promoter	463
chr19:5719861-5720140	56.3	4.66998e-06	0.00231959	Up	280	chr19	5720269	5691844	NM_004793	LONP1	promoter	269
chr19:5719861-5720140	56.3	4.66998e-06	0.00231959	Up	280	chr19	5720176	5691844	NR_076392	LONP1	promoter	176
chr19:5719861-5720140	56.3	4.66998e-06	0.00231959	Up	280	chr19	5720176	5691844	NM_001276479	LONP1	promoter	176
chr17:79919741-79919980	55.7	4.26911e-06	0.00217461	Up	240	chr17	79919057	79910382	NM_178493	NOTUM	promoter	-803
chr4:185776301-185776500	54.1	5.34487e-05	0.00570399	Up	200	chr4	185776806	185764449	NR_132989	MIR3945HG	promoter	406
chr2:71126441-71126640	53.4	1.7864e-05	0.00391417	Up	200	chr2	71127719	71160575	NM_012476	VAX2	promoter	-1179
chrX:103032981-103033180	53.3	4.26904e-06	0.00217461	Up	200	chrX	103031433	103047547	NM_001128834	PLP1	promoter	1647
chrX:103032981-103033180	53.3	4.26904e-06	0.00217461	Up	200	chrX	103031720	103047547	NM_000533	PLP1	promoter	1360
chrX:103032981-103033180	53.3	4.26904e-06	0.00217461	Up	200	chrX	103031720	103047547	NM_199478	PLP1	promoter	1360
chrX:103032981-103033180	53.3	4.26904e-06	0.00217461	Up	200	chrX	103031780	103047547	NM_001305004	PLP1	promoter	1300
chr14:24611101-24611300	52.1	2.26683e-05	0.00443317	Up	200	chr14	24610797	24608173	NM_016049	EMC9	promoter	-403
chr14:24611101-24611300	52.1	2.26683e-05	0.00443317	Up	200	chr14	24612774	24612697	NR_106990	MIR7703	promoter	1574
chr6:31896801-31897000	51.7	8.94794e-06	0.00305672	Up	200	chr6	31895253	31902835	NM_001282459	C2	promoter	1647
chr6:31896801-31897000	51.7	8.94794e-06	0.00305672	Up	200	chr6	31895253	31913451	NM_000063	C2	promoter	1647
chr6:31896801-31897000	51.7	8.94794e-06	0.00305672	Up	200	chr6	31895253	31913451	NM_001145903	C2	promoter	1647
chr6:31896801-31897000	51.7	8.94794e-06	0.00305672	Up	200	chr6	31895253	31913451	NM_001282458	C2	promoter	1647
chr16:75590141-75590360	51.7	1.98514e-05	0.0041778	Up	220	chr16	75590184	75572014	NM_001077418	TMEM231	promoter	-66
chr16:75590141-75590360	51.7	1.98514e-05	0.0041778	Up	220	chr16	75590184	75572014	NM_001077416	TMEM231	promoter	-66
chr16:75590141-75590360	51.7	1.98514e-05	0.0041778	Up	220	chr16	75590184	75572014	NR_074083	TMEM231	promoter	-66
chr7:134896201-134896420	49.5	5.79588e-05	0.00583829	Up	220	chr7	134896316	134868589	NM_014149	WDR91	promoter	6
chr5:149569301-149569500	49.5	5.79588e-05	0.00583829	Up	200	chr5	149569519	149590635	NM_014228	SLC6A7	promoter	-119
chr12:49073981-49074220	49.4	1.7231e-05	0.00391417	Up	240	chr12	49076035	49046994	NM_017822	KANSL2	promoter	1935
chr4:17187881-17188100	49.4	1.78636e-05	0.00391417	Up	220	chr4	17187680	17173379	NR_125919	LOC101929123	promoter	-310
chr22:30663901-30664100	49.4	1.78636e-05	0.00391417	Up	200	chr22	30662832	30658816	NM_020530	OSM	promoter	-1168
chr7:128279821-128280040	48.8	3.76158e-05	0.0050594	Up	220	chr7	128281294	128301052	NR_024368	LINC01000	promoter	-1364
chr12:6938801-6939020	48.8	1.78636e-05	0.00391417	Up	220	chr12	6937537	6949018	NM_014262	P3H3	promoter	1373
chr18:64269341-64269560	48.2	3.76158e-05	0.0050594	Up	220	chr18	64271375	64168423	NR_073130	CDH19	promoter	1925
chr18:64269341-64269560	48.2	3.76158e-05	0.0050594	Up	220	chr18	64271375	64168423	NM_001271028	CDH19	promoter	1925
chr18:64269341-64269560	48.2	3.76158e-05	0.0050594	Up	220	chr18	64271375	64168423	NM_021153	CDH19	promoter	1925
chr16:73127981-73128180	47.1	1.78635e-05	0.00391417	Up	200	chr16	73126247	73127672	NR_027756	HCCAT5	promoter	1833
chr2:53994061-53994260	46.5	3.76156e-05	0.0050594	Up	200	chr2	53994928	54002287	NM_001008708	CHAC2	promoter	-768
chr11:47422341-47422540	44.9	7.46813e-05	0.00610295	Up	200	chr11	47422520	47422593	NR_039707	MIR4487	promoter	-80
chr5:65221081-65221280	44.9	7.46813e-05	0.00610295	Up	200	chr5	65222381	65376851	NM_018695	ERBIN	promoter	-1201
chr5:65221081-65221280	44.9	7.46813e-05	0.00610295	Up	200	chr5	65222381	65376851	NM_001253699	ERBIN	promoter	-1201
chr5:65221081-65221280	44.9	7.46813e-05	0.00610295	Up	200	chr5	65222381	65376851	NM_001253697	ERBIN	promoter	-1201
chr5:65221081-65221280	44.9	7.46813e-05	0.00610295	Up	200	chr5	65222381	65376851	NM_001253701	ERBIN	promoter	-1201
chr5:65221081-65221280	44.9	7.46813e-05	0.00610295	Up	200	chr5	65222381	65376851	NM_001253698	ERBIN	promoter	-1201
chr5:65221081-65221280	44.9	7.46813e-05	0.00610295	Up	200	chr5	65222381	65376851	NM_001006600	ERBIN	promoter	-1201
chr19:44508601-44508800	44.8	3.76155e-05	0.0050594	Up	200	chr19	44507076	44518072	NM_006300	ZNF230	promoter	1624
chr19:44508601-44508800	44.8	3.76155e-05	0.0050594	Up	200	chr19	44507022	44501047	NR_110727	LOC101928063	promoter	-1678
chr11:62037661-62037860	44.2	7.46812e-05	0.00610295	Up	200	chr11	62037626	62040629	NM_002411	SCGB2A2	promoter	134
chr1:93299461-93299660	44.2	7.46812e-05	0.00610295	Up	200	chr1	93297593	93307481	NM_000969	RPL5	promoter	1967
chr20:31618121-31618320	44.2	7.46812e-05	0.00610295	Up	200	chr20	31619453	31631853	NM_174897	BPIFB6	promoter	-1233
chr1:161676301-161676500	42.6	7.46811e-05	0.00610295	Up	200	chr1	161676761	161684142	NM_001184870	FCRLA	promoter	-361
chr1:161676301-161676500	42.6	7.46811e-05	0.00610295	Up	200	chr1	161676761	161684142	NM_001184867	FCRLA	promoter	-361
chr1:161676301-161676500	42.6	7.46811e-05	0.00610295	Up	200	chr1	161676761	161684142	NM_001184866	FCRLA	promoter	-361
chr1:161676301-161676500	42.6	7.46811e-05	0.00610295	Up	200	chr1	161676761	161684142	NM_001184873	FCRLA	promoter	-361
chr1:161676301-161676500	42.6	7.46811e-05	0.00610295	Up	200	chr1	161676761	161684142	NM_001184872	FCRLA	promoter	-361
chr1:161676301-161676500	42.6	7.46811e-05	0.00610295	Up	200	chr1	161676761	161684142	NM_001184871	FCRLA	promoter	-361
chr1:161676301-161676500	42.6	7.46811e-05	0.00610295	Up	200	chr1	161676761	161684142	NM_032738	FCRLA	promoter	-361
chr6:26273421-26273620	42.6	7.46811e-05	0.00610295	Up	200	chr6	26273203	26273640	NM_003525	HIST1H2BI	promoter	317
chr3:125510061-125510260	42.6	7.46811e-05	0.00610295	Up	200	chr3	125509395	125509246	NR_031687	MIR548I1	promoter	-765
chr10:96045881-96046100	42.6	7.46811e-05	0.00610295	Up	220	chr10	96046827	96039046	NR_033969	PLCE1-AS1	promoter	837
chr2:56414721-56414920	40.3	0.000158162	0.00830271	Up	200	chr2	56412905	56400668	NR_125368	LOC100129434	promoter	-1915
chrX:106163141-106163340	40.3	0.000158162	0.00830271	Up	200	chrX	106163605	106174091	NM_020384	CLDN2	promoter	-365
chrX:106163141-106163340	40.3	0.000158162	0.00830271	Up	200	chrX	106161589	106174091	NM_001171095	CLDN2	promoter	1651
chr19:53393921-53394120	40.3	0.000158162	0.00830271	Up	200	chr19	53394599	53379424	NM_207333	ZNF320	promoter	579
chr17:34890381-34890580	40.3	0.000158162	0.00830271	Up	200	chr17	34891305	34868916	NM_001033580	MYO19	promoter	825
chr17:34890381-34890580	40.3	0.000158162	0.00830271	Up	200	chr17	34891305	34851598	NM_001163735	MYO19	promoter	825
chr17:34890381-34890580	40.3	0.000158162	0.00830271	Up	200	chr17	34891305	34851598	NM_025109	MYO19	promoter	825
chr17:34890381-34890580	40.3	0.000158162	0.00830271	Up	200	chr17	34891402	34895150	NM_178517	PIGW	promoter	-922
chr9:138452521-138452780	18.4286	1.05909e-05	0.00343784	Up	260	chr9	138453601	138458622	NM_001018048	PAEP	promoter	-951
chr9:138452521-138452780	18.4286	1.05909e-05	0.00343784	Up	260	chr9	138453601	138458622	NM_002571	PAEP	promoter	-951
chr9:138452521-138452780	18.4286	1.05909e-05	0.00343784	Up	260	chr9	138453601	138458622	NM_001018049	PAEP	promoter	-951
chr6:33218341-33218600	18	1.25377e-05	0.00366181	Up	260	chr6	33217312	33222667	NR_044997	HCG25	promoter	1158
chr1:109757321-109757600	16.6735	4.28341e-06	0.00217461	Up	280	chr1	109756514	109780804	NM_006513	SARS	promoter	946
chr1:109757321-109757600	16.6735	4.28341e-06	0.00217461	Up	280	chr1	109756514	109760113	NR_034072	SARS	promoter	946
chr8:135850681-135850880	16.5833	4.76384e-05	0.00543752	Up	200	chr8	135850311	135854880	NR_126028	NCRNA00250	promoter	469
chr12:2902101-2902420	15.9762	3.27372e-06	0.00199236	Up	320	chr12	2904107	2914587	NM_002014	FKBP4	promoter	-1847
chr1:176431141-176431440	15.9167	4.76379e-05	0.00543752	Up	300	chr1	176432306	176811970	NM_020318	PAPPA2	promoter	-1016
chr1:176431141-176431440	15.9167	4.76379e-05	0.00543752	Up	300	chr1	176432306	176660341	NM_021936	PAPPA2	promoter	-1016
chr21:37092681-37092920	15.75	4.76378e-05	0.00543752	Up	240	chr21	37093012	37093106	NR_030414	MIR802	promoter	-212
chr17:2319001-2319260	15.5238	1.25378e-05	0.00366181	Up	260	chr17	2318730	2310274	NR_028335	LOC284009	promoter	-400
chr1:24238481-24238740	15.4722	4.76377e-05	0.00543752	Up	260	chr1	24239817	24200459	NM_001841	CNR2	promoter	1207
chr5:131976021-131976300	15.4722	4.76377e-05	0.00543752	Up	280	chr5	131977482	131966280	NR_132124	TH2LCRR	promoter	1322
chr16:1578381-1578640	15.3056	9.05053e-05	0.00663116	Up	260	chr16	1578741	1605581	NM_001256541	TMEM204	promoter	-231
chr12:54425421-54425640	14.9722	0.000273625	0.0102241	Up	220	chr12	54426831	54429144	NM_018953	HOXC5	promoter	-1301
chr12:8835881-8836180	14.8333	9.0505e-05	0.00663116	Up	300	chr12	8834272	8935694	NR_123740	RIMKLB	promoter	1758
chr14:77733041-77733260	14.6667	0.000179282	0.00877605	Up	220	chr14	77732560	77732633	NR_031661	MIR1260A	promoter	590
chr1:226498681-226498900	14.4722	0.000197036	0.0088231	Up	220	chr1	226497449	226418849	NM_001270410	LIN9	promoter	-1341
chr1:226498681-226498900	14.4722	0.000197036	0.0088231	Up	220	chr1	226497204	226418849	NM_173083	LIN9	promoter	-1586
chr1:226498681-226498900	14.4722	0.000197036	0.0088231	Up	220	chr1	226497204	226418849	NM_001270409	LIN9	promoter	-1586
chr16:74701661-74701880	14.3611	9.05048e-05	0.00663116	Up	220	chr16	74700779	74655296	NM_018124	RFWD3	promoter	-991
chr7:75508901-75509140	14.1944	0.000179282	0.00877605	Up	240	chr7	75508316	75518244	NM_001040457	RHBDD2	promoter	704
chr7:75508901-75509140	14.1944	0.000179282	0.00877605	Up	240	chr7	75508316	75518244	NM_001040456	RHBDD2	promoter	704
chr1:63834181-63834400	14.0278	0.000179282	0.00877605	Up	220	chr1	63833260	63904233	NM_013339	ALG6	promoter	1030
chr11:65548741-65548980	13.7857	2.40104e-05	0.00443317	Up	240	chr11	65548062	65541368	NM_138368	AP5B1	promoter	-798
chr10:134259681-134259900	13.7222	0.000179281	0.00877605	Up	220	chr10	134258713	134261825	NM_173541	C10orf91	promoter	1077
chr11:93475221-93475420	13.5556	0.000337217	0.0108421	Up	200	chr11	93474703	93469095	NM_024116	TAF1D	promoter	-617
chr11:93475221-93475420	13.5556	0.000337217	0.0108421	Up	200	chr11	93474759	93496268	NM_001286069	C11orf54	promoter	561
chr11:93475221-93475420	13.5556	0.000337217	0.0108421	Up	200	chr11	93474759	93496268	NM_014039	C11orf54	promoter	561
chr11:93475221-93475420	13.5556	0.000337217	0.0108421	Up	200	chr11	93474759	93496268	NM_001286068	C11orf54	promoter	561
chr11:93475221-93475420	13.5556	0.000337217	0.0108421	Up	200	chr11	93474759	93496268	NM_001286070	C11orf54	promoter	561
chr11:93475221-93475420	13.5556	0.000337217	0.0108421	Up	200	chr11	93474759	93496268	NM_001286071	C11orf54	promoter	561
chr11:93475221-93475420	13.5556	0.000337217	0.0108421	Up	200	chr11	93474759	93496268	NM_001286067	C11orf54	promoter	561
chr12:54450261-54450460	13.5556	0.000337217	0.0108421	Up	200	chr12	54452037	54516018	NR_026655	FLJ12825	promoter	-1677
chr2:239464521-239464720	13.5	9.05059e-05	0.00663116	Up	200	chr2	239464140	239419330	NR_037809	LINC01107	promoter	-480
chr12:57040121-57040360	13.2619	9.05056e-05	0.00663116	Up	240	chr12	57038885	57038810	NR_002737	SNORD59A	promoter	-1355
chr12:57040121-57040360	13.2619	9.05056e-05	0.00663116	Up	240	chr12	57039852	57031958	NM_001686	ATP5B	promoter	-388
chr17:8029201-8029440	13.0833	0.000179281	0.00877605	Up	240	chr17	8027410	8023907	NM_001165967	HES7	promoter	-1910
chr17:8029201-8029440	13.0833	0.000179281	0.00877605	Up	240	chr17	8027410	8023907	NM_032580	HES7	promoter	-1910
chr2:128568221-128568460	12.8571	9.05052e-05	0.00663116	Up	240	chr2	128568761	128520059	NM_001006622	WDR33	promoter	421
chr2:128568221-128568460	12.8571	9.05052e-05	0.00663116	Up	240	chr2	128568761	128492953	NM_001006623	WDR33	promoter	421
chr2:128568221-128568460	12.8571	9.05052e-05	0.00663116	Up	240	chr2	128568761	128461807	NM_018383	WDR33	promoter	421
chr6:27792561-27792860	12.7143	0.000179283	0.00877605	Up	300	chr6	27791902	27792258	NM_021968	HIST1H4J	promoter	808
chr10:14647781-14648000	12.7143	8.40364e-05	0.00651778	Up	220	chr10	14646417	14560555	NM_001282697	FAM107B	promoter	-1473
chr10:14647781-14648000	12.7143	8.40364e-05	0.00651778	Up	220	chr10	14646417	14560555	NM_001282696	FAM107B	promoter	-1473
chr12:71316081-71316300	12.4898	1.25374e-05	0.00366181	Up	220	chr12	71314584	71031852	NM_002849	PTPRR	promoter	-1606
chr7:149157281-149157480	12.4722	0.000666689	0.0154554	Up	200	chr7	149158053	149128453	NM_015694	ZNF777	promoter	673
chr1:47602381-47602620	12.4722	0.000666689	0.0154554	Up	240	chr1	47603096	47613153	NM_001308102	CYP4A22	promoter	-596
chr1:47602381-47602620	12.4722	0.000666689	0.0154554	Up	240	chr1	47603096	47614526	NM_001010969	CYP4A22	promoter	-596
chr20:47803381-47803580	12.4048	0.000190728	0.0088231	Up	200	chr20	47804907	47729875	NM_001037328	STAU1	promoter	1427
chr20:47803381-47803580	12.4048	0.000190728	0.0088231	Up	200	chr20	47804907	47729875	NM_004602	STAU1	promoter	1427
chr20:47803381-47803580	12.4048	0.000190728	0.0088231	Up	200	chr20	47804907	47729875	NM_001319134	STAU1	promoter	1427
chr20:47803381-47803580	12.4048	0.000190728	0.0088231	Up	200	chr20	47804907	47729875	NM_017452	STAU1	promoter	1427
chr20:47803381-47803580	12.4048	0.000190728	0.0088231	Up	200	chr20	47804907	47729875	NM_017454	STAU1	promoter	1427
chr20:47803381-47803580	12.4048	0.000190728	0.0088231	Up	200	chr20	47804907	47729875	NM_017453	STAU1	promoter	1427
chr9:139643221-139643420	12.4048	0.000190728	0.0088231	Up	200	chr9	139642980	139638468	NM_198946	LCN6	promoter	-340
chr9:139643221-139643420	12.4048	0.000190728	0.0088231	Up	200	chr9	139641422	139641344	NR_106780	MIR6722	promoter	-1898
chr1:200707581-200707800	12.3878	9.91574e-05	0.00690841	Up	220	chr1	200708685	200829835	NM_001297708	CAMSAP2	promoter	-995
chr1:200707581-200707800	12.3878	9.91574e-05	0.00690841	Up	220	chr1	200708685	200829835	NM_001297707	CAMSAP2	promoter	-995
chr1:200707581-200707800	12.3878	9.91574e-05	0.00690841	Up	220	chr1	200708685	200829835	NM_203459	CAMSAP2	promoter	-995
chr6:43212621-43212840	12.3878	5.8037e-05	0.00583829	Up	220	chr6	43211221	43255997	NM_032538	TTBK1	promoter	1509
chr1:153938841-153939040	12.3095	0.000179282	0.00877605	Up	200	chr1	153940314	153946840	NR_045658	CREB3L4	promoter	-1374
chr1:153938841-153939040	12.3095	0.000179282	0.00877605	Up	200	chr1	153940314	153946840	NM_130898	CREB3L4	promoter	-1374
chr1:153938841-153939040	12.3095	0.000179282	0.00877605	Up	200	chr1	153940314	153946840	NM_001255980	CREB3L4	promoter	-1374
chr1:153938841-153939040	12.3095	0.000179282	0.00877605	Up	200	chr1	153940314	153946840	NM_001255978	CREB3L4	promoter	-1374
chr1:153938841-153939040	12.3095	0.000179282	0.00877605	Up	200	chr1	153940660	153931574	NM_001271960	SLC39A1	promoter	1720
chr1:153938841-153939040	12.3095	0.000179282	0.00877605	Up	200	chr1	153940208	153931574	NM_014437	SLC39A1	promoter	1268
chr1:153938841-153939040	12.3095	0.000179282	0.00877605	Up	200	chr1	153940674	153946840	NM_001255979	CREB3L4	promoter	-1734
chr1:153938841-153939040	12.3095	0.000179282	0.00877605	Up	200	chr1	153940674	153946840	NM_001255981	CREB3L4	promoter	-1734
chr3:121264821-121265020	12.2778	0.000666689	0.0154554	Up	200	chr3	121264853	121150272	NM_199420	POLQ	promoter	-67
chr3:124772961-124773160	12.2778	0.000666689	0.0154554	Up	200	chr3	124774802	124684553	NM_020733	HEG1	promoter	1742
chr1:159896821-159897020	12.2778	0.000666689	0.0154554	Up	200	chr1	159895332	159887896	NM_003564	TAGLN2	promoter	-1588
chr21:34144161-34144360	12.2778	0.000666689	0.0154554	Up	200	chr21	34144410	34170016	NR_024623	C21orf62-AS1	promoter	-150
chr21:34144161-34144360	12.2778	0.000666689	0.0154554	Up	200	chr21	34144410	34170016	NR_024622	C21orf62-AS1	promoter	-150
chr21:34144161-34144360	12.2778	0.000666689	0.0154554	Up	200	chr21	34144169	34106209	NM_016631	PAXBP1	promoter	-91
chr21:34144161-34144360	12.2778	0.000666689	0.0154554	Up	200	chr21	34144169	34106209	NR_027873	PAXBP1	promoter	-91
chr21:34144161-34144360	12.2778	0.000666689	0.0154554	Up	200	chr21	34144169	34113649	NM_013329	PAXBP1	promoter	-91
chr17:924521-924720	11.8333	0.000666688	0.0154554	Up	200	chr17	925799	925715	NR_036148	MIR3183	promoter	1179
chr11:47662881-47663080	11.8333	0.000666688	0.0154554	Up	200	chr11	47664206	47638857	NM_014342	MTCH2	promoter	1226
chr11:47662881-47663080	11.8333	0.000666688	0.0154554	Up	200	chr11	47664206	47638857	NM_001317233	MTCH2	promoter	1226
chr11:47662881-47663080	11.8333	0.000666688	0.0154554	Up	200	chr11	47664206	47638857	NM_001317232	MTCH2	promoter	1226
chr11:47662881-47663080	11.8333	0.000666688	0.0154554	Up	200	chr11	47664206	47638857	NM_001317231	MTCH2	promoter	1226
chr3:42642061-42642300	11.7619	0.000179281	0.00877605	Up	240	chr3	42642146	42690233	NM_005385	NKTR	promoter	34
chr3:42642061-42642300	11.7619	0.000179281	0.00877605	Up	240	chr3	42642572	42589458	NM_001201572	SEC22C	promoter	392
chr12:78752501-78752700	11.619	0.000337217	0.0108421	Up	200	chr12	78753526	78720459	NR_135021	LOC105369860	promoter	926
chr2:27300181-27300380	11.619	0.000179281	0.00877605	Up	200	chr2	27301434	27309265	NM_007046	EMILIN1	promoter	-1154
chr21:43427821-43428080	11.4762	0.000337217	0.0108421	Up	260	chr21	43429302	43445029	NR_119384	ZNF295-AS1	promoter	-1352
chr10:44342601-44342840	11.2143	0.000179281	0.00877605	Up	240	chr10	44340753	44346070	NR_033923	LINC00619	promoter	1967
chr12:25346081-25346300	11.1944	0.00123785	0.0197839	Up	220	chr12	25348096	25261222	NM_001082972	CASC1	promoter	1906
chr12:25346081-25346300	11.1944	0.00123785	0.0197839	Up	220	chr12	25348096	25261222	NM_001082973	CASC1	promoter	1906
chr12:25346081-25346300	11.1944	0.00123785	0.0197839	Up	220	chr12	25348096	25261222	NM_001204101	CASC1	promoter	1906
chr12:25346081-25346300	11.1944	0.00123785	0.0197839	Up	220	chr12	25348096	25261222	NM_001204102	CASC1	promoter	1906
chr12:25346081-25346300	11.1944	0.00123785	0.0197839	Up	220	chr12	25348096	25261222	NM_001319977	CASC1	promoter	1906
chr12:25346081-25346300	11.1944	0.00123785	0.0197839	Up	220	chr12	25348096	25261222	NM_001319978	CASC1	promoter	1906
chr12:25346081-25346300	11.1944	0.00123785	0.0197839	Up	220	chr12	25348096	25261222	NM_018272	CASC1	promoter	1906
chr19:59070081-59070300	11.1944	0.00123785	0.0197839	Up	220	chr19	59070343	59067078	NM_003969	UBE2M	promoter	153
chr19:59070081-59070300	11.1944	0.00123785	0.0197839	Up	220	chr19	59070552	59086164	NR_027334	MZF1-AS1	promoter	-362
chr16:48397981-48398180	11.1944	0.00123785	0.0197839	Up	200	chr16	48399784	48394445	NM_001006610	SIAH1	promoter	1704
chr20:2505281-2505480	11.1944	0.00123785	0.0197839	Up	200	chr20	2505168	2462465	NM_001282495	ZNF343	promoter	-212
chr7:129905841-129906040	11.1944	0.00123785	0.0197839	Up	200	chr7	129906702	129929637	NM_001869	CPA2	promoter	-762
chr21:15017361-15017560	11.1944	0.00123785	0.0197839	Up	200	chr21	15017171	15017095	NR_036061	MIR3118-1	promoter	-289
chr12:95397021-95397240	11.0714	0.000337217	0.0108421	Up	220	chr12	95397489	95365103	NM_018838	NDUFA12	promoter	359
chr12:95397021-95397240	11.0714	0.000337217	0.0108421	Up	220	chr12	95397489	95365103	NM_001258338	NDUFA12	promoter	359
chr9:19034281-19034560	10.9839	3.35777e-05	0.00505519	Up	280	chr9	19033256	18927657	NM_001287050	SAXO1	promoter	-1164
chr9:19034281-19034560	10.9839	3.35777e-05	0.00505519	Up	280	chr9	19033256	18927657	NM_153707	SAXO1	promoter	-1164
chr11:56615621-56615860	10.7941	2.65086e-05	0.00460609	Up	240	chr11	56615953	56645554	NR_110136	LOC101927120	promoter	-213
chr11:56615621-56615860	10.7941	2.65086e-05	0.00460609	Up	240	chr11	56615953	56645554	NR_110137	LOC101927120	promoter	-213
chr16:8805261-8805500	10.6905	0.000666689	0.0154554	Up	240	chr16	8806825	8878432	NM_000663	ABAT	promoter	-1445
chr7:150944441-150944660	10.6905	0.000666689	0.0154554	Up	220	chr7	150945749	150936058	NM_001003801	SMARCD3	promoter	1199
chr10:75504681-75504880	10.6905	0.000666689	0.0154554	Up	200	chr10	75504130	75531933	NM_004922	SEC24C	promoter	650
chr10:75504681-75504880	10.6905	0.000666689	0.0154554	Up	200	chr10	75504130	75531933	NM_198597	SEC24C	promoter	650
chr1:167598521-167598740	10.6905	0.000666689	0.0154554	Up	220	chr1	167599473	167675486	NM_052862	RCSD1	promoter	-843
chr8:133459121-133459340	10.5238	0.000666689	0.0154554	Up	220	chr8	133459509	133133104	NM_001204824	KCNQ3	promoter	279
chr12:53715841-53716040	10.5238	0.000666689	0.0154554	Up	200	chr12	53715412	53701239	NM_015665	AAAS	promoter	-528
chr12:53715841-53716040	10.5238	0.000666689	0.0154554	Up	200	chr12	53715412	53701239	NM_001173466	AAAS	promoter	-528
chr5:611781-611980	10.5238	0.000666689	0.0154554	Up	200	chr5	612325	602283	NR_103444	LOC100996325	promoter	445
chr5:611781-611980	10.5238	0.000666689	0.0154554	Up	200	chr5	612404	653666	NM_018140	CEP72	promoter	-524
chr8:134058361-134058580	10.5238	0.000666689	0.0154554	Up	220	chr8	134058826	134058725	NR_107002	MIR7848	promoter	356
chr15:63333921-63334240	10.4412	1.89341e-05	0.0040532	Up	320	chr15	63334837	63358292	NM_000366	TPM1	promoter	-757
chr15:63333921-63334240	10.4412	1.89341e-05	0.0040532	Up	320	chr15	63334837	63358292	NM_001301244	TPM1	promoter	-757
chr15:63333921-63334240	10.4412	1.89341e-05	0.0040532	Up	320	chr15	63334837	63358292	NM_001018005	TPM1	promoter	-757
chr15:63333921-63334240	10.4412	1.89341e-05	0.0040532	Up	320	chr15	63334837	63364113	NM_001018007	TPM1	promoter	-757
chr15:63333921-63334240	10.4412	1.89341e-05	0.0040532	Up	320	chr15	63334837	63364113	NM_001018020	TPM1	promoter	-757
chr15:63333921-63334240	10.4412	1.89341e-05	0.0040532	Up	320	chr15	63334837	63364113	NM_001018006	TPM1	promoter	-757
chr15:63333921-63334240	10.4412	1.89341e-05	0.0040532	Up	320	chr15	63334837	63364113	NM_001018004	TPM1	promoter	-757
chr9:130518621-130518840	10.4286	0.000179282	0.00877605	Up	220	chr9	130517561	130500595	NM_001142534	SH2D3C	promoter	-1169
chr9:130518621-130518840	10.4286	0.000179282	0.00877605	Up	220	chr9	130517583	130500595	NM_001142533	SH2D3C	promoter	-1147
chr6:160428001-160428300	10.2581	7.97071e-05	0.00626692	Up	300	chr6	160428696	160424322	NR_047511	AIRN	promoter	546
chr6:160428001-160428300	10.2581	7.97071e-05	0.00626692	Up	300	chr6	160428696	160424322	NR_047514	AIRN	promoter	546
chr1:111821081-111821280	10.1429	0.000666689	0.0154554	Up	200	chr1	111823145	111828730	NR_003928	CHIAP2	promoter	-1965
chr7:102158801-102159120	10.037	6.94095e-06	0.00283183	Up	320	chr7	102158224	102123585	NM_001277335	RASA4B	promoter	-736
chr1:222909421-222909720	10.0294	1.80957e-05	0.00391417	Up	300	chr1	222910557	222924002	NM_207468	FAM177B	promoter	-987
chr2:152145241-152145460	9.95918	0.000179281	0.00877605	Up	220	chr2	152146430	152126981	NM_004688	NMI	promoter	1080
chr6:31922781-31923000	9.95918	0.000337218	0.0108421	Up	220	chr6	31924717	31924615	NR_031601	MIR1236	promoter	1827
chr1:52521901-52522220	9.92045	2.3295e-05	0.00443317	Up	320	chr1	52521856	52556388	NM_001243767	BTF3L4	promoter	204
chr1:52521901-52522220	9.92045	2.3295e-05	0.00443317	Up	320	chr1	52521856	52556388	NM_001136497	BTF3L4	promoter	204
chr1:52521901-52522220	9.92045	2.3295e-05	0.00443317	Up	320	chr1	52521856	52556388	NM_152265	BTF3L4	promoter	204
chr1:52521901-52522220	9.92045	2.3295e-05	0.00443317	Up	320	chr1	52521843	52497768	NR_046406	TXNDC12	promoter	-217
chr1:52521901-52522220	9.92045	2.3295e-05	0.00443317	Up	320	chr1	52521843	52497768	NR_046405	TXNDC12	promoter	-217
chr1:52521901-52522220	9.92045	2.3295e-05	0.00443317	Up	320	chr1	52521843	52485803	NM_015913	TXNDC12	promoter	-217
chr1:19923701-19923920	9.83673	0.000337217	0.0108421	Up	220	chr1	19923470	19984949	NM_001204089	MINOS1-NBL1	promoter	340
chr1:19923701-19923920	9.83673	0.000337217	0.0108421	Up	220	chr1	19923470	19984949	NM_001204088	MINOS1-NBL1	promoter	340
chr1:19923701-19923920	9.83673	0.000337217	0.0108421	Up	220	chr1	19923326	19918295	NR_135054	LOC105378614	promoter	-484
chr1:19923701-19923920	9.83673	0.000337217	0.0108421	Up	220	chr1	19923470	19956315	NM_001204082	MINOS1	promoter	340
chr1:19923701-19923920	9.83673	0.000337217	0.0108421	Up	220	chr1	19923470	19956315	NM_001032363	MINOS1	promoter	340
chr1:19923701-19923920	9.83673	0.000337217	0.0108421	Up	220	chr1	19923470	19956315	NM_001204083	MINOS1	promoter	340
chr1:19923701-19923920	9.83673	0.000337217	0.0108421	Up	220	chr1	19923470	19956315	NR_033758	MINOS1	promoter	340
chr1:19923701-19923920	9.83673	0.000337217	0.0108421	Up	220	chr1	19923470	19956315	NR_033757	MINOS1	promoter	340
chr10:42971501-42971720	9.83673	0.000337217	0.0108421	Up	220	chr10	42970938	42990785	NR_026827	LINC00839	promoter	672
chr1:10458961-10459240	9.72581	6.35664e-05	0.00589415	Up	280	chr1	10459048	10480568	NM_002631	PGD	promoter	52
chr1:10458961-10459240	9.72581	6.35664e-05	0.00589415	Up	280	chr1	10459048	10480568	NM_001304451	PGD	promoter	52
chr1:10458961-10459240	9.72581	6.35664e-05	0.00589415	Up	280	chr1	10459174	10480568	NM_001304452	PGD	promoter	-74
chr12:48164961-48165240	9.69118	7.97079e-05	0.00626692	Up	280	chr12	48166966	48176536	NM_017842	SLC48A1	promoter	-1866
chr16:67311201-67311420	9.63265	0.000337217	0.0108421	Up	220	chr16	67313049	67323403	NM_001129728	PLEKHG4	promoter	-1739
chr16:67311201-67311420	9.63265	0.000337217	0.0108421	Up	220	chr16	67312059	67323403	NM_001129727	PLEKHG4	promoter	-749
chr18:68318321-68318520	9.61224	0.000179281	0.00877605	Up	200	chr18	68318093	68297754	NM_001278515	GTSCR1	promoter	-327
chr7:116731001-116731200	9.59524	0.00123785	0.0197839	Up	200	chr7	116730835	116712125	NR_109980	ST7-AS2	promoter	-265
chr1:152131281-152131480	9.59524	0.00123785	0.0197839	Up	200	chr1	152131704	152126070	NM_001122965	RPTN	promoter	324
chr5:42175001-42175200	9.59524	0.00123785	0.0197839	Up	200	chr5	42175447	42155934	NR_104636	LOC101926960	promoter	347
chr5:42175001-42175200	9.59524	0.00123785	0.0197839	Up	200	chr5	42175447	42155934	NR_104635	LOC101926960	promoter	347
chr12:54394301-54394500	9.54412	0.000199454	0.0088231	Up	200	chr12	54393876	54397120	NM_006897	HOXC9	promoter	524
chr12:54394301-54394500	9.54412	0.000199454	0.0088231	Up	200	chr12	54393794	54392805	NR_047504	HOXC-AS1	promoter	-606
chr5:36146201-36146420	9.4898	0.000337217	0.0108421	Up	220	chr5	36148090	36147993	NR_030306	MIR580	promoter	1780
chr20:4129201-4129400	9.25806	0.000221764	0.0088231	Up	200	chr20	4129425	4168394	NM_175842	SMOX	promoter	-125
chr20:4129201-4129400	9.25806	0.000221764	0.0088231	Up	200	chr20	4129425	4168394	NM_175841	SMOX	promoter	-125
chr20:4129201-4129400	9.25806	0.000221764	0.0088231	Up	200	chr20	4129425	4168394	NM_175840	SMOX	promoter	-125
chr20:4129201-4129400	9.25806	0.000221764	0.0088231	Up	200	chr20	4129425	4168394	NM_175839	SMOX	promoter	-125
chr20:4129201-4129400	9.25806	0.000221764	0.0088231	Up	200	chr20	4129425	4168394	NM_001270691	SMOX	promoter	-125
chr7:1594401-1594600	9.16327	0.000666689	0.0154554	Up	200	chr7	1596066	1581870	NM_001097620	TMEM184A	promoter	1566
chr11:20182221-20182420	9.16327	0.000666689	0.0154554	Up	200	chr11	20181870	20177759	NM_001029865	DBX1	promoter	-450
chr6:31866141-31866380	9.16327	0.000666689	0.0154554	Up	240	chr6	31864766	31847535	NM_001318833	EHMT2	promoter	-1494
chr6:31866141-31866380	9.16327	0.000666689	0.0154554	Up	240	chr6	31865484	31847535	NM_006709	EHMT2	promoter	-776
chr6:31866141-31866380	9.16327	0.000666689	0.0154554	Up	240	chr6	31865484	31847535	NM_025256	EHMT2	promoter	-776
chr6:31866141-31866380	9.16327	0.000666689	0.0154554	Up	240	chr6	31865561	31913451	NM_001282457	C2	promoter	699
chr6:31866141-31866380	9.16327	0.000666689	0.0154554	Up	240	chr6	31864983	31847535	NM_001289413	EHMT2	promoter	-1277
chr16:851141-851340	9.16327	0.000666689	0.0154554	Up	200	chr16	850733	848040	NM_016541	GNG13	promoter	-507
chr1:153434521-153434720	9.16327	0.000666689	0.0154554	Up	200	chr1	153433137	153430219	NM_002963	S100A7	promoter	-1483
chr1:110932041-110932240	9.14286	0.000337217	0.0108421	Up	200	chr1	110933704	110905472	NM_001201549	SLC16A4	promoter	1564
chr1:110932041-110932240	9.14286	0.000337217	0.0108421	Up	200	chr1	110933704	110905472	NM_004696	SLC16A4	promoter	1564
chr1:110932041-110932240	9.14286	0.000337217	0.0108421	Up	200	chr1	110933704	110905472	NM_001201547	SLC16A4	promoter	1564
chr1:110932041-110932240	9.14286	0.000337217	0.0108421	Up	200	chr1	110933704	110905472	NM_001201548	SLC16A4	promoter	1564
chr1:110932041-110932240	9.14286	0.000337217	0.0108421	Up	200	chr1	110933704	110905472	NM_001201546	SLC16A4	promoter	1564
chr1:110932041-110932240	9.14286	0.000337217	0.0108421	Up	200	chr1	110933704	110905472	NM_001319220	SLC16A4	promoter	1564
chr8:77318061-77318300	9.12329	0.000174217	0.00877605	Up	240	chr8	77318888	77436567	NR_105006	LINC01111	promoter	-708
chr17:7589641-7589980	9.08065	0.000266415	0.0100215	Up	340	chr17	7590868	7571719	NM_000546	TP53	promoter	1058
chr17:7589641-7589980	9.08065	0.000266415	0.0100215	Up	340	chr17	7590868	7571719	NM_001126113	TP53	promoter	1058
chr17:7589641-7589980	9.08065	0.000266415	0.0100215	Up	340	chr17	7590868	7571719	NM_001126112	TP53	promoter	1058
chr17:7589641-7589980	9.08065	0.000266415	0.0100215	Up	340	chr17	7590868	7571719	NM_001276761	TP53	promoter	1058
chr17:7589641-7589980	9.08065	0.000266415	0.0100215	Up	340	chr17	7590868	7571719	NM_001276760	TP53	promoter	1058
chr17:7589641-7589980	9.08065	0.000266415	0.0100215	Up	340	chr17	7590868	7571719	NM_001126114	TP53	promoter	1058
chr17:7589641-7589980	9.08065	0.000266415	0.0100215	Up	340	chr17	7590868	7571719	NM_001126118	TP53	promoter	1058
chr17:7589641-7589980	9.08065	0.000266415	0.0100215	Up	340	chr17	7590868	7571719	NM_001276695	TP53	promoter	1058
chr17:7589641-7589980	9.08065	0.000266415	0.0100215	Up	340	chr17	7590868	7571719	NM_001276696	TP53	promoter	1058
chr17:7589641-7589980	9.08065	0.000266415	0.0100215	Up	340	chr17	7589388	7606820	NM_001143990	WRAP53	promoter	422
chr17:7589641-7589980	9.08065	0.000266415	0.0100215	Up	340	chr17	7590757	7606820	NM_001143991	WRAP53	promoter	-947
chr14:35008461-35008680	8.92647	0.000528922	0.0139312	Up	220	chr14	35008943	34985134	NM_018453	EAPP	promoter	373
chr14:35008461-35008680	8.92647	0.000528922	0.0139312	Up	220	chr14	35008943	34985134	NM_001318916	EAPP	promoter	373
chr2:102614241-102614480	8.92	6.54895e-05	0.00594412	Up	240	chr2	102615423	102644884	NR_048564	IL1R2	promoter	-1063
chr20:15176261-15176500	8.78667	0.000126291	0.00770219	Up	240	chr20	15177503	16033841	NM_001033087	MACROD2	promoter	-1123
chr5:76374901-76375160	8.70968	0.000266415	0.0100215	Up	260	chr5	76376396	76376258	NR_003014	SNORA47	promoter	1366
chr1:228005181-228005400	8.70968	0.000266415	0.0100215	Up	220	chr1	228003417	228034171	NM_183062	PRSS38	promoter	1873
chrX:49029501-49029720	8.69388	0.000666689	0.0154554	Up	220	chrX	49028183	49031468	NM_002668	PLP2	promoter	1427
chr5:68790321-68790520	8.69388	0.000666689	0.0154554	Up	200	chr5	68788589	68853931	NM_001205254	OCLN	promoter	1831
chr5:134263301-134263560	8.61728	2.43074e-05	0.00446172	Up	260	chr5	134263728	134263802	NR_039666	MIR4461	promoter	-298
chr6:43401401-43401640	8.52941	0.000765637	0.0157976	Up	240	chr6	43402279	43402358	NR_106894	MIR6780B	promoter	-759
chr20:43278881-43279080	8.51613	0.000879746	0.0166687	Up	200	chr20	43280399	43248159	NM_000022	ADA	promoter	1419
chr20:43278881-43279080	8.51613	0.000879746	0.0166687	Up	200	chr20	43280399	43248159	NM_001322050	ADA	promoter	1419
chr20:43278881-43279080	8.51613	0.000879746	0.0166687	Up	200	chr20	43280399	43248159	NM_001322051	ADA	promoter	1419
chr20:43278881-43279080	8.51613	0.000879746	0.0166687	Up	200	chr20	43280399	43248159	NR_136160	ADA	promoter	1419
chr19:41223701-41223900	8.33871	0.000221762	0.0088231	Up	200	chr19	41222790	41197433	NM_024876	ADCK4	promoter	-1010
chr19:41223701-41223900	8.33871	0.000221762	0.0088231	Up	200	chr19	41223007	41246765	NM_025194	ITPKC	promoter	793
chr11:65601841-65602060	8.33871	0.000221762	0.0088231	Up	220	chr11	65601409	65621172	NM_152760	SNX32	promoter	541
chr2:207137621-207137880	8.30667	0.000270478	0.0101458	Up	260	chr2	207139364	207179150	NM_020923	ZDBF2	promoter	-1614
chr1:109657521-109657780	8.25333	6.35672e-05	0.00589415	Up	260	chr1	109656479	109648572	NM_001122961	C1orf194	promoter	-1171
chr1:109657521-109657780	8.25333	6.35672e-05	0.00589415	Up	260	chr1	109656584	109749403	NM_001267048	KIAA1324	promoter	1066
chr1:109657521-109657780	8.25333	6.35672e-05	0.00589415	Up	260	chr1	109656584	109749403	NM_001284352	KIAA1324	promoter	1066
chr1:109657521-109657780	8.25333	6.35672e-05	0.00589415	Up	260	chr1	109656584	109749403	NM_020775	KIAA1324	promoter	1066
chr17:48473681-48473880	8.22449	0.00123785	0.0197839	Up	200	chr17	48474914	48458593	NM_018509	LRRC59	promoter	1134
chr19:54181881-54182080	8.22449	0.00123785	0.0197839	Up	200	chr19	54182256	54182339	NR_030187	MIR515-2	promoter	-276
chr19:54181881-54182080	8.22449	0.00123785	0.0197839	Up	200	chr19	54182256	54182339	NR_030184	MIR515-1	promoter	-276
chr19:54181881-54182080	8.22449	0.00123785	0.0197839	Up	200	chr19	54183193	54183277	NR_030185	MIR519E	promoter	-1213
chr1:52346341-52346540	8.22449	0.00123785	0.0197839	Up	200	chr1	52344609	52254865	NM_001101662	NRDC	promoter	-1831
chr1:52346341-52346540	8.22449	0.00123785	0.0197839	Up	200	chr1	52344609	52254865	NM_002525	NRDC	promoter	-1831
chr1:248513841-248514040	8.22449	0.00123785	0.0197839	Up	200	chr1	248512076	248513015	NM_001001918	OR14C36	promoter	1864
chr16:3769241-3769440	8.22449	0.00123785	0.0197839	Up	200	chr16	3767598	3708037	NM_016292	TRAP1	promoter	-1742
chr16:3769241-3769440	8.22449	0.00123785	0.0197839	Up	200	chr16	3767598	3708037	NM_001272049	TRAP1	promoter	-1742
chr19:55971501-55971780	8.19118	0.000266415	0.0100215	Up	280	chr19	55973049	55964345	NM_001136202	ISOC2	promoter	1409
chr19:55971501-55971780	8.19118	0.000266415	0.0100215	Up	280	chr19	55973049	55964345	NM_001136201	ISOC2	promoter	1409
chr19:55971501-55971780	8.19118	0.000266415	0.0100215	Up	280	chr19	55973049	55964345	NM_024710	ISOC2	promoter	1409
chr12:10754181-10754380	8.14516	0.000879745	0.0166687	Up	200	chr12	10752434	10741076	NR_028045	KLRA1P	promoter	-1846
chr1:179852761-179853040	8.10294	0.000221764	0.0088231	Up	280	chr1	179851176	179889212	NM_015602	TOR1AIP1	promoter	1724
chr1:179852761-179853040	8.10294	0.000221764	0.0088231	Up	280	chr1	179851176	179889212	NM_001267578	TOR1AIP1	promoter	1724
chr22:41076801-41077020	7.98387	0.00102556	0.0183408	Up	220	chr22	41075181	41078818	NM_005297	MCHR1	promoter	1729
chr22:17516201-17516420	7.87097	0.000766906	0.0157976	Up	220	chr22	17517459	17539682	NR_015352	CECR7	promoter	-1149
chr15:83003861-83004080	7.87097	0.000766906	0.0157976	Up	220	chr15	83002903	83004442	NR_120378	LOC102724034	promoter	1067
chr16:16423241-16423540	7.85294	0.000221763	0.0088231	Up	300	chr16	16423161	16423221	NR_107061	MIR6770-3	promoter	229
chr16:16423241-16423540	7.85294	0.000221763	0.0088231	Up	300	chr16	16423161	16423221	NR_106828	MIR6770-1	promoter	229
chr16:16423241-16423540	7.85294	0.000221763	0.0088231	Up	300	chr16	16423161	16423221	NR_107060	MIR6770-2	promoter	229
chr4:40058501-40058700	7.85294	0.000879747	0.0166687	Up	200	chr4	40058523	40159872	NM_001318359	N4BP2	promoter	77
chr4:40058501-40058700	7.85294	0.000879747	0.0166687	Up	200	chr4	40058523	40159872	NM_018177	N4BP2	promoter	77
chr4:40058501-40058700	7.85294	0.000879747	0.0166687	Up	200	chr4	40058819	40044536	NR_027277	LOC344967	promoter	219
chr1:45804341-45804660	7.82796	4.5672e-05	0.00543752	Up	320	chr1	45806142	45794913	NM_001048171	MUTYH	promoter	1642
chr1:45804341-45804660	7.82796	4.5672e-05	0.00543752	Up	320	chr1	45806142	45794913	NM_001128425	MUTYH	promoter	1642
chr1:45804341-45804660	7.82796	4.5672e-05	0.00543752	Up	320	chr1	45806142	45794913	NM_001293192	MUTYH	promoter	1642
chr1:45804341-45804660	7.82796	4.5672e-05	0.00543752	Up	320	chr1	45806142	45794913	NM_001293190	MUTYH	promoter	1642
chr1:45804341-45804660	7.82796	4.5672e-05	0.00543752	Up	320	chr1	45806142	45794913	NM_012222	MUTYH	promoter	1642
chr1:45804341-45804660	7.82796	4.5672e-05	0.00543752	Up	320	chr1	45805341	45809650	NM_025077	TOE1	promoter	-841
chr1:45804341-45804660	7.82796	4.5672e-05	0.00543752	Up	320	chr1	45805787	45794913	NM_001048172	MUTYH	promoter	1287
chr1:45804341-45804660	7.82796	4.5672e-05	0.00543752	Up	320	chr1	45805787	45794913	NM_001048173	MUTYH	promoter	1287
chr1:45804341-45804660	7.82796	4.5672e-05	0.00543752	Up	320	chr1	45805788	45794913	NM_001293196	MUTYH	promoter	1288
chr1:45804341-45804660	7.82796	4.5672e-05	0.00543752	Up	320	chr1	45805629	45794913	NM_001293195	MUTYH	promoter	1129
chr1:45804341-45804660	7.82796	4.5672e-05	0.00543752	Up	320	chr1	45805629	45794913	NM_001048174	MUTYH	promoter	1129
chr1:45804341-45804660	7.82796	4.5672e-05	0.00543752	Up	320	chr1	45805629	45794913	NM_001293191	MUTYH	promoter	1129
chr18:33236401-33236620	7.82667	0.00036012	0.0113888	Up	220	chr18	33234532	33291798	NM_020474	GALNT1	promoter	1978
chr19:796441-796680	7.76471	0.000879746	0.0166687	Up	240	chr19	797391	812327	NM_002819	PTBP1	promoter	-831
chr19:796441-796680	7.76471	0.000879746	0.0166687	Up	240	chr19	797391	812327	NM_031991	PTBP1	promoter	-831
chr19:796441-796680	7.76471	0.000879746	0.0166687	Up	240	chr19	797391	812327	NM_031990	PTBP1	promoter	-831
chr14:78174321-78174520	7.76471	0.000879746	0.0166687	Up	200	chr14	78174356	78138748	NM_006020	ALKBH1	promoter	-64
chr14:78174321-78174520	7.76471	0.000879746	0.0166687	Up	200	chr14	78174413	78183941	NM_001267864	SLIRP	promoter	7
chr14:78174321-78174520	7.76471	0.000879746	0.0166687	Up	200	chr14	78174413	78183941	NM_001267863	SLIRP	promoter	7
chr14:78174321-78174520	7.76471	0.000879746	0.0166687	Up	200	chr14	78174413	78183941	NM_031210	SLIRP	promoter	7
chr14:78174321-78174520	7.76471	0.000879746	0.0166687	Up	200	chr14	78174413	78183941	NR_052025	SLIRP	promoter	7
chr1:6454001-6454260	7.73333	0.000266416	0.0100215	Up	260	chr1	6453826	6324331	NM_007274	ACOT7	promoter	-304
chr17:73873781-73874060	7.64	0.000266416	0.0100215	Up	280	chr17	73874656	73870244	NM_033452	TRIM47	promoter	736
chr11:74949941-74950160	7.60294	0.000221763	0.0088231	Up	220	chr11	74951949	74954749	NM_001195528	TPBGL	promoter	-1899
chr12:57444181-57444380	7.60294	0.000879746	0.0166687	Up	200	chr12	57444549	57422300	NM_001256041	MYO1A	promoter	269
chr12:57444181-57444380	7.60294	0.000879746	0.0166687	Up	200	chr12	57443901	57422300	NM_005379	MYO1A	promoter	-379
chr2:42161581-42161880	7.58879	4.19312e-06	0.00217461	Up	300	chr2	42160863	42158738	NR_110263	LOC101929723	promoter	-867
chr2:42161581-42161880	7.58879	4.19312e-06	0.00217461	Up	300	chr2	42160863	42158738	NR_110262	LOC101929723	promoter	-867
chr16:68034181-68034440	7.56	0.000221765	0.0088231	Up	260	chr16	68033421	68021292	NM_022355	DPEP2	promoter	-889
chr9:115247561-115247800	7.51471	0.000221762	0.0088231	Up	240	chr9	115249247	115427591	NM_001287036	KIAA1958	promoter	-1567
chr9:115247561-115247800	7.51471	0.000221762	0.0088231	Up	240	chr9	115249247	115427591	NM_001287038	KIAA1958	promoter	-1567
chr9:115247561-115247800	7.51471	0.000221762	0.0088231	Up	240	chr9	115249247	115427591	NM_133465	KIAA1958	promoter	-1567
chr1:23849201-23849400	7.24194	0.00286077	0.0284251	Up	200	chr1	23848421	23854911	NR_110799	LOC101928163	promoter	879
chr6:74104601-74104860	7.23288	0.000879747	0.0166687	Up	260	chr6	74104284	74127289	NM_018665	DDX43	promoter	446
chr1:150896921-150897280	7.19802	4.57097e-05	0.00543752	Up	360	chr1	150898814	150917797	NM_001243491	SETDB1	promoter	-1714
chr1:150896921-150897280	7.19802	4.57097e-05	0.00543752	Up	360	chr1	150898814	150937220	NM_012432	SETDB1	promoter	-1714
chr1:150896921-150897280	7.19802	4.57097e-05	0.00543752	Up	360	chr1	150898814	150937220	NM_001145415	SETDB1	promoter	-1714
chr6:2634381-2634580	7.17647	0.000766907	0.0157976	Up	200	chr6	2634837	2622146	NR_131168	LINC01600	promoter	357
chr19:10398781-10399020	7.17647	0.000766907	0.0157976	Up	240	chr19	10397642	10399260	NM_001544	ICAM4	promoter	1258
chr19:10398781-10399020	7.17647	0.000766907	0.0157976	Up	240	chr19	10397642	10399260	NM_001039132	ICAM4	promoter	1258
chr19:10398781-10399020	7.17647	0.000766907	0.0157976	Up	240	chr19	10397642	10399260	NM_022377	ICAM4	promoter	1258
chr19:10398781-10399020	7.17647	0.000766907	0.0157976	Up	240	chr19	10400654	10407454	NM_003259	ICAM5	promoter	-1754
chr17:39661181-39661380	7.17647	0.000766907	0.0157976	Up	200	chr17	39661865	39657232	NM_153490	KRT13	promoter	585
chr17:39661181-39661380	7.17647	0.000766907	0.0157976	Up	200	chr17	39661865	39657232	NM_002274	KRT13	promoter	585
chr8:28747161-28747380	7.16162	0.000665794	0.0154554	Up	220	chr8	28747432	28625174	NM_001172562	INTS9	promoter	162
chr8:28747161-28747380	7.16162	0.000665794	0.0154554	Up	220	chr8	28747910	28910242	NM_001135726	HMBOX1	promoter	-640
chr8:28747161-28747380	7.16162	0.000665794	0.0154554	Up	220	chr8	28747698	28625174	NR_026826	INTS9	promoter	428
chr8:28747161-28747380	7.16162	0.000665794	0.0154554	Up	220	chr8	28747698	28625174	NM_018250	INTS9	promoter	428
chr8:28747161-28747380	7.16162	0.000665794	0.0154554	Up	220	chr8	28747698	28625174	NM_001145159	INTS9	promoter	428
chr8:28747161-28747380	7.16162	0.000665794	0.0154554	Up	220	chr8	28748224	28910242	NM_024567	HMBOX1	promoter	-954
chr2:64568281-64568580	7.13978	4.56709e-05	0.00543752	Up	300	chr2	64567892	64567973	NR_039632	MIR4433A	promoter	538
chr2:64568281-64568580	7.13978	4.56709e-05	0.00543752	Up	300	chr2	64567982	64567880	NR_106995	MIR4433B	promoter	-448
chr6:30909861-30910060	7.13699	0.000879746	0.0166687	Up	200	chr6	30908776	30921998	NM_080870	DPCR1	promoter	1184
chr9:132815841-132816040	7.13699	0.000879746	0.0166687	Up	200	chr9	132815984	132892303	NM_001287346	GPR107	promoter	-44
chr9:132815841-132816040	7.13699	0.000879746	0.0166687	Up	200	chr9	132815984	132902448	NM_020960	GPR107	promoter	-44
chr9:132815841-132816040	7.13699	0.000879746	0.0166687	Up	200	chr9	132815984	132902448	NM_001136558	GPR107	promoter	-44
chr9:132815841-132816040	7.13699	0.000879746	0.0166687	Up	200	chr9	132815984	132902448	NM_001136557	GPR107	promoter	-44
chr5:35118621-35118820	7.12903	0.00286077	0.0284251	Up	200	chr5	35118224	35048860	NM_001204318	PRLR	promoter	-496
chr5:35118621-35118820	7.12903	0.00286077	0.0284251	Up	200	chr5	35118224	35048860	NR_037910	PRLR	promoter	-496
chr5:35118621-35118820	7.12903	0.00286077	0.0284251	Up	200	chr5	35118224	35048860	NM_001204317	PRLR	promoter	-496
chr5:35118621-35118820	7.12903	0.00286077	0.0284251	Up	200	chr5	35118224	35048860	NM_001204316	PRLR	promoter	-496
chr5:35118621-35118820	7.12903	0.00286077	0.0284251	Up	200	chr5	35118224	35065190	NM_001204315	PRLR	promoter	-496
chr5:35118621-35118820	7.12903	0.00286077	0.0284251	Up	200	chr5	35118224	35055801	NM_001204314	PRLR	promoter	-496
chr19:30206201-30206440	7.12	0.000221763	0.0088231	Up	240	chr19	30206452	30189792	NM_001282931	C19orf12	promoter	132
chr19:30206201-30206440	7.12	0.000221763	0.0088231	Up	240	chr19	30206452	30189792	NM_001282930	C19orf12	promoter	132
chr19:30206201-30206440	7.12	0.000221763	0.0088231	Up	240	chr19	30206452	30189792	NM_031448	C19orf12	promoter	132
chr19:30206201-30206440	7.12	0.000221763	0.0088231	Up	240	chr19	30206452	30189792	NM_001256046	C19orf12	promoter	132
chr19:30206201-30206440	7.12	0.000221763	0.0088231	Up	240	chr19	30205963	30189792	NM_001031726	C19orf12	promoter	-357
chr19:30206201-30206440	7.12	0.000221763	0.0088231	Up	240	chr19	30205963	30189792	NM_001282929	C19orf12	promoter	-357
chr19:30206201-30206440	7.12	0.000221763	0.0088231	Up	240	chr19	30206696	30189792	NM_001256047	C19orf12	promoter	376
chr10:43478161-43478480	7.11111	4.56716e-05	0.00543752	Up	320	chr10	43476955	43474464	NR_126352	LINC01264	promoter	-1365
chr2:240984701-240984900	7.08824	0.000766906	0.0157976	Up	200	chr2	240985489	240984493	NM_173351	OR6B3	promoter	689
chr1:236684901-236685120	7.02667	0.000221763	0.0088231	Up	220	chr1	236686738	236716279	NM_201543	LGALS8	promoter	-1728
chr1:236684901-236685120	7.02667	0.000221763	0.0088231	Up	220	chr1	236686738	236716279	NM_006499	LGALS8	promoter	-1728
chr1:1241621-1241860	7	0.000221763	0.0088231	Up	240	chr1	1243269	1227763	NM_030649	ACAP3	promoter	1529
chr16:70099461-70099660	7	0.000879746	0.0166687	Up	200	chr16	70099851	70010201	NR_003610	PDXDC2P	promoter	291
chr11:58126021-58126300	7	1.41308e-05	0.00370851	Up	280	chr11	58126542	58125597	NM_001005489	OR5B17	promoter	382
chr8:121459101-121459380	7	0.000221763	0.0088231	Up	280	chr8	121457637	121535875	NM_022045	MTBP	promoter	1603
chr8:121459101-121459380	7	0.000221763	0.0088231	Up	280	chr8	121457647	121408082	NM_014078	MRPL13	promoter	-1593
chr17:80249561-80249760	6.94667	0.000879747	0.0166687	Up	200	chr17	80250690	80247921	NR_135639	LOC101929511	promoter	1030
chr1:180242301-180242520	6.89773	0.00099313	0.0178688	Up	220	chr1	180243816	180238797	NR_037642	LHX4-AS1	promoter	1406
chr16:74412021-74412220	6.87654	0.000221764	0.0088231	Up	200	chr16	74411849	74426012	NM_001306094	NPIPB15	promoter	271
chr22:43540261-43540480	6.87097	0.00286077	0.0284251	Up	220	chr22	43539403	43528211	NM_173467	MCAT	promoter	-967
chr22:43540261-43540480	6.87097	0.00286077	0.0284251	Up	220	chr22	43539403	43528211	NR_046423	MCAT	promoter	-967
chr22:43540261-43540480	6.87097	0.00286077	0.0284251	Up	220	chr22	43539403	43528211	NM_014507	MCAT	promoter	-967
chr19:55880561-55880780	6.87097	0.00286077	0.0284251	Up	220	chr19	55881831	55875749	NM_000641	IL11	promoter	1161
chr19:55880561-55880780	6.87097	0.00286077	0.0284251	Up	220	chr19	55881831	55875749	NM_001267718	IL11	promoter	1161
chr19:41861041-41861240	6.83824	0.000766906	0.0157976	Up	200	chr19	41859838	41836435	NM_000660	TGFB1	promoter	-1302
chr7:98466781-98466980	6.81333	0.000879746	0.0166687	Up	200	chr7	98467673	98444110	NM_001134450	TMEM130	promoter	793
chr7:98466781-98466980	6.81333	0.000879746	0.0166687	Up	200	chr7	98467673	98444110	NM_001134451	TMEM130	promoter	793
chr7:98466781-98466980	6.81333	0.000879746	0.0166687	Up	200	chr7	98467673	98444110	NM_152913	TMEM130	promoter	793
chr10:70713921-70714200	6.80952	5.87136e-05	0.00589262	Up	280	chr10	70715878	70744825	NM_004728	DDX21	promoter	-1818
chr1:1474501-1474820	6.80814	8.6057e-06	0.00305672	Up	320	chr1	1475740	1470157	NM_001114748	TMEM240	promoter	1080
chr1:12087421-12087780	6.79699	3.55692e-06	0.00208456	Up	360	chr1	12089214	12089279	NR_106787	MIR6729	promoter	-1614
chr15:44168781-44169000	6.78082	0.000958041	0.0176262	Up	220	chr15	44170369	44168023	NR_003571	PIN4P1	promoter	1479
chr5:70321021-70321220	6.76712	0.000879745	0.0166687	Up	200	chr5	70320941	70264309	NM_022892	NAIP	promoter	-179
chr5:70321021-70321220	6.76712	0.000879745	0.0166687	Up	200	chr5	70320941	70264309	NM_004536	NAIP	promoter	-179
chr22:43672861-43673060	6.76712	0.000248797	0.00967598	Up	200	chr22	43671947	43679832	NR_134582	LOC101927447	promoter	1013
chr12:53444041-53444300	6.73333	0.000879746	0.0166687	Up	260	chr12	53443834	53458162	NM_170754	TNS2	promoter	336
chr12:53444041-53444300	6.73333	0.000879746	0.0166687	Up	260	chr12	53442732	53458162	NM_015319	TNS2	promoter	1438
chr2:38304261-38304480	6.73333	0.000879746	0.0166687	Up	220	chr2	38303323	38294745	NM_000104	CYP1B1	promoter	-1047
chr20:37077521-37077860	6.73288	1.11296e-06	0.00099883	Up	340	chr20	37078011	37078147	NR_002986	SNORA60	promoter	-321
chr20:37077521-37077860	6.73288	1.11296e-06	0.00099883	Up	340	chr20	37076725	37076861	NR_002972	SNORA71E	promoter	965
chr20:45316501-45316760	6.73118	0.000458992	0.012694	Up	260	chr20	45318276	45313003	NM_033550	TP53RK	promoter	1646
chr12:187301-187640	6.688	3.51244e-05	0.0050594	Up	340	chr12	186541	280494	NM_015232	IQSEC3	promoter	929
chr2:239034021-239034260	6.60294	0.00286077	0.0284251	Up	240	chr2	239036030	239041928	NM_001308370	ESPNL	promoter	-1890
chr12:7245961-7246160	6.60294	0.00286077	0.0284251	Up	200	chr12	7245043	7187514	NM_001733	C1R	promoter	-1017
chr7:56183821-56184020	6.60294	0.00286077	0.0284251	Up	200	chr7	56184090	56182373	NM_001145712	NUPR2	promoter	170
chr16:87798461-87798660	6.60274	0.000766907	0.0157976	Up	200	chr16	87799598	87741417	NM_001184854	KLHDC4	promoter	1038
chr16:87798461-87798660	6.60274	0.000766907	0.0157976	Up	200	chr16	87799598	87741417	NM_001184856	KLHDC4	promoter	1038
chr16:87798461-87798660	6.60274	0.000766907	0.0157976	Up	200	chr16	87799598	87741417	NM_017566	KLHDC4	promoter	1038
chr2:219850981-219851200	6.58824	0.000766905	0.0157976	Up	220	chr2	219850379	219845808	NM_017521	FEV	promoter	-711
chr22:38504681-38504940	6.58824	0.000766905	0.0157976	Up	260	chr22	38506676	38480895	NM_025045	BAIAP2L2	promoter	1866
chrX:45605041-45605240	6.58824	0.000766905	0.0157976	Up	200	chrX	45606530	45606420	NR_029636	MIR222	promoter	1390
chrX:45605041-45605240	6.58824	0.000766905	0.0157976	Up	200	chrX	45605694	45605584	NR_029635	MIR221	promoter	554
chr12:8026161-8026380	6.58824	0.000766905	0.0157976	Up	220	chr12	8025635	7965107	NM_001286235	SLC2A14	promoter	-635
chr12:8026161-8026380	6.58824	0.000766905	0.0157976	Up	220	chr12	8025635	7965107	NM_001286234	SLC2A14	promoter	-635
chr12:8026161-8026380	6.58824	0.000766905	0.0157976	Up	220	chr12	8025635	7965107	NM_153449	SLC2A14	promoter	-635
chr12:8026161-8026380	6.58824	0.000766905	0.0157976	Up	220	chr12	8025635	7965107	NM_001286236	SLC2A14	promoter	-635
chr12:8026161-8026380	6.58824	0.000766905	0.0157976	Up	220	chr12	8025635	7965107	NM_001286233	SLC2A14	promoter	-635
chr16:56714961-56715340	6.58273	6.75446e-05	0.00606376	Up	380	chr16	56716381	56718108	NM_005952	MT1X	promoter	-1231
chr2:179184721-179184960	6.52525	0.000455619	0.012694	Up	240	chr2	179184970	179264160	NM_145739	OSBPL6	promoter	-130
chr17:48609421-48609640	6.50667	0.000766907	0.0157976	Up	220	chr17	48610047	48621111	NM_017957	EPN3	promoter	-517
chr1:32827561-32827760	6.50667	0.000766907	0.0157976	Up	200	chr1	32827844	32826870	NM_001167676	FAM229A	promoter	184
chr1:32827561-32827760	6.50667	0.000766907	0.0157976	Up	200	chr1	32827861	32829924	NM_052841	TSSK3	promoter	-201
chr1:23694201-23694400	6.5	0.00262188	0.0284251	Up	200	chr1	23695710	23698330	NR_033691	ZNF436-AS1	promoter	-1410
chr1:23694201-23694400	6.5	0.00262188	0.0284251	Up	200	chr1	23695463	23698330	NR_033690	ZNF436-AS1	promoter	-1163
chr1:23694201-23694400	6.5	0.00262188	0.0284251	Up	200	chr1	23694879	23685940	NM_030634	ZNF436	promoter	579
chr11:128567001-128567200	6.5	0.00262188	0.0284251	Up	200	chr11	128565918	128561566	NR_038908	SENCR	promoter	-1182
chr5:98104441-98104640	6.5	0.00286077	0.0284251	Up	200	chr5	98104998	98132198	NM_001012761	RGMB	promoter	-458
chr22:24316901-24317100	6.5	0.00262188	0.0284251	Up	200	chr22	24316680	24313553	NM_001084392	DDT	promoter	-320
chr8:123792521-123792720	6.5	0.00262188	0.0284251	Up	200	chr8	123793900	123986755	NM_014943	ZHX2	promoter	-1280
chr10:127408601-127408820	6.5	0.00262188	0.0284251	Up	220	chr10	127408062	127393858	NR_033847	FLJ37035	promoter	-648
chr10:127408601-127408820	6.5	0.00262188	0.0284251	Up	220	chr10	127408083	127452712	NM_001202438	EDRF1	promoter	627
chr10:127408601-127408820	6.5	0.00262188	0.0284251	Up	220	chr10	127408083	127452712	NM_015608	EDRF1	promoter	627
chr10:127408601-127408820	6.5	0.00262188	0.0284251	Up	220	chr10	127408083	127452712	NR_110859	EDRF1	promoter	627
chr10:127408601-127408820	6.5	0.00262188	0.0284251	Up	220	chr10	127408083	127452712	NR_110858	EDRF1	promoter	627
chr10:127408601-127408820	6.5	0.00262188	0.0284251	Up	220	chr10	127408083	127452712	NR_110857	EDRF1	promoter	627
chr5:3596881-3597080	6.5	0.00262188	0.0284251	Up	200	chr5	3596167	3601517	NM_024337	IRX1	promoter	813
chr9:70857021-70857360	6.48598	0.000273184	0.010213	Up	340	chr9	70856860	70914951	NM_001291821	CBWD3	promoter	330
chr9:70857021-70857360	6.48598	0.000273184	0.010213	Up	340	chr9	70856860	70914951	NM_201453	CBWD3	promoter	330
chr9:70857021-70857360	6.48598	0.000273184	0.010213	Up	340	chr9	70856804	70862784	NM_001286836	CBWD5	promoter	386
chr12:112124021-112124260	6.46575	0.000766906	0.0157976	Up	240	chr12	112123800	112079949	NM_006768	BRAP	promoter	-340
chr12:112124021-112124260	6.46575	0.000766906	0.0157976	Up	240	chr12	112123856	112194911	NM_001136538	ACAD10	promoter	284
chr12:112124021-112124260	6.46575	0.000766906	0.0157976	Up	240	chr12	112123856	112194911	NM_025247	ACAD10	promoter	284
chr19:1356021-1356240	6.39604	0.00112792	0.0189012	Up	220	chr19	1356322	1378430	NR_024247	MUM1	promoter	-192
chr19:1356021-1356240	6.39604	0.00112792	0.0189012	Up	220	chr19	1354975	1378430	NM_032853	MUM1	promoter	1155
chr16:3355101-3355340	6.30864	0.000879746	0.0166687	Up	240	chr16	3355439	3348807	NM_033208	TIGD7	promoter	219
chr16:3355101-3355340	6.30864	0.000879746	0.0166687	Up	240	chr16	3355405	3368576	NM_153028	ZNF75A	promoter	-185
chr16:3355101-3355340	6.30864	0.000879746	0.0166687	Up	240	chr16	3355405	3368576	NM_001302109	ZNF75A	promoter	-185
chr1:15783801-15784140	6.30657	1.11942e-05	0.00355266	Up	340	chr1	15783222	15798586	NM_033440	CELA2A	promoter	748
chr3:49236421-49236640	6.29333	0.000766906	0.0157976	Up	220	chr3	49236932	49295537	NM_001135197	CCDC36	promoter	-402
chr3:49236421-49236640	6.29333	0.000766906	0.0157976	Up	220	chr3	49235860	49295537	NM_178173	CCDC36	promoter	670
chr12:56474201-56474420	6.28037	0.00118773	0.019741	Up	220	chr12	56473808	56497291	NM_001982	ERBB3	promoter	502
chr12:56474201-56474420	6.28037	0.00118773	0.019741	Up	220	chr12	56473891	56479401	NM_001005915	ERBB3	promoter	419
chr16:3331881-3332100	6.28	0.000879745	0.0166687	Up	220	chr16	3333486	3341459	NM_005741	ZNF263	promoter	-1496
chr19:36087321-36087560	6.27957	0.00140367	0.0207491	Up	240	chr19	36088796	36092403	NR_110750	LOC102723617	promoter	-1356
chr1:114495501-114495760	6.26667	0.000145956	0.00823327	Up	260	chr1	114496498	114520491	NM_181358	HIPK1	promoter	-868
chr1:114495501-114495760	6.26667	0.000145956	0.00823327	Up	260	chr1	114493766	114520491	NM_198269	HIPK1	promoter	1864
chr19:56056361-56056560	6.26471	0.00286077	0.0284251	Up	200	chr19	56056909	56052022	NM_001199824	SBK3	promoter	449
chr17:39580221-39580420	6.26471	0.00286077	0.0284251	Up	200	chr17	39580822	39576808	NM_003770	KRT37	promoter	502
chr22:24402401-24402640	6.26263	0.000765493	0.0157976	Up	240	chr22	24401899	24385937	NR_003082	GSTTP2	promoter	-621
chr3:129246961-129247160	6.25843	0.000221765	0.0088231	Up	200	chr3	129247481	129254187	NM_000539	RHO	promoter	-421
chr1:152062441-152062720	6.25	0.000474412	0.012694	Up	280	chr1	152061540	152056619	NM_001008536	TCHHL1	promoter	-1040
chr6:53201781-53202120	6.23684	4.38047e-05	0.00543752	Up	340	chr6	53202415	53199257	NR_046241	RPS16P5	promoter	465
chr17:40666401-40666640	6.23457	0.000879746	0.0166687	Up	240	chr17	40666205	40666325	NR_049808	MIR5010	promoter	315
chr3:69101821-69102020	6.2	0.000766906	0.0157976	Up	200	chr3	69101484	69068977	NM_007114	TMF1	promoter	-436
chr3:23958481-23958760	6.19192	0.000458992	0.012694	Up	280	chr3	23958537	23933571	NM_020345	NKIRAS1	promoter	-83
chr3:23958481-23958760	6.19192	0.000458992	0.012694	Up	280	chr3	23958294	23965187	NM_001253384	RPL15	promoter	326
chr3:23958481-23958760	6.19192	0.000458992	0.012694	Up	280	chr3	23958617	23962347	NM_001253383	RPL15	promoter	3
chr3:23958481-23958760	6.19192	0.000458992	0.012694	Up	280	chr3	23959195	23962347	NM_001253380	RPL15	promoter	-575
chr3:23958481-23958760	6.19192	0.000458992	0.012694	Up	280	chr3	23958294	23962347	NM_001253379	RPL15	promoter	326
chr3:23958481-23958760	6.19192	0.000458992	0.012694	Up	280	chr3	23958294	23962347	NM_002948	RPL15	promoter	326
chr3:23958481-23958760	6.19192	0.000458992	0.012694	Up	280	chr3	23958652	23962347	NM_001253382	RPL15	promoter	-32
chr1:210408641-210408840	6.15068	0.00286077	0.0284251	Up	200	chr1	210407466	210404803	NR_024337	SERTAD4-AS1	promoter	-1274
chr1:110655781-110656060	6.06429	0.000297426	0.0108421	Up	280	chr1	110655061	110656569	NM_203412	UBL4B	promoter	859
chr3:35434041-35434240	6.05479	0.00286077	0.0284251	Up	200	chr3	35435515	34917288	NR_110817	LOC101928135	promoter	1375
chr1:171306821-171307020	6.05479	0.00286077	0.0284251	Up	200	chr1	171308034	171310463	NR_002719	TOP1P1	promoter	-1114
chr12:124245781-124245980	6.05479	0.00286077	0.0284251	Up	200	chr12	124247041	124420267	NM_207437	DNAH10	promoter	-1161
chr11:50369341-50369540	6.03226	0.00250431	0.0284251	Up	200	chr11	50368317	50379802	NR_024504	LOC646813	promoter	1123
chr19:36822741-36822980	6	0.00149343	0.0207491	Up	240	chr19	36822620	36803962	NR_038279	LINC00665	promoter	-240
chr19:36822741-36822980	6	0.00149343	0.0207491	Up	240	chr19	36822620	36810617	NR_038278	LINC00665	promoter	-240
chr14:51136261-51136540	5.98925	0.000474412	0.012694	Up	280	chr14	51135071	51100297	NM_021818	SAV1	promoter	-1329
chr8:86349441-86349640	5.98667	0.00286077	0.0284251	Up	200	chr8	86351055	86361267	NM_005181	CA3	promoter	-1515
chr19:35849801-35850000	5.98131	0.00139891	0.0207491	Up	200	chr19	35849487	35851389	NM_005304	FFAR3	promoter	413
chr1:3044441-3044640	5.97333	0.000766905	0.0157976	Up	200	chr1	3044538	3044599	NR_036215	MIR4251	promoter	2
chr11:63608201-63608460	5.97333	0.000766905	0.0157976	Up	260	chr11	63606399	63678492	NM_001163297	MARK2	promoter	1931
chr11:63608201-63608460	5.97333	0.000766905	0.0157976	Up	260	chr11	63606399	63678492	NM_001039469	MARK2	promoter	1931
chr11:63608201-63608460	5.97333	0.000766905	0.0157976	Up	260	chr11	63606399	63678492	NM_001163296	MARK2	promoter	1931
chr11:63608201-63608460	5.97333	0.000766905	0.0157976	Up	260	chr11	63606399	63678492	NM_004954	MARK2	promoter	1931
chr5:176836561-176836760	5.97333	0.000766905	0.0157976	Up	200	chr5	176836577	176829138	NM_000505	F12	promoter	-83
chr3:183851961-183852160	5.95062	0.000766907	0.0157976	Up	200	chr3	183852809	183863099	NM_003907	EIF2B5	promoter	-749
chr4:143768521-143768740	5.92647	0.00262188	0.0284251	Up	220	chr4	143767604	142949181	NM_003866	INPP4B	promoter	-1026
chr4:143768521-143768740	5.92647	0.00262188	0.0284251	Up	220	chr4	143767604	142949181	NM_001101669	INPP4B	promoter	-1026
chr9:33473261-33473460	5.92647	0.00262188	0.0284251	Up	200	chr9	33473941	33461350	NM_139235	NOL6	promoter	581
chr9:33473261-33473460	5.92647	0.00262188	0.0284251	Up	200	chr9	33473941	33461350	NM_022917	NOL6	promoter	581
chr10:134598521-134598720	5.92647	0.00262188	0.0284251	Up	200	chr10	134599537	134598319	NM_177400	NKX6-2	promoter	917
chr20:2645021-2645220	5.92647	0.00262188	0.0284251	Up	200	chr20	2644869	2639035	NM_006899	IDH3B	promoter	-251
chr20:2645021-2645220	5.92647	0.00262188	0.0284251	Up	200	chr20	2644869	2639035	NM_174855	IDH3B	promoter	-251
chr20:2645021-2645220	5.92647	0.00262188	0.0284251	Up	200	chr20	2644869	2639035	NR_136344	IDH3B	promoter	-251
chr20:2645021-2645220	5.92647	0.00262188	0.0284251	Up	200	chr20	2644869	2639660	NM_001258384	IDH3B	promoter	-251
chr17:17494241-17494440	5.92647	0.00262188	0.0284251	Up	200	chr17	17495017	17408876	NM_001267552	PEMT	promoter	677
chr17:17494241-17494440	5.92647	0.00262188	0.0284251	Up	200	chr17	17495017	17408876	NM_001267551	PEMT	promoter	677
chr17:17494241-17494440	5.92647	0.00262188	0.0284251	Up	200	chr17	17495017	17408876	NM_148172	PEMT	promoter	677
chr17:40437601-40437800	5.92647	0.00262188	0.0284251	Up	200	chr17	40439564	40463960	NM_003152	STAT5A	promoter	-1864
chr7:120592181-120592420	5.92473	0.00141729	0.0207491	Up	240	chr7	120590816	120597034	NM_198267	ING3	promoter	1484
chr7:120592181-120592420	5.92473	0.00141729	0.0207491	Up	240	chr7	120590816	120615711	NM_019071	ING3	promoter	1484
chr9:130609881-130610120	5.92473	0.00141729	0.0207491	Up	240	chr9	130609446	130577290	NM_001278138	ENG	promoter	-554
chr7:129933861-129934100	5.91919	0.00181226	0.0239088	Up	240	chr7	129932973	129964020	NM_016352	CPA4	promoter	1007
chr7:129933861-129934100	5.91919	0.00181226	0.0239088	Up	240	chr7	129932973	129964020	NM_001163446	CPA4	promoter	1007
chr5:1294121-1294440	5.904	0.000298319	0.0108421	Up	320	chr5	1295162	1253286	NM_198253	TERT	promoter	882
chr5:1294121-1294440	5.904	0.000298319	0.0108421	Up	320	chr5	1295162	1253286	NM_001193376	TERT	promoter	882
chr15:74725061-74725280	5.89333	0.00286077	0.0284251	Up	220	chr15	74726300	74701624	NM_001146029	SEMA7A	promoter	1130
chr15:74725061-74725280	5.89333	0.00286077	0.0284251	Up	220	chr15	74726300	74701624	NM_003612	SEMA7A	promoter	1130
chr15:74725061-74725280	5.89333	0.00286077	0.0284251	Up	220	chr15	74726045	74701624	NM_001146030	SEMA7A	promoter	875
chr17:61974081-61974280	5.89333	0.00286077	0.0284251	Up	200	chr17	61974021	61972267	NM_001317	CSH1	promoter	-159
chr17:46508161-46508440	5.875	0.00149343	0.0207491	Up	280	chr17	46507594	46210801	NM_001075099	SKAP1	promoter	-706
chr17:46508161-46508440	5.875	0.00149343	0.0207491	Up	280	chr17	46507594	46210801	NM_003726	SKAP1	promoter	-706
chr16:3660201-3660460	5.85047	0.000458993	0.012694	Up	260	chr16	3661585	3631183	NM_032444	SLX4	promoter	1255
chr22:31317141-31317420	5.84967	0.000510336	0.0134956	Up	280	chr22	31318294	31322640	NR_026920	MORC2-AS1	promoter	-1014
chr14:50234701-50235000	5.84158	0.000458991	0.012694	Up	300	chr14	50234786	50249856	NM_014315	KLHDC2	promoter	64
chr1:44439901-44440140	5.82857	0.000148221	0.00823327	Up	240	chr1	44440319	44443972	NM_004047	ATP6V0B	promoter	-299
chr1:44439901-44440140	5.82857	0.000148221	0.00823327	Up	240	chr1	44440319	44443972	NM_001039457	ATP6V0B	promoter	-299
chr1:44439901-44440140	5.82857	0.000148221	0.00823327	Up	240	chr1	44440319	44443972	NM_001294333	ATP6V0B	promoter	-299
chr1:110694421-110694640	5.82812	0.000209231	0.0088231	Up	220	chr1	110693131	110744823	NM_001010898	SLC6A17	promoter	1399
chr8:98460061-98460260	5.82716	0.000766907	0.0157976	Up	200	chr8	98458725	97964091	NR_125390	LOC101927066	promoter	-1435
chr11:1719681-1719880	5.82716	0.000766907	0.0157976	Up	200	chr11	1718424	1718985	NM_001012416	KRTAP5-6	promoter	1356
chr1:161167721-161167920	5.8172	0.0029554	0.0291997	Up	200	chr1	161168843	161159518	NM_001320336	ADAMTS4	promoter	1023
chr1:161167721-161167920	5.8172	0.0029554	0.0291997	Up	200	chr1	161168843	161159518	NM_005099	ADAMTS4	promoter	1023
chr1:161167721-161167920	5.8172	0.0029554	0.0291997	Up	200	chr1	161169104	161184184	NM_004550	NDUFS2	promoter	-1284
chr9:100173981-100174180	5.81481	0.000879745	0.0166687	Up	200	chr9	100174301	100258405	NM_001302884	TDRD7	promoter	-221
chr9:100173981-100174180	5.81481	0.000879745	0.0166687	Up	200	chr9	100174301	100258405	NM_014290	TDRD7	promoter	-221
chr17:66554561-66554760	5.80899	0.000221763	0.0088231	Up	200	chr17	66554568	66531256	NR_027751	FAM20A	promoter	-92
chr19:8954841-8955080	5.80682	0.00141729	0.0207491	Up	240	chr19	8953268	8954016	NM_145208	MBD3L1	promoter	1692
chr1:235100061-235100300	5.72727	0.00141729	0.0207491	Up	240	chr1	235099746	235093089	NR_125945	LOC101927851	promoter	-434
chr1:2036981-2037240	5.68142	0.000458995	0.012694	Up	260	chr1	2036154	2116834	NM_001033582	PRKCZ	promoter	956
chr12:43084821-43085120	5.68067	0.00087632	0.0166687	Up	300	chr12	43086017	43110921	NR_135028	LOC105369739	promoter	-1047
chr2:102598201-102598420	5.68	0.00286077	0.0284251	Up	220	chr2	102599926	102602007	NR_103791	LINC01127	promoter	-1616
chr22:35626401-35626620	5.67742	0.00149343	0.0207491	Up	220	chr22	35627049	35515816	NR_126356	LINC01399	promoter	539
chr8:145912021-145912300	5.63551	0.000458992	0.012694	Up	280	chr8	145911197	145754562	NM_001308208	ARHGAP39	promoter	-963
chr22:42828001-42828260	5.63551	0.000649693	0.0154554	Up	260	chr22	42828401	42776413	NM_001318323	NFAM1	promoter	271
chr22:42828001-42828260	5.63551	0.000649693	0.0154554	Up	260	chr22	42828401	42776413	NM_145912	NFAM1	promoter	271
chr20:62186901-62187100	5.61682	0.00198254	0.0258463	Up	200	chr20	62185495	62188060	NM_001319152	C20orf195	promoter	1505
chr20:62186901-62187100	5.61682	0.00198254	0.0258463	Up	200	chr20	62185558	62188060	NM_001319153	C20orf195	promoter	1442
chr11:111410601-111410900	5.57241	0.000616456	0.0154554	Up	300	chr11	111411004	111432470	NM_001318799	LAYN	promoter	-254
chr11:111410601-111410900	5.57241	0.000616456	0.0154554	Up	300	chr11	111411232	111432470	NM_178834	LAYN	promoter	-482
chr11:111410601-111410900	5.57241	0.000616456	0.0154554	Up	300	chr11	111411232	111432470	NM_001258391	LAYN	promoter	-482
chr11:111410601-111410900	5.57241	0.000616456	0.0154554	Up	300	chr11	111411232	111432470	NM_001258390	LAYN	promoter	-482
chr16:75152181-75152420	5.57009	0.000458992	0.012694	Up	240	chr16	75150670	75145757	NM_194436	LDHD	promoter	-1630
chr16:75152181-75152420	5.57009	0.000458992	0.012694	Up	240	chr16	75150670	75145757	NM_153486	LDHD	promoter	-1630
chr2:111872081-111872280	5.55914	0.00147597	0.0207491	Up	200	chr2	111873165	111855917	NR_122074	LOC400997	promoter	985
chr21:43441761-43441960	5.55056	0.000221763	0.0088231	Up	200	chr21	43442377	43445029	NR_027273	ZNF295-AS1	promoter	-517
chr21:43441761-43441960	5.55056	0.000221763	0.0088231	Up	200	chr21	43442112	43445029	NR_119385	ZNF295-AS1	promoter	-252
chr9:35110881-35111160	5.55	0.000204189	0.0088231	Up	280	chr9	35111371	35104117	NM_001317991	FAM214B	promoter	351
chr3:9747361-9747560	5.54545	0.00149343	0.0207491	Up	200	chr3	9745490	9769133	NM_001308388	CPNE9	promoter	1970
chr3:9747361-9747560	5.54545	0.00149343	0.0207491	Up	200	chr3	9745509	9771592	NM_153635	CPNE9	promoter	1951
chr16:34599121-34599320	5.536	0.00156726	0.021509	Up	200	chr16	34597901	34624955	NR_027079	LINC01566	promoter	1319
chr16:34599121-34599320	5.536	0.00156726	0.021509	Up	200	chr16	34597786	34626084	NR_027080	LINC01566	promoter	1434
chr19:640561-640760	5.53086	0.000766906	0.0157976	Up	200	chr19	639894	643703	NM_001300812	FGF22	promoter	766
chr19:640561-640760	5.53086	0.000766906	0.0157976	Up	200	chr19	639925	643604	NM_020637	FGF22	promoter	735
chr2:42721681-42721900	5.53086	0.000766906	0.0157976	Up	220	chr2	42721237	42669156	NM_172344	KCNG3	promoter	-553
chr2:42721681-42721900	5.53086	0.000766906	0.0157976	Up	220	chr2	42721237	42669156	NM_133329	KCNG3	promoter	-553
chr2:42721681-42721900	5.53086	0.000766906	0.0157976	Up	220	chr2	42721708	42984087	NM_001282755	MTA3	promoter	82
chr17:68165941-68166240	5.52941	0.000327521	0.0108421	Up	300	chr17	68165675	68176183	NM_000891	KCNJ2	promoter	415
chr17:68165941-68166240	5.52941	0.000327521	0.0108421	Up	300	chr17	68165543	68163101	NR_036534	KCNJ2-AS1	promoter	-547
chr12:45268721-45268960	5.52055	0.00262188	0.0284251	Up	240	chr12	45270247	44902057	NM_006159	NELL2	promoter	1407
chr12:45268721-45268960	5.52055	0.00262188	0.0284251	Up	240	chr12	45270247	44902057	NM_001145108	NELL2	promoter	1407
chr12:45268721-45268960	5.52055	0.00262188	0.0284251	Up	240	chr12	45269444	44902057	NM_001145109	NELL2	promoter	604
chr12:45268721-45268960	5.52055	0.00262188	0.0284251	Up	240	chr12	45270633	44902057	NM_001145107	NELL2	promoter	1793
chr1:3569481-3569680	5.52055	0.00262188	0.0284251	Up	200	chr1	3569128	3652765	NM_005427	TP73	promoter	452
chr1:3569481-3569680	5.52055	0.00262188	0.0284251	Up	200	chr1	3569128	3652765	NM_001204184	TP73	promoter	452
chr1:3569481-3569680	5.52055	0.00262188	0.0284251	Up	200	chr1	3569128	3652765	NM_001204188	TP73	promoter	452
chr1:3569481-3569680	5.52055	0.00262188	0.0284251	Up	200	chr1	3569128	3652765	NM_001204187	TP73	promoter	452
chr1:3569481-3569680	5.52055	0.00262188	0.0284251	Up	200	chr1	3569128	3652765	NM_001204186	TP73	promoter	452
chr1:3569481-3569680	5.52055	0.00262188	0.0284251	Up	200	chr1	3569128	3652765	NM_001204185	TP73	promoter	452
chr12:56520941-56521140	5.52055	0.00262188	0.0284251	Up	200	chr12	56521985	56538460	NM_015292	ESYT1	promoter	-945
chr12:56520941-56521140	5.52055	0.00262188	0.0284251	Up	200	chr12	56521985	56538460	NM_001184796	ESYT1	promoter	-945
chr11:43580721-43580920	5.52055	0.00262188	0.0284251	Up	200	chr11	43581205	43581303	NR_031577	MIR670	promoter	-385
chr16:56716841-56717080	5.51485	0.00141729	0.0207491	Up	240	chr16	56716381	56718108	NM_005952	MT1X	promoter	579
chr1:117208941-117209180	5.49495	0.00141729	0.0207491	Up	240	chr1	117209578	117117019	NM_001542	IGSF3	promoter	518
chr1:117208941-117209180	5.49495	0.00141729	0.0207491	Up	240	chr1	117210377	117117019	NM_001007237	IGSF3	promoter	1317
chr9:139011681-139011900	5.49462	0.00149343	0.0207491	Up	220	chr9	139010731	139006426	NM_152833	C9orf69	promoter	-1059
chr9:139011681-139011900	5.49462	0.00149343	0.0207491	Up	220	chr9	139010277	139006426	NM_001256526	C9orf69	promoter	-1513
chr9:139011681-139011900	5.49462	0.00149343	0.0207491	Up	220	chr9	139010729	139006426	NR_134506	C9orf69	promoter	-1061
chr8:130252561-130252800	5.49462	0.00149343	0.0207491	Up	240	chr8	130253486	130228712	NR_033916	LINC00977	promoter	806
chr14:24673321-24673520	5.48315	0.000766908	0.0157976	Up	200	chr14	24674925	24677454	NM_174944	TSSK4	promoter	-1505
chr14:24673321-24673520	5.48315	0.000766908	0.0157976	Up	200	chr14	24674925	24677454	NM_001184739	TSSK4	promoter	-1505
chr14:24673321-24673520	5.48315	0.000766908	0.0157976	Up	200	chr14	24674856	24677454	NM_001308067	TSSK4	promoter	-1436
chr21:43916761-43917000	5.47727	0.00428031	0.0361064	Up	240	chr21	43916648	43917553	NR_135518	LOC101930094	promoter	232
chr21:43916761-43917000	5.47727	0.00428031	0.0361064	Up	240	chr21	43916464	43892596	NM_080860	RSPH1	promoter	-416
chr21:43916761-43917000	5.47727	0.00428031	0.0361064	Up	240	chr21	43916464	43892596	NM_001286506	RSPH1	promoter	-416
chr21:31869341-31869540	5.46465	0.00287256	0.0285167	Up	200	chr21	31869428	31869173	NM_181610	KRTAP19-4	promoter	-12
chr17:39663161-39663380	5.45679	0.00286077	0.0284251	Up	220	chr17	39661865	39657232	NM_153490	KRT13	promoter	-1405
chr17:39663161-39663380	5.45679	0.00286077	0.0284251	Up	220	chr17	39661865	39657232	NM_002274	KRT13	promoter	-1405
chr19:16243741-16243960	5.45679	0.00286077	0.0284251	Up	220	chr19	16244837	16265472	NR_111904	HSH2D	promoter	-987
chr19:16243741-16243960	5.45679	0.00286077	0.0284251	Up	220	chr19	16244837	16269384	NM_001291274	HSH2D	promoter	-987
chr19:16243741-16243960	5.45679	0.00286077	0.0284251	Up	220	chr19	16244837	16269384	NM_032855	HSH2D	promoter	-987
chr19:16243741-16243960	5.45679	0.00286077	0.0284251	Up	220	chr19	16244837	16269384	NR_111903	HSH2D	promoter	-987
chr8:129574921-129575340	5.41304	4.42798e-05	0.00543752	Up	420	chr8	129576925	129571273	NR_121673	LINC00824	promoter	1795
chr8:129574921-129575340	5.41304	4.42798e-05	0.00543752	Up	420	chr8	129576925	129417515	NR_121672	LINC00824	promoter	1795
chr6:43020121-43020380	5.39496	0.00032752	0.0108421	Up	260	chr6	43021683	43005354	NM_001168370	CUL7	promoter	1433
chr6:43020121-43020380	5.39496	0.00032752	0.0108421	Up	260	chr6	43021683	43005354	NM_014780	CUL7	promoter	1433
chr2:42395241-42395460	5.38384	0.000474411	0.012694	Up	220	chr2	42396477	42559688	NM_001145076	EML4	promoter	-1127
chr2:42395241-42395460	5.38384	0.000474411	0.012694	Up	220	chr2	42396477	42559688	NM_019063	EML4	promoter	-1127
chr3:134091901-134092100	5.37333	0.00262188	0.0284251	Up	200	chr3	134093427	134074186	NM_001278685	AMOTL2	promoter	1427
chr3:134091901-134092100	5.37333	0.00262188	0.0284251	Up	200	chr3	134093427	134074186	NM_016201	AMOTL2	promoter	1427
chr16:85059661-85059860	5.37333	0.00262188	0.0284251	Up	200	chr16	85061356	85113362	NM_001297766	KIAA0513	promoter	-1596
chr16:85059661-85059860	5.37333	0.00262188	0.0284251	Up	200	chr16	85061356	85127828	NM_014732	KIAA0513	promoter	-1596
chr16:85059661-85059860	5.37333	0.00262188	0.0284251	Up	200	chr16	85061356	85127828	NM_001286566	KIAA0513	promoter	-1596
chr19:7661501-7661700	5.37333	0.00262188	0.0284251	Up	200	chr19	7660787	7683196	NM_001080429	CAMSAP3	promoter	813
chr19:7661501-7661700	5.37333	0.00262188	0.0284251	Up	200	chr19	7660787	7683196	NM_020902	CAMSAP3	promoter	813
chr10:88985421-88985620	5.37333	0.00262188	0.0284251	Up	200	chr10	88985204	88994733	NM_001099338	NUTM2A	promoter	316
chr1:161551341-161551540	5.37333	0.00262188	0.0284251	Up	200	chr1	161551128	161571010	NR_047648	FCGR2C	promoter	312
chr1:161551341-161551540	5.37333	0.00262188	0.0284251	Up	200	chr1	161551128	161571010	NM_201563	FCGR2C	promoter	312
chr12:57906281-57906600	5.368	0.000327521	0.0108421	Up	320	chr12	57906470	57906533	NR_106816	MIR6758	promoter	-30
chr1:236227641-236227840	5.36449	0.0014173	0.0207491	Up	200	chr1	236228481	236139131	NM_002508	NID1	promoter	741
chr1:163037441-163037640	5.36364	0.00428031	0.0361064	Up	200	chr1	163038395	163046592	NM_001102445	RGS4	promoter	-855
chr1:163037441-163037640	5.36364	0.00428031	0.0361064	Up	200	chr1	163039043	163046592	NM_001113381	RGS4	promoter	-1503
chr1:163037441-163037640	5.36364	0.00428031	0.0361064	Up	200	chr1	163038763	163046592	NM_005613	RGS4	promoter	-1223
chr1:3606961-3607220	5.34653	0.000474412	0.012694	Up	260	chr1	3607235	3652765	NM_001126241	TP73	promoter	-145
chr1:3606961-3607220	5.34653	0.000474412	0.012694	Up	260	chr1	3607235	3652765	NM_001126240	TP73	promoter	-145
chr1:3606961-3607220	5.34653	0.000474412	0.012694	Up	260	chr1	3607235	3652765	NM_001126242	TP73	promoter	-145
chr1:3606961-3607220	5.34653	0.000474412	0.012694	Up	260	chr1	3607235	3652765	NM_001204191	TP73	promoter	-145
chr1:3606961-3607220	5.34653	0.000474412	0.012694	Up	260	chr1	3607235	3652765	NM_001204190	TP73	promoter	-145
chr1:3606961-3607220	5.34653	0.000474412	0.012694	Up	260	chr1	3607235	3652765	NM_001204189	TP73	promoter	-145
chr8:146051541-146051820	5.34586	0.000298318	0.0108421	Up	280	chr8	146052902	146072893	NM_001282796	ZNF7	promoter	-1222
chr8:146051541-146051820	5.34586	0.000298318	0.0108421	Up	280	chr8	146052902	146068607	NM_003416	ZNF7	promoter	-1222
chr8:146051541-146051820	5.34586	0.000298318	0.0108421	Up	280	chr8	146052902	146068607	NM_001282797	ZNF7	promoter	-1222
chr8:146051541-146051820	5.34586	0.000298318	0.0108421	Up	280	chr8	146052902	146068607	NM_001282795	ZNF7	promoter	-1222
chr7:115926061-115926440	5.33939	0.000442068	0.012694	Up	380	chr7	115926781	115915659	NR_130922	LOC102724434	promoter	531
chr7:115926061-115926440	5.33939	0.000442068	0.012694	Up	380	chr7	115926718	115915659	NR_130921	LOC102724434	promoter	468
chr7:115926061-115926440	5.33939	0.000442068	0.012694	Up	380	chr7	115926718	115915659	NR_130923	LOC102724434	promoter	468
chr1:6662221-6662440	5.33858	0.00259954	0.0284251	Up	220	chr1	6662958	6650783	NM_014851	KLHL21	promoter	628
chr22:38052321-38052520	5.33333	0.00149343	0.0207491	Up	200	chr22	38054384	38037838	NR_109952	LOC101927051	promoter	1964
chr20:44648601-44648800	5.32258	0.00467218	0.0362739	Up	200	chr20	44650328	44688789	NM_001134771	SLC12A5	promoter	-1628
chr18:59993261-59993460	5.31858	0.00195193	0.0254963	Up	200	chr18	59992519	60054943	NM_001270951	TNFRSF11A	promoter	841
chr18:59993261-59993460	5.31858	0.00195193	0.0254963	Up	200	chr18	59992519	60054943	NM_001270950	TNFRSF11A	promoter	841
chr18:59993261-59993460	5.31858	0.00195193	0.0254963	Up	200	chr18	59992519	60054943	NM_001270949	TNFRSF11A	promoter	841
chr18:59993261-59993460	5.31858	0.00195193	0.0254963	Up	200	chr18	59992519	60054943	NM_003839	TNFRSF11A	promoter	841
chr18:59993261-59993460	5.31858	0.00195193	0.0254963	Up	200	chr18	59992519	60054943	NM_001278268	TNFRSF11A	promoter	841
chr20:34638861-34639060	5.31183	0.00149343	0.0207491	Up	200	chr20	34638882	34633539	NR_027451	NORAD	promoter	-78
chr5:70743081-70743400	5.29771	0.000298317	0.0108421	Up	320	chr5	70742583	70616857	NR_134269	LOC102724392	promoter	-657
chr5:70743081-70743400	5.29771	0.000298317	0.0108421	Up	320	chr5	70742163	70647681	NR_134268	LOC102724392	promoter	-1077
chr14:45579181-45579440	5.28713	0.00149343	0.0207491	Up	260	chr14	45580077	45580176	NR_003691	SNORD127	promoter	-767
chr16:50701241-50701460	5.28713	0.00149343	0.0207491	Up	220	chr16	50702765	50705550	NR_110908	LOC101927272	promoter	-1415
chr17:35714501-35714700	5.28409	0.00428031	0.0361064	Up	200	chr17	35716059	35441926	NM_198836	ACACA	promoter	1459
chr6:32193081-32193280	5.28409	0.00428031	0.0361064	Up	200	chr6	32191844	32162619	NM_004557	NOTCH4	promoter	-1336
chr6:32193081-32193280	5.28409	0.00428031	0.0361064	Up	200	chr6	32191844	32162619	NR_134949	NOTCH4	promoter	-1336
chr6:32193081-32193280	5.28409	0.00428031	0.0361064	Up	200	chr6	32191844	32162619	NR_134950	NOTCH4	promoter	-1336
chr17:79099721-79099940	5.28409	0.00428031	0.0361064	Up	220	chr17	79099676	79099755	NR_036151	MIR3065	promoter	154
chr17:79099721-79099940	5.28409	0.00428031	0.0361064	Up	220	chr17	79099173	79099075	NR_030394	MIR657	promoter	-657
chr17:79099721-79099940	5.28409	0.00428031	0.0361064	Up	220	chr17	79099749	79099682	NR_029897	MIR338	promoter	-81
chr5:10562421-10562640	5.28409	0.00428031	0.0361064	Up	220	chr5	10564434	10657928	NM_001164440	ANKRD33B	promoter	-1904
chr5:43018961-43019160	5.28409	0.00428031	0.0361064	Up	200	chr5	43019745	43014830	NR_104650	LOC648987	promoter	685
chr5:43018961-43019160	5.28409	0.00428031	0.0361064	Up	200	chr5	43018913	43016149	NR_034085	LOC648987	promoter	-147
chr5:43018961-43019160	5.28409	0.00428031	0.0361064	Up	200	chr5	43018913	43014830	NR_034086	LOC648987	promoter	-147
chr5:43018961-43019160	5.28409	0.00428031	0.0361064	Up	200	chr5	43018913	43014830	NR_104649	LOC648987	promoter	-147
chr1:110255241-110255480	5.26772	0.000745871	0.0157976	Up	240	chr1	110254863	110260890	NM_000851	GSTM5	promoter	497
chr11:47208641-47208840	5.26263	0.00149343	0.0207491	Up	200	chr11	47207432	47199072	NM_001184975	PACSIN3	promoter	-1308
chr11:47208641-47208840	5.26263	0.00149343	0.0207491	Up	200	chr11	47208010	47199072	NM_001184974	PACSIN3	promoter	-730
chr11:47208641-47208840	5.26263	0.00149343	0.0207491	Up	200	chr11	47208010	47199072	NM_016223	PACSIN3	promoter	-730
chr7:103968621-103968880	5.26168	0.000665586	0.0154554	Up	260	chr7	103969103	104549003	NM_199000	LHFPL3	promoter	-353
chr8:145086481-145086780	5.26115	0.000617267	0.0154554	Up	300	chr8	145086581	145102015	NM_001134374	SPATC1	promoter	49
chr8:145086481-145086780	5.26115	0.000617267	0.0154554	Up	300	chr8	145086581	145102015	NM_198572	SPATC1	promoter	49
chr1:203764221-203764420	5.25926	0.00286077	0.0284251	Up	200	chr1	203764664	203823256	NM_001319238	ZC3H11A	promoter	-344
chr1:203764221-203764420	5.25926	0.00286077	0.0284251	Up	200	chr1	203764664	203823256	NM_001319239	ZC3H11A	promoter	-344
chr1:203764221-203764420	5.25926	0.00286077	0.0284251	Up	200	chr1	203764664	203823256	NM_014827	ZC3H11A	promoter	-344
chr7:43560901-43561120	5.25926	0.00286077	0.0284251	Up	220	chr7	43562141	43548326	NR_038276	LOC100506895	promoter	1131
chr16:72097001-72097260	5.24731	0.00149343	0.0207491	Up	260	chr16	72097124	72111145	NM_020995	HPR	promoter	6
chr8:134311141-134311340	5.24731	0.00428031	0.0361064	Up	200	chr8	134309547	134249413	NM_001135242	NDRG1	promoter	-1693
chr8:134311141-134311340	5.24731	0.00428031	0.0361064	Up	200	chr8	134309547	134249413	NM_001258432	NDRG1	promoter	-1693
chr8:134311141-134311340	5.24731	0.00428031	0.0361064	Up	200	chr8	134309547	134249413	NM_001258433	NDRG1	promoter	-1693
chr8:134311141-134311340	5.24731	0.00428031	0.0361064	Up	200	chr8	134309547	134249413	NM_006096	NDRG1	promoter	-1693
chr1:19208921-19209180	5.24731	0.00428031	0.0361064	Up	260	chr1	19209769	19209695	NR_039844	MIR4695	promoter	719
chr7:143955641-143956200	5.24457	1.45196e-07	0.000186921	Up	560	chr7	143956721	143955788	NM_001005328	OR2A7	promoter	801
chr7:99473921-99474120	5.24299	0.00230019	0.0279988	Up	200	chr7	99474656	99473684	NM_001005276	OR2AE1	promoter	636
chr20:30433001-30433340	5.2378	0.000272763	0.0102119	Up	340	chr20	30433420	30432102	NM_004118	FOXS1	promoter	250
chr17:28952181-28952460	5.23741	0.000298319	0.0108421	Up	280	chr17	28951335	28953825	NR_033420	SH3GL1P2	promoter	985
chr1:156306681-156307040	5.23622	0.000327521	0.0108421	Up	360	chr1	156308206	156278751	NR_036565	CCT3	promoter	1346
chr1:156306681-156307040	5.23622	0.000327521	0.0108421	Up	360	chr1	156308206	156278751	NM_005998	CCT3	promoter	1346
chr1:156306681-156307040	5.23622	0.000327521	0.0108421	Up	360	chr1	156308206	156278751	NM_001008800	CCT3	promoter	1346
chr1:156306681-156307040	5.23622	0.000327521	0.0108421	Up	360	chr1	156308206	156278751	NR_036564	CCT3	promoter	1346
chr1:156306681-156307040	5.23622	0.000327521	0.0108421	Up	360	chr1	156308692	156316785	NM_001304820	TSACC	promoter	-1832
chr1:156306681-156307040	5.23622	0.000327521	0.0108421	Up	360	chr1	156308230	156316785	NM_001304818	TSACC	promoter	-1370
chr1:156306681-156307040	5.23622	0.000327521	0.0108421	Up	360	chr1	156308230	156316785	NM_001304817	TSACC	promoter	-1370
chr1:156306681-156307040	5.23622	0.000327521	0.0108421	Up	360	chr1	156308230	156316785	NM_001304823	TSACC	promoter	-1370
chr1:156306681-156307040	5.23622	0.000327521	0.0108421	Up	360	chr1	156308230	156316785	NM_001304822	TSACC	promoter	-1370
chr1:156306681-156307040	5.23622	0.000327521	0.0108421	Up	360	chr1	156308230	156316785	NR_130913	TSACC	promoter	-1370
chr1:156306681-156307040	5.23622	0.000327521	0.0108421	Up	360	chr1	156308382	156316785	NM_001304819	TSACC	promoter	-1522
chr1:156306681-156307040	5.23622	0.000327521	0.0108421	Up	360	chr1	156308382	156316785	NM_001304821	TSACC	promoter	-1522
chr1:156306681-156307040	5.23622	0.000327521	0.0108421	Up	360	chr1	156308382	156316785	NM_001304824	TSACC	promoter	-1522
chr1:156306681-156307040	5.23622	0.000327521	0.0108421	Up	360	chr1	156308382	156316785	NM_001304826	TSACC	promoter	-1522
chr1:156306681-156307040	5.23622	0.000327521	0.0108421	Up	360	chr1	156308382	156316785	NM_001304825	TSACC	promoter	-1522
chr1:156306681-156307040	5.23622	0.000327521	0.0108421	Up	360	chr1	156307104	156316785	NM_144627	TSACC	promoter	-244
chr7:146793601-146793880	5.22857	0.000859361	0.0166687	Up	280	chr7	146794701	146778029	NR_110829	LOC101928700	promoter	961
chr16:58059581-58059880	5.22561	0.000553761	0.0144228	Up	300	chr16	58059469	58080804	NM_002428	MMP15	promoter	261
chr12:53892681-53892900	5.22472	0.000766907	0.0157976	Up	220	chr12	53893444	53874275	NM_006301	MAP3K12	promoter	654
chr12:53892681-53892900	5.22472	0.000766907	0.0157976	Up	220	chr12	53893444	53874275	NM_001193511	MAP3K12	promoter	654
chr12:53892681-53892900	5.22472	0.000766907	0.0157976	Up	220	chr12	53894704	53900215	NM_004178	TARBP2	promoter	-1914
chr12:53892681-53892900	5.22472	0.000766907	0.0157976	Up	220	chr12	53894704	53900215	NM_134323	TARBP2	promoter	-1914
chr1:76538541-76538780	5.22222	0.00141729	0.0207491	Up	240	chr1	76540388	77096669	NM_152996	ST6GALNAC3	promoter	-1728
chr1:76538541-76538780	5.22222	0.00141729	0.0207491	Up	240	chr1	76540388	77042892	NM_001160011	ST6GALNAC3	promoter	-1728
chr19:18634681-18634900	5.22222	0.00149343	0.0207491	Up	220	chr19	18632937	18553472	NM_006532	ELL	promoter	-1853
chr8:74889281-74889500	5.22222	0.00143095	0.0207491	Up	220	chr8	74888376	74895018	NM_017866	TMEM70	promoter	1014
chr8:74889281-74889500	5.22222	0.00143095	0.0207491	Up	220	chr8	74888376	74895018	NM_001040613	TMEM70	promoter	1014
chr8:74889281-74889500	5.22222	0.00143095	0.0207491	Up	220	chr8	74888376	74895018	NR_033334	TMEM70	promoter	1014
chr7:155753421-155753720	5.18584	0.00172937	0.0231499	Up	300	chr7	155755325	155759037	NM_001291913	LOC389602	promoter	-1755
chr1:205417961-205418180	5.1828	0.00428031	0.0361064	Up	220	chr1	205417526	205417429	NR_029893	MIR135B	promoter	-544
chr12:56508861-56509080	5.1828	0.00428031	0.0361064	Up	220	chr12	56510373	56511616	NM_001035267	RPL41	promoter	-1403
chr12:56508861-56509080	5.1828	0.00428031	0.0361064	Up	220	chr12	56510373	56511616	NM_021104	RPL41	promoter	-1403
chr12:52715501-52715860	5.16304	0.000207307	0.0088231	Up	360	chr12	52715182	52708084	NM_002282	KRT83	promoter	-498
chr1:16694021-16694300	5.15789	0.00148876	0.0207491	Up	280	chr1	16693524	16724643	NR_073503	SZRD1	promoter	636
chr1:16694021-16694300	5.15789	0.00148876	0.0207491	Up	280	chr1	16693524	16724643	NR_073502	SZRD1	promoter	636
chr1:16694021-16694300	5.15789	0.00148876	0.0207491	Up	280	chr1	16693524	16724643	NR_073501	SZRD1	promoter	636
chr1:16694021-16694300	5.15789	0.00148876	0.0207491	Up	280	chr1	16693524	16724643	NR_073500	SZRD1	promoter	636
chr1:16694021-16694300	5.15789	0.00148876	0.0207491	Up	280	chr1	16693524	16724643	NM_001114600	SZRD1	promoter	636
chr1:16694021-16694300	5.15789	0.00148876	0.0207491	Up	280	chr1	16693524	16724643	NM_001271869	SZRD1	promoter	636
chr20:50807961-50808160	5.14844	0.000885118	0.016757	Up	200	chr20	50808524	50700549	NM_199427	ZFP64	promoter	464
chr20:50807961-50808160	5.14844	0.000885118	0.016757	Up	200	chr20	50808524	50767816	NM_022088	ZFP64	promoter	464
chr20:50807961-50808160	5.14844	0.000885118	0.016757	Up	200	chr20	50808524	50767816	NM_018197	ZFP64	promoter	464
chr20:50807961-50808160	5.14844	0.000885118	0.016757	Up	200	chr20	50808524	50767816	NM_199426	ZFP64	promoter	464
chr1:160122721-160122980	5.14019	0.000474412	0.012694	Up	260	chr1	160121351	160156767	NM_144699	ATP1A4	promoter	1499
chr22:21821541-21821760	5.14019	0.000474412	0.012694	Up	220	chr22	21821458	21824224	NM_001207052	TMEM191C	promoter	192
chr1:26393901-26394200	5.12389	0.00097303	0.0176262	Up	300	chr1	26394125	26377795	NM_032588	TRIM63	promoter	75
chr13:51796941-51797140	5.11881	0.00149343	0.0207491	Up	200	chr13	51796469	51858377	NM_001242312	FAM124A	promoter	571
chr13:51796941-51797140	5.11881	0.00149343	0.0207491	Up	200	chr13	51796469	51858377	NM_145019	FAM124A	promoter	571
chr17:656781-657060	5.11511	0.000572985	0.0148438	Up	280	chr17	655572	658576	NR_024120	DBIL5P	promoter	1348
chr17:656781-657060	5.11511	0.000572985	0.0148438	Up	280	chr17	655501	647660	NM_015721	GEMIN4	promoter	-1419
chr10:1034721-1034980	5.10227	0.00460689	0.0361064	Up	260	chr10	1034348	1063708	NM_012341	GTPBP4	promoter	502
chr17:72867381-72867620	5.10101	0.00149343	0.0207491	Up	240	chr17	72869156	72858618	NM_004110	FDXR	promoter	1656
chr17:72867381-72867620	5.10101	0.00149343	0.0207491	Up	240	chr17	72869156	72858618	NM_001258015	FDXR	promoter	1656
chr17:72867381-72867620	5.10101	0.00149343	0.0207491	Up	240	chr17	72869156	72858618	NR_047576	FDXR	promoter	1656
chr17:72867381-72867620	5.10101	0.00149343	0.0207491	Up	240	chr17	72869156	72858618	NM_024417	FDXR	promoter	1656
chr17:72867381-72867620	5.10101	0.00149343	0.0207491	Up	240	chr17	72869156	72858618	NM_001258013	FDXR	promoter	1656
chr17:72867381-72867620	5.10101	0.00149343	0.0207491	Up	240	chr17	72869156	72858618	NM_001258012	FDXR	promoter	1656
chr17:72867381-72867620	5.10101	0.00149343	0.0207491	Up	240	chr17	72869156	72858618	NM_001258014	FDXR	promoter	1656
chr12:52847521-52847880	5.09259	0.000473939	0.012694	Up	360	chr12	52845910	52840434	NM_005555	KRT6B	promoter	-1790
chr7:22704401-22704600	5.09091	0.00428031	0.0361064	Up	200	chr7	22705152	22689578	NR_122075	LOC401312	promoter	652
chr2:132393061-132393260	5.08411	0.00141729	0.0207491	Up	200	chr2	132394597	132407188	NR_108087	LINC01087	promoter	-1437
chr11:48265081-48265300	5.07527	0.00428031	0.0361064	Up	220	chr11	48266655	48267567	NM_001004727	OR4X2	promoter	-1465
chr1:101183561-101183780	5.07527	0.00428031	0.0361064	Up	220	chr1	101185195	101204601	NM_080682	VCAM1	promoter	-1525
chr1:101183561-101183780	5.07527	0.00428031	0.0361064	Up	220	chr1	101185195	101204601	NM_001078	VCAM1	promoter	-1525
chr1:101183561-101183780	5.07527	0.00428031	0.0361064	Up	220	chr1	101185195	101204601	NM_001199834	VCAM1	promoter	-1525
chr8:124251781-124252000	5.07527	0.00428031	0.0361064	Up	220	chr8	124253638	124232195	NM_032847	C8orf76	promoter	1748
chr7:142661241-142661460	5.06452	0.00149343	0.0207491	Up	220	chr7	142659503	142638200	NM_000420	KEL	promoter	-1847
chr2:232579561-232579780	5.04317	0.00206616	0.0262057	Up	220	chr2	232578023	232578105	NR_036052	MIR1244-1	promoter	1647
chr2:232579561-232579780	5.04317	0.00206616	0.0262057	Up	220	chr2	232578023	232578105	NR_036263	MIR1244-3	promoter	1647
chr2:232579561-232579780	5.04317	0.00206616	0.0262057	Up	220	chr2	232578023	232578105	NR_128710	MIR1244-4	promoter	1647
chr2:232579561-232579780	5.04317	0.00206616	0.0262057	Up	220	chr2	232578023	232578105	NR_036262	MIR1244-2	promoter	1647
chr11:60258661-60258940	5.04	0.000973032	0.0176262	Up	280	chr11	60260250	60274901	NM_017716	MS4A12	promoter	-1450
chr11:60258661-60258940	5.04	0.000973032	0.0176262	Up	280	chr11	60260250	60274901	NM_001164470	MS4A12	promoter	-1450
chr1:182029521-182029740	5.02273	0.00460689	0.0361064	Up	220	chr1	182030847	182023704	NM_001009992	ZNF648	promoter	1217
chr1:184357201-184357400	5.02273	0.00460689	0.0361064	Up	200	chr1	184356149	184598155	NM_030806	C1orf21	promoter	1151
chr5:217901-218100	5.0177	0.0028403	0.0284251	Up	200	chr5	218297	204874	NM_145265	CCDC127	promoter	297
chr5:217901-218100	5.0177	0.0028403	0.0284251	Up	200	chr5	218337	257197	NM_004168	SDHA	promoter	-337
chr5:217901-218100	5.0177	0.0028403	0.0284251	Up	200	chr5	218337	257197	NM_001294332	SDHA	promoter	-337
chr9:130661101-130661340	5.0177	0.0028403	0.0284251	Up	240	chr9	130659687	130647599	NM_001287001	ST6GALNAC6	promoter	-1533
chr9:130661101-130661340	5.0177	0.0028403	0.0284251	Up	240	chr9	130659687	130647599	NM_001287003	ST6GALNAC6	promoter	-1533
chr9:130661101-130661340	5.0177	0.0028403	0.0284251	Up	240	chr9	130661927	130647599	NM_001287000	ST6GALNAC6	promoter	707
chr9:130661101-130661340	5.0177	0.0028403	0.0284251	Up	240	chr9	130661927	130647599	NM_001286999	ST6GALNAC6	promoter	707
chr9:130661101-130661340	5.0177	0.0028403	0.0284251	Up	240	chr9	130661927	130647599	NM_013443	ST6GALNAC6	promoter	707
chr18:67872781-67872980	5	0.00428031	0.0361064	Up	200	chr18	67872962	67671042	NM_173630	RTTN	promoter	82
chr18:67872781-67872980	5	0.00428031	0.0361064	Up	200	chr18	67872962	67671042	NM_001318520	RTTN	promoter	82
chr7:100487881-100488200	5	0.00087632	0.0166687	Up	320	chr7	100487339	100486343	NM_001015072	UFSP1	promoter	-701
chr3:9809941-9810140	5	0.00456329	0.0361064	Up	200	chr3	9811668	9799028	NM_003656	CAMK1	promoter	1628
chr1:45807641-45807960	4.99248	0.000806337	0.0163869	Up	320	chr1	45806142	45794913	NM_001048171	MUTYH	promoter	-1658
chr1:45807641-45807960	4.99248	0.000806337	0.0163869	Up	320	chr1	45806142	45794913	NM_001128425	MUTYH	promoter	-1658
chr1:45807641-45807960	4.99248	0.000806337	0.0163869	Up	320	chr1	45806142	45794913	NM_001293192	MUTYH	promoter	-1658
chr1:45807641-45807960	4.99248	0.000806337	0.0163869	Up	320	chr1	45806142	45794913	NM_001293190	MUTYH	promoter	-1658
chr1:45807641-45807960	4.99248	0.000806337	0.0163869	Up	320	chr1	45806142	45794913	NM_012222	MUTYH	promoter	-1658
chr9:140094761-140095020	4.9899	0.00141729	0.0207491	Up	260	chr9	140095163	140086068	NM_001128228	TPRN	promoter	273
chr11:58827061-58827260	4.9899	0.00149343	0.0207491	Up	200	chr11	58825925	58701115	NR_033853	LOC283194	promoter	-1235
chr8:86158181-86158400	4.98496	0.00238427	0.0284251	Up	220	chr8	86157715	86196302	NM_198584	CA13	promoter	575
chr2:219722561-219722880	4.9823	0.000642777	0.0154554	Up	320	chr2	219724545	219738954	NM_006522	WNT6	promoter	-1825
[truncated: 710 more rows]

## Sheet: down.Cas9-KO+PQ_vs_Cas9
Down-regulated hydromethylated sites in promoter region between the Cas9+PQ group and the Cas9 group
[truncated: 1,118 more rows]
